# Supplementary material for: Lunar eclipses illuminate timing and climate impact of medieval volcanism
Source: Nature. 2023 Apr 5;616(7955):90–5. doi: 10.1038/s41586-023-05751-z (PMC10076221; doi:10.1038/s41586-023-05751-z)
Supplement: Supplementary file 2 — Database of lunar eclipses retrieved from historical sources from Europe, the Middle East and East Asia for the twelfth and thirteenth centuries [file 41586_2023_5751_MOESM2_ESM.xlsx]

## Sheet: Readme
Lunar eclipses illuminate timing and climate impact of medieval volcanism
Investigators: Guillet S., Corona C., Oppenheimer C., Lavigne F., Khodri M., Ludlow F., Sigl M., Toohey M., Atkins P., Yang Z., Muranaka T., N. Horikawa, Stoffel M.
Dataset Name: Source Compilation of Documented Lunar Eclipse Colouration - Version 1.0
Description and Notes:
This dataset lists all total lunar eclipses records for which information about the colour of the moon could be retrieved, and provide summary context about the historical sources investigated. An extended version of the Dataset S1 containing all the descriptions of total lunar eclipses from Europe, the Middle East and East Asia considered in this study (with and without reference to colour) can …
The table entitled "Dataset_S1_Europe" lists the total lunar eclipses recorded by medieval annalists and chroniclers from Western, Central and Eastern Europe over the period 1100-1300 CE.
The table entitled "Dataset_S1_Middle_East" lists the total lunar eclipses recorded by medieval annalists and chroniclers from Western, Central and Eatern Europe over the period 1100-1300 CE.
The table entitled "Dataset_S1_Japan" lists the total lunar eclipses recorded in Japanese historical sources over the period 1100-1300 CE.
Historical sources may be forged or may contain errors, misconceptions, exaggerations or even fabrications. Each source must therefore be carefully analyzed before it can be used by historians. This process is known as source criticism.
In order to categorize a source as reliable, it must fulfill certain criteria; in particular it has to be written close in time and space to the events described or be a demonstrably fair copy of an older lost source. Knowing who the author was can also help in judging the authenticity and credibility of a source. For each source listed in the "Dataset_S1_Europe", "Dataset_S1_Middle_East", and "D…
1- What type of source is it? An official document, a letter, a diary, a chronicle, annals, etc.?
2- Who has written the source? What do we know about this (or these) person(s)?
3- Was the author an eyewitness?
4- When, where and under what circumstances was the source written?
5- Was the source written down close to the event or many years later?
6- Is it a primary or secondary source? Is the content of the source original? Or is it derived from another source?
7- Is the source corroborated by other sources?
The evaluation of each historical source examined in this study can be found for the "Dataset S1_Europe" and the "Dataset_S1_Middle_East" in the column "Source Description". For Japan, you will find information on the sources examined in the column "Comments on the source".
To further assess the validity of each report of lunar eclipse testimony and to make sure that the date of occurrence of eclipses given by the sources is correct, we employed the Five millennium catalogue of Lunar eclipses (Espenak and Meeus, 2009), as well as the Eight millennium catalogue of Lunar eclipses (Liu, 2021).
The column entitled “Calendar Date” of an eclipse refers to the start time of the eclipse, even if the Moon is below the horizon at that time. Julian Calendar is used for dates before 1582 Oct 04. The column entitled “Calendar Date (TD)” refers to the time of Greatest Eclipse. Greatest eclipse is given in Terrestrial Dynamical Time or TD, which is a time system based on International Atomic Time …
References:
Espenak, F. and Meeus, J., 2009. Five Millennium Catalog of Lunar Eclipses: -1999 to +3000, National Aeronautics and Space Administration., National Aeronautics and Space Administration, Greenbelt, Maryland, 680 pp. Morrison, L.V., Stephenson, F.R., Hohenkerk, C.Y., 2022. Accuracy of eclipse records in the Anglo-Saxon Chronicle. Journal for the History of Astronomy 53, 209–216. https://doi.org/10…
If you have any question, comment, criticism or if you are aware of any historical account not listed in the following table, please don’t hesitate to contact us at: sebastien.guillet@unige.ch. Thank you very much for your help!

## Sheet: Dataset_S1_Europe
Calendar Date	Calendar Date (TD)	Eclipse Type	Luminosity - Danjon scale	Lat	Long	Name of the source	Country	Locality, region, county	Original description	Accuracy of the eclipse reports	References	Source description	Original reports?	Additional references
1107-Jan-10	1107-Jan-11	Total	3	40.682	14.691	Annales Cavenses	Italy	La Trinità della Cava abbey in Cava de' Tirreni, province of Salerno, southern Italy	1107. Luna 14 sanguinea facta est per totam noctem 3. Ydus Ianuarii. (Muratori, 1725, pp. 923)	The date is accurately reported. The eclipse took place on the night of 10-11 January 1107.	Annales Cavenses (569-1318), Muratori L.A. (ed.), 1725. Rerum italicarum scriptores 7, Ex Typographia Societatis Palatinae In Regia Curia, Milano, pp. 917-932.	The Annales Cavenses were compiled at the La Trinità della Cava Abbey in Cava de' Tirreni, the province of Salerno, in the south of Italy. This source comprises annalistic entries running between 568 and 1318 (inclusive). The compilation of these annals began near the close of the 11th century. For 1034-1091, the source draws material (at least in part) from the Annales Casinenses. From the 12th …	Yes	Annales Cavenses. Geschichtsquellen des deutschen Mittelalters, Bayerische Akademie der Wissenschaften, https://www.geschichtsquellen.de/werk/224
1110-May-05	1110-May-05	Total	0	52.572	0.239	Anglo-Saxon chronicle	United Kingdom	Monastery of Peterborough, Cambridgeshire, East of England	Original text: 1110. On þære fiftan nihte on Maies monðe. ætywde se mona on æfen beorhte scinende. 7 syððan litlan 7 litlan his leoht wanode. swa þæt he sona nihtes to þam swiðe mid ealle acwanc. þæt naþer ne leoht ne trændel ne nan þing mid ealle of him wæs gesæwen. 7 swa þurhwunode fullneah oð dæg. 7 syðþan full 7 beorhte scinende ætywde. he wæs þæs ylcan dæges feowertyne nihta eald. Ealle þa n…	The date is accurately reported.	The Peterborough Chronicle (1070-1154), CLARK C. (ed.), 1970. Second Edition, At the Clarendon Press, Oxford, 136p. The Anglo-Saxon Chronicle, A Collaborative Edition, IRVINE S. (ed.), 2004. Volume 7, MS. E, D.S. Brewer, Cambridge, 174p. The Saxon Chronicle: With an English Translation, and Notes, Critical and Explanatory, INGRAM J.A (transl.), 1823. Longman, Hurst, Rees, Orme, and Brown, Paterno…	The Anglo-Saxon Chronicle is a major source for early to high medieval Britain, and has a complex recension history, surviving today in multiple manuscripts with a variable level of similarity and independence. The version of greatest interest for the present study is known as the E manuscript, currently housed in Oxford’s Bodleian Library (MS. Laud Misc. 636). It comprises annals for the years b…	No but the original source is lost	Chambers G. F, 1899. The Story of Eclipses, S. S. McClure & Co., New-York, 208p. Flammarion C., 1885. L’éclipse de Lune du 4 octobre 1884. La revue populaire d’Astronomie, de mététorologie et de Physique du Globe 3, pp. 23-30. Guillet S., Corona C., Stoffel M., Khodri M., Lavigne F., Ortega P., Eckert N., Selenniou P., Daux V., Churakova (Sidorova) O., Davi N., Edouard J.L., Yong Z., Luckman B.H.…
1110-May-05	1110-May-05	Total	0	51.2	0.759	Annales Monasterii de Waverleia	United Kingdom	Waverley abbey, Farnham, Surrey, South East England	1110. Et in quinta nocte Maii mensis apparuit luna clara in vespere, et postea parum coepit obscurari, ita quod ex toto ex illa nihil apparuit usque parum ante diem, et tunc iterum clara et plena fuit. Fuitque illo die decima quarta, et ser tota nocte clarus erat, et stellae lucentes, et fructus arborum nocte illa gelu periere. Postea in mense Junii apparuit quaedam stella in Nordest, et lumen ej…	The date is accurately reported.	Annales Monasterii de Waverleia, LUARD H.R. (ed.), 1865. Annales Monastici, Vol. 2, Longmans, Green, Reader and Dyer, London, pp. 123-411.	The annals of Waverley purport to relate events from the Incarnation to 1291. A single manuscript is preserved in the British Museum (Cotton collection, Vespasian A. xvi). The first portion, running to 999, is written by a 12th century hand, while a second hand continues the work to 1201, and a third to 1219. Thereafter, until 1266, multiple hands are in evidence, the manuscript being extended co…	No
1114-Aug-18	1114-Aug-18	Total	3	48.791	0.464	Ecclesiastical History of Orderic Vitalis	France	Abbey of Saint Evroult, Saint-Evroult-Notre-Dame-Du-Bois, Orne, Normandy	Original text: In Augusto [1119] luna quasi sanguis rubicunda sero dum prima esset visa est et circulus eius quasi fundus dolii grandis hominibus in Gallia monstratus est. Deinde veluti saphrino colore secta est per medium, et tantum intuentibus inter aequas medietates apparuit spacium, ut es si res similis in terra panderetur, semita humano gressui apta censeretur. Peracto autem unius horae inte…	Orderic Vitalis reports a lunar eclipse in 1119 in the Book XII of his Ecclesiastical History. The numerous details provided by Orderic Vitais suggests that he himself witnessed the eclipse. However, the date of the eclipse is inaccurate. There was no partial or total lunar eclipse visible in Normandy in August 1119. But a total lunar eclipse occurred on August 18, 1114. Here we hypothesize that …	The Ecclesiastical History of Orderic Vitalis, CHIBNALL M. (ed. and transl.), 1978. Vol. 6, Book XI-XII, At The Clarendon Press, Oxford, 611p.	Orderic Vitalis was born in the parish of Atcham near Shrewsbury, England, on 16 February 1075 (Chibnall, 1980). He is the child of an English mother and a French father who had come to England post-1066. He was sent by his father at 10 years old to Saint-Evroult monastery in Normandy, France where he would live out his days. There he was named Vitalis and in 1107 ordained a priest. The date of h…	Yes	Chibnall M. (ed. and transl.), 1980. The Ecclesiastical History of Orderic Vitalis. Vol. 1, General introduction, Book I-II (summary and extract), Index verborum, Clarendon Press, Oxford, 611p. Mathey-Maille L., 2016. “Orderic Vitalis”. Encyclopedia of the Medieval Chronicle. Edited by: Graeme Dunphy and Cristian Bratu. Brill Online.
1117-Dec-10	1117-Dec-11	Total	3	51.75	0.342	Anglo-Saxon chronicle	United Kingdom	Monastery of Peterborough, Cambridgeshire, East of England	Original text: 1117. Eall þis gear wunode se cyng Henri on Normandig. for þes cynges unsehte of France 7 his oðra nehhebura. 7 þa to ðan sumeran com se cyng of France 7 se eorl of Flandra mid him mid fyrde into Normandig. 7 ane niht þærinne wunedon. 7 on morgen butan gefeohte ongean ferden. 7 Normandig wearð swiðe gedreht. ægðer ge þurh gyld. ge þurh fyrde þe se cing Henri þær ongean gaderode. Ea…	The date is accurately reported. The eclipse took place on the night of 10-11 December 1117.	The Peterborough Chronicle (1070-1154), CLARK C. (ed.), 1970. Second Edition, At the Clarendon Press, Oxford, 136p. The Anglo-Saxon Chronicle, A Collaborative Edition, IRVINE S. (ed.), 2004. Volume 7, MS. E, D.S. Brewer, Cambridge, 174p. The Saxon Chronicle: With an English Translation, and Notes, Critical and Explanatory, INGRAM J.A (transl.), 1823. Longman, Hurst, Rees, Orme, and Brown, Paterno…	The Anglo-Saxon Chronicle is a major source for early to high medieval Britain, and has a complex recension history, surviving today in multiple manuscripts with a variable level of similarity and independence. The version of greatest interest for the present study is known as the E manuscript, currently housed in Oxford’s Bodleian Library (MS. Laud Misc. 636). It comprises annals for the years b…	No but the original source is lost
1117-Dec-10	1117-Dec-11	Total	3	55.599	-2.718	Chronicle of Melrose	United Kingdom	Abbey of Melrose, Melrose, Scotland	Anno M.C.XVII. apud Italiam magno terremotu. xl. diebus durante, plurima edificia corruerunt, villaque quedam pergrandis de proprio loco mota est. Luna versa est quasi in sanguinem. (Stevenson, 1835, pp. 65)		Chronica De Mailros, E Codice Unico in Bibliotheca Cottoniana Servato, nunc iterum in lucem edita, STEVENSON J. (ed.), 1835. Bannatyne Club, Edinburgh, 238p.	The Chronicle of Melrose is the result of multiple hands most likely working in Scotland at the Cistercian Abbey of Melrose. The work opens in 735 and ceases in 1270. The first portion (running up to approximately 1140) drew from the Anglo-Saxon Chronicle. Further material appears to have been sourced from the works of Simeon of Durham and Hoveden. The second portion is original and runs to 1270 …	No
1117-Dec-10	1117-Dec-11	Total	4	50.562	4.697	Anselmi Gemblacensis continuatio	Belgium	Gembloux abbey, Namur, Wallonia	1117. 3. Idus Decembris, ad mediam noctem lucentibus stellis caelo sereno, 13. luna eclypsim passa est, et contracto orbe, multis coloribus, sed maxime sanguineo, pene integra hora suffusa est. (Bethmann, 1844, pp. 377)	The date is accurately reported. The eclipse took place on the night of 10-11 December 1117.	Sigeberti Glemblacensis chronica cum continuationibus – Anselmi Gemblacensis continuatio (1112-1135), BETHMANN D.L.C (ed.), 1844. Monumenta Germaniae Historica, Scriptores 6, Hanover, pp. 375-385.	The Anselmi Gemblacensis continuatio is, as per its name, a continuation for 1112-35 of Sigebert of Gembloux's Chronica. Its author was Anselm of Gembloux (d. 1136) who, from 1115 to 1136, held the position of abbot of Gembloux Abbey (Namur, Belgium) (Molinier, 1902). The relevant entry for the eclipse of 1117 is original.	Yes	2193. Sigebert de Gembloux, moine à Gembloux. In: Molinier Auguste. Les Sources de l'histoire de France - Des origines aux guerres d'Italie (1494). II. Époque féodale, les Capétiens jusqu'en 1180. Paris : A. Picard et fils, 1902. pp. 310-312.
1128-Nov-08	1128-Nov-08	Total	3	50.091	14.402	Canonici Wissegradensis continuatio	Czech Republic	College chapter of Vyšehrad, Prague, Bohemia	Eodem anno 5. Idus Novembris et Sclavonice Prosince eclipsis lunae rubea; dicam quod quidam viderunt particulam quae remanserat iactantem se huc et illuc, donec defecit et multae stellae circumdederunt eam, quarum una circumvolavit lunam, altera proiecit se ad aquilonem. (Koepke, 1851, pp. 134)	The date is accurately reported.	Cosmae chronica Boemorum – Canonici Wissegradensis continuatio (1126-1142), KOEPKE R. (ed.), 1851. Monumenta Germaniae Historica, Scriptores 9, Hanover, pp. 132-148.	The Canonici Wissegradensis continuatio was written in Latin by an unidentified canon of Vyšehrad, Prague, Czech Republic. It spans the years 1126–1142 and comprises a continuation of the Chronica Boemorum of Cosmas of Prague. Of particular interest are the reports of celestial and weather-related events, for which it deserves to be better known. The value of his account is enhanced in being an e…	Yes	Bláhová M., 2016, “Continuatio Cosmae I”. Encyclopedia of the Medieval Chronicle Edited by: Graeme Dunphy, Cristian Bratu. Brill Online.
1128-Nov-08	1128-Nov-08	Total	3	47.76	8.129	Annales S. Blasii et Engelbergenses	Germany	St. Blasien abbey, Black Forest, Bade-wurtemberg	Eodem anno luna versa est in sanguinem 5. Id. Novemb. (Pertz, 1861, pp. 278)	The eclipse started during the night of November 8 ( 6 Id. Novemb.) and ended on November 9 around 1 am (5 Id. Novemb.)	Annales Sancti Blasii et Engelbergenses (932-1143), PERTZ G.H. (ed.), 1861. Monumenta Germaniae Historica, Scriptores 17, Hanover, pp. 276-282.	Annales S. Blasii et Engelbergenses are Latin Easter annals of unidentified authorship that were first composed in the 12th century in the Benedictine monastery of St. Blasien (in the Black Forest, southwestern Germany). The full text is of somewhat complex provenance, as its title suggests, being at some point in the 12th century relocated and extended in Engelberg (in the Canton of Obwalden, Sw…	Unclear	Serif I., 2016. “Annales S. Blasii et Engelbergenses”. Encyclopedia of the Medieval Chronicle. Edited by: Graeme Dunphy, Cristian Bratu. Brill Online.
1132-Mar-03	1132-Mar-03	Total	3	50.091	14.402	Canonici Wissegradensis continuatio	Czech Republic	College chapter of Vyšehrad, Prague, Bohemia	Eodem anno 4. Nonas Martii eclipsis lunae, et tota sanguinea fuit. (Koepke, 1851, pp. 137)	There is a mistake. The eclipse occurred on March 3 (5 Non.).	Cosmae chronica Boemorum – Canonici Wissegradensis continuatio (1126-1142), KOEPKE R. (ed.), 1851. Monumenta Germaniae Historica, Scriptores 9, Hanover, pp. 132-148.	The Canonici Wissegradensis continuatio was written in Latin by an unidentified canon of Vyšehrad, Prague, Czech Republic. It spans the years 1126–1142 and comprises a continuation of the Chronica Boemorum of Cosmas of Prague. Of particular interest are the reports of celestial and weather-related events, for which it deserves to be better known. The value of his account is enhanced in being an e…	Yes	Bláhová M., 2016, “Continuatio Cosmae I”. Encyclopedia of the Medieval Chronicle. Edited by: Graeme Dunphy, Cristian Bratu. Brill Online.
1132-Mar-03	1132-Mar-03	Total	3	41.129	14.783	Chronicon beneventanum	Italy	Benevento, Campania	Anno igitur millesimo centesimo trigesimo secundo Dominicae Incarnationis, mense Martio, nona indictione. Luna splendorem ortus sui derelinquens in sanguinis colorem conversa est, quam nos aspicientes, prodigium fore credidimus. (D'Angelo, 1998, pp. 120)		Chronicon beneventanum: Città e feudi nell'Italia dei normanni di Falcone di Benevento, D'ANGELO E. (ed.), 1998. Firenze : SISMEL - Ed. del Galluzzo, 319p.	The Chronicon Beneventanum was composed in Benevento (Italy) by Falco (b. ca. 1070 – d. ca. 1144), a notary and scribe of the Sacred Beneventan Palace who later become a judge in 1133 in Benevento. The chronicle opens in 1102 and ends mid-narration in 1140. Falco's primary authority is (not surprisingly) the Annales Beneventani, but he also includes his own eyewitness accounts. Falco suffered exi…	Yes	Becker J., 2016. “Falco of Benevento”. Encyclopedia of the Medieval Chronicle. Edited by: Graeme Dunphy, Cristian Bratu. Brill Online.
1136-Jun-15	1136-Jun-15	Total	3	50.387	4.058	Annals of Plympton	United Kingdom	Priory of Saints Peter and Paul, Plympton, Devon	1136. Luna sanguineo rubore perfusa, dein nigredine subsequente ad lucem propriam reversa est. (Libermann, 1879, pp. 27)		Annales Plymptonienses, LIBERMANN F. (ed.), 1879. Ungedruckte Anglo-Normannische Geschitsquellen, Strassburg, pp. 25-30.	The 12th century Annals of Plympton are a product of the Augustinian priory of Saints Peter and Paul in Plympton, Devon, England. They survive in a single manuscript, Add MS 14250 (fol.148v-150v), held in the British Library. The annals consist of two lists of events, the first covering 1-81 and the second covering 1066-1177. These lists were appended to the end of the priory's copy of Bede's His…	Yes	Kennedy E. D., 2016. “Annals of Plympton”. Encyclopedia of the Medieval Chronicle. Edited by: Graeme Dunphy, Cristian Bratu. Brill Online.
1146-Nov-20	1146-Nov-20	Total	3	-	-	Nikon chronicle	Russia	-	Original text: Того же лѣта бысть знаменіе на небеси: цолнечныа лучя, а луна кповава. (ПСРЛ, 1882, пп. 172) Translation: During the same year there was a sign in the sky. The rays of the sun perished and the moon was bloody. (Vissotski, 1949, pp. 24)		Летописный сборник, именуемый Патриаршею или Никоновскою летописью, Полное собрание русских летописей (ПСРЛ), 1882. Tом. IX, Издание 1-е, издание Археографической комиссии. Санктпетербург, 256p. VISSOTSKI A.N., 1949. Astronomical records in the Russian chronicles from 1000 to 1600 AD. Meddelanden. fran Lunds Astronomiska Observatorium, Serie. II, (126): Historical Papers, No.22, 51 p.	Russian historian D.O. Sviatsky published (in 1916) a selection of celestial events reported in Ukrainian and Russian annals relating eclipses (solar and lunar), aurorae, meteors, comets, and sunspots. Sviatsky's work (in Russian) was not widely accessible, therefore V. Vissotski (then based at the Leander McCormick Observatory at Charlottesville, Virginia, USA) published English translations alo…	No but the original source is lost	Gippius A. A., 2016. “Nikon Chronicle”. Encyclopedia of the Medieval Chronicle. Edited by: Graeme Dunphy and Cristian Bratu. Brill Online.
1161-Feb-12	1161-Feb-12	Total	3	48.198	3.301	Chronique de l'Abbaye de Saint-Pierre de Sens	France	Sens, Yonne, Bourgogne-Franche-Comté	Eodem anno, Hugo, Senonensis archiepiscopus, apud Parisius filiam Theobaldi, comitis Gampanie, coronauit in reginam, quod ualde displicuit Remensi archiepiscopo. Iterum eodem anno, facta eclipsis lune ualde mirabilis.(Julliot, 1876, pp. 482)	The author here probably refers to the lunar eclipse of February 1161.	Chronique de l'Abbaye de Saint-Pierre de Sens, rédigée vers la fin du XIIIème siècle par Geoffroy de Courlon, JULLIOT M. G. (ed. and transl.), 1876. Imprimerie et Lithographie Ch. Duchemin, Sens, 582p.	Geoffroy de Courlon (d. 1295) was a priest and Benedictine monk of St Pierre-le-Vif at Sens (Yonne, France). He is the author of two known works, the first being the Libellus super reliquiis. This describes the relics held by the abbey. More relevant here is his second work, a universal chronicle stretching from the birth of Christ to 1294. This employs multiple sources, not least the chronicle o…	No	Rech R., 2016.“Geoffrey of Collion”. Encyclopedia of the Medieval Chronicle. Edited by: Graeme Dunphy and Cristian Bratu. Brill Online.
1161-Feb-12	1161-Feb-12	Total	3	47.321	5.035	Annales Sancti Benigni Divionensis	France	Dijon, Côte d'Or, Bourgogne-Franche-Comté	1161 Hoc anno 2. Idus Febr. post mediam noctem obscurata est luna versaque est in sanguineum colorem, sicque mansit usque ad lucem. (Waitz, 1844, pp. 45)	The date is accurately reported.	Annales Sancti Benigni Divionensis, WAITZ G. (ed.), 1844. Monumenta Germaniae Historica, Scriptores 5, Hanover, pp. 37-50.	Concise Latin annals by a series of unnamed authors based at the Abbey of Saint-Bénigne in Dijon in Burgundy (France) and written as marginalia in an Easter table. Known as the Annales Sancti Benigni Divionensis, two versions exist, the first extending from 1 to 1214. Work on this began in the 12th century, continuing to 1214. The early part of the text draws from sources of apparent provenance i…	Yes	1358. Annales S. Benigni Divionensis. In: Molinier Auguste, 1902. Les Sources de l'histoire de France - Des origines aux guerres d'Italie (1494). II. Époque féodale, les Capétiens jusqu'en 1180. Paris : A. Picard et fils, p. 88.
1161-Feb-12	1161-Feb-12	Total	4	50.402	30.5327	Hypatian Codex	Ukraine	Kyiv	Original text: Изяславъ же вниде в киевъ мѣсяца февраля въ 12, и вшедъ въ святую Софью, всимъ дасть прощение Кианомъ, ихъже бяху изоималу; у пойде Изяславъ к Бѣлуграду. В то же беремя бысть знамение въ лунѣ цтрашно и дивно: идяше бо луна черезовсе небо отъ въстока до запада, измѣняючи образы своя; бысть первое ни убывание помалу, дондеже бся погибе, и бысть обпазъ ея яко скудно—черно, у пакы быст…	The date is accurately reported.	Летопись по Ипатскому списку, Палаузова С. Н., 1871. Издание Археографической комиссии. Санктпетербург, 616p. VISSOTSKI A.N., 1949. Astronomical records in the Russian chronicles from 1000 to 1600 AD. Meddelanden. fran Lunds Astronomiska Observatorium, Serie. II, (126): Historical Papers, No.22, 51 p.	Russian historian D.O. Sviatsky published (in 1916) a selection of celestial events reported in Ukranian and Russian annals relating eclipses (solar and lunar), aurorae, meteors, comets and sunspots. Sviatsky’s work (in Russian) was not widely accessible, therefore V. Vissotski (then based at the Leander McCormick Observatory at Charlottesville, Virginia, USA) published English translations along…	No but the original source is lost	Perfecky, G. A., 1973. The Galician-Volynian chronicle, Wilhelm Fink Verlag, München, 159p. Tolochko O., 2016.“Hypatian Codex”. Encyclopedia of the Medieval Chronicle. Edited by: Graeme Dunphy and Cristian Bratu. Brill Online. Gippius A. A., 2016. “Pověst’ vremennych lět”. Encyclopedia of the Medieval Chronicle. Edited by: Graeme Dunphy and Cristian Bratu. Brill Online.
1161-Feb-12	1161-Feb-12	Total	3	47.575	14.463	Annales Admuntenses	Austria	Monastery of Admont, Styria	Pridie Idus Februarii luna tertia decima ultra solitum illustrata, et suito in summa celi serenitate tetro igneo sanguineoque colore vicissim per 5 fere horas respersa, paulatimque in pristinum splendorem circa mane revertitur. (Wattenbach, 1851, pp. 582)	The date is accurately reported.	Annales Admuntenses – Continuatio Admutensis – Codex A (1140-1250), WATTENBACH D.W. (ed.), 1851. Monumenta Germaniae Historica, Scriptores 9, Hanover, pp. 579-593.	The Annales Admuntenses are Latin annals composed at the Benedictine Monastery of Admont in Styria (Austria). The first portion of text presents a world history from Adam onwards (the earliest part summarized briefly) down to 1139 and the death of St. Otto of Bamberg. The text makes use of authorities including the Annales Mellicenses and the World Chronicle of Otto von Freising, as well as inclu…	No but the original source is lost	Murdoch B., Pfeiffer K., 2016. “Annales Admontenses”. Encyclopedia of the Medieval Chronicle. Edited by: Graeme Dunphy, Cristian Bratu.
1161-Feb-12	1161-Feb-12	Total	3	47.575	14.463	Annales Admuntenses	Austria	Monastery of Admont, Styria	Pridie Idus Februarii luna tertia decima ultra solitum illustrata, per 5 fere horas diversos habuit colores. (Wattenbach, 1851, pp. 582)	The date is accurately reported.	Annales Admuntenses – Continuatio Admutensis – Codex B (1140-1250), WATTENBACH D.W. (ed.), 1851. Monumenta Germaniae Historica, Scriptores 9, Hanover, pp. 579-593.	The Annales Admuntenses are Latin annals composed at the Benedictine Monastery of Admont in Styria (Austria). The first portion of text presents a world history from Adam onwards (the earliest part summarized briefly) down to 1139 and the death of St. Otto of Bamberg. The text makes use of authorities including the Annales Mellicenses and the World Chronicle of Otto von Freising, as well as inclu…	No but the original source is lost	Murdoch B., Pfeiffer K., 2016. “Annales Admontenses”. Encyclopedia of the Medieval Chronicle. Edited by: Graeme Dunphy, Cristian Bratu.
1161-Feb-12	1161-Feb-12	Total	3	47.5673	8.447	Ex chronico Gastinensis coenobii	France	Notre-Dame de Gâtines abbey, Villerdomer, Indre-et-Loire, Centre-Val de Loire	MCLXI. Apparuit luna rubea. (Delisle, 1877, pp. 774)		Ex Brevi Chronico Uticensis Coenobii in Monasterio Gastinensi Continuatio, DELISLE L. (ed.), 1877. Recueil des historiens des Gaules et de la France, Vol. 12, Victor Palmé, Editeur des Bollandistes, Paris, pp. 773-774. Ex Chronico Gastinensis Coenobii, DELISLE L. (ed.), 1879. Recueil des historiens des Gaules et de la France, Vol. 18, Victor Palmé, Editeur des Bollandistes, Paris, pp. 322.	The Ex chronico Gatinensis coenobii are Latin annals composed at Notre-Dame de Gâtines Abbey (Villerdomer, Indre-et-Loire, France). They comprise a continuation of the Annals of Saint Evroult (Annales Uticenses) and run from the birth of Jesus Christ to the year 1183, with additions until 1226. To our knowledge, these annals have never been edited entirely. The original manuscript can be found at…	Yes
1161-Feb-12	1161-Feb-12	Total	4	48.2119	3.2722	Annales Sanctae Columbae Senonensis	France	Sainte-Colombe abbey, Saint-Denis-Lès-Sens, Yonne, Bourgogne-Franche-Comté	1161. Hic contra morem mutavit Luna colorem. (Pertz, 1826, pp. 107)		Annales Sanctae Columbae Senonensis, PERTZ G.H. (ed.), 1826. Monumenta Germaniae Historica, Scriptores 1, Hanover, pp. 102-109.	The Annales Sanctae Columbae Senonensis are Latin annals composed at the Abbey of Sainte-Colombe at Saint-Denis-lès-Sens (Yonne, Bourgogne-Franche-Comté, France). Their text runs from 708 to 1218, with the first part (up to 767) drawing from the Annales Alamannici. The content of the Annales Sanctae Columbae Senonensis is considered original from 804 (Molinier, 1902). The entry referring to the l…	Yes	1371. Annales S. Columbae Senonensis. In: Molinier Auguste. Les Sources de l'histoire de France - Des origines aux guerres d'Italie (1494). II. Époque féodale, les Capétiens jusqu'en 1180. Paris : A. Picard et fils, 1902. p. 90.
1161-Feb-12	1161-Feb-12	Total	3	47.7874	1.0689	Annales Vindocinenses	France	Trinity abbey, Vendôme, Loir-et-Cher, Centre-Val de Loire	Sed antequam hoc ageretur, eodem anno, dominica qua septuagesima celebrabatur, cum monachi matutinas laudes cantarent, luna apparuit tota nigra, deinde subrubens [cjirca jhoram primam paulumque] postea recepit splendoris. (Halphen, 1903, pp. 72)	The date is accurately reported.	Annales Vindocinensis, HALPHEN L. (ed.), 1903. Recueil d'annales angevines et vendômoises. Collection de textes pour servir à l'étude et à l'enseignement de l'histoire, Alphonse Picard et Fils, Editeurs, Paris, pp. 50-79.	The Annales Vindocinenses are Latin annals composed at Trinity Abbey, Vendôme (Loir-et-Cher, Centre-Val de Loire, France). They run from 678 till 1345, with most content being, importantly, original from 1075 (Halphen, 1903).	Yes
1161-Feb-12	1161-Feb-12	Total	3	47.909	3.715	Chronicon quod dicitur Guillelmi Godel	France	Pontigny, Yonne, Bourgogne-Franche-Comté	Anno Domini mclxi. Eclipsis Lunae fit II Idus Februarii primum enim fuit tota clara usque ad mediam noctem postea media pars ejus ab Oriente nigra facta est ad ultimum tota facta est rubea et illa Dominica fuit qua cantatur Circumdederunt me … (Delisle, 1869, pp. 676)	The date is accurately reported.	Ex chronico quod dicitur Willelmi Godelli, HOLDER-EGGER G. (ed.), 1882. Monumenta Germaniae Historica, Scriptores 26, Hanover, pp. 195-198. Ex chronico Willelmi Godelli, DELISLE L. (ed.), 1869. Recueil des historiens des Gaules et de la France, Vol. 13, Victor Palmé, Editeur des Bollandistes, Paris, pp. 671-677.	The Chronicon quod dicitur Guillelmi Godel is a Latin universal chronicle. It is arranged in four books. The first spans from the Creation to the birth of Christ, with the second to fourth running to 591, 1000, and 1173, respectively. The author self-identifies under the year 1145 as an English monk and it has been postulated that the author was Guillaume Godel, a Benedictine monk at the Abbey of…	Yes	Bate K., 2016.“Godel, Ps-Guillaume”. Encyclopedia of the Medieval Chronicle. Edited by: Graeme Dunphy and Cristian Bratu. Brill Online.
1161-Feb-12	1161-Feb-12	Total	3	48.198	3.301	Chronicon Sancti Petri Vivi Senonensi	France	Sens, Yonne, Bourgogne-Franche-Comté	Original text: Postmodum vero iterum facta est eclipsis lune, pridie idus febroarii, die dominica qua cantabatur "Circumdederunt me", hoc modo: in ipsa nocte contigit lunam esse quartam decimam, que usque ad mediam noctem clarissima et absque aliqua nubium obscuritate, splendidissima choruscavit. Preterea, circa horam matutinalem, media pars ejus ab oriente nigra facta est et radios prioris sue c…	The date is accurately reported.	Ex chronico S. Petri Vivi Senonensis, Auctore Clario Monacho, DELISLE L. (ed.), 1877. Recueil des historiens des Gaules et de la France, Vol. 12, Victor Palmé, Editeur des Bollandistes, Paris, pp. 279-285. Chronique de Saint-Pierre-le-Vif de Sens, dite de Clarius: Chronicon Sancti Petri Vivi Senonensis, BAUTIER R.H., GILLES M. (eds.), 1979. Sources d'histoire mediévale, Vol. 14, Centre National d…	The Chronicon Sancti Petri Vivi Senonensi was begun around 1108 at the instigation of the Abbot of the Saint Pierre de Sens Abbey, Arnaud. The text comprises four separate parts: 1) The first part presents a "universal history" running from the birth of Christ to 675. 2) The second part narrates the story of the abbey from 675 to 1096, the year of Arnaud's election as abbot. For this part, the au…	Unclear	1376. Clarius, Chronicon S. Petri Senonensis. In: Molinier Auguste. Les Sources de l'histoire de France - Des origines aux guerres d'Italie (1494). II. Époque féodale, les Capétiens jusqu'en 1180. Paris : A. Picard et fils, 1902. pp. 91-92. Alexandre P., 1987. Le climat en Europe au Moyen Âge: contribution à l'histoire des variations climatiques de 1000 à 1425, d'après les sources narratives de l…
1161-Feb-12	1161-Feb-12	Total	3	50.387	4.058	Annals of Plympton	United Kingdom	Priory of Saints Peter and Paul, Plympton, Devon	1161. Luna sanguineo rubore perfusa quasi hora integra nonas Febru., dehinc, nigredine subsequente, ad lucem reversa est. (Libermann, 1879, pp. 30)	There is a mistake, the eclipse did not occur on February 5, 1161, but on February 12.	Annales Plymptonienses, LIBERMANN F. (ed.), 1879. Ungedruckte Anglo-Normannische Geschitsquellen, Strassburg, pp.25-30.	The 12th century Annals of Plympton are a product of the Augustinian priory of Saints Peter and Paul in Plympton, Devon, England. They survive in a single manuscript, Add MS 14250 (fol.148v-150v), held in the British Library. The annals consist of two lists of events, the first covering 1-81 and the second covering 1066-1177. These lists were appended to the end of the priory's copy of Bede's His…	Yes	Kennedy E. D., 2016. “Annals of Plympton”. Encyclopedia of the Medieval Chronicle. Edited by: Graeme Dunphy, Cristian Bratu. Brill Online.
1161-Feb-12	1161-Feb-12	Total	3	49.009	12.046	Annales Ratisponenses	Germany	Abbey of Prüfening, Ratisbonne, Bavaria, Germany	Anno MCLXI. Luna in Februari tetro igne sanguinei coloris apparuit. (Wattenbach, 1861, pp. 587)		Annales Ratisponenses (1-1201), WATTENBACH D.W. (ed.), 1861. Monumenta Germaniae Historica, Scriptores 17, Hanover, pp. 577-590.	The Annales Ratisponenses are a product of the Abbey of Prüfening, near Regensburg (Germany), running from the years 1 until 1167, and drawing from authorities including the Annales Fuldenses, the Annales Sancti Emmerammi minores and (potentially) some sources no longer extant. The Annales Ratisponenses were afterward extended (1174-1201) by Hugo de Lerchenfeld, canon of cathedral of Saint Peter …	Unclear	Annales Ratisponenses. Geschichtsquellen des deutschen Mittelalters, Bayerische Akademie der Wissenschaften, https://www.geschichtsquellen.de/werk/366
1161-Feb-12	1161-Feb-12	Total	3	42.2015	2.19075	Chronicon Alterum Rivipullense	Spain	Monastery of Santa Maria de Ripoll, Ripoll, Catalonia, Spain	1161. Luna obscurata est, et sanguinea visa est II. idus... (Villanueva, 1806, pp. 248)	The name of the month was not preserved in the source. The author of the text probably meant Idus Februarii.	Chronicon Alterum Rivipullense, VILLANUEVA J. L. (ed.), 1806. Viage literario á las iglesias de España. Tomo V, Madrid En La Imprenta Real, pp. 241-249.	The Chronicon alterum Rivipullense are Latin annals spanning the period 27 - 1191. The first portion was probably compiled at the monastery of Saint Michel-de-Cuxa, Pyrénées-Orientales, France, in the time of Abbot Garin (also known as Gari) (965-998). The annals reached the monastery of Santa Maria de Ripoll, Catalonia, Spain, at the end of the 10th century, where they were continued (Cingola, 2…	Yes	Cingolani S. M., 2012. Els annals de la familia rivipullense i les genealogies de Pallars-Ribagorca, Valencia. Universitat de Valencia, 2012 Fons historiques valencianes, 54, Monuments d'Historia de la Corona d'Arago, 3, 239 pp. Garrido Valls D., 2016. “Chronicon Rivipullense I”. Encyclopedia of the Medieval Chronicle. Edited by: Graeme Dunphy, Cristian Bratu.
1161-Aug-07	1161-Aug-07	Total	3	48.198	3.301	Chronicon Sancti Petri Vivi Senonensi	France	Sens, Yonne, Bourgogne-Franche-Comté	Original text: Anno .M.C.L.X.I., eclypsis lune fuit mense augusto. Prius enim fuit tota clarius usque ad mediam noctem, postea media ejus ab oriente nigra facta est, ad ultimum tota facta est rubea. Tunc illa dominica fuit qua cantatur "Circumdederunt me". (Bautier and Gilles, 1979, pp. 204) Translation: L'an 1161, il y eut une eclipse de lune au mois d'août. Elle fut d'abord entièrement claire j…		Ex chronico S. Petri Vivi Senonensis, Auctore Clario Monacho, DELISLE L. (ed.), 1877. Recueil des historiens des Gaules et de la France, Vol. 12, Victor Palmé, Editeur des Bollandistes, Paris, pp. 279-285. Chronique de Saint-Pierre-le-Vif de Sens, dite de Clarius: Chronicon Sancti Petri Vivi Senonensis, BAUTIER R.H., GILLES M. (eds.), 1979. Sources d'histoire mediévale, Vol. 14, Centre National d…	The Chronicon Sancti Petri Vivi Senonensi was begun around 1108 at the instigation of the Abbot of the Saint Pierre de Sens Abbey, Arnaud. The text comprises four separate parts: 1) The first part presents a "universal history" running from the birth of Christ to 675. 2) The second part narrates the story of the abbey from 675 to 1096, the year of Arnaud's election as abbot. For this part, the au…	No	1376. Clarius, Chronicon S. Petri Senonensis. In: Molinier Auguste. Les Sources de l'histoire de France - Des origines aux guerres d'Italie (1494). II. Époque féodale, les Capétiens jusqu'en 1180. Paris : A. Picard et fils, 1902. pp. 91-92. Alexandre P., 1987. Le climat en Europe au Moyen Âge: contribution à l'histoire des variations climatiques de 1000 à 1425, d'après les sources narratives de l…
1164-Jun-06	1164-Jun-06	Total	3	45.464	9.192	Annales Mediolanenses Maiores	Italy	Milan, Lombardy	1164. Eodem etiam mense 6. die mensis, luna passa est eclisin cum esset 12., et visa est rubea; et eo anno fuit bixestus. (Pertz, 1863, pp. 375)	The date is accurately reported.	Annales Mediolanenses Maiores (1154-1177), PERTZ G. H. (ed.), 1863. Monumenta Germaniae Historica, Scriptores 18, Hanover, pp. 357-378.	The Annales Mediolanenses maiores cover the years 1154 to 1177 and were composed by an unnamed citizen of Milan (Italy). Their content is entirely original (Alexandre, 1987). The work is also known as the Gesta Friderici I Imperatoris in Lombardia (the Deeds of Emperor Frederick I in Lombardy) (Dell'Aprovitola, 2016).	Yes	Alexandre P., 1987. Le climat en Europe au Moyen Âge: contribution à l'histoire des variations climatiques de 1000 à 1425, d'après les sources narratives de l'Europe occidentale. Éditions de l'École des hautes études en sciences sociales, Paris, 827p. Dell'Aprovitola V., 2016. “Chronicon Mediolani appellato el Valison”. Encyclopedia of the Medieval Chronicle. Edited by: Graeme Dunphy, Cristian Br…
1168-Sep-19	1168-Sep-19	Total	3	50.164	3.206	Annales Cameracense	France	Monastery of St. Aubert, Cambrai, Nord, Hauts-de-France	1168. Luna uisa est amisisses lumen claritatis suae 13 kal. Octobris media nocte ut multi illam aspicientes mirarentur de subita eius obfuscatione cum plenarie tamen a pluribus cernebatur nec lucebat sed potius colorem sanguineum obtinebat. (Pertz, 1859, pp. 545)	The date is accurately reported. The lunar eclipse took place on the night of 18-19 September 1168.	Annales Cameracenses auctore Lamberto Waterlos (1099-1170), PERTZ G.H. (ed.), 1859. Monumenta Germaniae Historica, Scriptores 16, Hanover, pp. 509-544.	The Annales Cameracensis were composed in the years 1152-1170 by Lambert de Waterlos, born in Néchin (Belgium) in 1108 and who in 1119 became regular canon in the Augustinian Monastery of St. Aubert in the town of Cambrai (Northern France), before becoming a priest in Wancourt and Bertry (Northern France). His text begins by offering a more constrained chronological account of events (primarily) …	Yes	Stein R., 2016. “Lambert de Waterlos”. Encyclopedia of the Medieval Chronicle. Edited by: Graeme Dunphy, Cristian Bratu. Brill Online.
1168-Sep-19	1168-Sep-19	Total	3	49.229	0.721	Chronicon Beccense	France	Abbey of Notre-Dame-du-Bec, Eure, Normandy	Nota quod anno obitus nobilissimae Mathildis imperatricis tria signa in coelo visa sunt; nam mense Martio cometa in Gallia apparuit; mense Julio circulus aetherus circa solem resplenduit; mense postea Septembri media nocte, luna tota sanguinea diutius visa est, regibus Angliae et Franciae post Pascha sequens ad se invicem discordantibus.(Carré et Poirée, 1883, pp. 123)	The lunar eclipse took place on the night of 18-19 September 1168.	Chronique du Bec et Chronique de François Carré, POIREE A. (ed.), 1883. Bulletin de la Société de l'histoire de Normandie, Vol. 8, Librairie de la Société de l'Histoire de Normandie, Rouen, pp. 13-159.	The Chronicon Beccense is a 15th-century compilation of materials pertaining to the Benedictine Abbey of Notre-Dame-du-Bec in Normandy (France), spanning the period from the 11th century foundation of Bec to 1467 (Poiree, 1883). The work includes entries that seem to have originated from the Chronicle of Robert of Torigny, as well as material that appears to have been derived from other sources t…	No
1168-Sep-19	1168-Sep-19	Total	3	49.229	0.721	Draco Normannicus	France	Abbey of Notre-Dame-du-Bec, Eure, Normandy	Anno quo moritur tria signa stupenda coruscant, Portentum superum, sed latet istud adhuc. Parisius juxta metuenda cometa refulsit, Martius hanc fudit, belliger ipse deus. Circulus aethereus solem circa radiavit Maximus, hunc mensis Caesaris ipse dedit. Nocte sub umbrifera monstratur luna cruenta, Septimus a Martis turbine mensis erat. (Howlett, 185, pp. 776)	The lunar eclipse took place on the night of 18-19 September 1168.	Etienne de Rouen: Draco Normannicus, HOWLETT R. (ed.), 1885. Chronicles of the reigns of Stephen, Henry II and Richard I, Vol. 2, Rerum Britannicarum Medii Aevi Scriptores 82, London, pp. 589-781.	The Draco Normannicus is a 4390-line poem composed between 1167 and 1169 by Stephen of Rouen, a monk of the Abbey of Notre-Dame-du-Bec in Normandy (France). The poem narrates Norman history from its mythic origins to 1169. In doing so it derives material from authorities such as William of Jumièges, Dudo of St. Quentin, and Robert of Torigni (Howlett, 1885). Since Stephen wrote the poem between 1…	Unclear
1168-Sep-18	1168-Sep-19	Total	3	50.387	4.058	Annals of Plympton	United Kingdom	Priory of Saints Peter and Paul, Plympton, Devon	1168. Eclipsis lune in nocte Sancti Mathei Apostoli, primo sanguinea, deinde nigra, postea clara. (Libermann, 1879, pp. 30)	There is a mistake, the lunar eclipse took place on the night of 18-19 September 1168, not on September 21.	Annales Plymptonienses, LIBERMANN F. (ed.), 1879. Ungedruckte Anglo-Normannische Geschitsquellen, Strassburg, pp.25-30.	The 12th century Annals of Plympton are a product of the Augustinian priory of Saints Peter and Paul in Plympton, Devon, England. They survive in a single manuscript, Add MS 14250 (fol.148v-150v), held in the British Library. The annals consist of two lists of events, the first covering 1-81 and the second covering 1066-1177. These lists were appended to the end of the priory's copy of Bede's His…	Yes	Kennedy E. D., 2016. “Annals of Plympton”. Encyclopedia of the Medieval Chronicle. Edited by: Graeme Dunphy, Cristian Bratu. Brill Online.
1168-Sep-18	1168-Sep-19	Total	3	55.9531	-3.1716	Holyrood Chronicle	United Kingdom	Abbey of Holyrood, Scotland	Luna sanguineo rubore perfusa quasi hora Integra, xiii kal. Octobris, circa gallicantum ; dehinc nigredine subsequente ad lucem propria[m] reversa est. (Anderson, 1938, pp. 150)	The date is accurately reported. The lunar eclipse took place on the night of 18-19 September 1168.	A Scottish Chronicle known as the Chronicle of Holyrood, M. O. ANDERSON (ed.), 1938. Edinburgh, Printed at the University Press by T. and A. Constable Ltd for the Scottish History Society, 221p.	The Chronicle of Holyrood is a monastic chronicle that was compiled in Scotland. Along with the Chronicle of Melrose, it is one of the two surviving Scottish chronicles from the 12th and 13th centuries (Anderson, 1938; Gransden, 1998; Sinisi, 2016). The Chronicle of Holyrood covers a period from the invasion of Britain by Julius Caesar to 1189, with later additions for 1266, 1286, and several yea…		Giles J. A. (ed.), 1843. Venerabilis Bedae, Opera quae supersunt omnia, vol. 3, Whittaker and Co., Ave Maria Lane, London, pp. 320-325. Gransden A. (reed.), 1998. Historical Writing In England c.1307 to the Early Sixteenth Century. Routledge, London, 644p. Sinisi L., 2016. “Chronicle of Holyrood”. Encyclopedia of the Medieval Chronicle. Edited by: Graeme Dunphy, Cristian Bratu. Brill Online.
1172-Jan-12	1172-Jan-13	Total	0	51.597	11.954	Chronicon Montis-Sereni	Germany	Monastery of Petersberg, Haale, Saxony-Anhalt	Anno 1172. Eclipsis lune facta est in octava epiphanie in plenilunio et luna per quatuor fere horas non apparuit. (Ehrenfeuchter, 1874, pp. 155)	The date is accurately reported.	Chronicon Montis-Sereni (1124-1225), EHRENFEUCHTER E. (ed.) 1874. Monumenta Germaniae Historica, Scriptores 23, Hanover, pp.138-226.	The Chronicon Montis Sereni is a product of the Monastery of Petersberg (Mons Sereni, today Mount St. Peter) near Halle (Saxony-Anhalt, Germany) and was likely composed between 1223 and 1225 by the Augustine canon Heinrich of Röcken (d. ca. 1225). The text charts the history of the monastery from its foundation in 1124 up to 1225 (Pfiel, 2016). The entry referring to the 1172 total lunar eclipses…	No	Pfiel B., 2016. “Chronicon Montis Sereni”. Encyclopedia of the Medieval Chronicle. Edited by: Graeme Dunphy and Cristian Bratu. Brill Online. Chronicon Montis Sereni. Geschichtsquellen des deutschen Mittelalters, Bayerische Akademie der Wissenschaften, https://www.geschichtsquellen.de/werk/1139
1172-Jan-12	1172-Jan-13	Total	0	52.063	11.949	Annales Magdeburgenses	Germany	Monastery of Berge, Magdeburg, Saxony-Anhalt	1172. Eclipsis lune in octava epiphaniae in plenilunio noctu factu, inviso modo per quatuor fere horas non apparuit. Mense Ianuario ingens fragor ventorum, et in Februario crebra micuerunt fulmina. (Pertz, 1859, pp. 193)	The date is accurately reported.	Annales Magdeburgenses (1-1188), PERTZ G.H. (ed.), 1859. Monumenta Germaniae Historica, Scriptores 16, Hanover, pp. 105-196.	The Annales Magdeburgenses are a product of the Monastery of Berge, near Magdeburg (Saxony-Anhalt, Germany), and cover the period the birth of Christ to 1188. Work on the text appears to have begun shortly after 1176, being extended contemporaneously to 1188 (although reports on 1181-1185 are unfortunately missing). The material for 1186-1188 represent a continuation by a different author from th…	No but the original source is lost	Werthschulte L., 2016. “Annales Magdeburgenses”. Encyclopedia of the Medieval Chronicle. Edited by: Graeme Dunphy and Cristian Bratu. Brill Online. Annales Magdeburgenses. Geschichtsquellen des deutschen Mittelalters, Bayerische Akademie der Wissenschaften, https://www.geschichtsquellen.de/werk/319
1179-Aug-19	1179-Aug-19	Total	3	50.9752	11.0205	Annales S. Petri Erphesfurtenses maiores	Germany	Monastery of Saint Peter, Erfurt, Thuringia	MCLXXVIIII. Luna XIIII. Kal. Septembris primo quidem usque ad medium noctis solito clara existens, dehinc mutata in sanguineum colorem usque in mane visa est, cum esset XIIII. (Holder-Egger, 1899, pp. 63)	The date is accurately reported. The lunar eclipse took place on the night of 18-19 August 1179.	Annales S. Petri Erphesfurtenses maiores, HOLDER-EGGER O. (ed.), 1899. Monumenta Erphesfurtensia saec. XII. XIII. XIV., Scriptores rerum Germanicarum in usum scholarum separatim editi (SS rer. Germ.), 42, Hanover, pp. 49-67.	The Annales St. Petri Erphesfurtenses maiores was written at the Monastery of Saint Peter in Erfurt (Germany). It spans the period 1078-1181. Up to 1163 the annals are based on the Annales S. Petri Erphesfurtenses antiqui and the Annales S. Petri Erphesfurtenses breves. Afterwards the work is entirely original (Alexandre, 1987). The entry referring to the 1179 lunar eclipse is original.	Yes	Alexandre P., 1987. Le climat en Europe au Moyen Âge: contribution à l'histoire des variations climatiques de 1000 à 1425, d'après les sources narratives de l'Europe occidentale. Éditions de l'École des hautes études en sciences sociales, Paris, 827p.
1179-Aug-19	1179-Aug-19	Total	3	47.864	7.803	Annales Sancti Trudperti	Germany	Monastery of St. Trudpert, Black Forest, Baden-Württemberg	1179. Luna versa est in sanguinem in plenilunio, ita ut splendorem quoque rubeum horrendumque tota nocta iaceret 14 Kal. Septembris. (Pertz, 1861, pp. 291)	The date is accurately reported. The lunar eclipse took place on the night of 18-19 August 1179.	Annales Sancti Trudperti, PERTZ G.H. (ed.), 1861. Monumenta Germaniae Historica, Scriptores 17, Hanover, pp. 285-294.	Annals from the Monastery of St. Trudpert in the Black Forest (Baden-Württemberg, Germany) for the years 593-1246. The Annales Sancti Trudperti were compiled in the second half of the 13th century. The older sections up to 1197 are based on various sources such as the Historia de duabus civitatibus of Otto of Freising and the continuation of Otto of St. Blasien. The most recent sections follow th…	No but the original source is lost	Annales S. Trudperti. Geschichtsquellen des deutschen Mittelalters, Bayerische Akademie der Wissenschaften, https://www.geschichtsquellen.de/werk/398
1182-Dec-11	1182-Dec-11	Total	3	45.379	1.516	Gaufredi, prioris Vosiensis, pars altera chronici Lemovicensis	France	Abbey of St. Martial, Limoges, Haute-Vienne, Grand Sud-Ouest	Sabbato sequenti, hora noctis secunda, lunam vidimus duodecimam paulatim totam nigrescere, postea rubescere, dehinc in suo statu revertentem. (Delisle, 1878, pp. 182) Translation: Le samedi suivant, la seconde heure de la nuit, nous avons vu la lune, à son douzième jour, prendre peu à peu une couleur noire, puis une couleur rouge, puis enfin revenir à son premier état. (Bonnélye, pp. 156)	The date is accurately reported.	Gaufredi, prioris Vosiensis, pars altera chronici Lemovicensis, DELISLE L. (ed.) 1878. Recueil des historiens des Gaules et de la France, tome 18, pp. 211-223. Chronique de de Goeffroy, prieur de Vigeois, Bonnélye F. (trad.), 1864. Tulle, Imprimerie de Mme Veuve Detournelle, 201p.	The Gaufredi, prioris Vosiensis, pars altera chronici Lemovicensis was written by Geoffrey of Vigeois (ca. 1140- ca. 1184). Geoffrey was from a noble family in Limousin and entered the Abbey of St. Martial in Limoges (France) at a young age. He became a monk in 1160 and a priest in 1168. After a period of time living in the Monastery of La Souterraine (Creuse, France), Geoffrey became the prior o…	Yes	Rech R., 2016. “Geoffrey of Vigeois”. Encyclopedia of the Medieval Chronicle. Edited by: Graeme Dunphy, Cristian Bratu.
1193-May-17	1193-May-18	Total	3	50.449	3.43	Annales Elnonense	France	Saint-Amand-Les-Eaux, Nord, Hauts-de-France	1193. Hoc anno 15 . Kal . Iun . luna 13 . circa noctem . . . . facta est eclipsis lunae. hora una facta est eamque duabus etiam horis rubore . . . subito opacata velud . . . . . . fere . . . . . . . . des . (Grierson, 1937, pp. 172)	The date is accurately reported.	Annales Elnonenses, GRIERSON, P (ed.), 1937. Les annales de Saint-Pierre de Gand et de Saint-Amand, in C.R.H. Recueil de textes pour servir à l'histoire de Belgique, t.4, Bruxelles, pp.132-175.	The Annales Elnonenses are Latin annals found in a manuscript that contains several astronomical treaties (Bibliothèque de Valenciennes, Ms.343 (330 bis)). They were written in the margin and between the lines of a computus table by a number of anonymous authors between the 11th and 13th centuries. The first part of the annals was composed at the Abbey of Saint Vaast in Arras (France), before bei…	Yes
1193-May-17	1193-May-18	Total	3	47.864	7.803	Annales Sancti Trudperti	Germany	Monastery of St. Trudpert, Black Forest, Baden-Württemberg	1193. Penultima hora noctis luna paulatim rubescens quasi flamma ignis usque in diem facta permansit 15 Kal. Iunii, cum esset 13. (Pertz, 1861, pp. 292)	The date is accurately reported.	Annales Sancti Trudperti, PERTZ G.H. (ed.), 1861. Monumenta Germaniae Historica, Scriptores 17, Hanover, pp. 285-294.	Annals from the monastery of St. Trudpert in the Black Forest (Baden-Württemberg, Germany) for the years 593-1246. The Annales Sancti Trudperti were compiled in the second half of the 13th century. The older sections up to 1197 are based on various sources such as the Historia de duabus civitatibus of Otto of Freising and the continuation of Otto of St. Blasien. The most recent sections follow th…	No but the original source is lost	Annales S. Trudperti. Geschichtsquellen des deutschen Mittelalters, Bayerische Akademie der Wissenschaften, https://www.geschichtsquellen.de/werk/398
1197-Mar-05	1197-Mar-05	Total	2	44.802	10.328	Annales Parmenses maiores	Italy	Parma, Emilia-Romagna	1197. Et hoc anno die Iovis septimo intrantis Maii luna obiit in sero, habens colorem sanguineum et nigrum, et diu stetit hoc modo. (Jaffe, 1863, pp. 665)		Annales et Notae Parmenses et Ferrarienses: Annales Parmenses maiores (1165-1335), JAFFE PH. (ed), 1863. Monumenta Germaniae Historica, Scriptores 18, Hanover, pp. 664-790.	Annals written in the city of Parma (Italy) and covering the period 1165-1335. From 1275 till 1338, the chronicle has been written contemporaneously from year to year. To write the early part of the chronicle (1165-1275), the author has used some sources from the city of Parma which are now lost (Alexandre, 1987). The entry referring to the lunar eclipse of 1197 is based on a source that is now l…	No but the original source is lost	Alexandre P., 1987. Le climat en Europe au Moyen Âge: contribution à l'histoire des variations climatiques de 1000 à 1425, d'après les sources narratives de l'Europe occidentale. Éditions de l'École des hautes études en sciences sociales, Paris, 827p.
1204-Apr-15	1204-Apr-16	Total	3	45.541	10.218	Annales Brixienses	Italy	Brescia, Lombardy	1204. die Iovis, 15. intrante Aprili, et die Veneris veniente ea nocte obscurata est luna ad celum serenum, ita quod nullo modo lucebat nec splendorem dabat, et in colorem sanguinis versata est. (Bethmann, 1863, pp. 816)	The date is accurately reported. The lunar eclipse took place on the night of 15-16 April 1204.	Annales Brixienses (1014-1273), BETHMANN D.L.C. (ed.), 1863. Monumenta Germaniae Historica, Scriptores 18, Hanover, pp. 812-820.	The Annales Brixienses are a set of medieval Latin annals that document the history of Brescia, Italy. The annals exist in three known versions, termed Codex A, Codex B, and Codex C (Pomierny, 2016). The annals, which are anonymous, provide a wide range of information about the history of the city. This includes details about the construction of various public and private buildings in Brescia, su…	Yes	Pomierny A., 2016. “Annales Brixienses”. Encyclopedia of the Medieval Chronicle. Edited by: Graeme Dunphy, Cristian Bratu.
1204-Apr-15	1204-Apr-16	Total	3	47.979	11.467	Annales Scheftlarienses maiores	Germany	Schâftlarn abbey, Bavaria	1204. Luna versa est sanguinem 16 Kal. Mai. (Jaffe, 1861, pp. 337)	The date is accurately reported. The lunar eclipse took place on the night of 15-16 April 1204.	Annales Scheftlarienses maiores (1092-1247), JAFFE PH. (ed.), 1861. Monumenta Germaniae Historica, Scriptores 17, Hanover, pp. 335-343.	The Annales Scheftlarienses maiores are a product of Schäftlarn Abbey, Bavaria (Germany) and span the years 1092-1247. The first part runs from 1092 till 1162 and appears to the work of one anonymous author who drew from sources such as the Annales Ratisponenses and Annales Mellicenses. Thereafter, entries running from 1163 to 1247 were contributed by different hands. The text appears to be indep…	Yes	Alexandre P., 1987. Le climat en Europe au Moyen Âge: contribution à l'histoire des variations climatiques de 1000 à 1425, d'après les sources narratives de l'Europe occidentale. Éditions de l'École des hautes études en sciences sociales, Paris, 827p.
1204-Apr-15	1204-Apr-16	Total	3	47.801	3.573	Roberti Canonici S. Mariani Autissiodorensis Chronicon	France	Abbey of St. Marianus, Auxerre, Yonne, Bourgogne-Franche-Comté	1204. Mense Aprili, 16 Kal. Maii, luna cum esset 12. et sub noctis initio apparere cepisset, quai tota ebescens, soliti fulgoris radios non emisit, deinde totaliter in horrendam nigredinem ac postmodum versa est in ruborem, sicque tota nocte perstitit eclipsis illa, donec paulatim circa diei crepusculum lune sua est claritas restitua. (Holder-Egger, 1882, pp. 267)	The date is accurately reported. The lunar eclipse took place on the night of 15-16 April 1204.	Roberti Canonici S. Mariani Autissiodorensis Chronicon, HOLDER-EGGER O. (ed.), 1882. Monumenta Germaniae Historica, Scriptores 26, Hanover, pp. 219-276.	The Roberti Canonici S. Mariani Autissiodorensis Chronicon is the work of the chronicler Robert of Auxerre, a monk and canon at the Abbey of St. Marianus (Auxerre, France), who composed the chronicle at the request of his abbot, Milo of Trainel (1156-1202). The chronicle covers the period between the Creation and 1211. For the years before 1181, the text comprises a compilation of material from P…	Yes	Rech R., 2016. “Robert of St. Marianus in Auxerre”. Encyclopedia of the Medieval Chronicle. Edited by: Graeme Dunphy, Cristian Bratu.
1208-Feb-03	1208-Feb-03	Total	3	51.75	0.342	Flores Historiarum	United Kingdom	Saint Alban abbey, Hertfordshire, East of England	De eclipsi lunae. Anno Domini MCCVIII rex Johannes celebravit natale Domini apud Windleshore ubi multa militibus suis festiva distribuit indumenta ac deinde in crastino purificationis beatæ Mariæ luna eclipsim passa est primo sanguinei et postea teterrimi coloris apparens. (Hewlett, 1887, pp. 44)	The date is accurately reported.	Rogeri de Wendover, Liber qui dicitur Flores Historiarum Liber qui dictiur Flores Historiarum, ab anno Domini MCLIV annoque Henrici Anglorum regis Secundi primo, HEWLETT (ed.), 1887. Rerum Britannicarum Medii Aevi Scriptores 84, Vol. 2 London, 384p.	The Flores Historiarum has a complex textual history, being the product of efforts over multiple decades and authors. The “first” Flores Historiarum is the product of the St Albans chronicler, Roger of Wendover (d. 1236), who detailed events from the Creation to the year 1235. Up to 1200, details are taken (sometimes almost verbatim, sometimes emended) from Bede, Orderic Vitalis, Geoffrey of Monm…	Yes	Carpenter D.A., 2012. The Pershore Flores Historiarum: An Unrecognised Chronicle from the Period of Reform and Rebellion in England, 1258–65. English Historical Review, 127 (529), pp. 1343-1366. doi:10.1093/ehr/ces311 Gransden A., 1974. The Continuations of the Flores Historiarum from 1265 to 1327. Mediaeval Studies. pp. 472-492. doi: http://dx.doi.org/10.1484/J.MS.2.306174. Gransden A. (reed.), …
1208-Feb-03	1208-Feb-03	Total	2	45.541	10.218	Annales Brixienses	Italy	Brescia, Lombardy	1208. die dominico, 3. intrante Februarii mortua est luna, et nigra et obscurata ita quod lumen penitus non reddebat die Lune veniente. (Bethmann, 1863, pp. 816)	The date is accurately reported.	Annales Brixienses (1014-1273), BETHMANN D.L.C. (ed.), 1863. Monumenta Germaniae Historica, Scriptores 18, Hanover, pp. 812-820.	The Annales Brixienses are a set of medieval Latin annals that document the history of Brescia, Italy. The annals exist in three known versions, termed Codex A, Codex B, and Codex C (Pomierny, 2016). The annals, which are anonymous, provide a wide range of information about the history of the city. This includes details about the construction of various public and private buildings in Brescia, su…	Yes	Pomierny A., 2016. “Annales Brixienses”. Encyclopedia of the Medieval Chronicle. Edited by: Graeme Dunphy, Cristian Bratu.
1208-Feb-03	1208-Feb-03	Total	1	56.292	43.9262	Laurentian Codex	Russia	Nizhny Novgorod, Volga	Original text: Тое же зимы бысть знаменье въ лунѣ, мѣсяца февраля въ 3 день, на память святаго Семеона Богопріимца: бысть помрачена вся, и остася ея мало акы мѣсяць въ настратьи перваго дне, и стоя до вечера и до полуночи. (ПСРЛ, 1846, pp. 183) Translation: During the same winter there was sign in the moon, on February the third, the day of Saint Simeon. It was all darkened and what was left of i…	The date is accurately reported.	I. Лаврентіевская Лѣтопись, Лвтописи,Лаврентьевская и Троицкая летописи. Полное собрание русских летописей (ПСРЛ), 1846. Tом. I, Издание 1-е, Издание Археографической комиссии, Санктпетербург, pp. 1-209. VISSOTSKI A.N., 1949. Astronomical records in the Russian chronicles from 1000 to 1600 AD. Meddelanden. fran Lunds Astronomiska Observatorium, Serie. II, (126): Historical Papers, No.22, 51 p.	Russian historian D.O. Sviatsky published (in 1916) a selection of celestial events reported in Ukranian and Russian annals relating eclipses (solar and lunar), aurorae, meteors, comets and sunspots. Sviatsky’s work (in Russian) was not widely accessible, therefore V. Vissotski (then based at the Leander McCormick Observatory at Charlottesville, Virginia, USA) published English translations along…	No but the original source is lost	Hazzard Cross S., Sherbowitz-Wetzor O. P. (transl.), 1953. The Russian Primary Chronicle, Laurentian Text, The Mediaeval Academy Of America Cambridge, Massachusetts, 313p.
1208-Feb-03	1208-Feb-03	Total	3	47.979	11.467	Annales Scheftlarienses maiores	Germany	Schâftlarn abbey, Bavaria	Luna versa est in sanguinem 2. Non. Febr.. (Jaffe, 1861, pp. 337)	There is a mistake, the lunar eclipse occurred on February 3, not on February 4.	Annales Scheftlarienses maiores (1092-1247), JAFFE PH. (ed.), 1861. Monumenta Germaniae Historica, Scriptores 17, Hanover, pp. 335-343.	The Annales Scheftlarienses maiores are a product of Schäftlarn Abbey, Bavaria (Germany) and span the years 1092-1247. The first part runs from 1092 till 1162 and appears to the work of one anonymous author who drew from sources such as the Annales Ratisponenses and Annales Mellicenses. Thereafter, entries running from 1163 to 1247 were contributed by different hands. The text appears to be indep…	Yes	Alexandre P., 1987. Le climat en Europe au Moyen Âge: contribution à l'histoire des variations climatiques de 1000 à 1425, d'après les sources narratives de l'Europe occidentale. Éditions de l'École des hautes études en sciences sociales, Paris, 827p.
1208-Feb-03	1208-Feb-03	Total	3	44.494	11.343	Cronaca Rampona, Cronaca Varignana	Italy	Bologne, Emilia-Romagna	Cronaca A Et in quello anno adì 3 de febraro la la luna se fé rossa e negra e azura. (Sorbelli, 1910-1938, pp. 70) Cronaca B La luna se fe rossa e negra e azura adì 3 de febraro in lo 1208. (Sorbelli, 1910-1938, pp. 70)	The date is accurately reported.	Corpus Chronicorum Bononiensium. Cronaca Rampona, Cronaca Varignana, Cronaca di Pietro e Floriano da Villola, SORBELLI A. (ed.), 1910-1938. Rerum Italicarum Scriptores, 18/1, vol. 2, Città di Castello, 614p.	The Cronaca Rampona (also called Cronaca Bolognese A) and the Cronaca Varignana (also called Cronaca Bolognese B) were compiled in the 15th century in Bologna. They form part of the Corpus Chronicorum Bononiensium (Corpus of the chronicles of Bologna), alongside other works such as the Cronache Bolognetti and the Cronaca (Villola Damian-Grint, 2016). For the 12th to 14th centuries, the Cronaca Ra…	No but the original source is lost	Alexandre P., 1987. Le climat en Europe au Moyen Âge: contribution à l'histoire des variations climatiques de 1000 à 1425, d'après les sources narratives de l'Europe occidentale. Éditions de l'École des hautes études en sciences sociales, Paris, 827p. Damian-Grint P., 2016. “Cronaca Rampona”. Encyclopedia of the Medieval Chronicle. Edited by: Graeme Dunphy, Cristian Bratu.
1208-Feb-03	1208-Feb-03	Total	3	48.501	11.453	Chounradi Schirensis Annales	Germany	Monastery of Scheyern, Bavaria	1207. 2. Kal Marcii visa est luna sanguinea. (Jaffe, 1861, pp. 631)	No lunar eclipse occurred on February 28, 1207. It is unclear whether the author made a mistake and actually refers to the total lunar eclipse that occurred on February 3, 1208 or to another event. This account should be used with caution.	Chounradi Schirensis Annales, JAFFE PH. (ed.), 1861. Monumenta Germaniae Historica, Scriptores 17, Hanover, pp. 629-633.	The Chounradi Schirensis Annales were composed by Konrad von Luppburg, abbot of the monastery of Scheyern (Bavaria, Germany) in ca. 1225-1226. Entries run from 1077 to 1226 and many appears original. Exceptions are entries for 1092, 1104, 1105, 1133, 1139, 1144, 1148, 1156, 1158, 1159, 1180, 1183, 1184 and 1185. These exhibit commonalities with the Annales Scheftlarienses Maiores, the Annales Rat…	Unclear	Annales - Conradus monachus Schirensis. Geschichtsquellen des deutschen Mittelalters, Bayerische Akademie der Wissenschaften, https://www.geschichtsquellen.de/werk/1320
1208-Feb-03	1208-Feb-03	Total	3	50.637	5.571	Reineri Annales	Belgium	Monastery of Saint Jacques, Liège, Wallony	1208. Blasii martyris in vespere luna visa est fere tota sanguinea, cum esset tertia decima. (Pertz, 1859, pp. 661)	The date is accurately reported.	Reineri Annales (1066-1230), PERTZ G.H. (ed.), 1859. Monumenta Germaniae Historica, Scriptores 16, Hanover, pp. 651-680.	The eponymous Reineri Annales were composed by Reinier (1157-1230), who held the position of prior at the Benedictine Abbey of Saint Jacques at Liège (Wallonia, Belgium). His annals cover the years 1066-1230 and continue the Annals of Lambert le Petit (988-1193. Reinier prefaces his text with a note that he was born in 1157, became subdeacon in 1175, deacon in 1179, monk in 1180, priest in 1191 a…	Yes	Dury C., 2016. “Reiner of St. James”. Encyclopedia of the Medieval Chronicle. Edited by: Graeme Dunphy, Cristian Bratu.
1211-Nov-21	1211-Nov-22	Total	3	47.52	14.54	Annales Bawarici et Austriaci Breves	Austria	Austria	MCCXI. Hoc anno luna versa est in sanguinem in nocte beate Cecilie. (Holder-Egger, 1896, pp. 4)	The date is accurately reported. The eclipse took place on the night of 21-22 November 1211.	Annales Bawarici et Austriaci Breves (1156-1290), HOLDER-EGGER O. (ed.), 1896. Monumenta Germaniae Historica, Scriptores 30, Part 1, Hanover, pp. 3-4	The Annales Austriaci Breves are concise annals that run from 1190 to 1251. Although the precise location of their composition is unknown, it is likely within Austria. The annals survive in a 13th century manuscript housed in Munich, Bayerische Staatsbibliothek, Clm. 23435, fol. 66-67. With comparatively little known about these annals, it is difficult to state confidently whether the description…	Unclear	Annales Bavarici et Austriaci breves. Geschichtsquellen des deutschen Mittelalters, Bayerische Akademie der Wissenschaften, https://www.geschichtsquellen.de/werk/207
1215-Mar-17	1215-Mar-17	Total	3	50.637	5.571	Reineri Annales	Belgium	Monastery of Saint Jacques, Liège, Wallony	In Kalendis Martii in nocte Gertrudis virginis, eclipsis visa est mirabilis et orriblis; et in hoc mirabilis, quod ante a Bolonia pronuntiata est nobis multo tempore, et hora, et modus, et qualitas, et tempus, sicut vidimus et probavimus. (Bethmann, 1859, pp. 672)	The date is accurately reported.	Annales Reineri - Annales Sancti Jacobi Leodiensis, BETHMANN L. C. (ed.), 1859. Monumenta Germaniae Historica, Scriptores 16, Hanover, pp. 651-680.	The eponymous Reineri Annales were composed by Reinier (1157-1230), who held the position of prior at the Benedictine Abbey of Saint Jacques at Liège (Wallonia, Belgium). His annals cover the years 1066-1230 and continue the Annals of Lambert le Petit (988-1193. Reinier prefaces his text with a note that he was born in 1157, became subdeacon in 1175, deacon in 1179, monk in 1180, priest in 1191 a…	Yes	Dury C., 2016. “Reiner of St. James”. Encyclopedia of the Medieval Chronicle. Edited by: Graeme Dunphy, Cristian Bratu.
1222-Oct-21	1222-Oct-22	Total	3	48.367	15.613	Annales Gotwicenses	Austria	Göttweig monastery, Krems an der Donau, Lower Austria	Eclipsis lune 11. Kal. Nov. Circa tempus matutinum facta est, sed orbe redintegrato sanguinem totaliter induit colorem qui etiam stupentibus diutius duravit. (Wattenbach, 1851, pp. 603)	The date is accurately recorded. The eclipse took place on the night of 21 to 22 October 1222.	Annales Gotwicenses, WATTENBACH W. (ed.), 1851. Monumenta Germaniae Historica, Scriptores 9, Hanover, pp. 600-604.	The Annales Gotwicenses are Latin annals from the Göttweig Monastery (Lower Austria). They were written by various anonymous authors in the 12th and 13th centuries. Only brief fragments for the years 1068-1086, 1123-1140 and 1208-1230 are preserved. The Annals of Göttweig are independent from other sources from 1208. The entry referring to the 1222 total lunar eclipse is original.	Yes	Annales Gotwicenses. Geschichtsquellen des deutschen Mittelalters, Bayerische Akademie der Wissenschaften, https://www.geschichtsquellen.de/werk/278
1222-Oct-21	1222-Oct-22	Total	3	45.434	10.992	Annales Veronenses Sanctae Trinitatis	Italy	Verona, Veneto	1222. Hoc anno apparuit stella que dicitur cometis cum facula per dies 15 in mense Septembri. Sequenti quoque mense 11. Kal. Novembris, cum esset luna 14, apparuit tota sanguinea et obscura per unam fere horam et mediam. (Pertz, 1866, pp. 6)	The date is accurately recorded. The eclipse took place on the night of 21 to 22 October 1222.	Annales Veronenses – Annales Sanctae Trinitatis (1117-1223), PERTZ G.H. (ed.), 1866. Monumenta Germaniae Historica, Scriptores 19, Hanover, pp. 2-6.	The Annales Veronenses Sanctae Trinitatis were written at the Monastery of Santissima Trinità in Monte Oliveto, in Verona (Italy) by several authors in the 12th and 13th centuries. They run from 1117 to 1123. The annals are entirely original (Alexandre, 1987).	Yes	Alexandre P., 1987. Le climat en Europe au Moyen Âge: contribution à l'histoire des variations climatiques de 1000 à 1425, d'après les sources narratives de l'Europe occidentale. Éditions de l'École des hautes études en sciences sociales, Paris, 827p.
1226-Feb-13	1226-Feb-14	Total	3	48.367	15.613	Annales Gotwicenses	Austria	Göttweig monastery, Krems an der Donau, Lower Austria	1226. Luna cum in incremento esset circa mediam noctem 16. Kal. Marcii naturali splendore mutato colorem induit sanguineum. Dehinc eclypsin perpessa est. (Wattenbach, 1851, pp. 603)	The lunar eclipse took place on the night of 13-14 March 1226, not on March 17.	Annales Gotwicenses, WATTENBACH W. (ed.), 1851. Monumenta Germaniae Historica, Scriptores 9, Hanover, pp. 600-604.	The Annales Gotwicenses are Latin annals from the Göttweig Monastery (Lower Austria, Austria). They were written by various anonymous authors in the 12th and 13th centuries. Only brief fragments for the years 1068-1086, 1123-1140 and 1208-1230 are preserved. The Annals of Göttweig are independent from other sources from 1208. The entry referring to the 1226 total lunar eclipse is original.	Yes	Annales Gotwicenses. Geschichtsquellen des deutschen Mittelalters, Bayerische Akademie der Wissenschaften, https://www.geschichtsquellen.de/werk/278
1241-Apr-27	1241-Apr-27	Total	3	47.979	11.467	Annales Scheftlarienses maiores	Germany	Schâftlarn abbey, Bavaria	Eodem anno due eclipses solis facte sunt, et luna versa est in sanguinem: prima circa solsticium in die Sancti Viti, secunda in autumpno 4 Non. Octobr., ita ut per dimidiam horam obscuraretur in similitudinem noctis in toto orbe; unde quam plurimos maximus pavor occupavit, et merito, quia tenebrosos dies tenebrosa tempora sequebantur. (Jaffe, 1861, pp. 341)	The author states that two solar eclipses and one lunar eclipse occurred in 1240. The first solar eclipse occurred on June 15, 1240 and the second on October 4, 1240. The dates given by the author are wrong. One partial solar eclipse was visible on the 23rd of May 1240 in Germany around 4:00 am but the conditions might not have been ideal to observe it. The author may actually refer to another pa…	Annales Scheftlarienses maiores (1092-1247), JAFFE PH. (ed.), 1861. Monumenta Germaniae Historica, Scriptores 17, Hanover, pp. 335-343.	The Annales Scheftlarienses maiores are a product of Schäftlarn Abbey, Bavaria (Germany) and span the years 1092-1247. The first part runs from 1092 till 1162 and appears to the work of one anonymous author who drew from sources such as the Annales Ratisponenses and Annales Mellicenses. Thereafter, entries running from 1163 to 1247 were contributed by different hands. The text appears to be indep…	Yes	Alexandre P., 1987. Le climat en Europe au Moyen Âge: contribution à l'histoire des variations climatiques de 1000 à 1425, d'après les sources narratives de l'Europe occidentale. Éditions de l'École des hautes études en sciences sociales, Paris, 827p.
1247-Dec-13	1247-Dec-13	Total	1			Bartholomaei scribae annales	Italy	Genoa	item ipso anno mense octubris una die Iouis duodecima ipsius mensis mane, uisum fuit mirabile signum in celo, quia deuenit celum mirabiliter rubeum et obscurum; et subsequenter mense decembris die Veneris tercia decima ipsius mensis, in sero, dum esset tempus clarissimus et luna clare luceret, facta fuit tota nigra: super quibus signis non tota civitas, immo totus orbis moti fuerunt ut plurimum a…		Bartholomaei scribae annales (1225-1248), PERTZ G.H. (ed.), 1863. Monumenta Germaniae Historica, Scriptores 18, Hanover, pp. 156-225. Annali genovesi de Caffaro e de'suoi continuatori, dal 1225 al 1250 /3, BELGRANO L. T., Cesare Carlo Stefano Marco Imperiale di Sant' Angelo (eds.), 1923. Fonti per la storia d'Italia pubblicate dall'Istituto storico italiano, Vol. 14, Tipografia del Senato, Palazz…	The Latin town chronicle of Genoa (the Annales Ianuenses) was composed by multiple authors across the years 1099 to 1293. The Genoese political leader Caffaro of Caschifellone (ca. 1080-1166) began writing the chronicle in 1100 and continued his efforts until 1163, representing the first town chronicle produced by a medieval layman. The chronicle was adopted as the official history of the commune…	Yes	Bellomo E., 2016. “Annales Ianuenses”. Encyclopedia of the Medieval Chronicle. Edited by: Graeme Dunphy, Cristian Bratu
1247-Dec-13	1247-Dec-13	Total	2	44.017	10.496	Tholomei Lucensis Annales	Italy	Monastery of San Romano, Lucca, Tuscany, Central Italy	Eodem anno sol passus est eclipsim in die sancte Lucie, ut in Gestis traditur Lucanorum, et luna similiter eclipsata in die sancti Iusti, et facta est coloris nigri et sanguinei. (Schmeidler, 1930, pp. 128)	The date is accurately reported.	Die Annalen des Tholomeus von Lucca in doppelter Fassung nebst Teilen der Gesta Florentinorum und der Gesta Lucanorum, SCHMEIDLER B.(ed.), 1930. Scriptores rerum Germanicarum, Nova series 8, Berlin, 380p.	The Tholomei Lucensis Annales are the work of Dominican prior Ptolemy of Lucca (ca. 1236–1327) and are believed to have been composed between 1303 and 1308 at the Monastery of San Romano at Lucca (Italy), calling upon diverse sources to outline the history of Lucca from 1063 to 1303. Known sources include the anonymous contemporary Gesta Lucanorum and Gesta Florentinorum, the official register of…	No	Clavuot O., 2016. “Ptolemy of Lucca”. Encyclopedia of the Medieval Chronicle. Edited by: Graeme Dunphy, Cristian Bratu. Brill Online. Tholomeus von Lucca: Historia ecclesiastica nova nebst Fortsetzungen bis 1329, CLAVUOT O. (ed.) 2009. Monumenta Germaniae Historica, Scriptores 39, Hanover, 784p.
1248-Jun-07	1248-Jun-07	Total	3	-	-	Nikon chronicle	Russia	-	Original text: Въ лъто 6756. Быстъ знамение въ лунъ: быст кровава вся и погибе. (ПСРЛ, 1885, pp. 135) Translation: 1248. There was a sign in the moon; it was all bloody and lost its light. (Vissotski, 1949, pp. 25)		Летописный сборник, именуемый Патриаршею или Никоновскою летописью, Полное собрание русских летописей (ПСРЛ), 1885. Tом X., Санкт-Петербург, 244p. VISSOTSKI A.N., 1949. Astronomical records in the Russian chronicles from 1000 to 1600 AD. Meddelanden. fran Lunds Astronomiska Observatorium, Serie. II, (126): Historical Papers, No.22, 51 p.	Russian historian D.O. Sviatsky published (in 1916) a selection of celestial events reported in Ukranian and Russian annals relating eclipses (solar and lunar), aurorae, meteors, comets and sunspots. Sviatsky’s work (in Russian) was not widely accessible, therefore V. Vissotski (then based at the Leander McCormick Observatory at Charlottesville, Virginia, USA) published English translations along…	No but the original source is lost	Gippius A. A., 2016. “Nikon Chronicle”. Encyclopedia of the Medieval Chronicle. Edited by: Graeme Dunphy and Cristian Bratu. Brill Online.
1255-Jul-20	1255-Jul-21	Total	3	51.75	0.342	Chronica Majora	United Kingdom	Saint Alban abbey, Hertfordshire, East of England	Eclipsis lunae prodigialis. Sed ut hominibus manifesteur Dei indignatio et peccatorum cumulata exaggeratio, et ut status corporum supracelestium infimis non discordet, luna passa est eclipsim prodigialem et insolitam et universal[em] mense Julio, in nocte quae immediate sequitur diem festivatatis Sanctae Margaretae. Incoepit eclipsis duabus horis ante medium noctis, et fere quatuor horis perdurav…	The date is accurately reported. The lunar eclipse took place on the night of 20-21 July 1255.	Matthaei Parisiensis, monachi sancti Albani, Chronica Majora, LUARD H.R. (ed.), 1880. Rerum Britannicarum Medii Aevi Scriptores 57 , Vol. 5, Longman & Co., Paternoster Row, Trübner & Co., Ludgate Hill, London, 748p.	Matthew Paris (born ca. 1200) was a monk at St Alban's Abbey from 1217 to his passing in June 1259, succeeding Roger of Wendover as chronicler there in 1236. His famous Chronica Majora is a universal history stretching from Creation until 1259, comprising a revision and continuation of Wendover’s Flores Historiarum (see below). Matthew began work on this in or shortly after 1240 (Gransden, 1996).…	Yes	Gransden A. (reed.), 1998. Historical Writing in England, c550 to c1307. Routledge, London, 610p.
1255-Jul-20	1255-Jul-21	Total	3	52.687	1.521	Chronica Johannis de Oxenede	United Kingdom	Saint Benet Hulme, Norfolk	Et ut status corporum supracoelestium statui ecclesiae concordare videtur, passa est luna eclipsim prodigialiter. (Ellis, 1859, 202)		Chronica Johannis de Oxenede, ELLIS H. (ed.), 1859. Rerum Britannicarum Medii Aevi Scriptores 13, Longman, Brown, Green, Longmans, & Roberts, London, 439p.	John of Oxnead (d. 1293) was a Benedictine monk and chronicler of Saint Benet’s Abbey at Hulme, Norfolk (England). His Chronica extends from the origins to 1292. The work is mainly (though not wholly) a compilation of material from familiar authorities. These include William of Malmesbury, Henry of Huntingdon, John of Wallingford, the chronicle of Bury St Edmunds, Roger Wendover, and Matthew Pari…	No	Gransden A., 2004. Oxnead, John of (d. in or after 1293). Oxford Dictionary of National Biography, Oxford University Press, 2004; online edition, Oct 2005. doi:10.1093/ref:odnb/21054 Luxford J., 2014. John of Oxnead, chronicler of St. Benet's Holm. Historical Research, 87(238), pp. 742-743. doi: http://dx.doi.org/10.1111/1468-2281.12051
1258-May-18	1258-May-18	Total	0-1	51.585	-2.098	Eulogium Historiarum	United Kingdom	Malmesbury Abbey, Wiltshire	Hoc anno luna perfusa est colore sanguineo in nocte Sancti Dunstani per dimidiam noctis horam, dehinc in crepusculo denigratur per horam integram, ita ut nulla claritas in eo ostensa est. (Haydon, 1858, pp. 279-280)	The feast of Saint Dustan is celebrated on May 19. The eclipse occurred during the night of Saturday, May 18 until the morning of Sunday May 19, 1258.	Eulogium (historiarum sive temporis) : Chronicon ab orbe condito usque ad annum Domini M.CCC.LXCI., HAYDON F. S. (ed.), 1858. Rerum Britannicarum Medii Aevi Scriptores 9, vol. 1, Longman, Brown, Green and Longsmans, and Roberts, London, 438p.	The Eulogium Historiarum is a universal chronicle in Latin prose that spans from the Creation to 1366. In the preface of the Eulogium Historiarum, the author reports that the work was completed in 1362: “Terminatum est hoc opusculum in anno Domini M.CCCLXIL, sub Rege Edwardo a conquestu tertio” (Haydon,1858, pp. 4). Additional entries were then added up to 1366. Haydon (1858) suggested that most …	No	Gransden A. (reed.), 1998. Historical Writing in England, c550 to c1307. Routledge, London, 610p. Murdoch B, Ruch L. M., 2016. “Eulogium historiarum sive temporis”. Encyclopedia of the Medieval Chronicle. Edited by: Graeme Dunphy, Cristian Bratu.
1258-May-18	1258-May-18	Total	0-1	51.462	-2.119	Annales Stanleienses	United Kingdom	Abbey of Stanley, Chippenham, Wiltshire	Eodem anno apparuit luna sanguineo rubore perfusa quasi dimidia hora, xiiii kalendas Junii in crepusculo, dehinc nigredine subsequente quasi hora integra, et sic ad lucem propriam reversa est. (Howlett, 1885, pp. 557)	The date is accurately reported.	Annales Stanleienses, HOWLETT R. (ed.), 1885. Chronicles of the reigns of Stephen, Henry II and Richard I, vol. 2, Longman & Co., Paternoster Row, Trübner & Co, Ludgate Hill London, pp. 508-83.	Annals from Brutus to 1270. The product of the Cistercian Abbey of Stanley near Chippenham (Wiltshire, England) and now held at the Bodleian Library (Oxford, England) as Digby ms. 11 (13th century). Howlett describes the early part as a "worthless compilation from the usual sources". The first part of the annals follows William of Newburgh’s chronicle up to its conclusion (1198). From 1198-1201 t…	Yes	Giles J. A. (ed.), 1843. Venerabilis Bedae, Opera quae supersunt omnia, vol. 3, Whittaker and Co., Ave Maria Lane, London, pp. 320-325. Flammarion C., 1885. L’éclipse de Lune du 4 octobre 1884. L'Astronomie : revue d'astronomie populaire, de météorologie et de physique du globe, 4, pp. 23-30. Gransden A. (reed.), 1998. Historical Writing in England, c550 to c1307. Routledge, London, 610p. Kennedy…
1258-Nov-12	1258-Nov-12	Total	0	44.406	8.946	Annales Ianuenses	Italy	Genoa, Liguria	Eodem anno nocte .XII. nouembris luna existens .XVI. cum iam hora esset..., ex toto disparuit; quod qui non uiderunt eam, credebant ipsam nundum ortam, nec credebant illis qui uiderunt eam, cum nullum uestigium appareret ubi fuisset uel esse deberet, quamuis tempus esset serenissimum, et cimerium ... deberet esse in loco in quo est sol in estate quando est hora plus quam tercia, cepit ibi apparer…	The date is accurately reported.	Annales Ianuenses annorum (1249-1264), PERTZ G. H. (ed.), 1863. Monumenta Germaniae Historica, Scriptores 18, Hanover, pp. 226-248. Annali genovesi de Caffaro e de'suoi continuatori, dal 1251 al 1279 /4, BELGRANO L. T., Cesare Carlo Stefano Marco Imperiale di Sant' Angelo (eds.), 1926. Fonti per la storia d'Italia pubblicate dall'Istituto storico italiano, Vol. 14, Tipografia del Senato, Palazzo …	The Latin town chronicle of Genoa (the Annales Ianuenses) was composed by multiple authors across the years 1099 to 1293. The Genoese political leader Caffaro of Caschifellone (ca. 1080-1166) began writing the chronicle in 1100 and continued his efforts until 1163, representing the first town chronicle produced by a medieval layman. The chronicle was adopted as the official history of the commune…	Yes	Guillet S., Corona C., Stoffel M., Khodri M., Lavigne F., Ortega P., Eckert N., Selenniou P., Daux V., Churakova (Sidorova) O., Davi N., Edouard J.L., Yong Z., Luckman B.H., Myglan V.S., Guiot J., Beniston M., Masson-Delmotte V., Oppenheimer C., 2017. Climate response to the Samalas volcanic eruption in 1257 revealed by proxy records. Nature Geoscience 10, 123–128.
1262-Aug-31	1262-Aug-31	Total	3	50.979	11.02	Chronica minor auctore Minorita Erphordensi	Germany	Erfurt, Thuringia	Anno Domini 1262. in vigilia beati Egidii abbatis fuit eclipsis lune fere a media nocte usque ad diluculum, et in sanguineo colore diu laboravit. (Holder-Egger, pp. 667)	The date is accurately reported. The eclipse took place on the night of 30-31 August 1262.	Chronica minor auctore Minorita Erphordensi, HOLDER-EGGER O. (ed.), 1899. Monumenta Erphesfurtensia saec. XII. XIII. XIV., Scriptores rerum Germanicarum in usum scholarum separatim editi (SS rer. Germ.), Hanover, pp. 486-671.	Latin chronicle composed by multiple anonymous Franciscan monks from Erfurt (Thüringe, Germany) narrating world history from Creation to 1330. The chronicle’s first portion runs to 1261 and was written around that time or shortly thereafter. The author drew upon a variety of sources such as Orosius, Eusebius, and Jerome in composing the earliest sections of the chronicle. For later sections, he a…	Yes	Alexandre P., 1987. Le climat en Europe au Moyen Âge: contribution à l'histoire des variations climatiques de 1000 à 1425, d'après les sources narratives de l'Europe occidentale. Éditions de l'École des hautes études en sciences sociales, Paris, 827p. Chronica minor auctore Minorita Erphordensi. Geschichtsquellen des deutschen Mittelalters, Bayerische Akademie der Wissenschaften, http://www.gesch…
1265-Dec-24	1265-Dec-24	Total	3	52.244	0.719	Chronicle of Bury St. Edmunds	United Kingdom	Bury Saint Edmund’s abbey, Suffolk, East England	Translation: In this year (1265), about midnight on Christmas eve, which was a Thursday,there was a total eclipse of the moon; it was blood-coloured for three hours in the night. (Gransden, 1964)		Gransden A. (ed. and transl.), 1964. The chronicle of Bury St. Edmunds, 1212-1301, Nelson, London, 187p.	The Bury Chronicle is the product of Bury Saint Edmund’s Abbey, Suffolk, East, England. It details events from the Creation to 1301 and was composed by three or more authors. The first part of the chronicle can be credited to John of Taxster who became a monk of Bury on 20 November 1244. Up to the annal for 1212, the chronicle represents a compilation from many well-known works. Its main source t…	Yes	Roy A. E., Stones L. G., 1970. The Record of Eclipses in the Bury Chronicle, Historical Research, Volume 43, Issue 108, pp. 125–133
1265-Dec-24	1265-Dec-24	Total	4	48.636	-1.511	Notae Monasterii Montis Sancti Michaelis	France	Mont-Saint-Michel abbey, Manche, Normandy	Anno Domini M.CC.LXV, in vigilia .... Domini vidimus lunam rubeam quasi flammam ignis comburentem in camino: Esse suo luna tunc minorata fuit. (De Wally, Delisle and Jourdain, 1894, pp. 573)	The date is accurately reported.	Notae Monasterii Montis Sancti Michaelis. De WAILLY N., DELISLE L. and JOURDAIN C. (eds.), 1894. Recueil des Historiens de France et Gaules. Volume 23, Paris, pp. 570-582.	The Notae Monasterii Montis Sancti Michaelis are brief historical notes scattered in various manuscripts now housed in the library of Avranches (Normandy, France). These notes were compiled and edited in the 19th century in the Recueil des Historiens de Gaule et de France. The note pertaining to the lunar eclipse of 24 December 1265 can be found in the manuscript Avranches BM 158, right after the…	Unclear
1276-Nov-22	1276-Nov-23	Total	0	52.244	0.719	Chronicle of Bury St. Edmunds	United Kingdom	Bury Saint Edmund’s abbey, Suffolk, East England	Original text: Facta est eclipsis lune uniuersalis nocte sancti Clementis luna per duarum fere horarum spatium in summa obscuritate ita quod uix aliquid sui reliquid uestigium perdurante. Mortalitas ouium hoc anno incepit in Lindeseia et plures durans annos pr totam fere Angliam dispergebatur. (Gransden, 1964, pp. 62) Translation: There was a total eclipse of the moon on the night of the feast of…	The eclipse took place on the night of 22-23 November 1276.	Gransden A. (ed. and transl.), 1964. The chronicle of Bury St. Edmunds, 1212-1301, Nelson, London, 187p.	The Bury Chronicle is the product of Bury Saint Edmund’s Abbey, Suffolk, East, England. It details events from the Creation to 1301 and was composed by three or more authors. The first part of the chronicle can be credited to John of Taxster who became a monk of Bury on 20 November 1244. Up to the annal for 1212, the chronicle represents a compilation from many well-known works. Its main source t…	Yes	Roy A. E., Stones L. G., 1970. The Record of Eclipses in the Bury Chronicle, Historical Research, Volume 43, Issue 108, pp. 125–133
1276-Nov-23	1276-Nov-23	Total	0	-	-	Nikon chronicle Simeon chronicle	Russia	-	Nikon chronicle Original text: Тоѣ же зимы бысть знаменіе въ лунѣ, мѣсяца Ноября, погибе вся безъ останка, и едва паки явися. (ПСРЛ, 1885, pp. 153) Translation: 1276. In the same winter there was a sign in the moon in the month of November. It lost its light completely without a trace, and little by little it reappeared. (Vissotski, 1949, pp. 25) Simeon chronicle Original text: Тое же зимы бысть …		Летописный сборник, именуемый Патриаршею или Никоновскою летописью, Полное собрание русских летописей (ПСРЛ), 1885. Tом X., Санкт-Петербург, 244p. Симеоновская летопись, Полное собрание русских летописей (ПСРЛ), 1913. Tом. XVIII, Издание 1-е., Издание Археографической комиссии, Санктпетербург, pp. 316. VISSOTSKI A.N., 1949. Astronomical records in the Russian chronicles from 1000 to 1600 AD. Medd…	Russian historian D.O. Sviatsky published (in 1916) a selection of celestial events reported in Ukranian and Russian annals relating eclipses (solar and lunar), aurorae, meteors, comets and sunspots. Sviatsky’s work (in Russian) was not widely accessible, therefore V. Vissotski (then based at the Leander McCormick Observatory at Charlottesville, Virginia, USA) published English translations along…	No but the original source is lost	Ashbrook J., 1950. Book Review: Astronomical Records in the Russian Chronicles from 1000 to 1600 A.D., by A. N. Vyssotsky.Popular Astrononomy, Vol. 58,pp. 197-198. Шахматов А. А., 1900. Симеоновская летопись XVI в. и Троицкая начала XV в. Извѣстія Отдѣленія русскаго языка и словесности Императопской Академіи Наукъ, Т. 5, Кн. 2. Gippius A. A., 2016. “Nikon Chronicle”. Encyclopedia of the Medieval …
1280-Mar-17	1280-Mar-18	Total	3	52.244	0.719	Chronicle of Bury St. Edmunds	United Kingdom	Bury Saint Edmund’s abbey, Suffolk, East England	Original text: Facta est eclipsis lune uniuersalis nocte sancti Eadwardi regis martyris luna per duarum fere horarum spacium colore infecta sanguineo. (Gransden, 1964, pp. 71) Translation: There was a total eclipse of the moon on the night of the feast of St. Edward, king and martyr [18 march]; the moon was the colour of blood for nearly two hours. (Gransden, 1964, pp. 71)	The lunar eclipse took place on the night of 17-18 March 1280.	Gransden A. (ed. and transl.), 1964. The chronicle of Bury St. Edmunds, 1212-1301, Nelson, London, 187p.	The Bury Chronicle is the product of Bury Saint Edmund’s Abbey, Suffolk, East, England. It details events from the Creation to 1301 and was composed by three or more authors. The first part of the chronicle can be credited to John of Taxster who became a monk of Bury on 20 November 1244. Up to the annal for 1212, the chronicle represents a compilation from many well-known works. Its main source t…	Yes	Roy A. E., Stones L. G., 1970. The Record of Eclipses in the Bury Chronicle, Historical Research, Volume 43, Issue 108, pp. 125–133
1280-Mar-17	1280-Mar-18	Total	3	-	-	Nikon chronicle	Russia	-	Original text: Въ лѣто 6787. Бысть знаменіе въ лунѣ и погибе вся, и не быть ея долго, и явися до зори и о свѣтѣ не псполнився, мѣсяца Февпаля въ 24 день. Тоѣ же зумы быст знаменіе вь солнцѣ. [...] Того же лѣта бысть знаменіе въ лунѣ въ нощи, у погибе вся, и не быть ея до зопу, и осбѣло не ицполнуся. (ПСРЛ, 1885, pp. 156-157) Translation: There was a sign in the moon on the 24th of February. It lo…	The chronicle of Nikon reports a total lunar eclipse under the year 6787 of Byzantine era, which corresponds to the year 1279 of the Julian calendar. There was no lunar total eclipse on February 24 in either 1279 or any other year closely preceding or following. There was a total lunar eclipse on November 23, 1276 or March 18, 1280. There was a partial lunar eclipse on March 29, 1279 but it remai…	Летописный сборник, именуемый Патриаршею или Никоновскою летописью, Полное собрание русских летописей (ПСРЛ), 1885. Tом X., Санкт-Петербург, 244p. VISSOTSKI A.N., 1949. Astronomical records in the Russian chronicles from 1000 to 1600 AD. Meddelanden. fran Lunds Astronomiska Observatorium, Serie. II, (126): Historical Papers, No.22, 51 p.	Russian historian D.O. Sviatsky published (in 1916) a selection of celestial events reported in Ukranian and Russian annals relating eclipses (solar and lunar), aurorae, meteors, comets and sunspots. Sviatsky’s work (in Russian) was not widely accessible, therefore V. Vissotski (then based at the Leander McCormick Observatory at Charlottesville, Virginia, USA) published English translations along…	No but the original source is lost	Ashbrook J., 1950. Book Review: Astronomical Records in the Russian Chronicles from 1000 to 1600 A.D., by A. N. Vyssotsky.Popular Astrononomy, Vol. 58,pp. 197-198. Gippius A. A., 2016. “Nikon Chronicle”. Encyclopedia of the Medieval Chronicle. Edited by: Graeme Dunphy and Cristian Bratu. Brill Online.
1287-Oct-22	1287-Oct-22	Total	3	46.093	13.4316	Annales Foroiulienses	Italy	Cathedral of Santa Maria Assunta, Cividale del Friuli, Friuli Venezia Giulia	De eclipsi lune. Anno Domini MCCLXXXVII, indictione XV, die XII exeunte octubri, in nocte sequenti, luna XII secundum aureum numerum, fuit eclipsis lune circa raediam noctem, et visa fuit tunc sanguinei coloris.(Tambara, 1906, pp. 20)		Annales Foroiulienses (1252-1331), ARNDT W. (ed.), 1866. Monumenta Germaniae Historica, Scriptores 19, Hanover, pp. 196-222. Juliani canonici Civitatensis chronica (aa. 1252-1364), TAMBARA G. (ed.), 1906. Rerum Italicarum scriptores, 24/14, Città di Castello, 117p.	The Juliani canonici Civitatensis chronica is the product of the cathedral of Santa Maria Assunta in Cividale del Friuli (Italy) and covers the years 1252 to 1315. The text has a complex history. It is thought that the first portion of annals (spanning 1252 to 1306) was compiled by the canon Guilano da Cavalico toward the end of his life. Before 1297, the text appears to have drawn from a source …	No but the original source is lost	Zabbia M., 2016."Guilano da Cavalico", in: Dizionario biografico dei friulani, Nuovo Liruti. Edited Cesare Scalon, Claudio Griggio, Ugo Rozzo and Giuseppe Bergamini. Istituto Pio Paschini per la storia della Chiesa in Friuli.Nuovo Liruti Online
1287-Oct-22	1287-Oct-22	Total	4	52.6319	1.3011	Bartholomaei de Cotton Monachi Norwicensis Historia Anglicana	United Kingdom	Norwich Cathedral Priory, Norwich, East Anglia	1287. Eodem anno luna in plenilunio visa est crocei, rubei ac varii coloris. (Luard, 1859, pp. 168)		Bartholomaei de Cotton Monachi Norwicensis Historia Anglicana. LUARD H. R (ed.), 1859, Longman, Green, Longman and Roberts, London, 493p.	Bartholomew Cotton’s Historia Anglicana (English History) is a Latin chronicle in three books that extends from the Creation to 1298. It was compiled by the eponymous Bartholomew Cotton (d. ca. 1321/1322), a monk at the priory of Norwich (England), who began work around 1292. Book I is a transcript of Geoffrey of Monmouth. Book II is structured in two parts. The first opens with the Anglo-Saxon i…	Yes	Gransden A. (reed.), 1998. Historical Writing in England, c550 to c1307. Routledge, London, 610p.
1287-Oct-22	1287-Oct-22	Total	3	52.2751	-3.8393	Annales Cambriae	United Kingdom	St. David's, Wales	1287. Eodem anno die Jovis sero xiii Kalendas Julii luna in principio noctis visa est rubigda intense et postea eodem colore durante diminuta est quasi ad instar minimse stellse et sic decrescendo in fine quasi evanuit . (Williams ab Ithel, 1860, pp. 110)	It is unclear whether the author here refers to a lunar eclipse. No lunar eclipse occurred on June 19, 1287. The lunar eclipse occurred on October 19, 1287.	Annales Cambriae, WILLIAMS AB ITHEL J. (ed.), 1860. Rerum Britannicarum Medii Aevi Scriptores 20, Longman, Green, Longman, and Roberts, London, 173p. Annales Cambriae: The C Text, from London, British Library, Cotton MS Domitian A. i, ff. 138r–155r, W. Gough-Cooper GOUGH-COOPER H.W. (ed.), 2015, (Welsh Chronicles Research Group), <http://croniclau.bangor.ac.uk/documents/AC%20C%20first%20edition.p…	The Annales Cambriae C (also known as the Cottonian chrinicle) are Latin annals compiled at the end of the 13th century, possibly in 1289 (Hughes, 1973; Remfry, 2007) at St. David's (Wales). They run from 1 to 1288. The original manuscript is housed at the British Library, London (Cotton Domitian A. i, ff. 138r–155r). The entry referring to the lunar eclipse of 1287 is very likely original.	Yes	Hughes K., 1973. ‘The Welsh Latin Chronicles: Annales Cambriae and Related Texts’, Proceedings of the British Academy, 59, pp. 233–58. Remfry P. M. (transl.), 2007. Annales Cambriae: a Translation of Harleian 3859; PRO E. 164/1; Cottonian Domitian, A1; Exeter Cathedral Library MS.3514 and MS Exchequer DB Neath, PRO E. 164/1, Shrewsbury: Castle Studies Research, 335p.
1291-Feb-14	1291-Feb-14	Total	2	57.1833	39.4167	Suzdal Chronicle	Russia	Rostov, Yaroslavl Oblast	Suzdal Chronicle: Того же лѣта бысть знаменіе въ лунѣ, бысть аки кровaва, и потомъ преложися во тму. (ПСРЛ, 1872, pp. 499) Translation: During the same year there a sign in the moon. It was like blood then changed into darkness. (Vyssotski, 1949, pp. 26) Nikon Chronicle: Того же лѣта бысть знаменіе въ лунѣ, бысть аки кровaва, и потомъ преложися во тму. (ПСРЛ, 1885, pp. 168) Translation: During th…	Both the Suzdal and Nikon chronicle record the same event using the exact same words, but the Suzdal chronicle wrongly reports the eclipse under the year 6798 of the Byzantine era, which corresponds to the year 1290 of the Julian calendar. The eclipse occurred in 1291.	Суздальская Лѣтопись, Летопись по Лаврентьевскому списку. Полное собрание русских летописей (ПСРЛ), 1872. Tом. I, Издание 2-е, Издание Археографической комиссии, Санктпетербург, pp. 465-512. Летописный сборник, именуемый Патриаршею или Никоновскою летописью, Полное собрание русских летописей (ПСРЛ), 1885. Tом. X, Издание 1-е, Издание Археографической комиссии. Санктпетербург, 244p. VISSOTSKI A.N.…	Russian historian D.O. Sviatsky published (in 1916) a selection of celestial events reported in Ukranian and Russian annals relating eclipses (solar and lunar), aurorae, meteors, comets and sunspots. Sviatsky’s work (in Russian) was not widely accessible, therefore V. Vissotski (then based at the Leander McCormick Observatory at Charlottesville, Virginia, USA) published English translations along…	No but the original source is lost	Gippius A. A., 2016a. “Academic Chronicle”. Encyclopedia of the Medieval Chronicle. Edited by: Graeme Dunphy and Cristian Bratu. Brill Online. Gippius A. A., 2016b. “Nikon Chronicle”. Encyclopedia of the Medieval Chronicle. Edited by: Graeme Dunphy and Cristian Bratu. Brill Online.

## Sheet: Dataset_S1_Middle_East
Calendar Date	Calendar Date (TD)	Eclipse Type	Luminosity - Danjon scale	Lat	Long	Name of the source	Country	Locality, region, county	Original description	Accuracy of the eclipse reports	References	Source description	Original reports?	Additional references
1117-Jun-15	1117-Jun-16	Total	3	31.7963	35.1754	Historia Hierosolymitana	Israël	Jerusalem	De signo lunae Sequenti quidem mense, qui Iunius erat, apparuit nobis in caelum suspicientibus luna post galli cantum prius tota rubea; novissime vero, mutato rubore, nigredine adeo fuscata est, ut vim sui luminis per II paene horas perderet. contigit autem hoc die, qua eam XIIIam habebamus. quod si XIV die illo esset, eclipsim nimirum eius esse intelligeremus quod ergo pro signo id accepimus, ex…	Fulcher of Chartres only provides information about the year and month of the eclipse but does not specify the day. The recorded year and month of the eclipse are correct.	Fulcheri Carnotensis Historia Hierosolymitana (1095-1127), HAGENMEYER H. (ed.), 1913. Heidelberg, Carl Winters Universitätsbuchhandlung, 915p. Fulcher of Chartres, A History of the Expedition to Jerusalem, 1095-1127, RYAN F.R. (trans.), FINK H.S (ed.), 1969. Knoxville, University of Tennessee Press , 348p.	The Historia Hierosolymitana was composed by Fulcher of Chartres (born ca. 1059-d. ca. 1127), chronicler of the First Crusade. Fulcher attended the Council of Clermont in 1095 and departed for the Holy Land in 1096, being part of the entourage of Count Stephen of Blois and Robert of Normandy, arriving in Constantinople in 1097 and joining with other crusader forces. In June 1097, he became Baldwi…	Yes	Schuster B., 2016. “Fulcher of Chartres”. Encyclopedia of the Medieval Chronicle. Edited by: Graeme Dunphy and Cristian Bratu. Brill Online.
1161-Aug-07	1161-Aug-07	Total	3	37.1671	38.8258	The Chronicle of Matthew of Edessa	Turkey	Edessa (Şanlıurfa)	Moreover, it was in the month of August that the emir Miran, who was the Shah-i-Armin, was slaughtered [together with his troops]. Three days later the moon darkened and took on the color of blood from evening until midnight; now the moon was in the fourteenth day of its course. (Dostourian, 1993, pp. 278)		Armenia and the Crusades: The Chronicle of Matthew of Edessa. Dostourian A. E. (transl.), 1993. National Association for Annenian Studies and Research, University Press of Amertca Lanham· New York · London, 375p.	The Chronicle of Matthew of Edessa is the primary Armenian-language historical source for the 11th to early 12th centuries. It was written by the eponymous Matthew, based in the city of Edessa (Turkey), who details the height of independent Armenia, its fall to the Byzantines, the subsequent loss of Byzantium's eastern territory to the Saljuq Turks, and the sectarian tension accompanying the Firs…	Yes	Andrews T. L., 2009. "The new age of prophecy: the Chronicle of Matthew of Edessa and its place in Armenian historiography", The Medieval Chronicle, 6, pp. 105-23. Andrews T. L., 2016. “Mattʿēos Uṙhayecʿi”. Encyclopedia of the Medieval Chronicle. Edited by: Graeme Dunphy, Cristian Bratu. Brill Online.

## Sheet: Dataset_S1_Japan
Calendar Date	Calendar Date (TD)	Eclipse Type	Luminosity Danjon scale	Original descriptions and translations	Comments on the eclipse report	Observation/Prediction?	Comments on the source	Editions and references
1229-Dec-02	1229-Dec-02	Total	0	寬喜元年十一月十五日 (1229年12月2日) Kangi 1.11.15 1229.12.2 〔明月記〕 Meigetsuki Source: Reizei-ke Shiguretei Bunko 2018, p. 169. A. Excerpt from entry of Kangi 1.11.15 (1229) 即帰廬、漢雲遠晴、山月帯蝕出云々、小時皆既、細如暗夜云々、一時許後漸明、復抹以後殊以洞朗 …Then I went home; the sky was free of clouds into the distance and the moon over the hills emerged in eclipse, total for a little while, [its light] meager as on a dark night. About an hour lat…		Observation	Meigetsuki 明月記 (Record of the Brilliant Moon) is the title of the diary of the Japanese courtier and poet Fujiwara no Teika 藤原定家 (1162-1241, also called Fujiwara no Sadaie). It originally spanned about fifty-five years and approximately one-third of the original is extant. The diary which covers the year 1180-1235 is a treasure trove of information for the study of medieval Japan (Atkins, 2010). …	Atkins P. S., 2010. Meigetsuki, the Diary of Fujiwara no Teika: Karoku 2.9 (1226). Journal of the American Oriental Society 130, pp. 235–258. Clark D.H., Stephenson R., 1977. The Historical Supernovae. Pergamon Press, Oxford, 233p. Reizei-ke Shiguretei bunko 冷泉家時雨亭文庫, ed. Honkoku Meigetsuki 翻刻明月記, vol. 3. Suppl. vol. 4 of Reizei-ke Shiguretei sōsho 冷泉家時雨亭叢書. Tokyo: Asahi Shinbunsha, 2018. [Transc…
1229-Dec-02	1229-Dec-02	Total	0	寬喜元年十一月十五日 (1229年12月2日) Kangi 1.11.15 1229.12.2 〔吾妻鏡〕｛吉川本二十六｝ Azuma kagami 十一月十四（〇五）日戊寅（〇巳卯）、天晴、今夜月蝕皆旣、月輪更不見、只似覆（没イ）雲、先々多雖有皆旣蝕、未有如今例云々、 11th month, 14th day [or 15th]… Clear skies. Tonight there was a total lunar eclipse. The disk of the moon was not visible at all. It was just as if it had been covered by clouds. It said that in the past there have been many total eclipses, but there is no examp…		Observation	Azuma Kagami (吾妻鑑, “The Mirror of the East”) is considered as one of the most important sources on the Kamakura period (1192-1333). It is a chronicle sponsored by the Hōjō family in the late thirteenth century, thought to have been written sometimes between 1268 and 1301. Azuma Kagami is in an annalistic format and is written in kanbun, or Sino-Japanese. The text covers the years from 1180 to 1…	Yanaga, C., 1939. Source Materials in Japanese History: The Kamakura Period, 1192-1333. Journal of the American Oriental Society, 59(1), pp. 38–55. https://doi.org/10.2307/593943 Kanda, S., 1935. Nihon Tenmon Shiryô (日本天文史料, Japanese Historical Records of Astronomy), Koseisha Koseikaku Co., Ltd. ed. Tokyo. Yuasa, Yoshimi 湯浅吉美. “Chūseibito no gesshoku-kan: ‘Gyokuyō’ to ‘Azuma kagami’ no kiji kara …
1258-Nov-13	1258-Nov-12	Total	-	正嘉二年十月十六日 (1258年11月12日) Shōka 2.10.16 1258.11.12 (1) 〔吾妻鏡〕四十八 Azuma kagami, vol. 48 十月十六日辛卯、朝晴、巳刻以（已イ）後甚雨、〇中略 午刻屬晴、子刻月蝕、不正現、 10th month, 16th day… Clear in the morning. After the hour of the Snake [9 am-11 am], heavy rain. At the hour of the Horse [11 am-1 pm] the weather began to clear. During the hour of the Rat [11 pm-1 am] the moon was eclipsed; it was not properly visible. An extended versio…		Observation	Azuma Kagami (“The Mirror of the East”) is considered as one of the most important sources on the Kamakura period (1192-1333). It is a chronicle sponsored by the Hōjō family in the late thirteenth century, thought to have been written sometimes between 1268 and 1301. Azuma Kagami is in an annalistic format and is written in kanbun, or Sino-Japanese. The text covers the years from 1180 to 1266 w…	Yanaga, C., 1939. Source Materials in Japanese History: The Kamakura Period, 1192-1333. Journal of the American Oriental Society, 59(1), pp. 38–55. https://doi.org/10.2307/593943 Yuasa, Yoshimi 湯浅吉美. “Chūseibito no gesshoku-kan: ‘Gyokuyō’ to ‘Azuma kagami’ no kiji kara mite 中世びとの月蝕観 : 『玉葉』と『吾妻鏡』の記事 から見て. Saitama Gakuen Daigaku kiyō: Ningen Gakubu-hen 埼玉学園大学紀要. 人間学部篇 10 (December, 2010), pp. 63-7…
