# Supplementary material for: Lunar eclipses illuminate timing and climate impact of medieval volcanism
Source: Nature. 2023 Apr 5;616(7955):90–5. doi: 10.1038/s41586-023-05751-z (PMC10076221; doi:10.1038/s41586-023-05751-z)
Supplement: Supplementary file 3 — Summary table describing the volcanic eruptions considered in this study [file 41586_2023_5751_MOESM3_ESM.xlsx]

## Sheet: Readme
Lunar eclipses illuminate timing and climate impact of medieval volcanism
Investigators: Guillet S., Corona C., Oppenheimer C., Lavigne F., Khodri M., Ludlow F., Sigl M., Toohey M., Atkins P., Yang Z., Muranaka T., N. Horikawa, Stoffel M.
Description and Notes:
Column A: Eruption name or volcano name.
Column B: Eruption year according to eVolv2k (Toohey and Sigl, 2019).
Column C: Eruption month according to eVolv2k (Toohey and Sigl, 2019).
Column D: Eruption day according to eVolv2k (Toohey and Sigl, 2019).
Column E: eVolv2k volcanic stratospheric sulfur injection (VSSI) estimates (Toohey and Sigl, 2019).
Column F: VSSI rank over the last Millenium (Toohey and Sigl, 2019).
Column G: Eruption region according to Sigl et al. (2015).
Column H: Dark total lunar eclipse date. The date refers to the start time of the eclipse. Julian Calendar is used for dates before 1582 Oct 04. Fore more information, see Dataset S1. A lunar eclipse is considered darker if L<1 on the Danjon scale.
Column I: Reddish lunar eclipse date. The date refers to the start time of the eclipse. Julian Calendar is used for dates before 1582 Oct 04. Fore more information, see Dataset S1. A lunar eclipse is considered as "reddish" if L>1 on the Danjon scale.
Column J: Temperatures anomalies observed in the NVOLC v2 tree-ring based reconstruction after the HMP eruptions (Guillet et al., 2020)
Column K: The column entitled "Nvolc v2 - Rank" represents the position of the temperature anomalie values given in Column J throughout the NVOLC v2 reconstruction (Guillet et al., 2020)
Column L: Stratospheric or topospheric dust veils based on sulfur isotope records (Δ33S) from Dome C (Antarctica), Gauthier et al. (2019).
Column M: Stratospheric or topospheric dust veils based on total lunar eclipse colouration records.
Column N: Synthesis based on sulfur isotope records (Δ33S) and total lunar eclipse colouration records.
Column O: Additionnal comments for each eruption.
References:
Gautier, E., Savarino, J., Hoek, J., Erbland, J., Caillon, N., Hattori, S., Yoshida, N., Albalat, E., Albarede, F., Farquhar, J., 2019. 2600-years of stratospheric volcanism through sulfate isotopes. Nat Commun 10, 466. https://doi.org/10.1038/s41467-019-08357-0 Guillet, S., Corona, C., Ludlow, F., Oppenheimer, C., Stoffel, M., 2020. Climatic and societal impacts of a “forgotten” cluster of volca…

## Sheet: Dataset_S2
Eruption	yearCE Toohey et al. (2019)	month	day	vssi	Rank VSSI	Region 1 - Tropical 2 - NH 3 - SH	Dark Lunar Eclipse	Reddish Lunar Eclipse	Nvolc v2 - T° anomalies (wrt. 30 yrs period) Guillet et al. (2020)	Nvolc v2 - Rank Guillet et al. (2020)	Source (Gautier et al. 2019)	Source (This study)	Synthesis	Comments
UE6	1286	1	1	15.06	13	1		22.10.1287	1286: +0.18; 1287: +0.12	1286: 1076; 1287: 983	Stratospheric	Tropospheric	Uncertain	The nature and the timing of UE6 remain uncertain. A bipolar sulfate deposition distribution is observed circa 1286, implying a tropical eruption (Sigl et al., 2015; Toohey et al., 2017), while sulfur isotopic analysis suggests that the associated Antarctic deposition was stratospheric in origin. However, the reddish lunar eclipse of 22 October 1287 CE, described in three independent records (Dat…
UE5	1276	1	1	11.53	15	1	23.11.1276		1276: +0.44; 1277: +0.20	1276: 1407; 1277: 1103	Stratospheric	Stratospheric	Stratospheric	A bipolar sulfate deposition distribution is observed circa 1276 (Sigl et al., 2015; Toohey et al., 2017). Sulfur isotope records from Dome C in Antarctica suggest the eruption plume reached the stratosphere at or above the ozone layer (Gautier, 2019). A dark lunar eclipse in November 1276 CE, described in two indepedent records from England and Russia (Dataset S1), further supports the occurence…
	1269	1	1	3.17	42	3			1269: +0.36; 1270: +0.16	1269: 1341; 1270: 1040	Tropospheric	Uncertain	Tropospheric	Sulfate deposition for the eruption is only observed in the southern hemisphere (Sigl et al., 2015; Toohey et al., 2017). Sulfate Isotope records from Dome C in Antarctica suggests the eruption plume was mostly confined to the troposphere (Gautier et 2019). A lunar eclipse was observed in France in April 1269 CE, but no information is known about the color of the eclipse. Tree-ring proxies do not…
	1262	1	1	0	104	2		31.08.1262	1262: -0.23; 1263: -0.33	1262: 337; 1263: 206	NA	Tropospheric	Tropospheric	Ice cores records reveal the occurence of a small NH eruption circa 1262 CE (Sigl et al., 2015; Toohey et al., 2017). The reddish lunar eclipse of 31 August 1262 CE, as well as the absence of major cooling in the aftermath of the eruption suggest that volcanic aerosols were mostly confined to the troposphere.
	1260			1.05	184	2			1260: -0.62; 1261: -0.54	1260: 43; 1261: 65	NA	Uncertain	Uncertain	Ice cores records show that there was a small NH eruption circa 1260 CE (Sigl et al., 2015; Toohey et al., 2017). No total lunar eclipse was visible in Europe in 1260 or 1261 CE, precluding to distinguish whether the eruption plume reached high altitudes in the stratosphere or whether it remained in the upper tropophere/lower stratosphere. A reddish total lunar eclipse was observed in August 1262…
Samalas	1257	7	1	59.42	1	1	12.11.1258 18.05.1258		1257: +0.02; 1258: -0.73; 1259: -1.2	1257: 782 ; 1258: 22; 1259: 2	Stratospheric	Stratospheric	Stratospheric	A bipolar sulfate deposition distribution is observed circa 1257 CE (Sigl et al., 2015; Toohey et al., 2017). Sulfur isotope records from Greenland and Antarctica suggest the Samalas eruption plume reached the stratosphere at or above the ozone layer. A dark lunar eclipse in May 1258 and November 1258 CE, described in several indepedent records from England and Italy (Dataset S1), further support…
	1236	1	1	0.38	98	3			1236: -0.22; 1237: -0.08	1236: 348; 1237: 354	NA	Uncertain	Uncertain	Ice cores records reveal the occurence of a small SH eruption circa 1236 CE (Sigl et al., 2015; Toohey et al., 2017). This eruption was not detected by Gautier et al. (2019) and no sulfur isotope analysis was perform on this event. No lunar eclipse record is available in Europe for the period 1236-1238 CE. Tree-ring proxies do not indicate notable NH cooling.
UE4	1230	1	1	23.78	4	1	02.12.1229		1230:-0.54; 1231: -0.26	1230: 67; 1231: 288	Stratospheric	Stratospheric	Stratospheric	A bipolar sulfate deposition distribution is observed circa 1230 CE (Sigl et al., 2015; Toohey et al., 2017). Sulfur isotope records from Greenland and Antarctica suggest the Samalas eruption plume reached the stratosphere at or above the ozone layer. A dark lunar eclipse in December 1229 (Dataset S1), further support the occurence of a large stratosphere-penetrating eruption. Tree-ring proxies i…
	1222	1	1	0.87	75	2		22.10.1222	1222: -0.13; 1223: +0.03	1222: 471; 1223: 798	NA	Tropospheric	Tropospheric	Ice cores records show the occurence of a small NH eruption circa 1222 (Sigl et al., 2015; Toohey et al., 2017). The reddish lunar eclipse of 22 October 1222, as well as the absence of major cooling in the aftermath of the eruption suggest that volcanic aerosols were mostly confined to the troposphere.
	1210	1	1	3.29	39	2		22.11.1211	1210: +0.23; 1211: +0.2	1210: 1173; 1211: 1117	NA	Tropospheric	Tropospheric	Ice cores records show the occurence of a small NH eruption circa 1211 (Sigl et al., 2015; Toohey et al., 2017). The reddish lunar eclipse of 22 November 1211, as well as the absence of major cooling in the aftermath of the eruption suggest that volcanic aerosols were mostly confined to the troposphere.
	1200	1	1	3.29	38	2		03.01.1200	1200: 0; 1201: -0.28	1200: 693; 1201: 258	NA	Uncertain	Uncertain	Ice cores records show the occurence of a small NH eruption circa 1200 CE (Sigl et al., 2015; Toohey et al., 2017). No total lunar eclipse was recorded in 1200 and 1201 CE in Europe, precluding us to infer the nature of the eruption. But we note that tree-ring proxies do not indicate notable NH cooling in the years following the eruption.
	1191	1	1	8.53	21	1		18.05.1193	1191: -0.13; 1192: -0.27	1191: 473; 1192: 273	Stratospheric	Uncertain	Stratospheric	A bipolar sulfate deposition distribution is observed circa 1191 CE, implying a tropical eruption (Sigl et al., 2015; Toohey et al., 2017). Sulfur isotopic analysis suggests that the associated Antarctic deposition was stratospheric in origin (Gauthier et al., 2019). No total lunar eclipse was visible in Europe in 1191 or 1192 CE, precluding to discriminate whether the eruption plume reached high…
UE3	1182	1	1	10.05	16	2		11.12.1182	1182: -0.13; 1183: +0.02	1182: 477; 1183: 772	NA	Tropospheric	Tropospheric	UE3 (circa 1182) registers as the second greatest extratropical eruption of the last Millennium in terms of ice-core sulfate deposition (second only to Laki 1783-84 CE). The reddish lunar eclipse of 11 December 1182 CE, as well as the absence of major cooling in the aftermath of the eruption suggest that volcanic aerosols were mostly confined to the troposphere.
	1180	1	1	0.29	100	3			1180: -0.5; 1181: -0.54	1180: 79; 1181: 64	NA	Uncertain	Uncertain	Ice core records show the occurence of a small SH eruption circa 1180 CE (Sigl et al., 2015; Toohey et al., 2017). This eruption was not detected by Gautier et al. (2019) and no sulfur isotope analysis was perform on this event. The year of eruption given by Toohey et al. (2019) coincide with notable cold years in the NVOLC v2 reconstruction in 1179, 1180 and 1181 CE, which stand as the 79th and …
UE2	1171	1	1	18.05	10	1	13.01.1172		1171: -0.24; 1172: -0.58	1171: 309; 1172: 52	Stratospheric	Stratospheric	Stratospheric	A bipolar sulfate deposition distribution is observed circa 1171 CE (Sigl et al., 2015; Toohey et al., 2017). Sulfur isotope records from Greenland and Antarctica suggest the eruption plume reached the stratosphere at or above the ozone layer. A dark lunar eclipse in January 1172 CE (Dataset S1), further support the occurence of a large stratosphere-penetrating eruption. Tree-ring proxies indicat…
	1137	1	1	1.06	68	2			1137: -0.24; 1138: -0.19	1137: 316; 1138: 385	NA	Uncertain	Uncertain	Ice core records reveal the occurence a small NH eruption circa 1137 CE (Sigl et al., 2015; Toohey et al., 2017). No total lunar eclipse occured in Europe between 1137 and 1138 CE, precluding to distinguish whether the eruption plume reached high altitudes in the stratosphere or whether it remained in the upper tropophere/lower stratosphere. Tree-ring proxies do not indicate notable NH cooling in…
	1127	1	1	3.68	35	1		08.11.1128	1127: -0.37; 1128: -0.3	1127: 180; 1128: 652	NA	Tropospheric	Uncertain	Ice core records reveal the occurence of a small eruption circa 1127 CE (Sigl et al., 2015; Toohey et al., 2017). This event was however not detected by Gautier et al. (2019) and not sufur isotopes analysis was performed for this event. The observation of a reddish lunar eclipse in November 1128 CE suggests that the stratosphere, during the year 1128 CE and most of 1127 CE, was free of volcanic a…
	1118	1	1	0.3	99	3			1118: +0.02; 1119: +0.21	1118: 784; 1119: 1126	NA	Uncertain	Uncertain	Ice cores records reveal the occurrence of a small SH eruption circa 1118 CE. No total lunar eclipse was visible in Europe between 1118 and 1120 CE, precluding to distinguish whether the eruption plume reached high altitudes in the stratosphere or whether it remained in the upper tropophere/lower stratosphere. Tree-ring proxies show no notable NH cooling in the years following the eruption.
	1115	1	1	0.78	82	2		15.06.1117	1115: -0.14; 1116: -0.18	1115: 452; 1116: 408	NA	Uncertain	Uncertain	A bipolar sulfate deposition distribution is observed circa 1115, implying a tropical eruption (Sigl et al., 2015; Toohey et al., 2017). No total lunar eclipse was visible in Europe in 1115 or 1116 CE, precluding to distinguish whether the eruption plume reached high altitudes in the stratosphere or whether it remained in the upper tropophere/lower stratosphere. A reddish total lunar eclipse was …
UE1	1108	1	1	19.16	7	1	05.05.1110		1108: -0.11; 1109: -0.97	1108: 504; 1109: 11	Stratospheric	Stratospheric	Stratospheric	A bipolar sulfate deposition distribution is observed circa 1108 CE (Sigl et al., 2015; Toohey et al., 2017, Guillet et al., 2020). Sulfur isotope records from Greenland and Antarctica suggest the eruption plume reached the stratosphere at or above the ozone layer. A dark lunar eclipse in May 1110 CE (Dataset S1) further support the occurence of at least one large stratosphere-penetrating eruptio…
														References:
														Gautier, E. et al. 2600-years of stratospheric volcanism through sulfate isotopes. Nature Communications 10, (2019). Guillet, S., Corona, C., Ludlow, F., Oppenheimer, C. & Stoffel, M. Climatic and societal impacts of a “forgotten” cluster of volcanic eruptions in 1108-1110 CE. Scientific Reports 10, (2020). Sigl, M. et al. Timing and climate forcing of volcanic eruptions for the past 2,500 years.…
