# Supplementary material for: Lunar eclipses illuminate timing and climate impact of medieval volcanism
Source: Nature. 2023 Apr 5;616(7955):90–5. doi: 10.1038/s41586-023-05751-z (PMC10076221; doi:10.1038/s41586-023-05751-z)
Supplement: Supplementary file 4 — Source Data Fig. 2 [file 41586_2023_5751_MOESM4_ESM.xlsx]

## Sheet: Readme
Lunar eclipses illuminate timing and climate impact of medieval volcanism
Investigators: Guillet S., Corona C., Oppenheimer C., Lavigne F., Khodri M., Ludlow F., Sigl M., Toohey M., Atkins P., Yang Z., Muranaka T., N. Horikawa, Stoffel M.
Description and Notes:
Panel a
Column A: The column entitled “Calendar Date” of an eclipse refers to the start time of the eclipse. Julian Calendar is used for dates before 1582 Oct 04.
Column B: Figure 2 was created using Grapher (Golden Software) and the calendar dates must be converted according to the Grapher system, which uses 30.12.1899 as base date. Therefore, the numbers in the column refer to the number of days before 30 December 1899.
Column C: Colour and luminosity (L) of the eclipsed Moon rated according to the Danjon scale, which runs from L=0 to L=4. For more information see Methods and Dataset S1.
Column D: Danjon’s L values converted for each lunar eclipse into global mean Stratospheric Aerosol Optical Depth at 550 nm (SAOD550) values. For more information see Methods.
Panel b
Column A and C: Decimal year. For more information see Sigl et al. (2015).
Column B and D: Monthly-resolved non-sea-salt sulfur (nssS) concentrations from the Greenland NEEM-2011-S1 and Antarctica WDC06A ice cores. For more information see Sigl et al. (2015).
References:
Sigl, M., Winstrup, M., McConnell, J.R., Welten, K.C., Plunkett, G., Ludlow, F., Büntgen, U., Caffee, M., Chellman, N., Dahl-Jensen, D., Fischer, H., Kipfstuhl, S., Kostick, C., Maselli, O.J., Mekhaldi, F., Mulvaney, R., Muscheler, R., Pasteris, D.R., Pilcher, J.R., Salzer, M., Schüpbach, S., Steffensen, J.P., Vinther, B.M., Woodruff, T.E., 2015. Timing and climate forcing of volcanic eruptions f…

## Sheet: Figure2_Panel_a
Calendar Date	Date_Grapher	Danjon_Scale_Luminosity	SAOD_nm550
1107-01-10	-289627	3	0.01
1110-05-05	-288416	0	0.1
1114-08-18	-286850	3	0.01
1117-06-15/16	-285818	3	0.01
1117-12-10	-285640	4	0
1128-11-08	-281654	3	0.01
1132-03-03	-280443	3	0.01
1136-06-15	-278878	3	0.01
1146-11-20	-275068	3	0.01
1161-02-12	-269870	4	0
1161-08-07	-269694	3	0.01
1164-06-06	-268660	3	0.01
1168-09-18/19	-267095	3	0.01
1172-01-12/13	-265884	0	0.1
1179-08-18/19	-263109	3	0.01
1182-12-11	-261898	3	0.01
1193-05-18	-258087	3	0.01
1197-03-05	-256700	2	0.02
1204-04-15/16	-254102	3	0.01
1208-02-03	-252713	2	0.02
1211-11-21/22	-251326	3	0.01
1215-03-17	-250114	3	0.01
1222-10-21/22	-247339	3	0.01
1226-02-13/14	-246128	3	0.01
1229-02-12	-245033	0	0.1
1241-04-27	-240576	3	0.01
1247-12-13	-238155	1	0.04
1248-06-07	-237978	3	0.01
1255-07-20	-235379	3	0.01
1258-05-18	-234346	0	0.1
1258-11-12	-234168	0	0.1
1262-08-30/31	-232781	3	0.01
1265-12-24	-231569	4	0
1276-11-22/23	-227583	0	0.1
1280-03-17	-226372	3	0.01
1287-10-22	-223597	4	0
1291-02-14	-222386	2	0.02

## Sheet: Figure2_Panel_b
NS_2011_Decimal_Year	nssS_ppb	WD2014_Decimal_Year	nssS_(ng/g)
1100.04	17.289	1100.04	14.106
1100.12	18.191	1100.12	12.348
1100.21	16.529	1100.21	13.233
1100.29	14.707	1100.29	14.003
1100.38	12.815	1100.38	12.882
1100.46	12.252	1100.46	12.384
1100.54	12.629	1100.54	12.713
1100.62	13.378	1100.62	13.812
1100.71	16.075	1100.71	14.776
1100.79	18.331	1100.79	15.539
1100.88	19.121	1100.88	15.748
1100.96	19.207	1100.96	12.802
1101.04	16.601	1101.04	9.371
1101.12	12.964	1101.12	9.35
1101.21	10.571	1101.21	9.978
1101.29	9.544	1101.29	8.474
1101.38	9.319	1101.38	8.317
1101.46	9.266	1101.46	8.616
1101.54	10.082	1101.54	9.277
1101.62	11.092	1101.62	9.669
1101.71	12.237	1101.71	10.826
1101.79	14.084	1101.79	12.007
1101.88	16.728	1101.88	12.424
1101.96	19.286	1101.96	12.011
1102.04	20.551	1102.04	10.459
1102.12	18.857	1102.12	9.525
1102.21	15.843	1102.21	8.908
1102.29	14.359	1102.29	8.922
1102.38	-0.999	1102.38	10.03
1102.46	10.943	1102.46	11.12
1102.54	11.648	1102.54	11.97
1102.62	16.86	1102.62	12.014
1102.71	18.432	1102.71	13.596
1102.79	16.32	1102.79	18.528
1102.88	13.226	1102.88	16.341
1102.96	12.678	1102.96	12.562
1103.04	13.132	1103.04	10.888
1103.12	12.723	1103.12	-1
1103.21	11.37	1103.21	-1
1103.29	11.412	1103.29	-1
1103.38	11.427	1103.38	-1
1103.46	10.325	1103.46	10.074
1103.54	9.24	1103.54	9.889
1103.62	10.522	1103.62	12.575
1103.71	11.345	1103.71	14.58
1103.79	8.926	1103.79	15.795
1103.88	6.824	1103.88	15.713
1103.96	8.814	1103.96	13.489
1104.04	12.346	1104.04	11.546
1104.12	15.188	1104.12	12.608
1104.21	20.367	1104.21	12.752
1104.29	23.843	1104.29	12.746
1104.38	22.41	1104.38	12.609
1104.46	17.894	1104.46	10.415
1104.54	14.136	1104.54	10.844
1104.62	11.627	1104.62	15.738
1104.71	10.555	1104.71	21.746
1104.79	10.721	1104.79	19.556
1104.88	12.265	1104.88	18.834
1104.96	15.301	1104.96	19.623
1105.04	18.506	1105.04	19.792
1105.12	18.652	1105.12	18.46
1105.21	18.015	1105.21	16.228
1105.29	17.342	1105.29	13.702
1105.38	15.298	1105.38	11.694
1105.46	13.718	1105.46	10.24
1105.54	12.836	1105.54	9.483
1105.62	12.043	1105.62	9.454
1105.71	11.84	1105.71	9.785
1105.79	11.699	1105.79	10.811
1105.88	12.427	1105.88	12.26
1105.96	13.937	1105.96	12.6
1106.04	16.22	1106.04	15.466
1106.12	19.057	1106.12	15.138
1106.21	19.21	1106.21	14.986
1106.29	16.841	1106.29	13.448
1106.38	11.508	1106.38	10.66
1106.46	8.11	1106.46	9.587
1106.54	7.126	1106.54	9.937
1106.62	7.516	1106.62	-1
1106.71	9.292	1106.71	11.001
1106.79	8.536	1106.79	13.054
1106.88	7.7	1106.88	15.541
1106.96	8.746	1106.96	16.999
1107.04	10.838	1107.04	21.965
1107.12	12.461	1107.12	21.172
1107.21	13.736	1107.21	16.974
1107.29	-0.999	1107.29	14.818
1107.38	-0.999	1107.38	12.708
1107.46	-0.999	1107.46	10.684
1107.54	-0.999	1107.54	9.719
1107.62	-0.999	1107.62	10.12
1107.71	-0.999	1107.71	10.278
1107.79	-0.999	1107.79	11.296
1107.88	13.663	1107.88	13.254
1107.96	14.75	1107.96	14.159
1108.04	15.001	1108.04	14.479
1108.12	14.729	1108.12	14.04
1108.21	12.797	1108.21	12.328
1108.29	11.521	1108.29	10.812
1108.38	10.919	1108.38	9.59
1108.46	11.73	1108.46	8.583
1108.54	14.955	1108.54	8.284
1108.62	20.02	1108.62	8.519
1108.71	26.686	1108.71	9.725
1108.79	32.642	1108.79	12.183
1108.88	36.432	1108.88	14.602
1108.96	38.746	1108.96	16.19
1109.04	39.582	1109.04	16.022
1109.12	38.818	1109.12	19.477
1109.21	37.145	1109.21	21.612
1109.29	35.415	1109.29	20.09
1109.38	34.588	1109.38	17.444
1109.46	34.989	1109.46	13.923
1109.54	37.454	1109.54	14.782
1109.62	38.952	1109.62	17.093
1109.71	37.717	1109.71	17.104
1109.79	36.053	1109.79	22.992
1109.88	34.96	1109.88	30.976
1109.96	35.475	1109.96	34.706
1110.04	35.112	1110.04	31.565
1110.12	34.857	1110.12	29.245
1110.21	31.828	1110.21	28.136
1110.29	29.459	1110.29	26.036
1110.38	28.583	1110.38	20.315
1110.46	32.106	1110.46	19.271
1110.54	38.996	1110.54	19.543
1110.62	48.136	1110.62	17.986
1110.71	58.907	1110.71	19.157
1110.79	70.531	1110.79	21.011
1110.88	75.483	1110.88	22.81
1110.96	75.245	1110.96	23.496
1111.04	71.254	1111.04	21.872
1111.12	58.948	1111.12	19.693
1111.21	47.278	1111.21	17.829
1111.29	37.177	1111.29	16
1111.38	32.683	1111.38	14.111
1111.46	28.017	1111.46	12.822
1111.54	27.134	1111.54	13.16
1111.62	27.883	1111.62	13.11
1111.71	28.826	1111.71	11.848
1111.79	30.001	1111.79	11.525
1111.88	28.704	1111.88	12.801
1111.96	27.755	1111.96	13.269
1112.04	27.914	1112.04	14.07
1112.12	28.793	1112.12	15.328
1112.21	30.538	1112.21	14.365
1112.29	30.592	1112.29	13.485
1112.38	29.209	1112.38	12.82
1112.46	26.01	1112.46	12.808
1112.54	23.255	1112.54	13.433
1112.62	21.485	1112.62	18.011
1112.71	20.842	1112.71	18.219
1112.79	20.113	1112.79	16.812
1112.88	19.837	1112.88	16.221
1112.96	21.335	1112.96	15.622
1113.04	23.041	1113.04	15.163
1113.12	22.567	1113.12	14.47
1113.21	18.228	1113.21	13.257
1113.29	15.162	1113.29	12.215
1113.38	12.146	1113.38	12.365
1113.46	11.126	1113.46	16.254
1113.54	11.858	1113.54	17.546
1113.62	12.439	1113.62	16.889
1113.71	11.819	1113.71	16.861
1113.79	11.408	1113.79	17.199
1113.88	12.386	1113.88	17.756
1113.96	12.461	1113.96	17.973
1114.04	11.819	1114.04	17.948
1114.12	14.732	1114.12	17.598
1114.21	17.307	1114.21	16.828
1114.29	15.316	1114.29	15.855
1114.38	13.418	1114.38	14.431
1114.46	13.394	1114.46	13.131
1114.54	14.352	1114.54	12.408
1114.62	16.953	1114.62	11.772
1114.71	22.31	1114.71	13.075
1114.79	33.736	1114.79	16.234
1114.88	48.141	1114.88	14.545
1114.96	50.296	1114.96	14.802
1115.04	38.506	1115.04	14.098
1115.12	19.97	1115.12	13.479
1115.21	19.97	1115.21	11.139
1115.29	19.97	1115.29	10.607
1115.38	19.97	1115.38	9.788
1115.46	19.97	1115.46	10.405
1115.54	19.97	1115.54	11.692
1115.62	19.97	1115.62	13.019
1115.71	19.97	1115.71	14.313
1115.79	19.97	1115.79	-1
1115.88	19.97	1115.88	15.037
1115.96	19.97	1115.96	12.066
1116.04	19.177	1116.04	9.489
1116.12	19.177	1116.12	8.683
1116.21	19.177	1116.21	8.132
1116.29	19.177	1116.29	7.973
1116.38	19.177	1116.38	8.225
1116.46	19.177	1116.46	8.855
1116.54	19.177	1116.54	10.534
1116.62	19.177	1116.62	12.916
1116.71	19.177	1116.71	14.458
1116.79	19.177	1116.79	15.193
1116.88	19.177	1116.88	14.942
1116.96	19.177	1116.96	13.392
1117.04	13.824	1117.04	12.595
1117.12	13.824	1117.12	12.422
1117.21	13.824	1117.21	11.045
1117.29	13.824	1117.29	11.041
1117.38	13.824	1117.38	9.459
1117.46	13.824	1117.46	9.425
1117.54	13.824	1117.54	10.423
1117.62	13.824	1117.62	11.695
1117.71	13.824	1117.71	14.689
1117.79	13.824	1117.79	17.173
1117.88	13.824	1117.88	16.468
1117.96	13.824	1117.96	16.165
1118.04	15.081	1118.04	16.948
1118.12	15.081	1118.12	14.673
1118.21	15.081	1118.21	12.368
1118.29	15.081	1118.29	12.102
1118.38	15.081	1118.38	11.303
1118.46	15.081	1118.46	10.288
1118.54	15.081	1118.54	15.971
1118.62	15.081	1118.62	19.045
1118.71	15.081	1118.71	17.232
1118.79	15.081	1118.79	18.956
1118.88	15.081	1118.88	18.322
1118.96	15.081	1118.96	15.147
1119.04	17.032	1119.04	11.982
1119.12	18.478	1119.12	9.829
1119.21	19.65	1119.21	10.95
1119.29	19.883	1119.29	10.011
1119.38	18.587	1119.38	10.365
1119.46	17.395	1119.46	11.413
1119.54	16.502	1119.54	12.854
1119.62	16.261	1119.62	14.416
1119.71	15.652	1119.71	15.922
1119.79	15.44	1119.79	17.045
1119.88	15.44	1119.88	17.128
1119.96	16.174	1119.96	16.757
1120.04	17.112	1120.04	14.355
1120.12	17.931	1120.12	10.704
1120.21	17.489	1120.21	13.048
1120.29	16.191	1120.29	13.536
1120.38	14.431	1120.38	13.773
1120.46	14.324	1120.46	16.334
1120.54	14.202	1120.54	16.55
1120.62	13.018	1120.62	16.001
1120.71	11.764	1120.71	15.418
1120.79	10.724	1120.79	15.029
1120.88	10.572	1120.88	13.968
1120.96	11.959	1120.96	12.811
1121.04	14.178	1121.04	11.503
1121.12	15.514	1121.12	10.595
1121.21	15.64	1121.21	10.288
1121.29	14.578	1121.29	10.595
1121.38	13.174	1121.38	10.914
1121.46	11.931	1121.46	12.396
1121.54	11.505	1121.54	17.342
1121.62	11.763	1121.62	16.349
1121.71	11.753	1121.71	21.044
1121.79	12.051	1121.79	27.751
1121.88	12.953	1121.88	25.111
1121.96	14.641	1121.96	21.433
1122.04	17.708	1122.04	17.799
1122.12	19.068	1122.12	15.881
1122.21	17.865	1122.21	16.558
1122.29	15.453	1122.29	15.846
1122.38	13.793	1122.38	12.656
1122.46	14.016	1122.46	12.393
1122.54	14.419	1122.54	13.608
1122.62	14.434	1122.62	15.063
1122.71	13.552	1122.71	15.809
1122.79	12.561	1122.79	15.783
1122.88	11.721	1122.88	15.111
1122.96	11.913	1122.96	-1
1123.04	12.382	1123.04	13.661
1123.12	13.222	1123.12	11.513
1123.21	12.991	1123.21	8.962
1123.29	11.554	1123.29	8.539
1123.38	10.397	1123.38	9.381
1123.46	9.817	1123.46	11.114
1123.54	9.784	1123.54	13.1
1123.62	11.001	1123.62	15.268
1123.71	11.711	1123.71	17.009
1123.79	12.029	1123.79	17.99
1123.88	11.84	1123.88	18.1
1123.96	11.598	1123.96	18.22
1124.04	13.046	1124.04	17.763
1124.12	15.418	1124.12	16.867
1124.21	16.765	1124.21	14.598
1124.29	17.509	1124.29	13.7
1124.38	17.552	1124.38	15.222
1124.46	16.857	1124.46	15.941
1124.54	15.113	1124.54	15.09
1124.62	14.144	1124.62	13.229
1124.71	13.333	1124.71	17.59
1124.79	13.01	1124.79	18.514
1124.88	12.977	1124.88	17.94
1124.96	13.512	1124.96	18.442
1125.04	14.537	1125.04	18.312
1125.12	16.177	1125.12	16.41
1125.21	15.438	1125.21	14.928
1125.29	13.748	1125.29	14.412
1125.38	12.089	1125.38	14.753
1125.46	10.719	1125.46	14.733
1125.54	10.758	1125.54	-1
1125.62	11.922	1125.62	-1
1125.71	11.302	1125.71	-1
1125.79	10.99	1125.79	15.375
1125.88	11.275	1125.88	15.425
1125.96	13.235	1125.96	14.762
1126.04	15.268	1126.04	13.661
1126.12	16.445	1126.12	11.847
1126.21	17.168	1126.21	10.746
1126.29	17.345	1126.29	10.256
1126.38	17.65	1126.38	11.26
1126.46	17.528	1126.46	15.279
1126.54	16.448	1126.54	18.678
1126.62	15.967	1126.62	20.332
1126.71	15.919	1126.71	19.119
1126.79	16.153	1126.79	20.98
1126.88	16.495	1126.88	27.562
1126.96	17.19	1126.96	18.324
1127.04	20.507	1127.04	15.401
1127.12	27.265	1127.12	13.08
1127.21	35.21	1127.21	13.535
1127.29	38.49	1127.29	15.006
1127.38	32.885	1127.38	16.508
1127.46	21.574	1127.46	18.055
1127.54	15.431	1127.54	19.665
1127.62	13.211	1127.62	20.44
1127.71	13.986	1127.71	18.912
1127.79	15.881	1127.79	16.429
1127.88	17.721	1127.88	16.825
1127.96	21.268	1127.96	19.138
1128.04	25.137	1128.04	18.785
1128.12	28.175	1128.12	15.219
1128.21	28.186	1128.21	11.568
1128.29	25.883	1128.29	10.344
1128.38	24.285	1128.38	10.002
1128.46	23.147	1128.46	9.145
1128.54	21.711	1128.54	9.648
1128.62	20.278	1128.62	8.965
1128.71	18.041	1128.71	10.071
1128.79	16.41	1128.79	11.544
1128.88	15.774	1128.88	12.482
1128.96	15.844	1128.96	12.857
1129.04	15.926	1129.04	11.475
1129.12	15.914	1129.12	10.219
1129.21	15.638	1129.21	9.172
1129.29	13.979	1129.29	7.531
1129.38	12.471	1129.38	9.043
1129.46	11.248	1129.46	-1
1129.54	11.321	1129.54	-1
1129.62	11.554	1129.62	-1
1129.71	11.504	1129.71	9.921
1129.79	12.282	1129.79	8.923
1129.88	14.022	1129.88	9.679
1129.96	16.657	1129.96	9.816
1130.04	17.552	1130.04	8.757
1130.12	17.58	1130.12	8.088
1130.21	-0.999	1130.21	7.951
1130.29	-0.999	1130.29	8.292
1130.38	18.396	1130.38	8.796
1130.46	18.114	1130.46	9.245
1130.54	17.879	1130.54	8.906
1130.62	17.364	1130.62	9.278
1130.71	16.881	1130.71	10.821
1130.79	16.983	1130.79	11.992
1130.88	16.722	1130.88	12.841
1130.96	17.233	1130.96	12.203
1131.04	17.484	1131.04	12.484
1131.12	17.26	1131.12	10.177
1131.21	15.8	1131.21	8.646
1131.29	13.294	1131.29	8.05
1131.38	11.198	1131.38	9.003
1131.46	9.846	1131.46	11.839
1131.54	9.028	1131.54	13.568
1131.62	9.038	1131.62	14.503
1131.71	9.031	1131.71	14.601
1131.79	9.051	1131.79	14.925
1131.88	9.383	1131.88	13.424
1131.96	10.415	1131.96	11.359
1132.04	11.951	1132.04	9.115
1132.12	13.437	1132.12	7.347
1132.21	14.36	1132.21	6.892
1132.29	14.859	1132.29	7.149
1132.38	15.11	1132.38	8.227
1132.46	14.624	1132.46	9.725
1132.54	13.376	1132.54	10.678
1132.62	12.682	1132.62	13.721
1132.71	12.796	1132.71	16.165
1132.79	13.265	1132.79	14.391
1132.88	14.345	1132.88	11.766
1132.96	16.687	1132.96	10.662
1133.04	19.471	1133.04	10.122
1133.12	22.306	1133.12	9.603
1133.21	23.467	1133.21	9.41
1133.29	22.261	1133.29	9.535
1133.38	20.078	1133.38	10.123
1133.46	17.787	1133.46	10.946
1133.54	15.333	1133.54	11.611
1133.62	13.018	1133.62	14.633
1133.71	11.911	1133.71	15.712
1133.79	11.948	1133.79	18.115
1133.88	13.054	1133.88	20.334
1133.96	14.388	1133.96	15.71
1134.04	16.116	1134.04	11.557
1134.12	17.829	1134.12	9.327
1134.21	19.322	1134.21	7.515
1134.29	19.326	1134.29	6.648
1134.38	18.304	1134.38	8.056
1134.46	16.833	1134.46	8.476
1134.54	15.1	1134.54	8.594
1134.62	12.972	1134.62	9.347
1134.71	11.754	1134.71	10.485
1134.79	11.824	1134.79	11.055
1134.88	13.278	1134.88	10.341
1134.96	15.298	1134.96	8.971
1135.04	17.61	1135.04	7.413
1135.12	20.417	1135.12	6.601
1135.21	21.199	1135.21	8.358
1135.29	19.895	1135.29	9.546
1135.38	17.69	1135.38	9.172
1135.46	15.301	1135.46	9.297
1135.54	12.88	1135.54	10.227
1135.62	11.586	1135.62	10.684
1135.71	11.56	1135.71	11.484
1135.79	12.213	1135.79	12.613
1135.88	13.121	1135.88	11.596
1135.96	13.873	1135.96	8.334
1136.04	15.188	1136.04	7.711
1136.12	15.912	1136.12	8.793
1136.21	16.131	1136.21	7.227
1136.29	15.276	1136.29	8.021
1136.38	14.863	1136.38	9.539
1136.46	14.725	1136.46	10.377
1136.54	13.414	1136.54	10.631
1136.62	11.568	1136.62	11.473
1136.71	9.965	1136.71	12.538
1136.79	9.199	1136.79	12.491
1136.88	8.942	1136.88	11.019
1136.96	11.26	1136.96	11.049
1137.04	17.335	1137.04	15.253
1137.12	26.78	1137.12	13.812
1137.21	35.493	1137.21	9.163
1137.29	38.843	1137.29	9.319
1137.38	35.765	1137.38	8.429
1137.46	31.045	1137.46	8.817
1137.54	26.622	1137.54	9.015
1137.62	22.031	1137.62	8.923
1137.71	18.683	1137.71	9.637
1137.79	17.183	1137.79	10.042
1137.88	16.282	1137.88	9.754
1137.96	15.202	1137.96	8.071
1138.04	14.666	1138.04	8.735
1138.12	15.493	1138.12	8.963
1138.21	16.916	1138.21	8.887
1138.29	16.725	1138.29	8.716
1138.38	14.221	1138.38	8.695
1138.46	11.038	1138.46	8.728
1138.54	8.957	1138.54	9.265
1138.62	7.769	1138.62	9.86
1138.71	7.28	1138.71	9.456
1138.79	7.552	1138.79	8.424
1138.88	8.764	1138.88	7.068
1138.96	10.32	1138.96	6.774
1139.04	13.632	1139.04	6.64
1139.12	17.665	1139.12	7.064
1139.21	17.375	1139.21	7.101
1139.29	15.212	1139.29	11.323
1139.38	12.742	1139.38	15.645
1139.46	12.636	1139.46	14.866
1139.54	13.467	1139.54	14.842
1139.62	13.103	1139.62	15.445
1139.71	12.719	1139.71	15.967
1139.79	12.493	1139.79	15.648
1139.88	12.131	1139.88	14.537
1139.96	13.698	1139.96	13.982
1140.04	15.891	1140.04	12.275
1140.12	17.196	1140.12	10.619
1140.21	17.578	1140.21	7.254
1140.29	17.915	1140.29	8.157
1140.38	17.591	1140.38	7.238
1140.46	15.506	1140.46	5.947
1140.54	13.455	1140.54	7.489
1140.62	12.498	1140.62	12.284
1140.71	11.625	1140.71	12.131
1140.79	11.39	1140.79	12.278
1140.88	11.609	1140.88	12.727
1140.96	14.493	1140.96	9.745
1141.04	19.988	1141.04	8.385
1141.12	26.172	1141.12	7.593
1141.21	28.233	1141.21	7.253
1141.29	24.913	1141.29	7.05
1141.38	20.403	1141.38	7.098
1141.46	17.63	1141.46	7.787
1141.54	15.921	1141.54	9.557
1141.62	15.374	1141.62	11.731
1141.71	15.129	1141.71	12.597
1141.79	14.813	1141.79	11.676
1141.88	14.654	1141.88	11.202
1141.96	14.737	1141.96	-1
1142.04	16.184	1142.04	-1
1142.12	18.54	1142.12	-1
1142.21	19.6	1142.21	-1
1142.29	18.188	1142.29	10.298
1142.38	14.87	1142.38	10.407
1142.46	12.88	1142.46	16.637
1142.54	12.231	1142.54	19.021
1142.62	11.856	1142.62	17.735
1142.71	11.197	1142.71	18.891
1142.79	11.03	1142.79	18.519
1142.88	11.119	1142.88	17.199
1142.96	12.723	1142.96	15.419
1143.04	15.947	1143.04	13.11
1143.12	19.772	1143.12	11.209
1143.21	21.411	1143.21	9.964
1143.29	21.685	1143.29	9.394
1143.38	21.056	1143.38	9.245
1143.46	18.588	1143.46	8.963
1143.54	15.69	1143.54	9.639
1143.62	13.409	1143.62	11.344
1143.71	11.337	1143.71	10.857
1143.79	9.894	1143.79	11.742
1143.88	9.269	1143.88	13.048
1143.96	8.973	1143.96	12.539
1144.04	-0.999	1144.04	12.38
1144.12	-0.999	1144.12	11.388
1144.21	16.499	1144.21	10.428
1144.29	19.03	1144.29	11.41
1144.38	19.92	1144.38	11.391
1144.46	18.943	1144.46	12.739
1144.54	15.913	1144.54	15.5
1144.62	13.702	1144.62	17.106
1144.71	12.242	1144.71	15.853
1144.79	10.882	1144.79	14.563
1144.88	10.647	1144.88	13.091
1144.96	10.75	1144.96	11.733
1145.04	14.797	1145.04	10.224
1145.12	26.089	1145.12	9.33
1145.21	28.907	1145.21	8.24
1145.29	25.437	1145.29	8.463
1145.38	17.03	1145.38	8.765
1145.46	12.712	1145.46	8.872
1145.54	10.768	1145.54	12.349
1145.62	10.329	1145.62	13.533
1145.71	11.782	1145.71	13.084
1145.79	11.719	1145.79	14.489
1145.88	10.551	1145.88	13.924
1145.96	10.56	1145.96	10.876
1146.04	11.291	1146.04	8.735
1146.12	15.596	1146.12	8.316
1146.21	20.777	1146.21	8.841
1146.29	21.076	1146.29	9.702
1146.38	18.771	1146.38	13.785
1146.46	15.025	1146.46	14.742
1146.54	16.248	1146.54	14.152
1146.62	21.899	1146.62	14.067
1146.71	23.109	1146.71	14.371
1146.79	19.321	1146.79	14.195
1146.88	14.951	1146.88	13.023
1146.96	13.157	1146.96	12.24
1147.04	14.49	1147.04	12.095
1147.12	16.436	1147.12	8.049
1147.21	18.351	1147.21	7.093
1147.29	19.38	1147.29	-1
1147.38	17.559	1147.38	-1
1147.46	14.165	1147.46	-1
1147.54	11.524	1147.54	-1
1147.62	9.023	1147.62	-1
1147.71	8.118	1147.71	-1
1147.79	7.708	1147.79	-1
1147.88	8.023	1147.88	-1
1147.96	10.094	1147.96	-1
1148.04	13.149	1148.04	-1
1148.12	16.933	1148.12	-1
1148.21	18.298	1148.21	-1
1148.29	17.328	1148.29	-1
1148.38	14.788	1148.38	-1
1148.46	11.819	1148.46	-1
1148.54	11.006	1148.54	-1
1148.62	11.376	1148.62	-1
1148.71	12.839	1148.71	-1
1148.79	13.995	1148.79	-1
1148.88	15.423	1148.88	-1
1148.96	16.944	1148.96	10.852
1149.04	16.793	1149.04	11.666
1149.12	16.612	1149.12	9.435
1149.21	16.095	1149.21	8.933
1149.29	14.749	1149.29	8.983
1149.38	13.135	1149.38	8.999
1149.46	12.127	1149.46	8.928
1149.54	10.674	1149.54	9.6
1149.62	10.128	1149.62	9.993
1149.71	9.877	1149.71	9.502
1149.79	9.737	1149.79	8.915
1149.88	10.608	1149.88	8.373
1149.96	13.066	1149.96	7.834
1150.04	14.968	1150.04	6.734
1150.12	14.404	1150.12	9.87
1150.21	14.464	1150.21	10.956
1150.29	13.821	1150.29	10.396
1150.38	13.804	1150.38	10.183
1150.46	13.161	1150.46	9.756
1150.54	13.044	1150.54	9.597
1150.62	12.397	1150.62	9.277
1150.71	12.688	1150.71	9.526
1150.79	12.348	1150.79	10.218
1150.88	12.844	1150.88	11.733
1150.96	12.915	1150.96	12.894
1151.04	14.11	1151.04	13.203
1151.12	14.893	1151.12	13.563
1151.21	14.265	1151.21	11.843
1151.29	13.038	1151.29	10.903
1151.38	11.957	1151.38	10.625
1151.46	12.08	1151.46	8.164
1151.54	12.933	1151.54	10.519
1151.62	14.147	1151.62	12.486
1151.71	15.372	1151.71	12.558
1151.79	15.248	1151.79	12.727
1151.88	14.599	1151.88	14.564
1151.96	14.048	1151.96	16.5
1152.04	14.468	1152.04	14.736
1152.12	14.843	1152.12	14.526
1152.21	14.87	1152.21	15.32
1152.29	13.6	1152.29	15.777
1152.38	11.534	1152.38	16.193
1152.46	10.451	1152.46	16.92
1152.54	9.997	1152.54	17.642
1152.62	10.034	1152.62	16.934
1152.71	10.27	1152.71	20.221
1152.79	10.424	1152.79	21.799
1152.88	10.742	1152.88	24.821
1152.96	11.341	1152.96	25.361
1153.04	11.958	1153.04	20.031
1153.12	11.71	1153.12	15.016
1153.21	11.473	1153.21	13.337
1153.29	11.661	1153.29	10.463
1153.38	11.898	1153.38	11.326
1153.46	11.434	1153.46	12.068
1153.54	10.743	1153.54	12.686
1153.62	9.719	1153.62	13.973
1153.71	8.768	1153.71	15.529
1153.79	9.555	1153.79	14.526
1153.88	12.764	1153.88	16.52
1153.96	14.156	1153.96	17.317
1154.04	15.828	1154.04	13.061
1154.12	16.896	1154.12	11.391
1154.21	17.571	1154.21	10.365
1154.29	16.253	1154.29	10.025
1154.38	14.156	1154.38	9.835
1154.46	12.344	1154.46	9.972
1154.54	11.146	1154.54	10.374
1154.62	10.608	1154.62	11.057
1154.71	10.796	1154.71	11.36
1154.79	11.217	1154.79	11.314
1154.88	11.876	1154.88	11.191
1154.96	12.699	1154.96	11.082
1155.04	14.032	1155.04	10.34
1155.12	14.563	1155.12	8.926
1155.21	14.44	1155.21	7.981
1155.29	13.746	1155.29	6.91
1155.38	12.82	1155.38	5.628
1155.46	12.373	1155.46	6.71
1155.54	12.556	1155.54	10.769
1155.62	13.472	1155.62	-1
1155.71	15.233	1155.71	9.43
1155.79	17.476	1155.79	9.863
1155.88	19.754	1155.88	11.595
1155.96	20.484	1155.96	13.302
1156.04	20.885	1156.04	13.723
1156.12	20.666	1156.12	12.705
1156.21	20.394	1156.21	11.324
1156.29	19.466	1156.29	9.05
1156.38	18.347	1156.38	7.347
1156.46	17.351	1156.46	8.706
1156.54	16.866	1156.54	12.259
1156.62	16.631	1156.62	12.713
1156.71	16.053	1156.71	10.298
1156.79	15.078	1156.79	11.584
1156.88	13.512	1156.88	13.783
1156.96	14.426	1156.96	14.726
1157.04	15.47	1157.04	13.627
1157.12	16.929	1157.12	11.669
1157.21	16.679	1157.21	10.102
1157.29	16.552	1157.29	9.471
1157.38	15.053	1157.38	9.969
1157.46	14.226	1157.46	10.037
1157.54	12.886	1157.54	9.972
1157.62	12.807	1157.62	11.072
1157.71	12.93	1157.71	12.977
1157.79	13.481	1157.79	14.645
1157.88	15.156	1157.88	15.705
1157.96	16.247	1157.96	15.427
1158.04	17.94	1158.04	13.543
1158.12	19.101	1158.12	11.477
1158.21	19.556	1158.21	10.078
1158.29	18.479	1158.29	9.756
1158.38	16.146	1158.38	9.822
1158.46	12.86	1158.46	8.792
1158.54	8.918	1158.54	9.501
1158.62	7.891	1158.62	8.971
1158.71	8.824	1158.71	8.904
1158.79	10.232	1158.79	10.15
1158.88	12.098	1158.88	12.626
1158.96	15.119	1158.96	13.976
1159.04	18.345	1159.04	16.283
1159.12	20.346	1159.12	17.316
1159.21	19.335	1159.21	17.053
1159.29	16.949	1159.29	14.834
1159.38	15.868	1159.38	12.693
1159.46	15.799	1159.46	10.943
1159.54	-0.999	1159.54	9.887
1159.62	15.412	1159.62	10.376
1159.71	14.824	1159.71	10.186
1159.79	14.325	1159.79	10.773
1159.88	13.269	1159.88	15.28
1159.96	12.773	1159.96	16.289
1160.04	13.042	1160.04	16.298
1160.12	12.689	1160.12	16.043
1160.21	13.45	1160.21	14.632
1160.29	14.263	1160.29	13.221
1160.38	14.528	1160.38	11.822
1160.46	14.515	1160.46	8.755
1160.54	13.654	1160.54	8.236
1160.62	12.8	1160.62	9.615
1160.71	12.241	1160.71	11.649
1160.79	11.965	1160.79	14.371
1160.88	12.109	1160.88	11.016
1160.96	12.354	1160.96	10.311
1161.04	12.938	1161.04	9.578
1161.12	13.378	1161.12	9.338
1161.21	13.609	1161.21	8.825
1161.29	13.459	1161.29	8.354
1161.38	12.626	1161.38	7.785
1161.46	11.845	1161.46	7.689
1161.54	11.557	1161.54	8.162
1161.62	11.466	1161.62	10.382
1161.71	10.587	1161.71	11.868
1161.79	10.101	1161.79	14.006
1161.88	10.96	1161.88	14.196
1161.96	12.629	1161.96	13.181
1162.04	13.219	1162.04	11.278
1162.12	13.365	1162.12	9.876
1162.21	12.972	1162.21	8.992
1162.29	12.386	1162.29	8.218
1162.38	11.975	1162.38	7.507
1162.46	11.622	1162.46	8.184
1162.54	11.195	1162.54	10.878
1162.62	10.805	1162.62	10.554
1162.71	11.653	1162.71	12.848
1162.79	13.085	1162.79	15.52
1162.88	15.162	1162.88	14.525
1162.96	16.859	1162.96	12.669
1163.04	16.564	1163.04	11.023
1163.12	16.195	1163.12	9.316
1163.21	15.555	1163.21	10.262
1163.29	13.591	1163.29	10.028
1163.38	11.793	1163.38	10.664
1163.46	10.749	1163.46	10.855
1163.54	10.333	1163.54	12.349
1163.62	9.239	1163.62	12.23
1163.71	6.766	1163.71	15.453
1163.79	5.347	1163.79	19.021
1163.88	4.792	1163.88	18.31
1163.96	4.939	1163.96	18.75
1164.04	6.96	1164.04	18.33
1164.12	9.916	1164.12	14.302
1164.21	10.227	1164.21	10.974
1164.29	8.734	1164.29	10.807
1164.38	5.747	1164.38	12.115
1164.46	5.444	1164.46	12.917
1164.54	5.467	1164.54	12.035
1164.62	5.612	1164.62	12.111
1164.71	5.719	1164.71	12.572
1164.79	5.247	1164.79	12.798
1164.88	6.561	1164.88	12.468
1164.96	9.701	1164.96	11.737
1165.04	15.357	1165.04	11.271
1165.12	20.409	1165.12	9.809
1165.21	21.795	1165.21	8.098
1165.29	21.019	1165.29	7.405
1165.38	-0.999	1165.38	6.935
1165.46	8.846	1165.46	6.877
1165.54	10.036	1165.54	7.141
1165.62	10.577	1165.62	8.081
1165.71	10.27	1165.71	9.019
1165.79	9.466	1165.79	9.538
1165.88	8.235	1165.88	10.068
1165.96	8.357	1165.96	9.466
1166.04	10.089	1166.04	8.914
1166.12	13.264	1166.12	8.268
1166.21	15.584	1166.21	7.652
1166.29	15.016	1166.29	5.558
1166.38	13.515	1166.38	6.405
1166.46	12.573	1166.46	12.04
1166.54	11.103	1166.54	11.617
1166.62	8.861	1166.62	10.983
1166.71	6.421	1166.71	12.712
1166.79	5.014	1166.79	12.977
1166.88	5	1166.88	11.437
1166.96	7.978	1166.96	9.396
1167.04	12.819	1167.04	7.418
1167.12	16.592	1167.12	6.095
1167.21	17.261	1167.21	5.665
1167.29	15.686	1167.29	5.683
1167.38	13.955	1167.38	-1
1167.46	12.052	1167.46	-1
1167.54	10.751	1167.54	-1
1167.62	10.009	1167.62	11.326
1167.71	10.423	1167.71	11.447
1167.79	10.439	1167.79	14.417
1167.88	10.395	1167.88	18.292
1167.96	11.072	1167.96	17.255
1168.04	12.355	1168.04	14.123
1168.12	13.796	1168.12	12.285
1168.21	14.585	1168.21	10.895
1168.29	14.329	1168.29	9.902
1168.38	13.549	1168.38	8.896
1168.46	12.319	1168.46	8.073
1168.54	12.158	1168.54	7.677
1168.62	12.007	1168.62	8.252
1168.71	12.374	1168.71	8.812
1168.79	12.172	1168.79	8.886
1168.88	13.449	1168.88	11.876
1168.96	16.27	1168.96	14.819
1169.04	19.791	1169.04	15.897
1169.12	23.542	1169.12	14.357
1169.21	25.822	1169.21	12.044
1169.29	24.287	1169.29	10.594
1169.38	19.548	1169.38	10.23
1169.46	16.148	1169.46	10.025
1169.54	14.374	1169.54	9.863
1169.62	13.371	1169.62	9.505
1169.71	13.146	1169.71	11.526
1169.79	12.97	1169.79	14.117
1169.88	13.12	1169.88	13.799
1169.96	14.028	1169.96	11.735
1170.04	15.143	1170.04	10.442
1170.12	15.273	1170.12	9.237
1170.21	16.041	1170.21	8.643
1170.29	16.106	1170.29	8.485
1170.38	15.876	1170.38	8.269
1170.46	15.819	1170.46	8.206
1170.54	15.473	1170.54	8.893
1170.62	14.678	1170.62	9.704
1170.71	15.637	1170.71	9.975
1170.79	16.643	1170.79	11.863
1170.88	19.186	1170.88	14.394
1170.96	21.764	1170.96	14.839
1171.04	24.142	1171.04	11.649
1171.12	27.303	1171.12	10.944
1171.21	31.941	1171.21	11.741
1171.29	36.923	1171.29	12.719
1171.38	42.533	1171.38	13.734
1171.46	47.463	1171.46	19.633
1171.54	54.149	1171.54	31.922
1171.62	60.047	1171.62	38.094
1171.71	69.031	1171.71	39.589
1171.79	78.986	1171.79	52.444
1171.88	83.108	1171.88	57.765
1171.96	83.123	1171.96	51.674
1172.04	79.475	1172.04	48.266
1172.12	75.079	1172.12	45.9
1172.21	71.053	1172.21	44.435
1172.29	67.638	1172.29	43.203
1172.38	64.851	1172.38	42.312
1172.46	59.293	1172.46	42.058
1172.54	50.929	1172.54	42.643
1172.62	42.616	1172.62	44.112
1172.71	34.767	1172.71	47.5
1172.79	31.225	1172.79	46.551
1172.88	29.342	1172.88	43.705
1172.96	26.46	1172.96	39.945
1173.04	25.05	1173.04	36.77
1173.12	23.724	1173.12	33.381
1173.21	21.572	1173.21	30.585
1173.29	19.065	1173.29	27.201
1173.38	16.383	1173.38	20.737
1173.46	15.192	1173.46	20.865
1173.54	14.927	1173.54	20.847
1173.62	14.557	1173.62	19.353
1173.71	14.631	1173.71	16.168
1173.79	14.507	1173.79	15.532
1173.88	14.809	1173.88	15.968
1173.96	15.528	1173.96	15.614
1174.04	18.23	1174.04	16.234
1174.12	20.196	1174.12	16.359
1174.21	20.043	1174.21	14.884
1174.29	19.543	1174.29	13.457
1174.38	17.948	1174.38	12.532
1174.46	15.751	1174.46	13.331
1174.54	14.159	1174.54	14.583
1174.62	13.045	1174.62	15.524
1174.71	13.209	1174.71	16.153
1174.79	13.221	1174.79	16.08
1174.88	13.352	1174.88	13.991
1174.96	13.22	1174.96	12.421
1175.04	13.126	1175.04	14.233
1175.12	13.767	1175.12	15.4
1175.21	15.412	1175.21	13.094
1175.29	16.822	1175.29	9.462
1175.38	16.036	1175.38	7.5
1175.46	14.606	1175.46	10.704
1175.54	12.747	1175.54	13.263
1175.62	11.05	1175.62	12.812
1175.71	9.802	1175.71	12.539
1175.79	9.113	1175.79	12.496
1175.88	9.2	1175.88	12.37
1175.96	11.272	1175.96	11.762
1176.04	14.693	1176.04	11.112
1176.12	16.906	1176.12	9.91
1176.21	17.654	1176.21	9.806
1176.29	17.65	1176.29	13.282
1176.38	17.243	1176.38	12.6
1176.46	15.487	1176.46	16.638
1176.54	13.971	1176.54	17.566
1176.62	12.365	1176.62	18.882
1176.71	11.566	1176.71	19.578
1176.79	10.777	1176.79	19.557
1176.88	11.598	1176.88	17.573
1176.96	14.358	1176.96	15.687
1177.04	17.763	1177.04	14.414
1177.12	19.825	1177.12	12.797
1177.21	19.456	1177.21	11.022
1177.29	18.691	1177.29	9.795
1177.38	16.274	1177.38	9.39
1177.46	14.427	1177.46	11.012
1177.54	13.876	1177.54	11.748
1177.62	13.814	1177.62	12.435
1177.71	14.302	1177.71	14.126
1177.79	15.486	1177.79	16.185
1177.88	15.37	1177.88	17.1
1177.96	15.313	1177.96	18.289
1178.04	15.644	1178.04	21.327
1178.12	15.458	1178.12	19.699
1178.21	16.425	1178.21	16.753
1178.29	-0.999	1178.29	13.024
1178.38	-0.999	1178.38	11.319
1178.46	16.664	1178.46	12.243
1178.54	18.221	1178.54	13.257
1178.62	19.183	1178.62	14.638
1178.71	19.073	1178.71	15.579
1178.79	18.3	1178.79	15.037
1178.88	16.817	1178.88	13.907
1178.96	15.233	1178.96	11.866
1179.04	14.074	1179.04	10.323
1179.12	13.238	1179.12	9.656
1179.21	11.66	1179.21	10.645
1179.29	10.513	1179.29	10.555
1179.38	9.546	1179.38	9.951
1179.46	8.274	1179.46	10.319
1179.54	7.912	1179.54	11.32
1179.62	8.277	1179.62	12.904
1179.71	8.738	1179.71	13.63
1179.79	9.709	1179.79	13.946
1179.88	10.627	1179.88	15.553
1179.96	10.933	1179.96	15.274
1180.04	12.043	1180.04	11.919
1180.12	13.61	1180.12	10.426
1180.21	14.675	1180.21	9.621
1180.29	16.17	1180.29	10.577
1180.38	17.429	1180.38	10.182
1180.46	17.516	1180.46	12.449
1180.54	16.699	1180.54	15.582
1180.62	15.615	1180.62	18.834
1180.71	13.837	1180.71	20.024
1180.79	13.057	1180.79	19.572
1180.88	13.748	1180.88	17.858
1180.96	15.461	1180.96	15.637
1181.04	17.578	1181.04	13.332
1181.12	18.691	1181.12	11.723
1181.21	18.07	1181.21	10.514
1181.29	16.928	1181.29	9.622
1181.38	15.661	1181.38	11.704
1181.46	14.425	1181.46	14.332
1181.54	13.389	1181.54	14.691
1181.62	-0.999	1181.62	12.138
1181.71	-0.999	1181.71	19.409
1181.79	11.804	1181.79	22.352
1181.88	11.497	1181.88	20.816
1181.96	12.2	1181.96	18.697
1182.04	12.993	1182.04	15.999
1182.12	13.262	1182.12	16.617
1182.21	13.006	1182.21	12.729
1182.29	14.082	1182.29	12.071
1182.38	17.798	1182.38	13.458
1182.46	25.469	1182.46	15.537
1182.54	36.924	1182.54	17.431
1182.62	53.926	1182.62	21.711
1182.71	75.753	1182.71	19.085
1182.79	98.865	1182.79	16.275
1182.88	119.97	1182.88	14.401
1182.96	144.09	1182.96	12.818
1183.04	158.68	1183.04	10.701
1183.12	161.07	1183.12	8.861
1183.21	150.74	1183.21	7.939
1183.29	123.44	1183.29	6.786
1183.38	96.126	1183.38	7.243
1183.46	71.576	1183.46	10.006
1183.54	52.534	1183.54	11.682
1183.62	37.286	1183.62	11.633
1183.71	26.062	1183.71	12.646
1183.79	19.598	1183.79	15.866
1183.88	16.068	1183.88	15.308
1183.96	15.103	1183.96	13.007
1184.04	16.837	1184.04	12.813
1184.12	18.657	1184.12	12.764
1184.21	17.308	1184.21	12.991
1184.29	14.928	1184.29	13.057
1184.38	12.163	1184.38	11.883
1184.46	9.668	1184.46	9.247
1184.54	8.304	1184.54	8.168
1184.62	7.378	1184.62	10.516
1184.71	7.757	1184.71	11.901
1184.79	8.642	1184.79	12.074
1184.88	9.158	1184.88	10.477
1184.96	9.909	1184.96	9.366
1185.04	11.04	1185.04	8.228
1185.12	10.044	1185.12	7.926
1185.21	8.408	1185.21	7.794
1185.29	8.564	1185.29	7.931
1185.38	9.954	1185.38	8.188
1185.46	12.018	1185.46	10.204
1185.54	12.888	1185.54	14.007
1185.62	14.758	1185.62	15.452
1185.71	18.699	1185.71	14.281
1185.79	21.637	1185.79	13.948
1185.88	18.136	1185.88	13.007
1185.96	14.317	1185.96	11.739
1186.04	12.239	1186.04	10.75
1186.12	12.068	1186.12	10.131
1186.21	12.786	1186.21	9.635
1186.29	12.805	1186.29	8.983
1186.38	12.343	1186.38	8.713
1186.46	11.505	1186.46	8.607
1186.54	11.543	1186.54	8.923
1186.62	12.691	1186.62	8.95
1186.71	14.833	1186.71	10.602
1186.79	14.036	1186.79	13.224
1186.88	12.205	1186.88	11.569
1186.96	12.534	1186.96	9.466
1187.04	12.718	1187.04	9.154
1187.12	13.294	1187.12	9.377
1187.21	13.201	1187.21	6.721
1187.29	12.751	1187.29	7.17
1187.38	12.247	1187.38	7.123
1187.46	11.992	1187.46	7.465
1187.54	11.32	1187.54	7.46
1187.62	10.57	1187.62	8.091
1187.71	10.328	1187.71	8.528
1187.79	10.526	1187.79	8.217
1187.88	10.715	1187.88	8.477
1187.96	10.904	1187.96	14.15
1188.04	11.806	1188.04	13.104
1188.12	12.16	1188.12	11.59
1188.21	12.325	1188.21	10.413
1188.29	11.935	1188.29	9.9
1188.38	12.054	1188.38	9.87
1188.46	12.703	1188.46	14.098
1188.54	13.464	1188.54	17.484
1188.62	13.18	1188.62	18.205
1188.71	12.883	1188.71	22.674
1188.79	12.818	1188.79	24.27
1188.88	12.647	1188.88	19.289
1188.96	13.297	1188.96	17.88
1189.04	15.596	1189.04	13.627
1189.12	16.976	1189.12	12.762
1189.21	17.479	1189.21	13.594
1189.29	17.18	1189.29	12.438
1189.38	15.223	1189.38	13.184
1189.46	13.359	1189.46	14.324
1189.54	11.814	1189.54	16.006
1189.62	11.271	1189.62	18.322
1189.71	11.156	1189.71	20.785
1189.79	10.763	1189.79	21.142
1189.88	11.352	1189.88	18.923
1189.96	13.086	1189.96	18.952
1190.04	13.859	1190.04	23.371
1190.12	13.653	1190.12	21.212
1190.21	14.411	1190.21	14.393
1190.29	14.976	1190.29	12.08
1190.38	14.503	1190.38	11.096
1190.46	13.58	1190.46	10.334
1190.54	13.174	1190.54	11.06
1190.62	12.856	1190.62	13.489
1190.71	12.04	1190.71	14.138
1190.79	12.854	1190.79	14.395
1190.88	-0.999	1190.88	14.71
1190.96	14.91	1190.96	14.81
1191.04	16.625	1191.04	15.852
1191.12	18.219	1191.12	14.71
1191.21	20.046	1191.21	15.825
1191.29	20.953	1191.29	19.717
1191.38	21.838	1191.38	18.078
1191.46	22.228	1191.46	18.222
1191.54	22.199	1191.54	19.395
1191.62	23.206	1191.62	21.318
1191.71	25.219	1191.71	23.431
1191.79	26.99	1191.79	24.453
1191.88	27.81	1191.88	24.419
1191.96	25.038	1191.96	22.602
1192.04	29.34	1192.04	19.736
1192.12	37.217	1192.12	20.365
1192.21	38.011	1192.21	25.416
1192.29	36.644	1192.29	22.58
1192.38	35.273	1192.38	20.745
1192.46	33.083	1192.46	20.098
1192.54	29.553	1192.54	17.289
1192.62	24.561	1192.62	18.044
1192.71	19.968	1192.71	18.437
1192.79	-0.999	1192.79	17.921
1192.88	19.603	1192.88	17.357
1192.96	18.9	1192.96	15.984
1193.04	18.726	1193.04	14.286
1193.12	19.694	1193.12	13.613
1193.21	20.343	1193.21	14.238
1193.29	20.24	1193.29	13.49
1193.38	20.255	1193.38	12.604
1193.46	20.033	1193.46	11.021
1193.54	18.585	1193.54	14.266
1193.62	17.386	1193.62	18.007
1193.71	15.962	1193.71	21.721
1193.79	14.913	1193.79	24.622
1193.88	15.165	1193.88	-1
1193.96	16.814	1193.96	-1
1194.04	18.728	1194.04	-1
1194.12	19.338	1194.12	-1
1194.21	19.348	1194.21	-1
1194.29	16.785	1194.29	-1
1194.38	13.862	1194.38	-1
1194.46	11.378	1194.46	11.337
1194.54	9.598	1194.54	12.167
1194.62	9.092	1194.62	13.547
1194.71	10.254	1194.71	14.921
1194.79	11.014	1194.79	15.42
1194.88	12.416	1194.88	15.225
1194.96	14.218	1194.96	14.006
1195.04	16.848	1195.04	12.34
1195.12	20.426	1195.12	14.051
1195.21	23.019	1195.21	11.328
1195.29	23.477	1195.29	10.018
1195.38	22.953	1195.38	6.949
1195.46	21.893	1195.46	9.273
1195.54	20.097	1195.54	7.711
1195.62	18.5	1195.62	8.853
1195.71	17.135	1195.71	11.205
1195.79	16.167	1195.79	13.582
1195.88	14.887	1195.88	14.152
1195.96	14.073	1195.96	12.795
1196.04	14.647	1196.04	10.407
1196.12	15.099	1196.12	8.708
1196.21	15.78	1196.21	8.309
1196.29	17.146	1196.29	8.744
1196.38	18.462	1196.38	9.871
1196.46	18.762	1196.46	10.472
1196.54	18.658	1196.54	13.72
1196.62	18.297	1196.62	15.591
1196.71	16.429	1196.71	14.733
1196.79	14.833	1196.79	14.428
1196.88	14.113	1196.88	12.493
1196.96	14.075	1196.96	13.002
1197.04	14.841	1197.04	12.401
1197.12	15.682	1197.12	9.821
1197.21	17.463	1197.21	8.989
1197.29	17.877	1197.29	9.379
1197.38	17.006	1197.38	8.741
1197.46	16.236	1197.46	8.47
1197.54	14.942	1197.54	10.769
1197.62	13.674	1197.62	16.026
1197.71	13.041	1197.71	15.768
1197.79	12.812	1197.79	15.594
1197.88	13.291	1197.88	17.521
1197.96	15.399	1197.96	20.344
1198.04	16.487	1198.04	21.717
1198.12	15.778	1198.12	20.114
1198.21	14.55	1198.21	17.652
1198.29	12.753	1198.29	18.119
1198.38	10.981	1198.38	19.419
1198.46	10.107	1198.46	20.063
1198.54	10.15	1198.54	18.129
1198.62	9.987	1198.62	17.605
1198.71	10.66	1198.71	17.606
1198.79	11.648	1198.79	16.366
1198.88	13.056	1198.88	14.163
1198.96	15.394	1198.96	12.738
1199.04	16.346	1199.04	12.158
1199.12	16.471	1199.12	11.957
1199.21	15.198	1199.21	12.534
1199.29	14.224	1199.29	13.59
1199.38	14.074	1199.38	14.611
1199.46	14.357	1199.46	15.946
1199.54	15.044	1199.54	16.936
1199.62	15.59	1199.62	17.499
1199.71	15.865	1199.71	17.838
1199.79	17.05	1199.79	17.474
1199.88	19.658	1199.88	16.399
1199.96	22.411	1199.96	13.512
1200.04	24.345	1200.04	13.533
1200.12	25.127	1200.12	15.551
1200.21	24.341	1200.21	11.091
1200.29	21.252	1200.29	10.494
1200.38	18.81	1200.38	13.983
1200.46	19.763	1200.46	16.061
1200.54	21.207	1200.54	16.159
1200.62	23.307	1200.62	17.203
1200.71	26.712	1200.71	17.795
1200.79	29.753	1200.79	16.651
1200.88	31.387	1200.88	15.042
1200.96	31.562	1200.96	13.313
1201.04	30.859	1201.04	11.633
1201.12	30.081	1201.12	10.539
1201.21	28.761	1201.21	9.635
1201.29	27.924	1201.29	9.611
1201.38	26.411	1201.38	9.946
1201.46	23.708	1201.46	10.514
1201.54	20.402	1201.54	11.66
1201.62	16.439	1201.62	16.465
1201.71	13.77	1201.71	17.834
1201.79	12.928	1201.79	18.483
1201.88	14.112	1201.88	19.769
1201.96	16.23	1201.96	18.738
1202.04	18.875	1202.04	18.027
1202.12	21.291	1202.12	17.068
1202.21	21.578	1202.21	16.606
1202.29	20.251	1202.29	14.582
1202.38	17.921	1202.38	11.185
1202.46	15.211	1202.46	10.757
1202.54	13.424	1202.54	11.217
1202.62	12.367	1202.62	12.113
1202.71	11.977	1202.71	12.124
1202.79	11.965	1202.79	11.841
1202.88	12.976	1202.88	11.517
1202.96	13.413	1202.96	10.73
1203.04	14.656	1203.04	9.551
1203.12	15.806	1203.12	8.72
1203.21	14.7	1203.21	8.799
1203.29	13.154	1203.29	8.729
1203.38	11.758	1203.38	8.432
1203.46	9.291	1203.46	11.128
1203.54	7.289	1203.54	13.838
1203.62	6.236	1203.62	14.477
1203.71	6.569	1203.71	14.068
1203.79	7.976	1203.79	13.906
1203.88	9.927	1203.88	14.509
1203.96	12.306	1203.96	13.691
1204.04	15.5	1204.04	11.767
1204.12	17.636	1204.12	9.792
1204.21	17.797	1204.21	8.011
1204.29	18.648	1204.29	7.649
1204.38	20.728	1204.38	7.518
1204.46	22.594	1204.46	7.276
1204.54	22.174	1204.54	6.908
1204.62	19.986	1204.62	8.456
1204.71	17.266	1204.71	9.056
1204.79	15.032	1204.79	10.296
1204.88	12.594	1204.88	12.102
1204.96	11.082	1204.96	10.307
1205.04	10.903	1205.04	9.391
1205.12	11.665	1205.12	9.609
1205.21	11.868	1205.21	12.231
1205.29	12.075	1205.29	12.179
1205.38	11.898	1205.38	9.804
1205.46	11.933	1205.46	9.964
1205.54	11.521	1205.54	11.398
1205.62	11.377	1205.62	13.39
1205.71	11.079	1205.71	14.55
1205.79	11.132	1205.79	17.277
1205.88	12.132	1205.88	13.748
1205.96	12.215	1205.96	12.365
1206.04	11.486	1206.04	11.09
1206.12	11.499	1206.12	8.471
1206.21	12.178	1206.21	7.265
1206.29	13.35	1206.29	10.036
1206.38	13.509	1206.38	9.684
1206.46	11.96	1206.46	9.834
1206.54	10.891	1206.54	9.761
1206.62	10.209	1206.62	9.249
1206.71	-0.999	1206.71	12.12
1206.79	-0.999	1206.79	11.429
1206.88	-0.999	1206.88	11.914
1206.96	-0.999	1206.96	10.509
1207.04	-0.999	1207.04	9.51
1207.12	-0.999	1207.12	8.752
1207.21	-0.999	1207.21	8.049
1207.29	-0.999	1207.29	8.211
1207.38	-0.999	1207.38	8.722
1207.46	-0.999	1207.46	9.577
1207.54	-0.999	1207.54	10.411
1207.62	-0.999	1207.62	11.068
1207.71	9.666	1207.71	12.808
1207.79	11.556	1207.79	13.586
1207.88	15.348	1207.88	12.064
1207.96	18.132	1207.96	10.393
1208.04	19.7	1208.04	8.532
1208.12	19.304	1208.12	8.829
1208.21	16.412	1208.21	9.347
1208.29	13.221	1208.29	9.085
1208.38	12.67	1208.38	9.936
1208.46	11.899	1208.46	10.28
1208.54	11.757	1208.54	11.005
1208.62	10.878	1208.62	14.176
1208.71	8.918	1208.71	14.792
1208.79	7.425	1208.79	15.136
1208.88	7.97	1208.88	16.117
1208.96	10.572	1208.96	14.668
1209.04	12.635	1209.04	12.72
1209.12	13.919	1209.12	11.906
1209.21	14.376	1209.21	9.89
1209.29	13.326	1209.29	9.384
1209.38	11.813	1209.38	10.076
1209.46	10.963	1209.46	11.164
1209.54	10.48	1209.54	12.302
1209.62	-0.999	1209.62	14.771
1209.71	-0.999	1209.71	15.667
1209.79	-0.999	1209.79	15.179
1209.88	-0.999	1209.88	14.108
1209.96	11.65	1209.96	12.631
1210.04	15.307	1210.04	12.639
1210.12	19.356	1210.12	11.04
1210.21	20.964	1210.21	8.378
1210.29	20.241	1210.29	7.179
1210.38	20.768	1210.38	8.069
1210.46	22.155	1210.46	9.843
1210.54	23.845	1210.54	9.745
1210.62	25.938	1210.62	-1
1210.71	26.776	1210.71	-1
1210.79	28.994	1210.79	12.018
1210.88	33.206	1210.88	13.101
1210.96	39.734	1210.96	11.413
1211.04	45.54	1211.04	8.896
1211.12	43.458	1211.12	7.6
1211.21	35.106	1211.21	7.378
1211.29	27.988	1211.29	6.438
1211.38	24.523	1211.38	6.383
1211.46	23.625	1211.46	7.187
1211.54	20.22	1211.54	8.227
1211.62	15.051	1211.62	10.954
1211.71	9.604	1211.71	11.379
1211.79	7.739	1211.79	13.118
1211.88	9.251	1211.88	15.535
1211.96	16.091	1211.96	13.517
1212.04	21.516	1212.04	11.665
1212.12	25.349	1212.12	10.428
1212.21	26.935	1212.21	10.295
1212.29	28.486	1212.29	10.959
1212.38	27.858	1212.38	12.762
1212.46	27.76	1212.46	14.581
1212.54	25.72	1212.54	14.646
1212.62	25.036	1212.62	-1
1212.71	24.853	1212.71	-1
1212.79	25.708	1212.79	14.118
1212.88	27.222	1212.88	17.617
1212.96	27.383	1212.96	17.584
1213.04	28.425	1213.04	14.099
1213.12	28.48	1213.12	12.102
1213.21	25.829	1213.21	11.249
1213.29	23.302	1213.29	11.016
1213.38	19.968	1213.38	12.023
1213.46	18.186	1213.46	13.633
1213.54	15.416	1213.54	15.707
1213.62	14.289	1213.62	18.277
1213.71	14.125	1213.71	19.783
1213.79	14.251	1213.79	20.229
1213.88	15.048	1213.88	19.944
1213.96	17.479	1213.96	18.917
1214.04	20.776	1214.04	17.326
1214.12	25.632	1214.12	15.25
1214.21	34.046	1214.21	12.197
1214.29	41.895	1214.29	10.26
1214.38	43.332	1214.38	7.827
1214.46	38.183	1214.46	8.18
1214.54	33.151	1214.54	13.232
1214.62	28.231	1214.62	15.866
1214.71	24.571	1214.71	13.044
1214.79	21.817	1214.79	12.33
1214.88	21.744	1214.88	12.746
1214.96	20.581	1214.96	13.467
1215.04	20.087	1215.04	11.512
1215.12	20.099	1215.12	9.655
1215.21	20.54	1215.21	9.269
1215.29	22.217	1215.29	9.51
1215.38	22.22	1215.38	10.179
1215.46	18.681	1215.46	11.419
1215.54	15.655	1215.54	13.338
1215.62	13.773	1215.62	13.668
1215.71	13.804	1215.71	18.887
1215.79	15.944	1215.79	25.559
1215.88	19.456	1215.88	20.409
1215.96	22.241	1215.96	17.04
1216.04	23.314	1216.04	17.909
1216.12	23.507	1216.12	14.998
1216.21	22.281	1216.21	11.408
1216.29	20.659	1216.29	10.222
1216.38	-0.999	1216.38	9.841
1216.46	16.967	1216.46	9.586
1216.54	16.189	1216.54	10.741
1216.62	15.038	1216.62	12.178
1216.71	13.883	1216.71	11.597
1216.79	13.489	1216.79	9.825
1216.88	14.093	1216.88	10.389
1216.96	15.514	1216.96	8.29
1217.04	15.175	1217.04	7.573
1217.12	14.245	1217.12	7.751
1217.21	12.528	1217.21	8.184
1217.29	11.692	1217.29	8.621
1217.38	11.796	1217.38	9.447
1217.46	10.743	1217.46	10.517
1217.54	9.936	1217.54	11.977
1217.62	9.142	1217.62	13.915
1217.71	9.162	1217.71	16.621
1217.79	9.934	1217.79	17.504
1217.88	12.067	1217.88	17.14
1217.96	14.573	1217.96	18.307
1218.04	15.917	1218.04	17.405
1218.12	16.51	1218.12	12.22
1218.21	15.308	1218.21	10.344
1218.29	12.852	1218.29	9.876
1218.38	10.19	1218.38	9.279
1218.46	9.329	1218.46	11.334
1218.54	9.283	1218.54	14.31
1218.62	9.109	1218.62	14.246
1218.71	9.902	1218.71	14.209
1218.79	10.944	1218.79	13.552
1218.88	12.342	1218.88	12.93
1218.96	14.222	1218.96	11.638
1219.04	15.595	1219.04	10.39
1219.12	16.101	1219.12	-1
1219.21	16.268	1219.21	-1
1219.29	15.622	1219.29	-1
1219.38	15.106	1219.38	9.237
1219.46	14.611	1219.46	10.316
1219.54	14.23	1219.54	11.624
1219.62	13.436	1219.62	12.955
1219.71	12.324	1219.71	15.074
1219.79	12.056	1219.79	16.696
1219.88	13.034	1219.88	15.867
1219.96	14.417	1219.96	14.003
1220.04	17.263	1220.04	12.536
1220.12	21.761	1220.12	10.577
1220.21	21.299	1220.21	9.107
1220.29	17.994	1220.29	8.091
1220.38	13.963	1220.38	7.047
1220.46	11.932	1220.46	8.362
1220.54	10.749	1220.54	9.326
1220.62	10.644	1220.62	8.423
1220.71	10.301	1220.71	9.229
1220.79	10.313	1220.79	11.581
1220.88	9.944	1220.88	11.939
1220.96	10.245	1220.96	15.359
1221.04	12.762	1221.04	15.492
1221.12	14.247	1221.12	11.316
1221.21	14.138	1221.21	8.863
1221.29	13.221	1221.29	8.617
1221.38	11.255	1221.38	7.363
1221.46	11.159	1221.46	6.419
1221.54	12.833	1221.54	6.782
1221.62	14.341	1221.62	7.558
1221.71	14.246	1221.71	8.788
1221.79	13.225	1221.79	10.362
1221.88	12.811	1221.88	12.443
1221.96	15.709	1221.96	14.122
1222.04	25.193	1222.04	15.74
1222.12	36.311	1222.12	14.515
1222.21	42.919	1222.21	9.69
1222.29	40.897	1222.29	9.318
1222.38	34.931	1222.38	8.829
1222.46	27.742	1222.46	7.853
1222.54	22.081	1222.54	7.667
1222.62	16.788	1222.62	9.005
1222.71	14.967	1222.71	11.194
1222.79	14.231	1222.79	13.332
1222.88	13.435	1222.88	15.397
1222.96	12.366	1222.96	16.043
1223.04	10.884	1223.04	16.129
1223.12	11.375	1223.12	15.744
1223.21	15.702	1223.21	14.976
1223.29	21.847	1223.29	14.643
1223.38	22.891	1223.38	14.799
1223.46	18.27	1223.46	14.85
1223.54	14.485	1223.54	14.84
1223.62	11.092	1223.62	14.8
1223.71	10.949	1223.71	14.445
1223.79	11.049	1223.79	14.195
1223.88	11.634	1223.88	14.446
1223.96	14.441	1223.96	14.608
1224.04	15.807	1224.04	10.764
1224.12	16.132	1224.12	9.119
1224.21	14.909	1224.21	9.262
1224.29	13.56	1224.29	8.011
1224.38	12.8	1224.38	7.734
1224.46	11.553	1224.46	8.582
1224.54	10.834	1224.54	10.947
1224.62	9.797	1224.62	12.104
1224.71	9.741	1224.71	16.801
1224.79	9.798	1224.79	17.068
1224.88	10.755	1224.88	13.798
1224.96	12.113	1224.96	11.39
1225.04	14.04	1225.04	10.18
1225.12	15.541	1225.12	9.527
1225.21	16.27	1225.21	9.012
1225.29	16.909	1225.29	8.472
1225.38	17.701	1225.38	7.991
1225.46	18.614	1225.46	8.194
1225.54	19.487	1225.54	9.461
1225.62	19.746	1225.62	10.642
1225.71	18.782	1225.71	11.993
1225.79	18.283	1225.79	13.067
1225.88	18.376	1225.88	13.326
1225.96	18.985	1225.96	12.539
1226.04	19.581	1226.04	10.446
1226.12	19.285	1226.12	9.778
1226.21	19.116	1226.21	9.782
1226.29	18.986	1226.29	8.537
1226.38	17.842	1226.38	10.065
1226.46	17.131	1226.46	10.425
1226.54	16.311	1226.54	9.459
1226.62	15.511	1226.62	10.986
1226.71	15.744	1226.71	14.71
1226.79	15.572	1226.79	14.227
1226.88	15.979	1226.88	14.139
1226.96	17.349	1226.96	13.143
1227.04	19.189	1227.04	12.261
1227.12	19.013	1227.12	12.516
1227.21	15.89	1227.21	10.581
1227.29	9.489	1227.29	9.631
1227.38	9.662	1227.38	10.281
1227.46	11.239	1227.46	11.665
1227.54	11.74	1227.54	19.935
1227.62	11.199	1227.62	23.312
1227.71	9.99	1227.71	21.979
1227.79	9.275	1227.79	20.391
1227.88	8.581	1227.88	19.615
1227.96	10.009	1227.96	19.436
1228.04	10.829	1228.04	17.913
1228.12	11.282	1228.12	16.529
1228.21	11.842	1228.21	13.924
1228.29	12.23	1228.29	11.783
1228.38	12.209	1228.38	9.155
1228.46	11.378	1228.46	8.984
1228.54	10.977	1228.54	9.374
1228.62	11.375	1228.62	9.924
1228.71	11.095	1228.71	13.634
1228.79	11.313	1228.79	13.805
1228.88	11.842	1228.88	11.728
1228.96	12.642	1228.96	11.551
1229.04	14.229	1229.04	11.807
1229.12	17.164	1229.12	10.396
1229.21	18.814	1229.21	9.307
1229.29	17.585	1229.29	8.438
1229.38	14.639	1229.38	8.039
1229.46	10.697	1229.46	8.196
1229.54	7.589	1229.54	9.604
1229.62	6.85	1229.62	15.186
1229.71	8.112	1229.71	17.02
1229.79	9.935	1229.79	22.152
1229.88	11.129	1229.88	27.534
1229.96	11.325	1229.96	30.477
1230.04	12.193	1230.04	36.049
1230.12	13.672	1230.12	42.043
1230.21	15.323	1230.21	43.118
1230.29	14.773	1230.29	39.141
1230.38	13.384	1230.38	38.861
1230.46	12.427	1230.46	47.783
1230.54	12.043	1230.54	46.869
1230.62	12.132	1230.62	46.794
1230.71	12.501	1230.71	47.777
1230.79	13.976	1230.79	48.848
1230.88	16.848	1230.88	50.111
1230.96	19.102	1230.96	48.685
1231.04	19.707	1231.04	38.384
1231.12	19.138	1231.12	28.6
1231.21	21.793	1231.21	24.644
1231.29	29.521	1231.29	23.058
1231.38	34.385	1231.38	22.514
1231.46	29.033	1231.46	22.063
1231.54	20.308	1231.54	25.689
1231.62	15.524	1231.62	34.169
1231.71	14.048	1231.71	31.831
1231.79	14.388	1231.79	31.244
1231.88	17.196	1231.88	31.898
1231.96	24.808	1231.96	-1
1232.04	32.409	1232.04	-1
1232.12	38.381	1232.12	-1
1232.21	43.149	1232.21	-1
1232.29	48.427	1232.29	18.378
1232.38	52.348	1232.38	16.456
1232.46	52.584	1232.46	15.781
1232.54	55.23	1232.54	16.139
1232.62	56.891	1232.62	16.957
1232.71	58.892	1232.71	17.071
1232.79	57.52	1232.79	16.955
1232.88	56.35	1232.88	16.848
1232.96	57.618	1232.96	16.524
1233.04	56.23	1233.04	15.619
1233.12	52.511	1233.12	14.152
1233.21	48.774	1233.21	11.638
1233.29	47.342	1233.29	10.313
1233.38	47.308	1233.38	8.564
1233.46	49.599	1233.46	8.625
1233.54	48.07	1233.54	7.872
1233.62	42.717	1233.62	8.17
1233.71	35.256	1233.71	9.476
1233.79	27.741	1233.79	9
1233.88	22.641	1233.88	8.988
1233.96	19.434	1233.96	12.642
1234.04	20.235	1234.04	10.2
1234.12	24.639	1234.12	8.048
1234.21	28.712	1234.21	7.71
1234.29	29.977	1234.29	7.184
1234.38	26.727	1234.38	7.995
1234.46	20.225	1234.46	9.053
1234.54	14.595	1234.54	9.932
1234.62	11.656	1234.62	14.169
1234.71	8.925	1234.71	17.625
1234.79	8.6	1234.79	19.419
1234.88	9.091	1234.88	19.28
1234.96	11.977	1234.96	17.58
1235.04	15.304	1235.04	15.423
1235.12	16.029	1235.12	12.409
1235.21	14.021	1235.21	9.426
1235.29	10.864	1235.29	7.933
1235.38	8.279	1235.38	9.748
1235.46	7.445	1235.46	11.693
1235.54	7.206	1235.54	13.56
1235.62	7.174	1235.62	13.638
1235.71	7.671	1235.71	14.19
1235.79	7.993	1235.79	13.992
1235.88	9.035	1235.88	12.239
1235.96	10.68	1235.96	9.961
1236.04	13.485	1236.04	8.518
1236.12	15.822	1236.12	8.677
1236.21	15.829	1236.21	9.029
1236.29	14.582	1236.29	8.982
1236.38	13.011	1236.38	7.942
1236.46	11.944	1236.46	8.984
1236.54	10.571	1236.54	11.03
1236.62	10.112	1236.62	13.954
1236.71	9.911	1236.71	14.049
1236.79	9.934	1236.79	11.406
1236.88	10.303	1236.88	12.969
1236.96	10.512	1236.96	13.075
1237.04	11.093	1237.04	9.261
1237.12	12.277	1237.12	9.226
1237.21	-0.999	1237.21	11.089
1237.29	14.512	1237.29	11.804
1237.38	14.684	1237.38	10.705
1237.46	14.505	1237.46	9.735
1237.54	13.691	1237.54	9.936
1237.62	12.92	1237.62	10.485
1237.71	12.234	1237.71	11.15
1237.79	12.73	1237.79	11.544
1237.88	14.651	1237.88	11.697
1237.96	17.275	1237.96	10.465
1238.04	21.637	1238.04	9.386
1238.12	24.969	1238.12	8.602
1238.21	23.954	1238.21	8.42
1238.29	20.374	1238.29	8.268
1238.38	16.783	1238.38	8.098
1238.46	15.591	1238.46	8.872
1238.54	13.292	1238.54	11.379
1238.62	10.67	1238.62	10.486
1238.71	10.126	1238.71	13.316
1238.79	11.362	1238.79	14.507
1238.88	14	1238.88	13.595
1238.96	15.582	1238.96	13.547
1239.04	16.469	1239.04	12.6
1239.12	14.838	1239.12	10.419
1239.21	13.563	1239.21	8.243
1239.29	13.39	1239.29	7.368
1239.38	12.583	1239.38	7.785
1239.46	11.459	1239.46	8.261
1239.54	10.928	1239.54	7.889
1239.62	11.479	1239.62	7.959
1239.71	11.355	1239.71	9.635
1239.79	9.229	1239.79	11.404
1239.88	9.624	1239.88	15.834
1239.96	12.779	1239.96	15.033
1240.04	14.451	1240.04	14.479
1240.12	14.665	1240.12	12.885
1240.21	13.727	1240.21	10.606
1240.29	13.466	1240.29	10.455
1240.38	13.55	1240.38	10.752
1240.46	13.596	1240.46	9.72
1240.54	14.704	1240.54	8.459
1240.62	16.041	1240.62	8.697
1240.71	17.392	1240.71	8.427
1240.79	16.933	1240.79	13.168
1240.88	16.545	1240.88	12.648
1240.96	16.56	1240.96	11.896
1241.04	16.435	1241.04	11.105
1241.12	15.777	1241.12	10.815
1241.21	15.052	1241.21	12.812
1241.29	13.976	1241.29	12.745
1241.38	12.51	1241.38	13.718
1241.46	11.809	1241.46	27.636
1241.54	11.044	1241.54	34.666
1241.62	10.794	1241.62	37.258
1241.71	10.322	1241.71	36.408
1241.79	10.935	1241.79	40.372
1241.88	11.55	1241.88	46.565
1241.96	12.527	1241.96	44.007
1242.04	12.986	1242.04	35.048
1242.12	12.697	1242.12	28.293
1242.21	12.515	1242.21	23.455
1242.29	13.09	1242.29	18.472
1242.38	13.797	1242.38	14.557
1242.46	13.963	1242.46	12.699
1242.54	12.052	1242.54	12.456
1242.62	10.913	1242.62	12.727
1242.71	10.799	1242.71	13.421
1242.79	9.563	1242.79	12.671
1242.88	8.933	1242.88	11.467
1242.96	9.1	1242.96	12.458
1243.04	9.174	1243.04	11.434
1243.12	9.344	1243.12	11.928
1243.21	9.853	1243.21	9.928
1243.29	10.813	1243.29	8.496
1243.38	10.576	1243.38	8.203
1243.46	9.538	1243.46	9.17
1243.54	8.237	1243.54	10.605
1243.62	7.909	1243.62	11.139
1243.71	7.976	1243.71	11.795
1243.79	7.917	1243.79	13.091
1243.88	7.961	1243.88	13.062
1243.96	7.616	1243.96	9.592
1244.04	7.016	1244.04	9.71
1244.12	-0.999	1244.12	8.648
1244.21	-0.999	1244.21	7.087
1244.29	9.024	1244.29	6.088
1244.38	12.4	1244.38	8.03
1244.46	14.85	1244.46	12.198
1244.54	15.658	1244.54	8.257
1244.62	15.608	1244.62	8.708
1244.71	17.792	1244.71	8.662
1244.79	21.763	1244.79	7.913
1244.88	25.533	1244.88	8.934
1244.96	27.392	1244.96	9.402
1245.04	26.654	1245.04	8.62
1245.12	24.197	1245.12	7.955
1245.21	21.795	1245.21	8.424
1245.29	20.239	1245.29	7.414
1245.38	18.532	1245.38	7.414
1245.46	17.059	1245.46	11.796
1245.54	15.533	1245.54	11.72
1245.62	13.244	1245.62	10.536
1245.71	11.115	1245.71	11.973
1245.79	8.98	1245.79	13.175
1245.88	7.947	1245.88	12.706
1245.96	8.189	1245.96	10.396
1246.04	9.065	1246.04	10.099
1246.12	10.016	1246.12	8.105
1246.21	9.804	1246.21	6.319
1246.29	9.356	1246.29	6.231
1246.38	9.329	1246.38	6.571
1246.46	9.715	1246.46	6.133
1246.54	10.104	1246.54	7.172
1246.62	10.214	1246.62	7.084
1246.71	10.576	1246.71	9.368
1246.79	-0.999	1246.79	13.277
1246.88	10.255	1246.88	12.925
1246.96	10.28	1246.96	10.655
1247.04	11.823	1247.04	9.141
1247.12	13.618	1247.12	7.22
1247.21	14.734	1247.21	5.983
1247.29	14.301	1247.29	7.773
1247.38	12.795	1247.38	10.263
1247.46	10.566	1247.46	8.459
1247.54	9.03	1247.54	8.215
1247.62	8.768	1247.62	8.787
1247.71	7.914	1247.71	12.978
1247.79	7.278	1247.79	16.367
1247.88	7.537	1247.88	17.776
1247.96	8.796	1247.96	19.523
1248.04	9.121	1248.04	17.848
1248.12	9.501	1248.12	15.298
1248.21	9.804	1248.21	13.082
1248.29	10.104	1248.29	11.641
1248.38	9.822	1248.38	11.261
1248.46	10.332	1248.46	11.061
1248.54	10.956	1248.54	11.122
1248.62	11.139	1248.62	11.675
1248.71	12.011	1248.71	13.164
1248.79	12.539	1248.79	11.234
1248.88	13.795	1248.88	7.815
1248.96	14.701	1248.96	8.454
1249.04	15.801	1249.04	10.771
1249.12	16.334	1249.12	11.089
1249.21	17.952	1249.21	10.321
1249.29	18.023	1249.29	9.397
1249.38	16.831	1249.38	9.701
1249.46	14.502	1249.46	10.71
1249.54	12.288	1249.54	12.15
1249.62	10.31	1249.62	13.444
1249.71	8.257	1249.71	13.728
1249.79	7.566	1249.79	14.228
1249.88	7.346	1249.88	14.687
1249.96	8.003	1249.96	13.457
1250.04	10.042	1250.04	11.098
1250.12	12.889	1250.12	8.739
1250.21	15.477	1250.21	8.154
1250.29	17.792	1250.29	9.066
1250.38	17.255	1250.38	9.073
1250.46	14.11	1250.46	7.329
1250.54	11.252	1250.54	8.422
1250.62	10.242	1250.62	9.519
1250.71	10.723	1250.71	9.938
1250.79	11.3	1250.79	9.441
1250.88	12.618	1250.88	8.574
1250.96	13.304	1250.96	8.62
1251.04	15.116	1251.04	8.209
1251.12	15.84	1251.12	7.753
1251.21	15.065	1251.21	7.164
1251.29	14.894	1251.29	6.739
1251.38	14.844	1251.38	9.174
1251.46	14.792	1251.46	10.913
1251.54	14.736	1251.54	12.861
1251.62	13.672	1251.62	15.734
1251.71	13.469	1251.71	17.736
1251.79	13.55	1251.79	18.79
1251.88	13.215	1251.88	19.099
1251.96	14	1251.96	18.252
1252.04	13.919	1252.04	16.026
1252.12	13.97	1252.12	14.362
1252.21	14.133	1252.21	13.366
1252.29	13.875	1252.29	11.383
1252.38	13.032	1252.38	10.692
1252.46	12.577	1252.46	10.966
1252.54	11.625	1252.54	13.018
1252.62	11.149	1252.62	10.428
1252.71	11.412	1252.71	10.518
1252.79	11.337	1252.79	10.398
1252.88	10.66	1252.88	10.183
1252.96	10.886	1252.96	10.436
1253.04	10.803	1253.04	9.091
1253.12	10.128	1253.12	9.465
1253.21	10.11	1253.21	9.49
1253.29	10.028	1253.29	10.448
1253.38	8.456	1253.38	11.74
1253.46	8.014	1253.46	-1
1253.54	8.554	1253.54	12.737
1253.62	8.884	1253.62	12.958
1253.71	9.581	1253.71	14.228
1253.79	9.53	1253.79	15.269
1253.88	10.446	1253.88	15.253
1253.96	11.857	1253.96	14.996
1254.04	12.084	1254.04	13.237
1254.12	12.09	1254.12	12.199
1254.21	12.614	1254.21	12.134
1254.29	13.686	1254.29	11.239
1254.38	14.678	1254.38	11.35
1254.46	-0.999	1254.46	12.103
1254.54	-0.999	1254.54	12.368
1254.62	-0.999	1254.62	12.793
1254.71	-0.999	1254.71	12.071
1254.79	-0.999	1254.79	11.832
1254.88	14.244	1254.88	9.137
1254.96	14.768	1254.96	10.83
1255.04	15.256	1255.04	10.352
1255.12	15.155	1255.12	8.146
1255.21	13.459	1255.21	7.168
1255.29	11.284	1255.29	7.676
1255.38	9.412	1255.38	9.233
1255.46	7.952	1255.46	10.553
1255.54	7.948	1255.54	12.143
1255.62	9.037	1255.62	12.503
1255.71	9.893	1255.71	12.735
1255.79	10.72	1255.79	13.046
1255.88	12.051	1255.88	-1
1255.96	13.22	1255.96	13.152
1256.04	13.87	1256.04	16.741
1256.12	12.965	1256.12	14.39
1256.21	12.755	1256.21	11.231
1256.29	12.212	1256.29	9.842
1256.38	10.25	1256.38	8.813
1256.46	8.979	1256.46	8.568
1256.54	8.746	1256.54	8.655
1256.62	9.011	1256.62	9.432
1256.71	9.2	1256.71	10.834
1256.79	-0.999	1256.79	12.824
1256.88	10.908	1256.88	14.279
1256.96	12.408	1256.96	12.961
1257.04	15.071	1257.04	12.139
1257.12	17.041	1257.12	11.672
1257.21	18.325	1257.21	10.702
1257.29	18.819	1257.29	9.798
1257.38	17.454	1257.38	8.379
1257.46	14.029	1257.46	-1
1257.54	11.541	1257.54	-1
1257.62	10.212	1257.62	-1
1257.71	10.427	1257.71	-1
1257.79	10.496	1257.79	10.934
1257.88	10.725	1257.88	13.688
1257.96	12.806	1257.96	15.516
1258.04	14.545	1258.04	16.899
1258.12	15.972	1258.12	18.401
1258.21	18.622	1258.21	19.203
1258.29	23.366	1258.29	20.508
1258.38	28.768	1258.38	23.401
1258.46	34.902	1258.46	25.046
1258.54	41.892	1258.54	29.379
1258.62	51.188	1258.62	48.06
1258.71	66.415	1258.71	74.15
1258.79	91.389	1258.79	94.049
1258.88	119.16	1258.88	104.84
1258.96	146.08	1258.96	97.157
1259.04	166.4	1259.04	88.862
1259.12	164.88	1259.12	83.237
1259.21	160.12	1259.21	77.358
1259.29	143.66	1259.29	72.809
1259.38	131.01	1259.38	65.909
1259.46	120.51	1259.46	64.332
1259.54	110.06	1259.54	64.375
1259.62	96.988	1259.62	52.836
1259.71	82.298	1259.71	53.663
1259.79	70.752	1259.79	53.061
1259.88	64.8	1259.88	48.481
1259.96	56.366	1259.96	45.937
1260.04	46.71	1260.04	42.571
1260.12	38.293	1260.12	39.126
1260.21	33.279	1260.21	37.071
1260.29	28.666	1260.29	34.766
1260.38	-0.999	1260.38	33.3
1260.46	27.381	1260.46	31.863
1260.54	22.935	1260.54	30.274
1260.62	18.008	1260.62	27.289
1260.71	15.127	1260.71	25.107
1260.79	14.408	1260.79	21.498
1260.88	14.649	1260.88	21.15
1260.96	14.721	1260.96	17.873
1261.04	15.138	1261.04	15.207
1261.12	14.876	1261.12	14.33
1261.21	14.189	1261.21	13.813
1261.29	13.157	1261.29	13.395
1261.38	12.599	1261.38	12.931
1261.46	11.713	1261.46	13.963
1261.54	10.956	1261.54	15.19
1261.62	10.117	1261.62	16.396
1261.71	10.984	1261.71	16.249
1261.79	12.629	1261.79	14.555
1261.88	14.555	1261.88	14.531
1261.96	16.868	1261.96	14.423
1262.04	19.665	1262.04	-1
1262.12	21.359	1262.12	-1
1262.21	21.331	1262.21	15.141
1262.29	19.52	1262.29	13.01
1262.38	15.326	1262.38	11.573
1262.46	10.39	1262.46	11.038
1262.54	8.227	1262.54	12.126
1262.62	7.731	1262.62	13.2
1262.71	8.339	1262.71	12.931
1262.79	9.634	1262.79	12.763
1262.88	10.843	1262.88	12.614
1262.96	11.388	1262.96	10.711
1263.04	12.664	1263.04	10.478
1263.12	13.29	1263.12	6.655
1263.21	14.444	1263.21	7.048
1263.29	15.672	1263.29	7.625
1263.38	16.054	1263.38	7.072
1263.46	15.044	1263.46	8.316
1263.54	13.485	1263.54	8.768
1263.62	12.362	1263.62	12.777
1263.71	11.433	1263.71	16.542
1263.79	10.51	1263.79	18.442
1263.88	10.141	1263.88	17.733
1263.96	11.102	1263.96	17.989
1264.04	12.612	1264.04	18.441
1264.12	13.882	1264.12	16.967
1264.21	15.625	1264.21	13.513
1264.29	17.152	1264.29	12.768
1264.38	17.893	1264.38	12.089
1264.46	16.677	1264.46	11.648
1264.54	15.036	1264.54	13.004
1264.62	13.114	1264.62	13.463
1264.71	11.362	1264.71	12.361
1264.79	10.171	1264.79	12.044
1264.88	9.894	1264.88	12.291
1264.96	11.029	1264.96	12.526
1265.04	12.71	1265.04	12.813
1265.12	14.495	1265.12	12.625
1265.21	16.917	1265.21	12.999
1265.29	18.647	1265.29	12.525
1265.38	18.201	1265.38	10.771
1265.46	17.723	1265.46	10.461
1265.54	17.079	1265.54	12.843
1265.62	16.39	1265.62	14.953
1265.71	16.158	1265.71	16.895
1265.79	15.64	1265.79	21.033
1265.88	14.443	1265.88	20.111
1265.96	14.188	1265.96	14.285
1266.04	14.062	1266.04	12.009
1266.12	15.23	1266.12	11.398
1266.21	16.243	1266.21	10.166
1266.29	15.7	1266.29	8.97
1266.38	13.308	1266.38	8.869
1266.46	11.506	1266.46	9.104
1266.54	10.143	1266.54	9.779
[truncated: 401 more rows]
