# Supplementary material for: Lunar eclipses illuminate timing and climate impact of medieval volcanism
Source: Nature. 2023 Apr 5;616(7955):90–5. doi: 10.1038/s41586-023-05751-z (PMC10076221; doi:10.1038/s41586-023-05751-z)
Supplement: Supplementary file 5 — Source Data Fig. 3 [file 41586_2023_5751_MOESM5_ESM.xlsx]

## Sheet: Readme
	Lunar eclipses illuminate timing and climate impact of medieval volcanism
	Investigators: Guillet S., Corona C., Oppenheimer C., Lavigne F., Khodri M., Ludlow F., Sigl M., Toohey M., Atkins P., Yang Z., Muranaka T., N. Horikawa, Stoffel M.
Description and Notes:
Calendar_Date	Calendar date. Julian Calendar is used for dates before 1582 Oct 04.	These columns allow the reader to estimate for each eruption the most likely time interval during which a dark lunar eclipse can be observed after a volcanic eruption.
grf_Date	Figure 3 was created using Grapher (Golden Software) and the calendar dates must be converted according to the Grapher system, which uses 30.12.1899 as base date. Therefore, the numbers in the column refer to the number of days before 30 December 1899.
Months	Number of months before (-4 to 0) and after eruption (1 to 54) in the AOD time series.
AOD_Samalas_M2D_mean_LS_May_IPSL	Global mean SAOD time series for the Samalas eruption obtained from IPSL simulations.
AOD_Samalas_eVolv2k	Global mean SAOD time series for the Samalas eruption obtained from eVolv2k.
AOD_UE2_eVolv2k	Global mean SAOD time series for the UE2 eruption obtained from eVolv2k.
AOD_UE4_eVolv2k	Global mean SAOD time series for the UE4 eruption obtained from eVolv2k.
AOD_1883_Krakatau_Sato_GISS_Global	Global mean SAOD time series for the Krakatau eruption obtained from the Sato GISS Global dataset.
AOD_Pinatubo_Sato_GISS_Global	Global mean SAOD time series for the Pinatubo eruption obtained from the Sato GISS Global dataset.
AOD_Pinatubo_GLOSSACv2_Global	Global mean SAOD time series for the Pinatubo eruption obtained from the GLOSSACv2 Global dataset.
Proba	Monthly probabilities that SAOD exceeded 0.09 (the threshold necessary to witness dark lunar eclipses) after an eruption. This probability is considered as unlikely when no AOD simulation/observation exceeded 0.09 a given month after an eruption. It is considered as low, medium, high and very high when 1, 2, 3 and > 4 simulations/observations timeseries exceeded this threshold.
Color	RGB colour code used in fig.3a.
color_grapher	Define the breaks of the colour gradient in the upper panel of fig. 3a.
borne_inf	Vertical graduations found in the upper panel of fig. 3a.
borne_sup	Vertical graduations found in the upper panel of fig. 3a.
Daily_date	Period of 59 months (-4 to 54) with 0 centered on the dark lunar eclipse date.	These columns allow to estimate the most likely date of eruption based on the dark lunar eclipse proxy
Borne_Eclipse	Vertical graduations found in the upper panel of fig. 3b.
Grapher_color_eclipse	Define the breaks of the colour gradient in the upper panel of fig. 3b.
Dark_Lunar_Date	Dates of dark lunar eclipses using 30.12.1899 as base date (year 0).
Red_Lunar_Date	Dates of red lunar eclipses using 30.12.1899 as base date (year 0).
Proba_max	Parameter used to define the height of the plot in fig. 3b.
Proba_max2	Parameter used to define the y-position of dots representing dark and red lunar eclipses in fig. 3b.
NVOLCv2	NVOLCv2 tree-ring reconstruction used to refine the dating of HMP eruptions.	These columns allow to estimate the most likely date of eruption based on the tree-ring proxy
NTREND_2015	NTREND_2015 tree-ring reconstruction used to refine the dating of HMP eruptions.
Schneider_2015	Sch2015 tree-ring reconstruction used to refine the dating of HMP eruptions.
TRProba	Most likely date of HMP volcanic eruptions based on the position of the peak cooling observed in tree-ring reconstructions. We considered that abrupt cooling observed less than three and more than 24 months after an eruption cannot be attributed to volcanic forcing. In agreement with existing literature, we assumed that peak cooling associated with a volcanic eruption is more likely to occur betw…
borne_sup_TR	Vertical graduations found in the upper panel of fig. 3c
Index_couleur_TR	Define the breaks of the colour gradient in the upper panel of fig. 3c
TRColor	RGB colour code used in fig. 3c
Tree_Ring_Grapher_Proba	Parameter used to define the height of the plot in fig. 3c
Synth_proba	Narrowing down the timing of eruptions coupling SAOD time series (Proba), lunar eclipse and tree-ring records (TRProba)	These columns allow to estimate the most likely date of erruption coupling SAOD time series, lunar eclipses and tree-ring records.
borne_sup_synth	Vertical graduations found in fig. 3d
Index_couleur_synth	Define the breaks of the colour gradient used in fig. 3d
synthColor	RGB colour code used in fig. 3d

## Sheet: UE2
Dates	grf_Date	Months	AOD_UE2_eVolv2k	AOD_1883_Krakatau_Sato._GISS_Global	AOD_Pinatubo_Sato_GISS_Global	AOD_Pinatubo_GLOSSACv2_Global	Proba	Color	color_grapher	borne_inf	borne_sup	Daily_date	Borne_Eclipse	Grapher_color_eclipse	Dark_Lunar_Date	Red_Lunar_Date	Proba_max	Proba_max2	NVOLCv2	NTREND_2015	Schneider_2015	TRProba	borne_sup_TR	Index_couleur_TR	TRColor	Tree_Ring_Grapher_Proba	Synth_proba	borne_sup_synth	Index_couleur_synth	synthColor
1166-01-01	-268086	NA	NA	NA	NA	NA	Unlikely	NA	NA	NA	NA	NA	NA	NA	NA	NA	0.6	2	NA	NA	NA	Unlikely	NA	NA	white	1	Unlikely	NA	NA	white
1166-01-02	-268085	NA	NA	NA	NA	NA	Unlikely	NA	NA	NA	NA	NA	NA	NA	NA	NA	0.6	2	NA	NA	NA	Unlikely	NA	NA	white	1	Unlikely	NA	NA	white
1166-01-03	-268084	NA	NA	NA	NA	NA	Unlikely	NA	NA	NA	NA	NA	NA	NA	NA	NA	0.6	2	NA	NA	NA	Unlikely	NA	NA	white	1	Unlikely	NA	NA	white
1166-01-04	-268083	NA	NA	NA	NA	NA	Unlikely	NA	NA	NA	NA	NA	NA	NA	NA	NA	0.6	2	NA	NA	NA	Unlikely	NA	NA	white	1	Unlikely	NA	NA	white
1166-01-05	-268082	NA	NA	NA	NA	NA	Unlikely	NA	NA	NA	NA	NA	NA	NA	NA	NA	0.6	2	NA	NA	NA	Unlikely	NA	NA	white	1	Unlikely	NA	NA	white
1166-01-06	-268081	NA	NA	NA	NA	NA	Unlikely	NA	NA	NA	NA	NA	NA	NA	NA	NA	0.6	2	NA	NA	NA	Unlikely	NA	NA	white	1	Unlikely	NA	NA	white
1166-01-07	-268080	NA	NA	NA	NA	NA	Unlikely	NA	NA	NA	NA	NA	NA	NA	NA	NA	0.6	2	NA	NA	NA	Unlikely	NA	NA	white	1	Unlikely	NA	NA	white
1166-01-08	-268079	NA	NA	NA	NA	NA	Unlikely	NA	NA	NA	NA	NA	NA	NA	NA	NA	0.6	2	NA	NA	NA	Unlikely	NA	NA	white	1	Unlikely	NA	NA	white
1166-01-09	-268078	NA	NA	NA	NA	NA	Unlikely	NA	NA	NA	NA	NA	NA	NA	NA	NA	0.6	2	NA	NA	NA	Unlikely	NA	NA	white	1	Unlikely	NA	NA	white
1166-01-10	-268077	NA	NA	NA	NA	NA	Unlikely	NA	NA	NA	NA	NA	NA	NA	NA	NA	0.6	2	NA	NA	NA	Unlikely	NA	NA	white	1	Unlikely	NA	NA	white
1166-01-11	-268076	NA	NA	NA	NA	NA	Unlikely	NA	NA	NA	NA	NA	NA	NA	NA	NA	0.6	2	NA	NA	NA	Unlikely	NA	NA	white	1	Unlikely	NA	NA	white
1166-01-12	-268075	NA	NA	NA	NA	NA	Unlikely	NA	NA	NA	NA	NA	NA	NA	NA	NA	0.6	2	NA	NA	NA	Unlikely	NA	NA	white	1	Unlikely	NA	NA	white
1166-01-13	-268074	NA	NA	NA	NA	NA	Unlikely	NA	NA	NA	NA	NA	NA	NA	NA	NA	0.6	2	NA	NA	NA	Unlikely	NA	NA	white	1	Unlikely	NA	NA	white
1166-01-14	-268073	NA	NA	NA	NA	NA	Unlikely	NA	NA	NA	NA	NA	NA	NA	NA	NA	0.6	2	NA	NA	NA	Unlikely	NA	NA	white	1	Unlikely	NA	NA	white
1166-01-15	-268072	NA	NA	NA	NA	NA	Unlikely	NA	NA	NA	NA	NA	NA	NA	NA	NA	0.6	2	NA	NA	NA	Unlikely	NA	NA	white	1	Unlikely	NA	NA	white
1166-01-16	-268071	NA	NA	NA	NA	NA	Unlikely	NA	NA	NA	NA	NA	NA	NA	NA	NA	0.6	2	NA	NA	NA	Unlikely	NA	NA	white	1	Unlikely	NA	NA	white
1166-01-17	-268070	NA	NA	NA	NA	NA	Unlikely	NA	NA	NA	NA	NA	NA	NA	NA	NA	0.6	2	NA	NA	NA	Unlikely	NA	NA	white	1	Unlikely	NA	NA	white
1166-01-18	-268069	NA	NA	NA	NA	NA	Unlikely	NA	NA	NA	NA	NA	NA	NA	NA	NA	0.6	2	NA	NA	NA	Unlikely	NA	NA	white	1	Unlikely	NA	NA	white
1166-01-19	-268068	NA	NA	NA	NA	NA	Unlikely	NA	NA	NA	NA	NA	NA	NA	NA	NA	0.6	2	NA	NA	NA	Unlikely	NA	NA	white	1	Unlikely	NA	NA	white
1166-01-20	-268067	NA	NA	NA	NA	NA	Unlikely	NA	NA	NA	NA	NA	NA	NA	NA	NA	0.6	2	NA	NA	NA	Unlikely	NA	NA	white	1	Unlikely	NA	NA	white
1166-01-21	-268066	NA	NA	NA	NA	NA	Unlikely	NA	NA	NA	NA	NA	NA	NA	NA	NA	0.6	2	NA	NA	NA	Unlikely	NA	NA	white	1	Unlikely	NA	NA	white
1166-01-22	-268065	NA	NA	NA	NA	NA	Unlikely	NA	NA	NA	NA	NA	NA	NA	NA	NA	0.6	2	NA	NA	NA	Unlikely	NA	NA	white	1	Unlikely	NA	NA	white
1166-01-23	-268064	NA	NA	NA	NA	NA	Unlikely	NA	NA	NA	NA	NA	NA	NA	NA	NA	0.6	2	NA	NA	NA	Unlikely	NA	NA	white	1	Unlikely	NA	NA	white
1166-01-24	-268063	NA	NA	NA	NA	NA	Unlikely	NA	NA	NA	NA	NA	NA	NA	NA	NA	0.6	2	NA	NA	NA	Unlikely	NA	NA	white	1	Unlikely	NA	NA	white
1166-01-25	-268062	NA	NA	NA	NA	NA	Unlikely	NA	NA	NA	NA	NA	NA	NA	NA	NA	0.6	2	NA	NA	NA	Unlikely	NA	NA	white	1	Unlikely	NA	NA	white
1166-01-26	-268061	NA	NA	NA	NA	NA	Unlikely	NA	NA	NA	NA	NA	NA	NA	NA	NA	0.6	2	NA	NA	NA	Unlikely	NA	NA	white	1	Unlikely	NA	NA	white
1166-01-27	-268060	NA	NA	NA	NA	NA	Unlikely	NA	NA	NA	NA	NA	NA	NA	NA	NA	0.6	2	NA	NA	NA	Unlikely	NA	NA	white	1	Unlikely	NA	NA	white
1166-01-28	-268059	NA	NA	NA	NA	NA	Unlikely	NA	NA	NA	NA	NA	NA	NA	NA	NA	0.6	2	NA	NA	NA	Unlikely	NA	NA	white	1	Unlikely	NA	NA	white
1166-01-29	-268058	NA	NA	NA	NA	NA	Unlikely	NA	NA	NA	NA	NA	NA	NA	NA	NA	0.6	2	NA	NA	NA	Unlikely	NA	NA	white	1	Unlikely	NA	NA	white
1166-01-30	-268057	NA	NA	NA	NA	NA	Unlikely	NA	NA	NA	NA	NA	NA	NA	NA	NA	0.6	2	NA	NA	NA	Unlikely	NA	NA	white	1	Unlikely	NA	NA	white
1166-01-31	-268056	NA	NA	NA	NA	NA	Unlikely	NA	NA	NA	NA	NA	NA	NA	NA	NA	0.6	2	NA	NA	NA	Unlikely	NA	NA	white	1	Unlikely	NA	NA	white
1166-02-01	-268055	NA	NA	NA	NA	NA	Unlikely	NA	NA	NA	NA	NA	NA	NA	NA	NA	0.6	2	NA	NA	NA	Unlikely	NA	NA	white	1	Unlikely	NA	NA	white
1166-02-02	-268054	NA	NA	NA	NA	NA	Unlikely	NA	NA	NA	NA	NA	NA	NA	NA	NA	0.6	2	NA	NA	NA	Unlikely	NA	NA	white	1	Unlikely	NA	NA	white
1166-02-03	-268053	NA	NA	NA	NA	NA	Unlikely	NA	NA	NA	NA	NA	NA	NA	NA	NA	0.6	2	NA	NA	NA	Unlikely	NA	NA	white	1	Unlikely	NA	NA	white
1166-02-04	-268052	NA	NA	NA	NA	NA	Unlikely	NA	NA	NA	NA	NA	NA	NA	NA	NA	0.6	2	NA	NA	NA	Unlikely	NA	NA	white	1	Unlikely	NA	NA	white
1166-02-05	-268051	NA	NA	NA	NA	NA	Unlikely	NA	NA	NA	NA	NA	NA	NA	NA	NA	0.6	2	NA	NA	NA	Unlikely	NA	NA	white	1	Unlikely	NA	NA	white
1166-02-06	-268050	NA	NA	NA	NA	NA	Unlikely	NA	NA	NA	NA	NA	NA	NA	NA	NA	0.6	2	NA	NA	NA	Unlikely	NA	NA	white	1	Unlikely	NA	NA	white
1166-02-07	-268049	NA	NA	NA	NA	NA	Unlikely	NA	NA	NA	NA	NA	NA	NA	NA	NA	0.6	2	NA	NA	NA	Unlikely	NA	NA	white	1	Unlikely	NA	NA	white
1166-02-08	-268048	NA	NA	NA	NA	NA	Unlikely	NA	NA	NA	NA	NA	NA	NA	NA	NA	0.6	2	NA	NA	NA	Unlikely	NA	NA	white	1	Unlikely	NA	NA	white
1166-02-09	-268047	NA	NA	NA	NA	NA	Unlikely	NA	NA	NA	NA	NA	NA	NA	NA	NA	0.6	2	NA	NA	NA	Unlikely	NA	NA	white	1	Unlikely	NA	NA	white
1166-02-10	-268046	NA	NA	NA	NA	NA	Unlikely	NA	NA	NA	NA	NA	NA	NA	NA	NA	0.6	2	NA	NA	NA	Unlikely	NA	NA	white	1	Unlikely	NA	NA	white
1166-02-11	-268045	NA	NA	NA	NA	NA	Unlikely	NA	NA	NA	NA	NA	NA	NA	NA	NA	0.6	2	NA	NA	NA	Unlikely	NA	NA	white	1	Unlikely	NA	NA	white
1166-02-12	-268044	NA	NA	NA	NA	NA	Unlikely	NA	NA	NA	NA	NA	NA	NA	NA	NA	0.6	2	NA	NA	NA	Unlikely	NA	NA	white	1	Unlikely	NA	NA	white
1166-02-13	-268043	NA	NA	NA	NA	NA	Unlikely	NA	NA	NA	NA	NA	NA	NA	NA	NA	0.6	2	NA	NA	NA	Unlikely	NA	NA	white	1	Unlikely	NA	NA	white
1166-02-14	-268042	NA	NA	NA	NA	NA	Unlikely	NA	NA	NA	NA	NA	NA	NA	NA	NA	0.6	2	NA	NA	NA	Unlikely	NA	NA	white	1	Unlikely	NA	NA	white
1166-02-15	-268041	NA	NA	NA	NA	NA	Unlikely	NA	NA	NA	NA	NA	NA	NA	NA	NA	0.6	2	NA	NA	NA	Unlikely	NA	NA	white	1	Unlikely	NA	NA	white
1166-02-16	-268040	NA	NA	NA	NA	NA	Unlikely	NA	NA	NA	NA	NA	NA	NA	NA	NA	0.6	2	NA	NA	NA	Unlikely	NA	NA	white	1	Unlikely	NA	NA	white
1166-02-17	-268039	NA	NA	NA	NA	NA	Unlikely	NA	NA	NA	NA	NA	NA	NA	NA	NA	0.6	2	NA	NA	NA	Unlikely	NA	NA	white	1	Unlikely	NA	NA	white
1166-02-18	-268038	NA	NA	NA	NA	NA	Unlikely	NA	NA	NA	NA	NA	NA	NA	NA	NA	0.6	2	NA	NA	NA	Unlikely	NA	NA	white	1	Unlikely	NA	NA	white
1166-02-19	-268037	NA	NA	NA	NA	NA	Unlikely	NA	NA	NA	NA	NA	NA	NA	NA	NA	0.6	2	NA	NA	NA	Unlikely	NA	NA	white	1	Unlikely	NA	NA	white
1166-02-20	-268036	NA	NA	NA	NA	NA	Unlikely	NA	NA	NA	NA	NA	NA	NA	NA	NA	0.6	2	NA	NA	NA	Unlikely	NA	NA	white	1	Unlikely	NA	NA	white
1166-02-21	-268035	NA	NA	NA	NA	NA	Unlikely	NA	NA	NA	NA	NA	NA	NA	NA	NA	0.6	2	NA	NA	NA	Unlikely	NA	NA	white	1	Unlikely	NA	NA	white
1166-02-22	-268034	NA	NA	NA	NA	NA	Unlikely	NA	NA	NA	NA	NA	NA	NA	NA	NA	0.6	2	NA	NA	NA	Unlikely	NA	NA	white	1	Unlikely	NA	NA	white
1166-02-23	-268033	NA	NA	NA	NA	NA	Unlikely	NA	NA	NA	NA	NA	NA	NA	NA	NA	0.6	2	NA	NA	NA	Unlikely	NA	NA	white	1	Unlikely	NA	NA	white
1166-02-24	-268032	NA	NA	NA	NA	NA	Unlikely	NA	NA	NA	NA	NA	NA	NA	NA	NA	0.6	2	NA	NA	NA	Unlikely	NA	NA	white	1	Unlikely	NA	NA	white
1166-02-25	-268031	NA	NA	NA	NA	NA	Unlikely	NA	NA	NA	NA	NA	NA	NA	NA	NA	0.6	2	NA	NA	NA	Unlikely	NA	NA	white	1	Unlikely	NA	NA	white
1166-02-26	-268030	NA	NA	NA	NA	NA	Unlikely	NA	NA	NA	NA	NA	NA	NA	NA	NA	0.6	2	NA	NA	NA	Unlikely	NA	NA	white	1	Unlikely	NA	NA	white
1166-02-27	-268029	NA	NA	NA	NA	NA	Unlikely	NA	NA	NA	NA	NA	NA	NA	NA	NA	0.6	2	NA	NA	NA	Unlikely	NA	NA	white	1	Unlikely	NA	NA	white
1166-02-28	-268028	NA	NA	NA	NA	NA	Unlikely	NA	NA	NA	NA	NA	NA	NA	NA	NA	0.6	2	NA	NA	NA	Unlikely	NA	NA	white	1	Unlikely	NA	NA	white
1166-03-01	-268027	NA	NA	NA	NA	NA	Unlikely	NA	NA	NA	NA	NA	NA	NA	NA	NA	0.6	2	NA	NA	NA	Unlikely	NA	NA	white	1	Unlikely	NA	NA	white
1166-03-02	-268026	NA	NA	NA	NA	NA	Unlikely	NA	NA	NA	NA	NA	NA	NA	NA	NA	0.6	2	NA	NA	NA	Unlikely	NA	NA	white	1	Unlikely	NA	NA	white
1166-03-03	-268025	NA	NA	NA	NA	NA	Unlikely	NA	NA	NA	NA	NA	NA	NA	NA	NA	0.6	2	NA	NA	NA	Unlikely	NA	NA	white	1	Unlikely	NA	NA	white
1166-03-04	-268024	NA	NA	NA	NA	NA	Unlikely	NA	NA	NA	NA	NA	NA	NA	NA	NA	0.6	2	NA	NA	NA	Unlikely	NA	NA	white	1	Unlikely	NA	NA	white
1166-03-05	-268023	NA	NA	NA	NA	NA	Unlikely	NA	NA	NA	NA	NA	NA	NA	NA	NA	0.6	2	NA	NA	NA	Unlikely	NA	NA	white	1	Unlikely	NA	NA	white
1166-03-06	-268022	NA	NA	NA	NA	NA	Unlikely	NA	NA	NA	NA	NA	NA	NA	NA	NA	0.6	2	NA	NA	NA	Unlikely	NA	NA	white	1	Unlikely	NA	NA	white
1166-03-07	-268021	NA	NA	NA	NA	NA	Unlikely	NA	NA	NA	NA	NA	NA	NA	NA	NA	0.6	2	NA	NA	NA	Unlikely	NA	NA	white	1	Unlikely	NA	NA	white
1166-03-08	-268020	NA	NA	NA	NA	NA	Unlikely	NA	NA	NA	NA	NA	NA	NA	NA	NA	0.6	2	NA	NA	NA	Unlikely	NA	NA	white	1	Unlikely	NA	NA	white
1166-03-09	-268019	NA	NA	NA	NA	NA	Unlikely	NA	NA	NA	NA	NA	NA	NA	NA	NA	0.6	2	NA	NA	NA	Unlikely	NA	NA	white	1	Unlikely	NA	NA	white
1166-03-10	-268018	NA	NA	NA	NA	NA	Unlikely	NA	NA	NA	NA	NA	NA	NA	NA	NA	0.6	2	NA	NA	NA	Unlikely	NA	NA	white	1	Unlikely	NA	NA	white
1166-03-11	-268017	NA	NA	NA	NA	NA	Unlikely	NA	NA	NA	NA	NA	NA	NA	NA	NA	0.6	2	NA	NA	NA	Unlikely	NA	NA	white	1	Unlikely	NA	NA	white
1166-03-12	-268016	NA	NA	NA	NA	NA	Unlikely	NA	NA	NA	NA	NA	NA	NA	NA	NA	0.6	2	NA	NA	NA	Unlikely	NA	NA	white	1	Unlikely	NA	NA	white
1166-03-13	-268015	NA	NA	NA	NA	NA	Unlikely	NA	NA	NA	NA	NA	NA	NA	NA	NA	0.6	2	NA	NA	NA	Unlikely	NA	NA	white	1	Unlikely	NA	NA	white
1166-03-14	-268014	NA	NA	NA	NA	NA	Unlikely	NA	NA	NA	NA	NA	NA	NA	NA	NA	0.6	2	NA	NA	NA	Unlikely	NA	NA	white	1	Unlikely	NA	NA	white
1166-03-15	-268013	NA	NA	NA	NA	NA	Unlikely	NA	NA	NA	NA	NA	NA	NA	NA	NA	0.6	2	NA	NA	NA	Unlikely	NA	NA	white	1	Unlikely	NA	NA	white
1166-03-16	-268012	NA	NA	NA	NA	NA	Unlikely	NA	NA	NA	NA	NA	NA	NA	NA	NA	0.6	2	NA	NA	NA	Unlikely	NA	NA	white	1	Unlikely	NA	NA	white
1166-03-17	-268011	NA	NA	NA	NA	NA	Unlikely	NA	NA	NA	NA	NA	NA	NA	NA	NA	0.6	2	NA	NA	NA	Unlikely	NA	NA	white	1	Unlikely	NA	NA	white
1166-03-18	-268010	NA	NA	NA	NA	NA	Unlikely	NA	NA	NA	NA	NA	NA	NA	NA	NA	0.6	2	NA	NA	NA	Unlikely	NA	NA	white	1	Unlikely	NA	NA	white
1166-03-19	-268009	NA	NA	NA	NA	NA	Unlikely	NA	NA	NA	NA	NA	NA	NA	NA	NA	0.6	2	NA	NA	NA	Unlikely	NA	NA	white	1	Unlikely	NA	NA	white
1166-03-20	-268008	NA	NA	NA	NA	NA	Unlikely	NA	NA	NA	NA	NA	NA	NA	NA	NA	0.6	2	NA	NA	NA	Unlikely	NA	NA	white	1	Unlikely	NA	NA	white
1166-03-21	-268007	NA	NA	NA	NA	NA	Unlikely	NA	NA	NA	NA	NA	NA	NA	NA	NA	0.6	2	NA	NA	NA	Unlikely	NA	NA	white	1	Unlikely	NA	NA	white
1166-03-22	-268006	NA	NA	NA	NA	NA	Unlikely	NA	NA	NA	NA	NA	NA	NA	NA	NA	0.6	2	NA	NA	NA	Unlikely	NA	NA	white	1	Unlikely	NA	NA	white
1166-03-23	-268005	NA	NA	NA	NA	NA	Unlikely	NA	NA	NA	NA	NA	NA	NA	NA	NA	0.6	2	NA	NA	NA	Unlikely	NA	NA	white	1	Unlikely	NA	NA	white
1166-03-24	-268004	NA	NA	NA	NA	NA	Unlikely	NA	NA	NA	NA	NA	NA	NA	NA	NA	0.6	2	NA	NA	NA	Unlikely	NA	NA	white	1	Unlikely	NA	NA	white
1166-03-25	-268003	NA	NA	NA	NA	NA	Unlikely	NA	NA	NA	NA	NA	NA	NA	NA	NA	0.6	2	NA	NA	NA	Unlikely	NA	NA	white	1	Unlikely	NA	NA	white
1166-03-26	-268002	NA	NA	NA	NA	NA	Unlikely	NA	NA	NA	NA	NA	NA	NA	NA	NA	0.6	2	NA	NA	NA	Unlikely	NA	NA	white	1	Unlikely	NA	NA	white
1166-03-27	-268001	NA	NA	NA	NA	NA	Unlikely	NA	NA	NA	NA	NA	NA	NA	NA	NA	0.6	2	NA	NA	NA	Unlikely	NA	NA	white	1	Unlikely	NA	NA	white
1166-03-28	-268000	NA	NA	NA	NA	NA	Unlikely	NA	NA	NA	NA	NA	NA	NA	NA	NA	0.6	2	NA	NA	NA	Unlikely	NA	NA	white	1	Unlikely	NA	NA	white
1166-03-29	-267999	NA	NA	NA	NA	NA	Unlikely	NA	NA	NA	NA	NA	NA	NA	NA	NA	0.6	2	NA	NA	NA	Unlikely	NA	NA	white	1	Unlikely	NA	NA	white
1166-03-30	-267998	NA	NA	NA	NA	NA	Unlikely	NA	NA	NA	NA	NA	NA	NA	NA	NA	0.6	2	NA	NA	NA	Unlikely	NA	NA	white	1	Unlikely	NA	NA	white
1166-03-31	-267997	NA	NA	NA	NA	NA	Unlikely	NA	NA	NA	NA	NA	NA	NA	NA	NA	0.6	2	NA	NA	NA	Unlikely	NA	NA	white	1	Unlikely	NA	NA	white
1166-04-01	-267996	NA	NA	NA	NA	NA	Unlikely	NA	NA	NA	NA	NA	NA	NA	NA	NA	0.6	2	NA	NA	NA	Unlikely	NA	NA	white	1	Unlikely	NA	NA	white
1166-04-02	-267995	NA	NA	NA	NA	NA	Unlikely	NA	NA	NA	NA	NA	NA	NA	NA	NA	0.6	2	NA	NA	NA	Unlikely	NA	NA	white	1	Unlikely	NA	NA	white
1166-04-03	-267994	NA	NA	NA	NA	NA	Unlikely	NA	NA	NA	NA	NA	NA	NA	NA	NA	0.6	2	NA	NA	NA	Unlikely	NA	NA	white	1	Unlikely	NA	NA	white
1166-04-04	-267993	NA	NA	NA	NA	NA	Unlikely	NA	NA	NA	NA	NA	NA	NA	NA	NA	0.6	2	NA	NA	NA	Unlikely	NA	NA	white	1	Unlikely	NA	NA	white
1166-04-05	-267992	NA	NA	NA	NA	NA	Unlikely	NA	NA	NA	NA	NA	NA	NA	NA	NA	0.6	2	NA	NA	NA	Unlikely	NA	NA	white	1	Unlikely	NA	NA	white
1166-04-06	-267991	NA	NA	NA	NA	NA	Unlikely	NA	NA	NA	NA	NA	NA	NA	NA	NA	0.6	2	NA	NA	NA	Unlikely	NA	NA	white	1	Unlikely	NA	NA	white
1166-04-07	-267990	NA	NA	NA	NA	NA	Unlikely	NA	NA	NA	NA	NA	NA	NA	NA	NA	0.6	2	NA	NA	NA	Unlikely	NA	NA	white	1	Unlikely	NA	NA	white
1166-04-08	-267989	NA	NA	NA	NA	NA	Unlikely	NA	NA	NA	NA	NA	NA	NA	NA	NA	0.6	2	NA	NA	NA	Unlikely	NA	NA	white	1	Unlikely	NA	NA	white
1166-04-09	-267988	NA	NA	NA	NA	NA	Unlikely	NA	NA	NA	NA	NA	NA	NA	NA	NA	0.6	2	NA	NA	NA	Unlikely	NA	NA	white	1	Unlikely	NA	NA	white
1166-04-10	-267987	NA	NA	NA	NA	NA	Unlikely	NA	NA	NA	NA	NA	NA	NA	NA	NA	0.6	2	NA	NA	NA	Unlikely	NA	NA	white	1	Unlikely	NA	NA	white
1166-04-11	-267986	NA	NA	NA	NA	NA	Unlikely	NA	NA	NA	NA	NA	NA	NA	NA	NA	0.6	2	NA	NA	NA	Unlikely	NA	NA	white	1	Unlikely	NA	NA	white
1166-04-12	-267985	NA	NA	NA	NA	NA	Unlikely	NA	NA	NA	NA	NA	NA	NA	NA	NA	0.6	2	NA	NA	NA	Unlikely	NA	NA	white	1	Unlikely	NA	NA	white
1166-04-13	-267984	NA	NA	NA	NA	NA	Unlikely	NA	NA	NA	NA	NA	NA	NA	NA	NA	0.6	2	NA	NA	NA	Unlikely	NA	NA	white	1	Unlikely	NA	NA	white
1166-04-14	-267983	NA	NA	NA	NA	NA	Unlikely	NA	NA	NA	NA	NA	NA	NA	NA	NA	0.6	2	NA	NA	NA	Unlikely	NA	NA	white	1	Unlikely	NA	NA	white
1166-04-15	-267982	NA	NA	NA	NA	NA	Unlikely	NA	NA	NA	NA	NA	NA	NA	NA	NA	0.6	2	NA	NA	NA	Unlikely	NA	NA	white	1	Unlikely	NA	NA	white
1166-04-16	-267981	NA	NA	NA	NA	NA	Unlikely	NA	NA	NA	NA	NA	NA	NA	NA	NA	0.6	2	NA	NA	NA	Unlikely	NA	NA	white	1	Unlikely	NA	NA	white
1166-04-17	-267980	NA	NA	NA	NA	NA	Unlikely	NA	NA	NA	NA	NA	NA	NA	NA	NA	0.6	2	NA	NA	NA	Unlikely	NA	NA	white	1	Unlikely	NA	NA	white
1166-04-18	-267979	NA	NA	NA	NA	NA	Unlikely	NA	NA	NA	NA	NA	NA	NA	NA	NA	0.6	2	NA	NA	NA	Unlikely	NA	NA	white	1	Unlikely	NA	NA	white
1166-04-19	-267978	NA	NA	NA	NA	NA	Unlikely	NA	NA	NA	NA	NA	NA	NA	NA	NA	0.6	2	NA	NA	NA	Unlikely	NA	NA	white	1	Unlikely	NA	NA	white
1166-04-20	-267977	NA	NA	NA	NA	NA	Unlikely	NA	NA	NA	NA	NA	NA	NA	NA	NA	0.6	2	NA	NA	NA	Unlikely	NA	NA	white	1	Unlikely	NA	NA	white
1166-04-21	-267976	NA	NA	NA	NA	NA	Unlikely	NA	NA	NA	NA	NA	NA	NA	NA	NA	0.6	2	NA	NA	NA	Unlikely	NA	NA	white	1	Unlikely	NA	NA	white
1166-04-22	-267975	NA	NA	NA	NA	NA	Unlikely	NA	NA	NA	NA	NA	NA	NA	NA	NA	0.6	2	NA	NA	NA	Unlikely	NA	NA	white	1	Unlikely	NA	NA	white
1166-04-23	-267974	NA	NA	NA	NA	NA	Unlikely	NA	NA	NA	NA	NA	NA	NA	NA	NA	0.6	2	NA	NA	NA	Unlikely	NA	NA	white	1	Unlikely	NA	NA	white
1166-04-24	-267973	NA	NA	NA	NA	NA	Unlikely	NA	NA	NA	NA	NA	NA	NA	NA	NA	0.6	2	NA	NA	NA	Unlikely	NA	NA	white	1	Unlikely	NA	NA	white
1166-04-25	-267972	NA	NA	NA	NA	NA	Unlikely	NA	NA	NA	NA	NA	NA	NA	NA	NA	0.6	2	NA	NA	NA	Unlikely	NA	NA	white	1	Unlikely	NA	NA	white
1166-04-26	-267971	NA	NA	NA	NA	NA	Unlikely	NA	NA	NA	NA	NA	NA	NA	NA	NA	0.6	2	NA	NA	NA	Unlikely	NA	NA	white	1	Unlikely	NA	NA	white
1166-04-27	-267970	NA	NA	NA	NA	NA	Unlikely	NA	NA	NA	NA	NA	NA	NA	NA	NA	0.6	2	NA	NA	NA	Unlikely	NA	NA	white	1	Unlikely	NA	NA	white
1166-04-28	-267969	NA	NA	NA	NA	NA	Unlikely	NA	NA	NA	NA	NA	NA	NA	NA	NA	0.6	2	NA	NA	NA	Unlikely	NA	NA	white	1	Unlikely	NA	NA	white
1166-04-29	-267968	NA	NA	NA	NA	NA	Unlikely	NA	NA	NA	NA	NA	NA	NA	NA	NA	0.6	2	NA	NA	NA	Unlikely	NA	NA	white	1	Unlikely	NA	NA	white
1166-04-30	-267967	NA	NA	NA	NA	NA	Unlikely	NA	NA	NA	NA	NA	NA	NA	NA	NA	0.6	2	NA	NA	NA	Unlikely	NA	NA	white	1	Unlikely	NA	NA	white
1166-05-01	-267966	NA	NA	NA	NA	NA	Unlikely	NA	NA	NA	NA	NA	NA	NA	NA	NA	0.6	2	NA	NA	NA	Unlikely	NA	NA	white	1	Unlikely	NA	NA	white
1166-05-02	-267965	NA	NA	NA	NA	NA	Unlikely	NA	NA	NA	NA	NA	NA	NA	NA	NA	0.6	2	NA	NA	NA	Unlikely	NA	NA	white	1	Unlikely	NA	NA	white
1166-05-03	-267964	NA	NA	NA	NA	NA	Unlikely	NA	NA	NA	NA	NA	NA	NA	NA	NA	0.6	2	NA	NA	NA	Unlikely	NA	NA	white	1	Unlikely	NA	NA	white
1166-05-04	-267963	NA	NA	NA	NA	NA	Unlikely	NA	NA	NA	NA	NA	NA	NA	NA	NA	0.6	2	NA	NA	NA	Unlikely	NA	NA	white	1	Unlikely	NA	NA	white
1166-05-05	-267962	NA	NA	NA	NA	NA	Unlikely	NA	NA	NA	NA	NA	NA	NA	NA	NA	0.6	2	NA	NA	NA	Unlikely	NA	NA	white	1	Unlikely	NA	NA	white
1166-05-06	-267961	NA	NA	NA	NA	NA	Unlikely	NA	NA	NA	NA	NA	NA	NA	NA	NA	0.6	2	NA	NA	NA	Unlikely	NA	NA	white	1	Unlikely	NA	NA	white
1166-05-07	-267960	NA	NA	NA	NA	NA	Unlikely	NA	NA	NA	NA	NA	NA	NA	NA	NA	0.6	2	NA	NA	NA	Unlikely	NA	NA	white	1	Unlikely	NA	NA	white
1166-05-08	-267959	NA	NA	NA	NA	NA	Unlikely	NA	NA	NA	NA	NA	NA	NA	NA	NA	0.6	2	NA	NA	NA	Unlikely	NA	NA	white	1	Unlikely	NA	NA	white
1166-05-09	-267958	NA	NA	NA	NA	NA	Unlikely	NA	NA	NA	NA	NA	NA	NA	NA	NA	0.6	2	NA	NA	NA	Unlikely	NA	NA	white	1	Unlikely	NA	NA	white
1166-05-10	-267957	NA	NA	NA	NA	NA	Unlikely	NA	NA	NA	NA	NA	NA	NA	NA	NA	0.6	2	NA	NA	NA	Unlikely	NA	NA	white	1	Unlikely	NA	NA	white
1166-05-11	-267956	NA	NA	NA	NA	NA	Unlikely	NA	NA	NA	NA	NA	NA	NA	NA	NA	0.6	2	NA	NA	NA	Unlikely	NA	NA	white	1	Unlikely	NA	NA	white
1166-05-12	-267955	NA	NA	NA	NA	NA	Unlikely	NA	NA	NA	NA	NA	NA	NA	NA	NA	0.6	2	NA	NA	NA	Unlikely	NA	NA	white	1	Unlikely	NA	NA	white
1166-05-13	-267954	NA	NA	NA	NA	NA	Unlikely	NA	NA	NA	NA	NA	NA	NA	NA	NA	0.6	2	NA	NA	NA	Unlikely	NA	NA	white	1	Unlikely	NA	NA	white
1166-05-14	-267953	NA	NA	NA	NA	NA	Unlikely	NA	NA	NA	NA	NA	NA	NA	NA	NA	0.6	2	NA	NA	NA	Unlikely	NA	NA	white	1	Unlikely	NA	NA	white
1166-05-15	-267952	NA	NA	NA	NA	NA	Unlikely	NA	NA	NA	NA	NA	NA	NA	NA	NA	0.6	2	NA	NA	NA	Unlikely	NA	NA	white	1	Unlikely	NA	NA	white
1166-05-16	-267951	NA	NA	NA	NA	NA	Unlikely	NA	NA	NA	NA	NA	NA	NA	NA	NA	0.6	2	NA	NA	NA	Unlikely	NA	NA	white	1	Unlikely	NA	NA	white
1166-05-17	-267950	NA	NA	NA	NA	NA	Unlikely	NA	NA	NA	NA	NA	NA	NA	NA	NA	0.6	2	NA	NA	NA	Unlikely	NA	NA	white	1	Unlikely	NA	NA	white
1166-05-18	-267949	NA	NA	NA	NA	NA	Unlikely	NA	NA	NA	NA	NA	NA	NA	NA	NA	0.6	2	NA	NA	NA	Unlikely	NA	NA	white	1	Unlikely	NA	NA	white
1166-05-19	-267948	NA	NA	NA	NA	NA	Unlikely	NA	NA	NA	NA	NA	NA	NA	NA	NA	0.6	2	NA	NA	NA	Unlikely	NA	NA	white	1	Unlikely	NA	NA	white
1166-05-20	-267947	NA	NA	NA	NA	NA	Unlikely	NA	NA	NA	NA	NA	NA	NA	NA	NA	0.6	2	NA	NA	NA	Unlikely	NA	NA	white	1	Unlikely	NA	NA	white
1166-05-21	-267946	NA	NA	NA	NA	NA	Unlikely	NA	NA	NA	NA	NA	NA	NA	NA	NA	0.6	2	NA	NA	NA	Unlikely	NA	NA	white	1	Unlikely	NA	NA	white
1166-05-22	-267945	NA	NA	NA	NA	NA	Unlikely	NA	NA	NA	NA	NA	NA	NA	NA	NA	0.6	2	NA	NA	NA	Unlikely	NA	NA	white	1	Unlikely	NA	NA	white
1166-05-23	-267944	NA	NA	NA	NA	NA	Unlikely	NA	NA	NA	NA	NA	NA	NA	NA	NA	0.6	2	NA	NA	NA	Unlikely	NA	NA	white	1	Unlikely	NA	NA	white
1166-05-24	-267943	NA	NA	NA	NA	NA	Unlikely	NA	NA	NA	NA	NA	NA	NA	NA	NA	0.6	2	NA	NA	NA	Unlikely	NA	NA	white	1	Unlikely	NA	NA	white
1166-05-25	-267942	NA	NA	NA	NA	NA	Unlikely	NA	NA	NA	NA	NA	NA	NA	NA	NA	0.6	2	NA	NA	NA	Unlikely	NA	NA	white	1	Unlikely	NA	NA	white
1166-05-26	-267941	NA	NA	NA	NA	NA	Unlikely	NA	NA	NA	NA	NA	NA	NA	NA	NA	0.6	2	NA	NA	NA	Unlikely	NA	NA	white	1	Unlikely	NA	NA	white
1166-05-27	-267940	NA	NA	NA	NA	NA	Unlikely	NA	NA	NA	NA	NA	NA	NA	NA	NA	0.6	2	NA	NA	NA	Unlikely	NA	NA	white	1	Unlikely	NA	NA	white
1166-05-28	-267939	NA	NA	NA	NA	NA	Unlikely	NA	NA	NA	NA	NA	NA	NA	NA	NA	0.6	2	NA	NA	NA	Unlikely	NA	NA	white	1	Unlikely	NA	NA	white
1166-05-29	-267938	NA	NA	NA	NA	NA	Unlikely	NA	NA	NA	NA	NA	NA	NA	NA	NA	0.6	2	NA	NA	NA	Unlikely	NA	NA	white	1	Unlikely	NA	NA	white
1166-05-30	-267937	NA	NA	NA	NA	NA	Unlikely	NA	NA	NA	NA	NA	NA	NA	NA	NA	0.6	2	NA	NA	NA	Unlikely	NA	NA	white	1	Unlikely	NA	NA	white
1166-05-31	-267936	NA	NA	NA	NA	NA	Unlikely	NA	NA	NA	NA	NA	NA	NA	NA	NA	0.6	2	NA	NA	NA	Unlikely	NA	NA	white	1	Unlikely	NA	NA	white
1166-06-01	-267935	NA	NA	NA	NA	NA	Unlikely	NA	NA	NA	NA	NA	NA	NA	NA	NA	0.6	2	NA	NA	NA	Unlikely	NA	NA	white	1	Unlikely	NA	NA	white
1166-06-02	-267934	NA	NA	NA	NA	NA	Unlikely	NA	NA	NA	NA	NA	NA	NA	NA	NA	0.6	2	NA	NA	NA	Unlikely	NA	NA	white	1	Unlikely	NA	NA	white
1166-06-03	-267933	NA	NA	NA	NA	NA	Unlikely	NA	NA	NA	NA	NA	NA	NA	NA	NA	0.6	2	NA	NA	NA	Unlikely	NA	NA	white	1	Unlikely	NA	NA	white
1166-06-04	-267932	NA	NA	NA	NA	NA	Unlikely	NA	NA	NA	NA	NA	NA	NA	NA	NA	0.6	2	NA	NA	NA	Unlikely	NA	NA	white	1	Unlikely	NA	NA	white
1166-06-05	-267931	NA	NA	NA	NA	NA	Unlikely	NA	NA	NA	NA	NA	NA	NA	NA	NA	0.6	2	NA	NA	NA	Unlikely	NA	NA	white	1	Unlikely	NA	NA	white
1166-06-06	-267930	NA	NA	NA	NA	NA	Unlikely	NA	NA	NA	NA	NA	NA	NA	NA	NA	0.6	2	NA	NA	NA	Unlikely	NA	NA	white	1	Unlikely	NA	NA	white
1166-06-07	-267929	NA	NA	NA	NA	NA	Unlikely	NA	NA	NA	NA	NA	NA	NA	NA	NA	0.6	2	NA	NA	NA	Unlikely	NA	NA	white	1	Unlikely	NA	NA	white
1166-06-08	-267928	NA	NA	NA	NA	NA	Unlikely	NA	NA	NA	NA	NA	NA	NA	NA	NA	0.6	2	NA	NA	NA	Unlikely	NA	NA	white	1	Unlikely	NA	NA	white
1166-06-09	-267927	NA	NA	NA	NA	NA	Unlikely	NA	NA	NA	NA	NA	NA	NA	NA	NA	0.6	2	NA	NA	NA	Unlikely	NA	NA	white	1	Unlikely	NA	NA	white
1166-06-10	-267926	NA	NA	NA	NA	NA	Unlikely	NA	NA	NA	NA	NA	NA	NA	NA	NA	0.6	2	NA	NA	NA	Unlikely	NA	NA	white	1	Unlikely	NA	NA	white
1166-06-11	-267925	NA	NA	NA	NA	NA	Unlikely	NA	NA	NA	NA	NA	NA	NA	NA	NA	0.6	2	NA	NA	NA	Unlikely	NA	NA	white	1	Unlikely	NA	NA	white
1166-06-12	-267924	NA	NA	NA	NA	NA	Unlikely	NA	NA	NA	NA	NA	NA	NA	NA	NA	0.6	2	NA	NA	NA	Unlikely	NA	NA	white	1	Unlikely	NA	NA	white
1166-06-13	-267923	NA	NA	NA	NA	NA	Unlikely	NA	NA	NA	NA	NA	NA	NA	NA	NA	0.6	2	NA	NA	NA	Unlikely	NA	NA	white	1	Unlikely	NA	NA	white
1166-06-14	-267922	NA	NA	NA	NA	NA	Unlikely	NA	NA	NA	NA	NA	NA	NA	NA	NA	0.6	2	NA	NA	NA	Unlikely	NA	NA	white	1	Unlikely	NA	NA	white
1166-06-15	-267921	NA	NA	NA	NA	NA	Unlikely	NA	NA	NA	NA	NA	NA	NA	NA	NA	0.6	2	NA	NA	NA	Unlikely	NA	NA	white	1	Unlikely	NA	NA	white
1166-06-16	-267920	NA	NA	NA	NA	NA	Unlikely	NA	NA	NA	NA	NA	NA	NA	NA	NA	0.6	2	NA	NA	NA	Unlikely	NA	NA	white	1	Unlikely	NA	NA	white
1166-06-17	-267919	NA	NA	NA	NA	NA	Unlikely	NA	NA	NA	NA	NA	NA	NA	NA	NA	0.6	2	NA	NA	NA	Unlikely	NA	NA	white	1	Unlikely	NA	NA	white
1166-06-18	-267918	NA	NA	NA	NA	NA	Unlikely	NA	NA	NA	NA	NA	NA	NA	NA	NA	0.6	2	NA	NA	NA	Unlikely	NA	NA	white	1	Unlikely	NA	NA	white
1166-06-19	-267917	NA	NA	NA	NA	NA	Unlikely	NA	NA	NA	NA	NA	NA	NA	NA	NA	0.6	2	NA	NA	NA	Unlikely	NA	NA	white	1	Unlikely	NA	NA	white
1166-06-20	-267916	NA	NA	NA	NA	NA	Unlikely	NA	NA	NA	NA	NA	NA	NA	NA	NA	0.6	2	NA	NA	NA	Unlikely	NA	NA	white	1	Unlikely	NA	NA	white
1166-06-21	-267915	NA	NA	NA	NA	NA	Unlikely	NA	NA	NA	NA	NA	NA	NA	NA	NA	0.6	2	NA	NA	NA	Unlikely	NA	NA	white	1	Unlikely	NA	NA	white
1166-06-22	-267914	NA	NA	NA	NA	NA	Unlikely	NA	NA	NA	NA	NA	NA	NA	NA	NA	0.6	2	NA	NA	NA	Unlikely	NA	NA	white	1	Unlikely	NA	NA	white
1166-06-23	-267913	NA	NA	NA	NA	NA	Unlikely	NA	NA	NA	NA	NA	NA	NA	NA	NA	0.6	2	NA	NA	NA	Unlikely	NA	NA	white	1	Unlikely	NA	NA	white
1166-06-24	-267912	NA	NA	NA	NA	NA	Unlikely	NA	NA	NA	NA	NA	NA	NA	NA	NA	0.6	2	NA	NA	NA	Unlikely	NA	NA	white	1	Unlikely	NA	NA	white
1166-06-25	-267911	NA	NA	NA	NA	NA	Unlikely	NA	NA	NA	NA	NA	NA	NA	NA	NA	0.6	2	NA	NA	NA	Unlikely	NA	NA	white	1	Unlikely	NA	NA	white
1166-06-26	-267910	NA	NA	NA	NA	NA	Unlikely	NA	NA	NA	NA	NA	NA	NA	NA	NA	0.6	2	NA	NA	NA	Unlikely	NA	NA	white	1	Unlikely	NA	NA	white
1166-06-27	-267909	NA	NA	NA	NA	NA	Unlikely	NA	NA	NA	NA	NA	NA	NA	NA	NA	0.6	2	NA	NA	NA	Unlikely	NA	NA	white	1	Unlikely	NA	NA	white
1166-06-28	-267908	NA	NA	NA	NA	NA	Unlikely	NA	NA	NA	NA	NA	NA	NA	NA	NA	0.6	2	NA	NA	NA	Unlikely	NA	NA	white	1	Unlikely	NA	NA	white
1166-06-29	-267907	NA	NA	NA	NA	NA	Unlikely	NA	NA	NA	NA	NA	NA	NA	NA	NA	0.6	2	NA	NA	NA	Unlikely	NA	NA	white	1	Unlikely	NA	NA	white
1166-06-30	-267906	NA	NA	NA	NA	NA	Unlikely	NA	NA	NA	NA	NA	NA	NA	NA	NA	0.6	2	NA	NA	NA	Unlikely	NA	NA	white	1	Unlikely	NA	NA	white
1166-07-01	-267905	NA	NA	NA	NA	NA	Unlikely	NA	NA	NA	NA	NA	NA	NA	NA	NA	0.6	2	NA	NA	NA	Unlikely	NA	NA	white	1	Unlikely	NA	NA	white
1166-07-02	-267904	NA	NA	NA	NA	NA	Unlikely	NA	NA	NA	NA	NA	NA	NA	NA	NA	0.6	2	NA	NA	NA	Unlikely	NA	NA	white	1	Unlikely	NA	NA	white
1166-07-03	-267903	NA	NA	NA	NA	NA	Unlikely	NA	NA	NA	NA	NA	NA	NA	NA	NA	0.6	2	NA	NA	NA	Unlikely	NA	NA	white	1	Unlikely	NA	NA	white
1166-07-04	-267902	NA	NA	NA	NA	NA	Unlikely	NA	NA	NA	NA	NA	NA	NA	NA	NA	0.6	2	NA	NA	NA	Unlikely	NA	NA	white	1	Unlikely	NA	NA	white
1166-07-05	-267901	NA	NA	NA	NA	NA	Unlikely	NA	NA	NA	NA	NA	NA	NA	NA	NA	0.6	2	NA	NA	NA	Unlikely	NA	NA	white	1	Unlikely	NA	NA	white
1166-07-06	-267900	NA	NA	NA	NA	NA	Unlikely	NA	NA	NA	NA	NA	NA	NA	NA	NA	0.6	2	NA	NA	NA	Unlikely	NA	NA	white	1	Unlikely	NA	NA	white
1166-07-07	-267899	NA	NA	NA	NA	NA	Unlikely	NA	NA	NA	NA	NA	NA	NA	NA	NA	0.6	2	NA	NA	NA	Unlikely	NA	NA	white	1	Unlikely	NA	NA	white
1166-07-08	-267898	NA	NA	NA	NA	NA	Unlikely	NA	NA	NA	NA	NA	NA	NA	NA	NA	0.6	2	NA	NA	NA	Unlikely	NA	NA	white	1	Unlikely	NA	NA	white
1166-07-09	-267897	NA	NA	NA	NA	NA	Unlikely	NA	NA	NA	NA	NA	NA	NA	NA	NA	0.6	2	NA	NA	NA	Unlikely	NA	NA	white	1	Unlikely	NA	NA	white
1166-07-10	-267896	NA	NA	NA	NA	NA	Unlikely	NA	NA	NA	NA	NA	NA	NA	NA	NA	0.6	2	NA	NA	NA	Unlikely	NA	NA	white	1	Unlikely	NA	NA	white
1166-07-11	-267895	NA	NA	NA	NA	NA	Unlikely	NA	NA	NA	NA	NA	NA	NA	NA	NA	0.6	2	NA	NA	NA	Unlikely	NA	NA	white	1	Unlikely	NA	NA	white
1166-07-12	-267894	NA	NA	NA	NA	NA	Unlikely	NA	NA	NA	NA	NA	NA	NA	NA	NA	0.6	2	NA	NA	NA	Unlikely	NA	NA	white	1	Unlikely	NA	NA	white
1166-07-13	-267893	NA	NA	NA	NA	NA	Unlikely	NA	NA	NA	NA	NA	NA	NA	NA	NA	0.6	2	NA	NA	NA	Unlikely	NA	NA	white	1	Unlikely	NA	NA	white
1166-07-14	-267892	NA	NA	NA	NA	NA	Unlikely	NA	NA	NA	NA	NA	NA	NA	NA	NA	0.6	2	NA	NA	NA	Unlikely	NA	NA	white	1	Unlikely	NA	NA	white
1166-07-15	-267891	NA	NA	NA	NA	NA	Unlikely	NA	NA	NA	NA	NA	NA	NA	NA	NA	0.6	2	NA	NA	NA	Unlikely	NA	NA	white	1	Unlikely	NA	NA	white
1166-07-16	-267890	NA	NA	NA	NA	NA	Unlikely	NA	NA	NA	NA	NA	NA	NA	NA	NA	0.6	2	NA	NA	NA	Unlikely	NA	NA	white	1	Unlikely	NA	NA	white
1166-07-17	-267889	NA	NA	NA	NA	NA	Unlikely	NA	NA	NA	NA	NA	NA	NA	NA	NA	0.6	2	NA	NA	NA	Unlikely	NA	NA	white	1	Unlikely	NA	NA	white
1166-07-18	-267888	NA	NA	NA	NA	NA	Unlikely	NA	NA	NA	NA	NA	NA	NA	NA	NA	0.6	2	NA	NA	NA	Unlikely	NA	NA	white	1	Unlikely	NA	NA	white
1166-07-19	-267887	NA	NA	NA	NA	NA	Unlikely	NA	NA	NA	NA	NA	NA	NA	NA	NA	0.6	2	NA	NA	NA	Unlikely	NA	NA	white	1	Unlikely	NA	NA	white
1166-07-20	-267886	NA	NA	NA	NA	NA	Unlikely	NA	NA	NA	NA	NA	NA	NA	NA	NA	0.6	2	NA	NA	NA	Unlikely	NA	NA	white	1	Unlikely	NA	NA	white
1166-07-21	-267885	NA	NA	NA	NA	NA	Unlikely	NA	NA	NA	NA	NA	NA	NA	NA	NA	0.6	2	NA	NA	NA	Unlikely	NA	NA	white	1	Unlikely	NA	NA	white
1166-07-22	-267884	NA	NA	NA	NA	NA	Unlikely	NA	NA	NA	NA	NA	NA	NA	NA	NA	0.6	2	NA	NA	NA	Unlikely	NA	NA	white	1	Unlikely	NA	NA	white
1166-07-23	-267883	NA	NA	NA	NA	NA	Unlikely	NA	NA	NA	NA	NA	NA	NA	NA	NA	0.6	2	NA	NA	NA	Unlikely	NA	NA	white	1	Unlikely	NA	NA	white
1166-07-24	-267882	NA	NA	NA	NA	NA	Unlikely	NA	NA	NA	NA	NA	NA	NA	NA	NA	0.6	2	NA	NA	NA	Unlikely	NA	NA	white	1	Unlikely	NA	NA	white
1166-07-25	-267881	NA	NA	NA	NA	NA	Unlikely	NA	NA	NA	NA	NA	NA	NA	NA	NA	0.6	2	NA	NA	NA	Unlikely	NA	NA	white	1	Unlikely	NA	NA	white
1166-07-26	-267880	NA	NA	NA	NA	NA	Unlikely	NA	NA	NA	NA	NA	NA	NA	NA	NA	0.6	2	NA	NA	NA	Unlikely	NA	NA	white	1	Unlikely	NA	NA	white
1166-07-27	-267879	NA	NA	NA	NA	NA	Unlikely	NA	NA	NA	NA	NA	NA	NA	NA	NA	0.6	2	NA	NA	NA	Unlikely	NA	NA	white	1	Unlikely	NA	NA	white
1166-07-28	-267878	NA	NA	NA	NA	NA	Unlikely	NA	NA	NA	NA	NA	NA	NA	NA	NA	0.6	2	NA	NA	NA	Unlikely	NA	NA	white	1	Unlikely	NA	NA	white
1166-07-29	-267877	NA	NA	NA	NA	NA	Unlikely	NA	NA	NA	NA	NA	NA	NA	NA	NA	0.6	2	NA	NA	NA	Unlikely	NA	NA	white	1	Unlikely	NA	NA	white
1166-07-30	-267876	NA	NA	NA	NA	NA	Unlikely	NA	NA	NA	NA	NA	NA	NA	NA	NA	0.6	2	NA	NA	NA	Unlikely	NA	NA	white	1	Unlikely	NA	NA	white
1166-07-31	-267875	NA	NA	NA	NA	NA	Unlikely	NA	NA	NA	NA	NA	NA	NA	NA	NA	0.6	2	0.360182	0.271574	0.0824194	Unlikely	NA	NA	white	1	Unlikely	NA	NA	white
1166-08-01	-267874	NA	NA	NA	NA	NA	Unlikely	NA	NA	NA	NA	NA	NA	NA	NA	NA	0.6	2	NA	NA	NA	Unlikely	NA	NA	white	1	Unlikely	NA	NA	white
1166-08-02	-267873	NA	NA	NA	NA	NA	Unlikely	NA	NA	NA	NA	NA	NA	NA	NA	NA	0.6	2	NA	NA	NA	Unlikely	NA	NA	white	1	Unlikely	NA	NA	white
1166-08-03	-267872	NA	NA	NA	NA	NA	Unlikely	NA	NA	NA	NA	NA	NA	NA	NA	NA	0.6	2	NA	NA	NA	Unlikely	NA	NA	white	1	Unlikely	NA	NA	white
1166-08-04	-267871	NA	NA	NA	NA	NA	Unlikely	NA	NA	NA	NA	NA	NA	NA	NA	NA	0.6	2	NA	NA	NA	Unlikely	NA	NA	white	1	Unlikely	NA	NA	white
1166-08-05	-267870	NA	NA	NA	NA	NA	Unlikely	NA	NA	NA	NA	NA	NA	NA	NA	NA	0.6	2	NA	NA	NA	Unlikely	NA	NA	white	1	Unlikely	NA	NA	white
1166-08-06	-267869	NA	NA	NA	NA	NA	Unlikely	NA	NA	NA	NA	NA	NA	NA	NA	NA	0.6	2	NA	NA	NA	Unlikely	NA	NA	white	1	Unlikely	NA	NA	white
1166-08-07	-267868	NA	NA	NA	NA	NA	Unlikely	NA	NA	NA	NA	NA	NA	NA	NA	NA	0.6	2	NA	NA	NA	Unlikely	NA	NA	white	1	Unlikely	NA	NA	white
1166-08-08	-267867	NA	NA	NA	NA	NA	Unlikely	NA	NA	NA	NA	NA	NA	NA	NA	NA	0.6	2	NA	NA	NA	Unlikely	NA	NA	white	1	Unlikely	NA	NA	white
1166-08-09	-267866	NA	NA	NA	NA	NA	Unlikely	NA	NA	NA	NA	NA	NA	NA	NA	NA	0.6	2	NA	NA	NA	Unlikely	NA	NA	white	1	Unlikely	NA	NA	white
1166-08-10	-267865	NA	NA	NA	NA	NA	Unlikely	NA	NA	NA	NA	NA	NA	NA	NA	NA	0.6	2	NA	NA	NA	Unlikely	NA	NA	white	1	Unlikely	NA	NA	white
1166-08-11	-267864	NA	NA	NA	NA	NA	Unlikely	NA	NA	NA	NA	NA	NA	NA	NA	NA	0.6	2	NA	NA	NA	Unlikely	NA	NA	white	1	Unlikely	NA	NA	white
1166-08-12	-267863	NA	NA	NA	NA	NA	Unlikely	NA	NA	NA	NA	NA	NA	NA	NA	NA	0.6	2	NA	NA	NA	Unlikely	NA	NA	white	1	Unlikely	NA	NA	white
1166-08-13	-267862	NA	NA	NA	NA	NA	Unlikely	NA	NA	NA	NA	NA	NA	NA	NA	NA	0.6	2	NA	NA	NA	Unlikely	NA	NA	white	1	Unlikely	NA	NA	white
1166-08-14	-267861	NA	NA	NA	NA	NA	Unlikely	NA	NA	NA	NA	NA	NA	NA	NA	NA	0.6	2	NA	NA	NA	Unlikely	NA	NA	white	1	Unlikely	NA	NA	white
1166-08-15	-267860	NA	NA	NA	NA	NA	Unlikely	NA	NA	NA	NA	NA	NA	NA	NA	NA	0.6	2	NA	NA	NA	Unlikely	NA	NA	white	1	Unlikely	NA	NA	white
1166-08-16	-267859	NA	NA	NA	NA	NA	Unlikely	NA	NA	NA	NA	NA	NA	NA	NA	NA	0.6	2	NA	NA	NA	Unlikely	NA	NA	white	1	Unlikely	NA	NA	white
1166-08-17	-267858	NA	NA	NA	NA	NA	Unlikely	NA	NA	NA	NA	NA	NA	NA	NA	NA	0.6	2	NA	NA	NA	Unlikely	NA	NA	white	1	Unlikely	NA	NA	white
1166-08-18	-267857	NA	NA	NA	NA	NA	Unlikely	NA	NA	NA	NA	NA	NA	NA	NA	NA	0.6	2	NA	NA	NA	Unlikely	NA	NA	white	1	Unlikely	NA	NA	white
1166-08-19	-267856	NA	NA	NA	NA	NA	Unlikely	NA	NA	NA	NA	NA	NA	NA	NA	NA	0.6	2	NA	NA	NA	Unlikely	NA	NA	white	1	Unlikely	NA	NA	white
1166-08-20	-267855	NA	NA	NA	NA	NA	Unlikely	NA	NA	NA	NA	NA	NA	NA	NA	NA	0.6	2	NA	NA	NA	Unlikely	NA	NA	white	1	Unlikely	NA	NA	white
1166-08-21	-267854	NA	NA	NA	NA	NA	Unlikely	NA	NA	NA	NA	NA	NA	NA	NA	NA	0.6	2	NA	NA	NA	Unlikely	NA	NA	white	1	Unlikely	NA	NA	white
1166-08-22	-267853	NA	NA	NA	NA	NA	Unlikely	NA	NA	NA	NA	NA	NA	NA	NA	NA	0.6	2	NA	NA	NA	Unlikely	NA	NA	white	1	Unlikely	NA	NA	white
1166-08-23	-267852	NA	NA	NA	NA	NA	Unlikely	NA	NA	NA	NA	NA	NA	NA	NA	NA	0.6	2	NA	NA	NA	Unlikely	NA	NA	white	1	Unlikely	NA	NA	white
1166-08-24	-267851	NA	NA	NA	NA	NA	Unlikely	NA	NA	NA	NA	NA	NA	NA	NA	NA	0.6	2	NA	NA	NA	Unlikely	NA	NA	white	1	Unlikely	NA	NA	white
1166-08-25	-267850	NA	NA	NA	NA	NA	Unlikely	NA	NA	NA	NA	NA	NA	NA	NA	NA	0.6	2	NA	NA	NA	Unlikely	NA	NA	white	1	Unlikely	NA	NA	white
1166-08-26	-267849	NA	NA	NA	NA	NA	Unlikely	NA	NA	NA	NA	NA	NA	NA	NA	NA	0.6	2	NA	NA	NA	Unlikely	NA	NA	white	1	Unlikely	NA	NA	white
1166-08-27	-267848	NA	NA	NA	NA	NA	Unlikely	NA	NA	NA	NA	NA	NA	NA	NA	NA	0.6	2	NA	NA	NA	Unlikely	NA	NA	white	1	Unlikely	NA	NA	white
1166-08-28	-267847	NA	NA	NA	NA	NA	Unlikely	NA	NA	NA	NA	NA	NA	NA	NA	NA	0.6	2	NA	NA	NA	Unlikely	NA	NA	white	1	Unlikely	NA	NA	white
1166-08-29	-267846	NA	NA	NA	NA	NA	Unlikely	NA	NA	NA	NA	NA	NA	NA	NA	NA	0.6	2	NA	NA	NA	Unlikely	NA	NA	white	1	Unlikely	NA	NA	white
1166-08-30	-267845	NA	NA	NA	NA	NA	Unlikely	NA	NA	NA	NA	NA	NA	NA	NA	NA	0.6	2	NA	NA	NA	Unlikely	NA	NA	white	1	Unlikely	NA	NA	white
1166-08-31	-267844	NA	NA	NA	NA	NA	Unlikely	NA	NA	NA	NA	NA	NA	NA	NA	NA	0.6	2	NA	NA	NA	Unlikely	NA	NA	white	1	Unlikely	NA	NA	white
1166-09-01	-267843	NA	NA	NA	NA	NA	Unlikely	NA	NA	NA	NA	NA	NA	NA	NA	NA	0.6	2	NA	NA	NA	Unlikely	NA	NA	white	1	Unlikely	NA	NA	white
1166-09-02	-267842	NA	NA	NA	NA	NA	Unlikely	NA	NA	NA	NA	NA	NA	NA	NA	NA	0.6	2	NA	NA	NA	Unlikely	NA	NA	white	1	Unlikely	NA	NA	white
1166-09-03	-267841	NA	NA	NA	NA	NA	Unlikely	NA	NA	NA	NA	NA	NA	NA	NA	NA	0.6	2	NA	NA	NA	Unlikely	NA	NA	white	1	Unlikely	NA	NA	white
1166-09-04	-267840	NA	NA	NA	NA	NA	Unlikely	NA	NA	NA	NA	NA	NA	NA	NA	NA	0.6	2	NA	NA	NA	Unlikely	NA	NA	white	1	Unlikely	NA	NA	white
1166-09-05	-267839	NA	NA	NA	NA	NA	Unlikely	NA	NA	NA	NA	NA	NA	NA	NA	NA	0.6	2	NA	NA	NA	Unlikely	NA	NA	white	1	Unlikely	NA	NA	white
1166-09-06	-267838	NA	NA	NA	NA	NA	Unlikely	NA	NA	NA	NA	NA	NA	NA	NA	NA	0.6	2	NA	NA	NA	Unlikely	NA	NA	white	1	Unlikely	NA	NA	white
1166-09-07	-267837	NA	NA	NA	NA	NA	Unlikely	NA	NA	NA	NA	NA	NA	NA	NA	NA	0.6	2	NA	NA	NA	Unlikely	NA	NA	white	1	Unlikely	NA	NA	white
1166-09-08	-267836	NA	NA	NA	NA	NA	Unlikely	NA	NA	NA	NA	NA	NA	NA	NA	NA	0.6	2	NA	NA	NA	Unlikely	NA	NA	white	1	Unlikely	NA	NA	white
1166-09-09	-267835	NA	NA	NA	NA	NA	Unlikely	NA	NA	NA	NA	NA	NA	NA	NA	NA	0.6	2	NA	NA	NA	Unlikely	NA	NA	white	1	Unlikely	NA	NA	white
1166-09-10	-267834	NA	NA	NA	NA	NA	Unlikely	NA	NA	NA	NA	NA	NA	NA	NA	NA	0.6	2	NA	NA	NA	Unlikely	NA	NA	white	1	Unlikely	NA	NA	white
1166-09-11	-267833	NA	NA	NA	NA	NA	Unlikely	NA	NA	NA	NA	NA	NA	NA	NA	NA	0.6	2	NA	NA	NA	Unlikely	NA	NA	white	1	Unlikely	NA	NA	white
1166-09-12	-267832	NA	NA	NA	NA	NA	Unlikely	NA	NA	NA	NA	NA	NA	NA	NA	NA	0.6	2	NA	NA	NA	Unlikely	NA	NA	white	1	Unlikely	NA	NA	white
1166-09-13	-267831	NA	NA	NA	NA	NA	Unlikely	NA	NA	NA	NA	NA	NA	NA	NA	NA	0.6	2	NA	NA	NA	Unlikely	NA	NA	white	1	Unlikely	NA	NA	white
1166-09-14	-267830	NA	NA	NA	NA	NA	Unlikely	NA	NA	NA	NA	NA	NA	NA	NA	NA	0.6	2	NA	NA	NA	Unlikely	NA	NA	white	1	Unlikely	NA	NA	white
1166-09-15	-267829	NA	NA	NA	NA	NA	Unlikely	NA	NA	NA	NA	NA	NA	NA	NA	NA	0.6	2	NA	NA	NA	Unlikely	NA	NA	white	1	Unlikely	NA	NA	white
1166-09-16	-267828	NA	NA	NA	NA	NA	Unlikely	NA	NA	NA	NA	NA	NA	NA	NA	NA	0.6	2	NA	NA	NA	Unlikely	NA	NA	white	1	Unlikely	NA	NA	white
1166-09-17	-267827	NA	NA	NA	NA	NA	Unlikely	NA	NA	NA	NA	NA	NA	NA	NA	NA	0.6	2	NA	NA	NA	Unlikely	NA	NA	white	1	Unlikely	NA	NA	white
1166-09-18	-267826	NA	NA	NA	NA	NA	Unlikely	NA	NA	NA	NA	NA	NA	NA	NA	NA	0.6	2	NA	NA	NA	Unlikely	NA	NA	white	1	Unlikely	NA	NA	white
1166-09-19	-267825	NA	NA	NA	NA	NA	Unlikely	NA	NA	NA	NA	NA	NA	NA	NA	NA	0.6	2	NA	NA	NA	Unlikely	NA	NA	white	1	Unlikely	NA	NA	white
1166-09-20	-267824	NA	NA	NA	NA	NA	Unlikely	NA	NA	NA	NA	NA	NA	NA	NA	NA	0.6	2	NA	NA	NA	Unlikely	NA	NA	white	1	Unlikely	NA	NA	white
1166-09-21	-267823	NA	NA	NA	NA	NA	Unlikely	NA	NA	NA	NA	NA	NA	NA	NA	NA	0.6	2	NA	NA	NA	Unlikely	NA	NA	white	1	Unlikely	NA	NA	white
1166-09-22	-267822	NA	NA	NA	NA	NA	Unlikely	NA	NA	NA	NA	NA	NA	NA	NA	NA	0.6	2	NA	NA	NA	Unlikely	NA	NA	white	1	Unlikely	NA	NA	white
1166-09-23	-267821	NA	NA	NA	NA	NA	Unlikely	NA	NA	NA	NA	NA	NA	NA	NA	NA	0.6	2	NA	NA	NA	Unlikely	NA	NA	white	1	Unlikely	NA	NA	white
1166-09-24	-267820	NA	NA	NA	NA	NA	Unlikely	NA	NA	NA	NA	NA	NA	NA	NA	NA	0.6	2	NA	NA	NA	Unlikely	NA	NA	white	1	Unlikely	NA	NA	white
1166-09-25	-267819	NA	NA	NA	NA	NA	Unlikely	NA	NA	NA	NA	NA	NA	NA	NA	NA	0.6	2	NA	NA	NA	Unlikely	NA	NA	white	1	Unlikely	NA	NA	white
1166-09-26	-267818	NA	NA	NA	NA	NA	Unlikely	NA	NA	NA	NA	NA	NA	NA	NA	NA	0.6	2	NA	NA	NA	Unlikely	NA	NA	white	1	Unlikely	NA	NA	white
1166-09-27	-267817	NA	NA	NA	NA	NA	Unlikely	NA	NA	NA	NA	NA	NA	NA	NA	NA	0.6	2	NA	NA	NA	Unlikely	NA	NA	white	1	Unlikely	NA	NA	white
1166-09-28	-267816	NA	NA	NA	NA	NA	Unlikely	NA	NA	NA	NA	NA	NA	NA	NA	NA	0.6	2	NA	NA	NA	Unlikely	NA	NA	white	1	Unlikely	NA	NA	white
1166-09-29	-267815	NA	NA	NA	NA	NA	Unlikely	NA	NA	NA	NA	NA	NA	NA	NA	NA	0.6	2	NA	NA	NA	Unlikely	NA	NA	white	1	Unlikely	NA	NA	white
1166-09-30	-267814	NA	NA	NA	NA	NA	Unlikely	NA	NA	NA	NA	NA	NA	NA	NA	NA	0.6	2	NA	NA	NA	Unlikely	NA	NA	white	1	Unlikely	NA	NA	white
1166-10-01	-267813	NA	NA	NA	NA	NA	Unlikely	NA	NA	NA	NA	NA	NA	NA	NA	NA	0.6	2	NA	NA	NA	Unlikely	NA	NA	white	1	Unlikely	NA	NA	white
1166-10-02	-267812	NA	NA	NA	NA	NA	Unlikely	NA	NA	NA	NA	NA	NA	NA	NA	NA	0.6	2	NA	NA	NA	Unlikely	NA	NA	white	1	Unlikely	NA	NA	white
1166-10-03	-267811	NA	NA	NA	NA	NA	Unlikely	NA	NA	NA	NA	NA	NA	NA	NA	NA	0.6	2	NA	NA	NA	Unlikely	NA	NA	white	1	Unlikely	NA	NA	white
1166-10-04	-267810	NA	NA	NA	NA	NA	Unlikely	NA	NA	NA	NA	NA	NA	NA	NA	NA	0.6	2	NA	NA	NA	Unlikely	NA	NA	white	1	Unlikely	NA	NA	white
1166-10-05	-267809	NA	NA	NA	NA	NA	Unlikely	NA	NA	NA	NA	NA	NA	NA	NA	NA	0.6	2	NA	NA	NA	Unlikely	NA	NA	white	1	Unlikely	NA	NA	white
1166-10-06	-267808	NA	NA	NA	NA	NA	Unlikely	NA	NA	NA	NA	NA	NA	NA	NA	NA	0.6	2	NA	NA	NA	Unlikely	NA	NA	white	1	Unlikely	NA	NA	white
1166-10-07	-267807	NA	NA	NA	NA	NA	Unlikely	NA	NA	NA	NA	NA	NA	NA	NA	NA	0.6	2	NA	NA	NA	Unlikely	NA	NA	white	1	Unlikely	NA	NA	white
1166-10-08	-267806	NA	NA	NA	NA	NA	Unlikely	NA	NA	NA	NA	NA	NA	NA	NA	NA	0.6	2	NA	NA	NA	Unlikely	NA	NA	white	1	Unlikely	NA	NA	white
1166-10-09	-267805	NA	NA	NA	NA	NA	Unlikely	NA	NA	NA	NA	NA	NA	NA	NA	NA	0.6	2	NA	NA	NA	Unlikely	NA	NA	white	1	Unlikely	NA	NA	white
1166-10-10	-267804	NA	NA	NA	NA	NA	Unlikely	NA	NA	NA	NA	NA	NA	NA	NA	NA	0.6	2	NA	NA	NA	Unlikely	NA	NA	white	1	Unlikely	NA	NA	white
1166-10-11	-267803	NA	NA	NA	NA	NA	Unlikely	NA	NA	NA	NA	NA	NA	NA	NA	NA	0.6	2	NA	NA	NA	Unlikely	NA	NA	white	1	Unlikely	NA	NA	white
1166-10-12	-267802	NA	NA	NA	NA	NA	Unlikely	NA	NA	NA	NA	NA	NA	NA	NA	NA	0.6	2	NA	NA	NA	Unlikely	NA	NA	white	1	Unlikely	NA	NA	white
1166-10-13	-267801	NA	NA	NA	NA	NA	Unlikely	NA	NA	NA	NA	NA	NA	NA	NA	NA	0.6	2	NA	NA	NA	Unlikely	NA	NA	white	1	Unlikely	NA	NA	white
1166-10-14	-267800	NA	NA	NA	NA	NA	Unlikely	NA	NA	NA	NA	NA	NA	NA	NA	NA	0.6	2	NA	NA	NA	Unlikely	NA	NA	white	1	Unlikely	NA	NA	white
1166-10-15	-267799	NA	NA	NA	NA	NA	Unlikely	NA	NA	NA	NA	NA	NA	NA	NA	NA	0.6	2	NA	NA	NA	Unlikely	NA	NA	white	1	Unlikely	NA	NA	white
1166-10-16	-267798	NA	NA	NA	NA	NA	Unlikely	NA	NA	NA	NA	NA	NA	NA	NA	NA	0.6	2	NA	NA	NA	Unlikely	NA	NA	white	1	Unlikely	NA	NA	white
1166-10-17	-267797	NA	NA	NA	NA	NA	Unlikely	NA	NA	NA	NA	NA	NA	NA	NA	NA	0.6	2	NA	NA	NA	Unlikely	NA	NA	white	1	Unlikely	NA	NA	white
1166-10-18	-267796	NA	NA	NA	NA	NA	Unlikely	NA	NA	NA	NA	NA	NA	NA	NA	NA	0.6	2	NA	NA	NA	Unlikely	NA	NA	white	1	Unlikely	NA	NA	white
1166-10-19	-267795	NA	NA	NA	NA	NA	Unlikely	NA	NA	NA	NA	NA	NA	NA	NA	NA	0.6	2	NA	NA	NA	Unlikely	NA	NA	white	1	Unlikely	NA	NA	white
1166-10-20	-267794	NA	NA	NA	NA	NA	Unlikely	NA	NA	NA	NA	NA	NA	NA	NA	NA	0.6	2	NA	NA	NA	Unlikely	NA	NA	white	1	Unlikely	NA	NA	white
1166-10-21	-267793	NA	NA	NA	NA	NA	Unlikely	NA	NA	NA	NA	NA	NA	NA	NA	NA	0.6	2	NA	NA	NA	Unlikely	NA	NA	white	1	Unlikely	NA	NA	white
1166-10-22	-267792	NA	NA	NA	NA	NA	Unlikely	NA	NA	NA	NA	NA	NA	NA	NA	NA	0.6	2	NA	NA	NA	Unlikely	NA	NA	white	1	Unlikely	NA	NA	white
1166-10-23	-267791	NA	NA	NA	NA	NA	Unlikely	NA	NA	NA	NA	NA	NA	NA	NA	NA	0.6	2	NA	NA	NA	Unlikely	NA	NA	white	1	Unlikely	NA	NA	white
1166-10-24	-267790	NA	NA	NA	NA	NA	Unlikely	NA	NA	NA	NA	NA	NA	NA	NA	NA	0.6	2	NA	NA	NA	Unlikely	NA	NA	white	1	Unlikely	NA	NA	white
1166-10-25	-267789	NA	NA	NA	NA	NA	Unlikely	NA	NA	NA	NA	NA	NA	NA	NA	NA	0.6	2	NA	NA	NA	Unlikely	NA	NA	white	1	Unlikely	NA	NA	white
1166-10-26	-267788	NA	NA	NA	NA	NA	Unlikely	NA	NA	NA	NA	NA	NA	NA	NA	NA	0.6	2	NA	NA	NA	Unlikely	NA	NA	white	1	Unlikely	NA	NA	white
1166-10-27	-267787	NA	NA	NA	NA	NA	Unlikely	NA	NA	NA	NA	NA	NA	NA	NA	NA	0.6	2	NA	NA	NA	Unlikely	NA	NA	white	1	Unlikely	NA	NA	white
1166-10-28	-267786	NA	NA	NA	NA	NA	Unlikely	NA	NA	NA	NA	NA	NA	NA	NA	NA	0.6	2	NA	NA	NA	Unlikely	NA	NA	white	1	Unlikely	NA	NA	white
1166-10-29	-267785	NA	NA	NA	NA	NA	Unlikely	NA	NA	NA	NA	NA	NA	NA	NA	NA	0.6	2	NA	NA	NA	Unlikely	NA	NA	white	1	Unlikely	NA	NA	white
1166-10-30	-267784	NA	NA	NA	NA	NA	Unlikely	NA	NA	NA	NA	NA	NA	NA	NA	NA	0.6	2	NA	NA	NA	Unlikely	NA	NA	white	1	Unlikely	NA	NA	white
1166-10-31	-267783	NA	NA	NA	NA	NA	Unlikely	NA	NA	NA	NA	NA	NA	NA	NA	NA	0.6	2	NA	NA	NA	Unlikely	NA	NA	white	1	Unlikely	NA	NA	white
1166-11-01	-267782	NA	NA	NA	NA	NA	Unlikely	NA	NA	NA	NA	NA	NA	NA	NA	NA	0.6	2	NA	NA	NA	Unlikely	NA	NA	white	1	Unlikely	NA	NA	white
1166-11-02	-267781	NA	NA	NA	NA	NA	Unlikely	NA	NA	NA	NA	NA	NA	NA	NA	NA	0.6	2	NA	NA	NA	Unlikely	NA	NA	white	1	Unlikely	NA	NA	white
1166-11-03	-267780	NA	NA	NA	NA	NA	Unlikely	NA	NA	NA	NA	NA	NA	NA	NA	NA	0.6	2	NA	NA	NA	Unlikely	NA	NA	white	1	Unlikely	NA	NA	white
1166-11-04	-267779	NA	NA	NA	NA	NA	Unlikely	NA	NA	NA	NA	NA	NA	NA	NA	NA	0.6	2	NA	NA	NA	Unlikely	NA	NA	white	1	Unlikely	NA	NA	white
1166-11-05	-267778	NA	NA	NA	NA	NA	Unlikely	NA	NA	NA	NA	NA	NA	NA	NA	NA	0.6	2	NA	NA	NA	Unlikely	NA	NA	white	1	Unlikely	NA	NA	white
1166-11-06	-267777	NA	NA	NA	NA	NA	Unlikely	NA	NA	NA	NA	NA	NA	NA	NA	NA	0.6	2	NA	NA	NA	Unlikely	NA	NA	white	1	Unlikely	NA	NA	white
1166-11-07	-267776	NA	NA	NA	NA	NA	Unlikely	NA	NA	NA	NA	NA	NA	NA	NA	NA	0.6	2	NA	NA	NA	Unlikely	NA	NA	white	1	Unlikely	NA	NA	white
1166-11-08	-267775	NA	NA	NA	NA	NA	Unlikely	NA	NA	NA	NA	NA	NA	NA	NA	NA	0.6	2	NA	NA	NA	Unlikely	NA	NA	white	1	Unlikely	NA	NA	white
1166-11-09	-267774	NA	NA	NA	NA	NA	Unlikely	NA	NA	NA	NA	NA	NA	NA	NA	NA	0.6	2	NA	NA	NA	Unlikely	NA	NA	white	1	Unlikely	NA	NA	white
1166-11-10	-267773	NA	NA	NA	NA	NA	Unlikely	NA	NA	NA	NA	NA	NA	NA	NA	NA	0.6	2	NA	NA	NA	Unlikely	NA	NA	white	1	Unlikely	NA	NA	white
1166-11-11	-267772	NA	NA	NA	NA	NA	Unlikely	NA	NA	NA	NA	NA	NA	NA	NA	NA	0.6	2	NA	NA	NA	Unlikely	NA	NA	white	1	Unlikely	NA	NA	white
1166-11-12	-267771	NA	NA	NA	NA	NA	Unlikely	NA	NA	NA	NA	NA	NA	NA	NA	NA	0.6	2	NA	NA	NA	Unlikely	NA	NA	white	1	Unlikely	NA	NA	white
1166-11-13	-267770	NA	NA	NA	NA	NA	Unlikely	NA	NA	NA	NA	NA	NA	NA	NA	NA	0.6	2	NA	NA	NA	Unlikely	NA	NA	white	1	Unlikely	NA	NA	white
1166-11-14	-267769	NA	NA	NA	NA	NA	Unlikely	NA	NA	NA	NA	NA	NA	NA	NA	NA	0.6	2	NA	NA	NA	Unlikely	NA	NA	white	1	Unlikely	NA	NA	white
1166-11-15	-267768	NA	NA	NA	NA	NA	Unlikely	NA	NA	NA	NA	NA	NA	NA	NA	NA	0.6	2	NA	NA	NA	Unlikely	NA	NA	white	1	Unlikely	NA	NA	white
1166-11-16	-267767	NA	NA	NA	NA	NA	Unlikely	NA	NA	NA	NA	NA	NA	NA	NA	NA	0.6	2	NA	NA	NA	Unlikely	NA	NA	white	1	Unlikely	NA	NA	white
1166-11-17	-267766	NA	NA	NA	NA	NA	Unlikely	NA	NA	NA	NA	NA	NA	NA	NA	NA	0.6	2	NA	NA	NA	Unlikely	NA	NA	white	1	Unlikely	NA	NA	white
1166-11-18	-267765	NA	NA	NA	NA	NA	Unlikely	NA	NA	NA	NA	NA	NA	NA	NA	NA	0.6	2	NA	NA	NA	Unlikely	NA	NA	white	1	Unlikely	NA	NA	white
1166-11-19	-267764	NA	NA	NA	NA	NA	Unlikely	NA	NA	NA	NA	NA	NA	NA	NA	NA	0.6	2	NA	NA	NA	Unlikely	NA	NA	white	1	Unlikely	NA	NA	white
1166-11-20	-267763	NA	NA	NA	NA	NA	Unlikely	NA	NA	NA	NA	NA	NA	NA	NA	NA	0.6	2	NA	NA	NA	Unlikely	NA	NA	white	1	Unlikely	NA	NA	white
1166-11-21	-267762	NA	NA	NA	NA	NA	Unlikely	NA	NA	NA	NA	NA	NA	NA	NA	NA	0.6	2	NA	NA	NA	Unlikely	NA	NA	white	1	Unlikely	NA	NA	white
1166-11-22	-267761	NA	NA	NA	NA	NA	Unlikely	NA	NA	NA	NA	NA	NA	NA	NA	NA	0.6	2	NA	NA	NA	Unlikely	NA	NA	white	1	Unlikely	NA	NA	white
1166-11-23	-267760	NA	NA	NA	NA	NA	Unlikely	NA	NA	NA	NA	NA	NA	NA	NA	NA	0.6	2	NA	NA	NA	Unlikely	NA	NA	white	1	Unlikely	NA	NA	white
1166-11-24	-267759	NA	NA	NA	NA	NA	Unlikely	NA	NA	NA	NA	NA	NA	NA	NA	NA	0.6	2	NA	NA	NA	Unlikely	NA	NA	white	1	Unlikely	NA	NA	white
1166-11-25	-267758	NA	NA	NA	NA	NA	Unlikely	NA	NA	NA	NA	NA	NA	NA	NA	NA	0.6	2	NA	NA	NA	Unlikely	NA	NA	white	1	Unlikely	NA	NA	white
1166-11-26	-267757	NA	NA	NA	NA	NA	Unlikely	NA	NA	NA	NA	NA	NA	NA	NA	NA	0.6	2	NA	NA	NA	Unlikely	NA	NA	white	1	Unlikely	NA	NA	white
1166-11-27	-267756	NA	NA	NA	NA	NA	Unlikely	NA	NA	NA	NA	NA	NA	NA	NA	NA	0.6	2	NA	NA	NA	Unlikely	NA	NA	white	1	Unlikely	NA	NA	white
1166-11-28	-267755	NA	NA	NA	NA	NA	Unlikely	NA	NA	NA	NA	NA	NA	NA	NA	NA	0.6	2	NA	NA	NA	Unlikely	NA	NA	white	1	Unlikely	NA	NA	white
1166-11-29	-267754	NA	NA	NA	NA	NA	Unlikely	NA	NA	NA	NA	NA	NA	NA	NA	NA	0.6	2	NA	NA	NA	Unlikely	NA	NA	white	1	Unlikely	NA	NA	white
1166-11-30	-267753	NA	NA	NA	NA	NA	Unlikely	NA	NA	NA	NA	NA	NA	NA	NA	NA	0.6	2	NA	NA	NA	Unlikely	NA	NA	white	1	Unlikely	NA	NA	white
1166-12-01	-267752	NA	NA	NA	NA	NA	Unlikely	NA	NA	NA	NA	NA	NA	NA	NA	NA	0.6	2	NA	NA	NA	Unlikely	NA	NA	white	1	Unlikely	NA	NA	white
1166-12-02	-267751	NA	NA	NA	NA	NA	Unlikely	NA	NA	NA	NA	NA	NA	NA	NA	NA	0.6	2	NA	NA	NA	Unlikely	NA	NA	white	1	Unlikely	NA	NA	white
1166-12-03	-267750	NA	NA	NA	NA	NA	Unlikely	NA	NA	NA	NA	NA	NA	NA	NA	NA	0.6	2	NA	NA	NA	Unlikely	NA	NA	white	1	Unlikely	NA	NA	white
1166-12-04	-267749	NA	NA	NA	NA	NA	Unlikely	NA	NA	NA	NA	NA	NA	NA	NA	NA	0.6	2	NA	NA	NA	Unlikely	NA	NA	white	1	Unlikely	NA	NA	white
1166-12-05	-267748	NA	NA	NA	NA	NA	Unlikely	NA	NA	NA	NA	NA	NA	NA	NA	NA	0.6	2	NA	NA	NA	Unlikely	NA	NA	white	1	Unlikely	NA	NA	white
1166-12-06	-267747	NA	NA	NA	NA	NA	Unlikely	NA	NA	NA	NA	NA	NA	NA	NA	NA	0.6	2	NA	NA	NA	Unlikely	NA	NA	white	1	Unlikely	NA	NA	white
1166-12-07	-267746	NA	NA	NA	NA	NA	Unlikely	NA	NA	NA	NA	NA	NA	NA	NA	NA	0.6	2	NA	NA	NA	Unlikely	NA	NA	white	1	Unlikely	NA	NA	white
1166-12-08	-267745	NA	NA	NA	NA	NA	Unlikely	NA	NA	NA	NA	NA	NA	NA	NA	NA	0.6	2	NA	NA	NA	Unlikely	NA	NA	white	1	Unlikely	NA	NA	white
1166-12-09	-267744	NA	NA	NA	NA	NA	Unlikely	NA	NA	NA	NA	NA	NA	NA	NA	NA	0.6	2	NA	NA	NA	Unlikely	NA	NA	white	1	Unlikely	NA	NA	white
1166-12-10	-267743	NA	NA	NA	NA	NA	Unlikely	NA	NA	NA	NA	NA	NA	NA	NA	NA	0.6	2	NA	NA	NA	Unlikely	NA	NA	white	1	Unlikely	NA	NA	white
1166-12-11	-267742	NA	NA	NA	NA	NA	Unlikely	NA	NA	NA	NA	NA	NA	NA	NA	NA	0.6	2	NA	NA	NA	Unlikely	NA	NA	white	1	Unlikely	NA	NA	white
1166-12-12	-267741	NA	NA	NA	NA	NA	Unlikely	NA	NA	NA	NA	NA	NA	NA	NA	NA	0.6	2	NA	NA	NA	Unlikely	NA	NA	white	1	Unlikely	NA	NA	white
1166-12-13	-267740	NA	NA	NA	NA	NA	Unlikely	NA	NA	NA	NA	NA	NA	NA	NA	NA	0.6	2	NA	NA	NA	Unlikely	NA	NA	white	1	Unlikely	NA	NA	white
1166-12-14	-267739	NA	NA	NA	NA	NA	Unlikely	NA	NA	NA	NA	NA	NA	NA	NA	NA	0.6	2	NA	NA	NA	Unlikely	NA	NA	white	1	Unlikely	NA	NA	white
1166-12-15	-267738	NA	NA	NA	NA	NA	Unlikely	NA	NA	NA	NA	NA	NA	NA	NA	NA	0.6	2	NA	NA	NA	Unlikely	NA	NA	white	1	Unlikely	NA	NA	white
1166-12-16	-267737	NA	NA	NA	NA	NA	Unlikely	NA	NA	NA	NA	NA	NA	NA	NA	NA	0.6	2	NA	NA	NA	Unlikely	NA	NA	white	1	Unlikely	NA	NA	white
1166-12-17	-267736	NA	NA	NA	NA	NA	Unlikely	NA	NA	NA	NA	NA	NA	NA	NA	NA	0.6	2	NA	NA	NA	Unlikely	NA	NA	white	1	Unlikely	NA	NA	white
1166-12-18	-267735	NA	NA	NA	NA	NA	Unlikely	NA	NA	NA	NA	NA	NA	NA	NA	NA	0.6	2	NA	NA	NA	Unlikely	NA	NA	white	1	Unlikely	NA	NA	white
1166-12-19	-267734	NA	NA	NA	NA	NA	Unlikely	NA	NA	NA	NA	NA	NA	NA	NA	NA	0.6	2	NA	NA	NA	Unlikely	NA	NA	white	1	Unlikely	NA	NA	white
1166-12-20	-267733	NA	NA	NA	NA	NA	Unlikely	NA	NA	NA	NA	NA	NA	NA	NA	NA	0.6	2	NA	NA	NA	Unlikely	NA	NA	white	1	Unlikely	NA	NA	white
1166-12-21	-267732	NA	NA	NA	NA	NA	Unlikely	NA	NA	NA	NA	NA	NA	NA	NA	NA	0.6	2	NA	NA	NA	Unlikely	NA	NA	white	1	Unlikely	NA	NA	white
1166-12-22	-267731	NA	NA	NA	NA	NA	Unlikely	NA	NA	NA	NA	NA	NA	NA	NA	NA	0.6	2	NA	NA	NA	Unlikely	NA	NA	white	1	Unlikely	NA	NA	white
1166-12-23	-267730	NA	NA	NA	NA	NA	Unlikely	NA	NA	NA	NA	NA	NA	NA	NA	NA	0.6	2	NA	NA	NA	Unlikely	NA	NA	white	1	Unlikely	NA	NA	white
1166-12-24	-267729	NA	NA	NA	NA	NA	Unlikely	NA	NA	NA	NA	NA	NA	NA	NA	NA	0.6	2	NA	NA	NA	Unlikely	NA	NA	white	1	Unlikely	NA	NA	white
1166-12-25	-267728	NA	NA	NA	NA	NA	Unlikely	NA	NA	NA	NA	NA	NA	NA	NA	NA	0.6	2	NA	NA	NA	Unlikely	NA	NA	white	1	Unlikely	NA	NA	white
1166-12-26	-267727	NA	NA	NA	NA	NA	Unlikely	NA	NA	NA	NA	NA	NA	NA	NA	NA	0.6	2	NA	NA	NA	Unlikely	NA	NA	white	1	Unlikely	NA	NA	white
1166-12-27	-267726	NA	NA	NA	NA	NA	Unlikely	NA	NA	NA	NA	NA	NA	NA	NA	NA	0.6	2	NA	NA	NA	Unlikely	NA	NA	white	1	Unlikely	NA	NA	white
1166-12-28	-267725	NA	NA	NA	NA	NA	Unlikely	NA	NA	NA	NA	NA	NA	NA	NA	NA	0.6	2	NA	NA	NA	Unlikely	NA	NA	white	1	Unlikely	NA	NA	white
1166-12-29	-267724	NA	NA	NA	NA	NA	Unlikely	NA	NA	NA	NA	NA	NA	NA	NA	NA	0.6	2	NA	NA	NA	Unlikely	NA	NA	white	1	Unlikely	NA	NA	white
1166-12-30	-267723	NA	NA	NA	NA	NA	Unlikely	NA	NA	NA	NA	NA	NA	NA	NA	NA	0.6	2	NA	NA	NA	Unlikely	NA	NA	white	1	Unlikely	NA	NA	white
1166-12-31	-267722	NA	NA	NA	NA	NA	Unlikely	NA	NA	NA	NA	NA	NA	NA	NA	NA	0.6	2	NA	NA	NA	Unlikely	NA	NA	white	1	Unlikely	NA	NA	white
1167-01-01	-267721	NA	NA	NA	NA	NA	Unlikely	NA	NA	NA	NA	NA	NA	NA	NA	NA	0.6	2	NA	NA	NA	Unlikely	NA	NA	white	1	Unlikely	NA	NA	white
1167-01-02	-267720	NA	NA	NA	NA	NA	Unlikely	NA	NA	NA	NA	NA	NA	NA	NA	NA	0.6	2	NA	NA	NA	Unlikely	NA	NA	white	1	Unlikely	NA	NA	white
1167-01-03	-267719	NA	NA	NA	NA	NA	Unlikely	NA	NA	NA	NA	NA	NA	NA	NA	NA	0.6	2	NA	NA	NA	Unlikely	NA	NA	white	1	Unlikely	NA	NA	white
1167-01-04	-267718	NA	NA	NA	NA	NA	Unlikely	NA	NA	NA	NA	NA	NA	NA	NA	NA	0.6	2	NA	NA	NA	Unlikely	NA	NA	white	1	Unlikely	NA	NA	white
1167-01-05	-267717	NA	NA	NA	NA	NA	Unlikely	NA	NA	NA	NA	NA	NA	NA	NA	NA	0.6	2	NA	NA	NA	Unlikely	NA	NA	white	1	Unlikely	NA	NA	white
1167-01-06	-267716	NA	NA	NA	NA	NA	Unlikely	NA	NA	NA	NA	NA	NA	NA	NA	NA	0.6	2	NA	NA	NA	Unlikely	NA	NA	white	1	Unlikely	NA	NA	white
1167-01-07	-267715	NA	NA	NA	NA	NA	Unlikely	NA	NA	NA	NA	NA	NA	NA	NA	NA	0.6	2	NA	NA	NA	Unlikely	NA	NA	white	1	Unlikely	NA	NA	white
1167-01-08	-267714	NA	NA	NA	NA	NA	Unlikely	NA	NA	NA	NA	NA	NA	NA	NA	NA	0.6	2	NA	NA	NA	Unlikely	NA	NA	white	1	Unlikely	NA	NA	white
1167-01-09	-267713	NA	NA	NA	NA	NA	Unlikely	NA	NA	NA	NA	NA	NA	NA	NA	NA	0.6	2	NA	NA	NA	Unlikely	NA	NA	white	1	Unlikely	NA	NA	white
1167-01-10	-267712	NA	NA	NA	NA	NA	Unlikely	NA	NA	NA	NA	NA	NA	NA	NA	NA	0.6	2	NA	NA	NA	Unlikely	NA	NA	white	1	Unlikely	NA	NA	white
1167-01-11	-267711	NA	NA	NA	NA	NA	Unlikely	NA	NA	NA	NA	NA	NA	NA	NA	NA	0.6	2	NA	NA	NA	Unlikely	NA	NA	white	1	Unlikely	NA	NA	white
1167-01-12	-267710	NA	NA	NA	NA	NA	Unlikely	NA	NA	NA	NA	NA	NA	NA	NA	NA	0.6	2	NA	NA	NA	Unlikely	NA	NA	white	1	Unlikely	NA	NA	white
1167-01-13	-267709	NA	NA	NA	NA	NA	Unlikely	NA	NA	NA	NA	NA	NA	NA	NA	NA	0.6	2	NA	NA	NA	Unlikely	NA	NA	white	1	Unlikely	NA	NA	white
1167-01-14	-267708	NA	NA	NA	NA	NA	Unlikely	NA	NA	NA	NA	NA	NA	NA	NA	NA	0.6	2	NA	NA	NA	Unlikely	NA	NA	white	1	Unlikely	NA	NA	white
1167-01-15	-267707	NA	NA	NA	NA	NA	Unlikely	NA	NA	NA	NA	NA	NA	NA	NA	NA	0.6	2	NA	NA	NA	Unlikely	NA	NA	white	1	Unlikely	NA	NA	white
1167-01-16	-267706	NA	NA	NA	NA	NA	Unlikely	NA	NA	NA	NA	NA	NA	NA	NA	NA	0.6	2	NA	NA	NA	Unlikely	NA	NA	white	1	Unlikely	NA	NA	white
1167-01-17	-267705	NA	NA	NA	NA	NA	Unlikely	NA	NA	NA	NA	NA	NA	NA	NA	NA	0.6	2	NA	NA	NA	Unlikely	NA	NA	white	1	Unlikely	NA	NA	white
1167-01-18	-267704	NA	NA	NA	NA	NA	Unlikely	NA	NA	NA	NA	NA	NA	NA	NA	NA	0.6	2	NA	NA	NA	Unlikely	NA	NA	white	1	Unlikely	NA	NA	white
1167-01-19	-267703	NA	NA	NA	NA	NA	Unlikely	NA	NA	NA	NA	NA	NA	NA	NA	NA	0.6	2	NA	NA	NA	Unlikely	NA	NA	white	1	Unlikely	NA	NA	white
1167-01-20	-267702	NA	NA	NA	NA	NA	Unlikely	NA	NA	NA	NA	NA	NA	NA	NA	NA	0.6	2	NA	NA	NA	Unlikely	NA	NA	white	1	Unlikely	NA	NA	white
1167-01-21	-267701	NA	NA	NA	NA	NA	Unlikely	NA	NA	NA	NA	NA	NA	NA	NA	NA	0.6	2	NA	NA	NA	Unlikely	NA	NA	white	1	Unlikely	NA	NA	white
1167-01-22	-267700	NA	NA	NA	NA	NA	Unlikely	NA	NA	NA	NA	NA	NA	NA	NA	NA	0.6	2	NA	NA	NA	Unlikely	NA	NA	white	1	Unlikely	NA	NA	white
1167-01-23	-267699	NA	NA	NA	NA	NA	Unlikely	NA	NA	NA	NA	NA	NA	NA	NA	NA	0.6	2	NA	NA	NA	Unlikely	NA	NA	white	1	Unlikely	NA	NA	white
1167-01-24	-267698	NA	NA	NA	NA	NA	Unlikely	NA	NA	NA	NA	NA	NA	NA	NA	NA	0.6	2	NA	NA	NA	Unlikely	NA	NA	white	1	Unlikely	NA	NA	white
1167-01-25	-267697	NA	NA	NA	NA	NA	Unlikely	NA	NA	NA	NA	NA	NA	NA	NA	NA	0.6	2	NA	NA	NA	Unlikely	NA	NA	white	1	Unlikely	NA	NA	white
1167-01-26	-267696	NA	NA	NA	NA	NA	Unlikely	NA	NA	NA	NA	NA	NA	NA	NA	NA	0.6	2	NA	NA	NA	Unlikely	NA	NA	white	1	Unlikely	NA	NA	white
1167-01-27	-267695	NA	NA	NA	NA	NA	Unlikely	NA	NA	NA	NA	NA	NA	NA	NA	NA	0.6	2	NA	NA	NA	Unlikely	NA	NA	white	1	Unlikely	NA	NA	white
1167-01-28	-267694	NA	NA	NA	NA	NA	Unlikely	NA	NA	NA	NA	NA	NA	NA	NA	NA	0.6	2	NA	NA	NA	Unlikely	NA	NA	white	1	Unlikely	NA	NA	white
1167-01-29	-267693	NA	NA	NA	NA	NA	Unlikely	NA	NA	NA	NA	NA	NA	NA	NA	NA	0.6	2	NA	NA	NA	Unlikely	NA	NA	white	1	Unlikely	NA	NA	white
1167-01-30	-267692	NA	NA	NA	NA	NA	Unlikely	NA	NA	NA	NA	NA	NA	NA	NA	NA	0.6	2	NA	NA	NA	Unlikely	NA	NA	white	1	Unlikely	NA	NA	white
1167-01-31	-267691	NA	NA	NA	NA	NA	Unlikely	NA	NA	NA	NA	NA	NA	NA	NA	NA	0.6	2	NA	NA	NA	Unlikely	NA	NA	white	1	Unlikely	NA	NA	white
1167-02-01	-267690	NA	NA	NA	NA	NA	Unlikely	NA	NA	NA	NA	NA	NA	NA	NA	NA	0.6	2	NA	NA	NA	Unlikely	NA	NA	white	1	Unlikely	NA	NA	white
1167-02-02	-267689	NA	NA	NA	NA	NA	Unlikely	NA	NA	NA	NA	NA	NA	NA	NA	NA	0.6	2	NA	NA	NA	Unlikely	NA	NA	white	1	Unlikely	NA	NA	white
1167-02-03	-267688	NA	NA	NA	NA	NA	Unlikely	NA	NA	NA	NA	NA	NA	NA	NA	NA	0.6	2	NA	NA	NA	Unlikely	NA	NA	white	1	Unlikely	NA	NA	white
1167-02-04	-267687	NA	NA	NA	NA	NA	Unlikely	NA	NA	NA	NA	NA	NA	NA	NA	NA	0.6	2	NA	NA	NA	Unlikely	NA	NA	white	1	Unlikely	NA	NA	white
1167-02-05	-267686	NA	NA	NA	NA	NA	Unlikely	NA	NA	NA	NA	NA	NA	NA	NA	NA	0.6	2	NA	NA	NA	Unlikely	NA	NA	white	1	Unlikely	NA	NA	white
1167-02-06	-267685	NA	NA	NA	NA	NA	Unlikely	NA	NA	NA	NA	NA	NA	NA	NA	NA	0.6	2	NA	NA	NA	Unlikely	NA	NA	white	1	Unlikely	NA	NA	white
1167-02-07	-267684	NA	NA	NA	NA	NA	Unlikely	NA	NA	NA	NA	NA	NA	NA	NA	NA	0.6	2	NA	NA	NA	Unlikely	NA	NA	white	1	Unlikely	NA	NA	white
1167-02-08	-267683	NA	NA	NA	NA	NA	Unlikely	NA	NA	NA	NA	NA	NA	NA	NA	NA	0.6	2	NA	NA	NA	Unlikely	NA	NA	white	1	Unlikely	NA	NA	white
1167-02-09	-267682	NA	NA	NA	NA	NA	Unlikely	NA	NA	NA	NA	NA	NA	NA	NA	NA	0.6	2	NA	NA	NA	Unlikely	NA	NA	white	1	Unlikely	NA	NA	white
1167-02-10	-267681	NA	NA	NA	NA	NA	Unlikely	NA	NA	NA	NA	NA	NA	NA	NA	NA	0.6	2	NA	NA	NA	Unlikely	NA	NA	white	1	Unlikely	NA	NA	white
1167-02-11	-267680	NA	NA	NA	NA	NA	Unlikely	NA	NA	NA	NA	NA	NA	NA	NA	NA	0.6	2	NA	NA	NA	Unlikely	NA	NA	white	1	Unlikely	NA	NA	white
1167-02-12	-267679	NA	NA	NA	NA	NA	Unlikely	NA	NA	NA	NA	NA	NA	NA	NA	NA	0.6	2	NA	NA	NA	Unlikely	NA	NA	white	1	Unlikely	NA	NA	white
1167-02-13	-267678	NA	NA	NA	NA	NA	Unlikely	NA	NA	NA	NA	NA	NA	NA	NA	NA	0.6	2	NA	NA	NA	Unlikely	NA	NA	white	1	Unlikely	NA	NA	white
1167-02-14	-267677	NA	NA	NA	NA	NA	Unlikely	NA	NA	NA	NA	NA	NA	NA	NA	NA	0.6	2	NA	NA	NA	Unlikely	NA	NA	white	1	Unlikely	NA	NA	white
1167-02-15	-267676	NA	NA	NA	NA	NA	Unlikely	NA	NA	NA	NA	NA	NA	NA	NA	NA	0.6	2	NA	NA	NA	Unlikely	NA	NA	white	1	Unlikely	NA	NA	white
1167-02-16	-267675	NA	NA	NA	NA	NA	Unlikely	NA	NA	NA	NA	NA	NA	NA	NA	NA	0.6	2	NA	NA	NA	Unlikely	NA	NA	white	1	Unlikely	NA	NA	white
1167-02-17	-267674	NA	NA	NA	NA	NA	Unlikely	NA	NA	NA	NA	NA	NA	NA	NA	NA	0.6	2	NA	NA	NA	Unlikely	NA	NA	white	1	Unlikely	NA	NA	white
1167-02-18	-267673	NA	NA	NA	NA	NA	Unlikely	NA	NA	NA	NA	NA	NA	NA	NA	NA	0.6	2	NA	NA	NA	Unlikely	NA	NA	white	1	Unlikely	NA	NA	white
1167-02-19	-267672	NA	NA	NA	NA	NA	Unlikely	NA	NA	NA	NA	NA	NA	NA	NA	NA	0.6	2	NA	NA	NA	Unlikely	NA	NA	white	1	Unlikely	NA	NA	white
1167-02-20	-267671	NA	NA	NA	NA	NA	Unlikely	NA	NA	NA	NA	NA	NA	NA	NA	NA	0.6	2	NA	NA	NA	Unlikely	NA	NA	white	1	Unlikely	NA	NA	white
1167-02-21	-267670	NA	NA	NA	NA	NA	Unlikely	NA	NA	NA	NA	NA	NA	NA	NA	NA	0.6	2	NA	NA	NA	Unlikely	NA	NA	white	1	Unlikely	NA	NA	white
1167-02-22	-267669	NA	NA	NA	NA	NA	Unlikely	NA	NA	NA	NA	NA	NA	NA	NA	NA	0.6	2	NA	NA	NA	Unlikely	NA	NA	white	1	Unlikely	NA	NA	white
1167-02-23	-267668	NA	NA	NA	NA	NA	Unlikely	NA	NA	NA	NA	NA	NA	NA	NA	NA	0.6	2	NA	NA	NA	Unlikely	NA	NA	white	1	Unlikely	NA	NA	white
1167-02-24	-267667	NA	NA	NA	NA	NA	Unlikely	NA	NA	NA	NA	NA	NA	NA	NA	NA	0.6	2	NA	NA	NA	Unlikely	NA	NA	white	1	Unlikely	NA	NA	white
1167-02-25	-267666	NA	NA	NA	NA	NA	Unlikely	NA	NA	NA	NA	NA	NA	NA	NA	NA	0.6	2	NA	NA	NA	Unlikely	NA	NA	white	1	Unlikely	NA	NA	white
1167-02-26	-267665	NA	NA	NA	NA	NA	Unlikely	NA	NA	NA	NA	NA	NA	NA	NA	NA	0.6	2	NA	NA	NA	Unlikely	NA	NA	white	1	Unlikely	NA	NA	white
1167-02-27	-267664	NA	NA	NA	NA	NA	Unlikely	NA	NA	NA	NA	NA	NA	NA	NA	NA	0.6	2	NA	NA	NA	Unlikely	NA	NA	white	1	Unlikely	NA	NA	white
1167-02-28	-267663	NA	NA	NA	NA	NA	Unlikely	NA	NA	NA	NA	NA	NA	NA	NA	NA	0.6	2	NA	NA	NA	Unlikely	NA	NA	white	1	Unlikely	NA	NA	white
1167-03-01	-267662	NA	NA	NA	NA	NA	Unlikely	NA	NA	NA	NA	NA	NA	NA	NA	NA	0.6	2	NA	NA	NA	Unlikely	NA	NA	white	1	Unlikely	NA	NA	white
1167-03-02	-267661	NA	NA	NA	NA	NA	Unlikely	NA	NA	NA	NA	NA	NA	NA	NA	NA	0.6	2	NA	NA	NA	Unlikely	NA	NA	white	1	Unlikely	NA	NA	white
1167-03-03	-267660	NA	NA	NA	NA	NA	Unlikely	NA	NA	NA	NA	NA	NA	NA	NA	NA	0.6	2	NA	NA	NA	Unlikely	NA	NA	white	1	Unlikely	NA	NA	white
1167-03-04	-267659	NA	NA	NA	NA	NA	Unlikely	NA	NA	NA	NA	NA	NA	NA	NA	NA	0.6	2	NA	NA	NA	Unlikely	NA	NA	white	1	Unlikely	NA	NA	white
1167-03-05	-267658	NA	NA	NA	NA	NA	Unlikely	NA	NA	NA	NA	NA	NA	NA	NA	NA	0.6	2	NA	NA	NA	Unlikely	NA	NA	white	1	Unlikely	NA	NA	white
1167-03-06	-267657	NA	NA	NA	NA	NA	Unlikely	NA	NA	NA	NA	NA	NA	NA	NA	NA	0.6	2	NA	NA	NA	Unlikely	NA	NA	white	1	Unlikely	NA	NA	white
1167-03-07	-267656	NA	NA	NA	NA	NA	Unlikely	NA	NA	NA	NA	NA	NA	NA	NA	NA	0.6	2	NA	NA	NA	Unlikely	NA	NA	white	1	Unlikely	NA	NA	white
1167-03-08	-267655	NA	NA	NA	NA	NA	Unlikely	NA	NA	NA	NA	NA	NA	NA	NA	NA	0.6	2	NA	NA	NA	Unlikely	NA	NA	white	1	Unlikely	NA	NA	white
1167-03-09	-267654	NA	NA	NA	NA	NA	Unlikely	NA	NA	NA	NA	NA	NA	NA	NA	NA	0.6	2	NA	NA	NA	Unlikely	NA	NA	white	1	Unlikely	NA	NA	white
1167-03-10	-267653	NA	NA	NA	NA	NA	Unlikely	NA	NA	NA	NA	NA	NA	NA	NA	NA	0.6	2	NA	NA	NA	Unlikely	NA	NA	white	1	Unlikely	NA	NA	white
1167-03-11	-267652	NA	NA	NA	NA	NA	Unlikely	NA	NA	NA	NA	NA	NA	NA	NA	NA	0.6	2	NA	NA	NA	Unlikely	NA	NA	white	1	Unlikely	NA	NA	white
1167-03-12	-267651	NA	NA	NA	NA	NA	Unlikely	NA	NA	NA	NA	NA	NA	NA	NA	NA	0.6	2	NA	NA	NA	Unlikely	NA	NA	white	1	Unlikely	NA	NA	white
1167-03-13	-267650	NA	NA	NA	NA	NA	Unlikely	NA	NA	NA	NA	NA	NA	NA	NA	NA	0.6	2	NA	NA	NA	Unlikely	NA	NA	white	1	Unlikely	NA	NA	white
1167-03-14	-267649	NA	NA	NA	NA	NA	Unlikely	NA	NA	NA	NA	NA	NA	NA	NA	NA	0.6	2	NA	NA	NA	Unlikely	NA	NA	white	1	Unlikely	NA	NA	white
1167-03-15	-267648	NA	NA	NA	NA	NA	Unlikely	NA	NA	NA	NA	NA	NA	NA	NA	NA	0.6	2	NA	NA	NA	Unlikely	NA	NA	white	1	Unlikely	NA	NA	white
1167-03-16	-267647	NA	NA	NA	NA	NA	Unlikely	NA	NA	NA	NA	NA	NA	NA	NA	NA	0.6	2	NA	NA	NA	Unlikely	NA	NA	white	1	Unlikely	NA	NA	white
1167-03-17	-267646	NA	NA	NA	NA	NA	Unlikely	NA	NA	NA	NA	NA	NA	NA	NA	NA	0.6	2	NA	NA	NA	Unlikely	NA	NA	white	1	Unlikely	NA	NA	white
1167-03-18	-267645	NA	NA	NA	NA	NA	Unlikely	NA	NA	NA	NA	NA	NA	NA	NA	NA	0.6	2	NA	NA	NA	Unlikely	NA	NA	white	1	Unlikely	NA	NA	white
1167-03-19	-267644	NA	NA	NA	NA	NA	Unlikely	NA	NA	NA	NA	NA	NA	NA	NA	NA	0.6	2	NA	NA	NA	Unlikely	NA	NA	white	1	Unlikely	NA	NA	white
1167-03-20	-267643	NA	NA	NA	NA	NA	Unlikely	NA	NA	NA	NA	NA	NA	NA	NA	NA	0.6	2	NA	NA	NA	Unlikely	NA	NA	white	1	Unlikely	NA	NA	white
1167-03-21	-267642	NA	NA	NA	NA	NA	Unlikely	NA	NA	NA	NA	NA	NA	NA	NA	NA	0.6	2	NA	NA	NA	Unlikely	NA	NA	white	1	Unlikely	NA	NA	white
1167-03-22	-267641	NA	NA	NA	NA	NA	Unlikely	NA	NA	NA	NA	NA	NA	NA	NA	NA	0.6	2	NA	NA	NA	Unlikely	NA	NA	white	1	Unlikely	NA	NA	white
1167-03-23	-267640	NA	NA	NA	NA	NA	Unlikely	NA	NA	NA	NA	NA	NA	NA	NA	NA	0.6	2	NA	NA	NA	Unlikely	NA	NA	white	1	Unlikely	NA	NA	white
1167-03-24	-267639	NA	NA	NA	NA	NA	Unlikely	NA	NA	NA	NA	NA	NA	NA	NA	NA	0.6	2	NA	NA	NA	Unlikely	NA	NA	white	1	Unlikely	NA	NA	white
1167-03-25	-267638	NA	NA	NA	NA	NA	Unlikely	NA	NA	NA	NA	NA	NA	NA	NA	NA	0.6	2	NA	NA	NA	Unlikely	NA	NA	white	1	Unlikely	NA	NA	white
1167-03-26	-267637	NA	NA	NA	NA	NA	Unlikely	NA	NA	NA	NA	NA	NA	NA	NA	NA	0.6	2	NA	NA	NA	Unlikely	NA	NA	white	1	Unlikely	NA	NA	white
1167-03-27	-267636	NA	NA	NA	NA	NA	Unlikely	NA	NA	NA	NA	NA	NA	NA	NA	NA	0.6	2	NA	NA	NA	Unlikely	NA	NA	white	1	Unlikely	NA	NA	white
1167-03-28	-267635	NA	NA	NA	NA	NA	Unlikely	NA	NA	NA	NA	NA	NA	NA	NA	NA	0.6	2	NA	NA	NA	Unlikely	NA	NA	white	1	Unlikely	NA	NA	white
1167-03-29	-267634	NA	NA	NA	NA	NA	Unlikely	NA	NA	NA	NA	NA	NA	NA	NA	NA	0.6	2	NA	NA	NA	Unlikely	NA	NA	white	1	Unlikely	NA	NA	white
1167-03-30	-267633	NA	NA	NA	NA	NA	Unlikely	NA	NA	NA	NA	NA	NA	NA	NA	NA	0.6	2	NA	NA	NA	Unlikely	NA	NA	white	1	Unlikely	NA	NA	white
1167-03-31	-267632	NA	NA	NA	NA	NA	Unlikely	NA	NA	NA	NA	NA	NA	NA	NA	NA	0.6	2	NA	NA	NA	Unlikely	NA	NA	white	1	Unlikely	NA	NA	white
1167-04-01	-267631	NA	NA	NA	NA	NA	Unlikely	NA	NA	NA	NA	NA	NA	NA	NA	NA	0.6	2	NA	NA	NA	Unlikely	NA	NA	white	1	Unlikely	NA	NA	white
1167-04-02	-267630	NA	NA	NA	NA	NA	Unlikely	NA	NA	NA	NA	NA	NA	NA	NA	NA	0.6	2	NA	NA	NA	Unlikely	NA	NA	white	1	Unlikely	NA	NA	white
1167-04-03	-267629	NA	NA	NA	NA	NA	Unlikely	NA	NA	NA	NA	NA	NA	NA	NA	NA	0.6	2	NA	NA	NA	Unlikely	NA	NA	white	1	Unlikely	NA	NA	white
1167-04-04	-267628	NA	NA	NA	NA	NA	Unlikely	NA	NA	NA	NA	NA	NA	NA	NA	NA	0.6	2	NA	NA	NA	Unlikely	NA	NA	white	1	Unlikely	NA	NA	white
1167-04-05	-267627	NA	NA	NA	NA	NA	Unlikely	NA	NA	NA	NA	NA	NA	NA	NA	NA	0.6	2	NA	NA	NA	Unlikely	NA	NA	white	1	Unlikely	NA	NA	white
1167-04-06	-267626	NA	NA	NA	NA	NA	Unlikely	NA	NA	NA	NA	NA	NA	NA	NA	NA	0.6	2	NA	NA	NA	Unlikely	NA	NA	white	1	Unlikely	NA	NA	white
1167-04-07	-267625	NA	NA	NA	NA	NA	Unlikely	NA	NA	NA	NA	NA	NA	NA	NA	NA	0.6	2	NA	NA	NA	Unlikely	NA	NA	white	1	Unlikely	NA	NA	white
1167-04-08	-267624	NA	NA	NA	NA	NA	Unlikely	NA	NA	NA	NA	NA	NA	NA	NA	NA	0.6	2	NA	NA	NA	Unlikely	NA	NA	white	1	Unlikely	NA	NA	white
1167-04-09	-267623	NA	NA	NA	NA	NA	Unlikely	NA	NA	NA	NA	NA	NA	NA	NA	NA	0.6	2	NA	NA	NA	Unlikely	NA	NA	white	1	Unlikely	NA	NA	white
1167-04-10	-267622	NA	NA	NA	NA	NA	Unlikely	NA	NA	NA	NA	NA	NA	NA	NA	NA	0.6	2	NA	NA	NA	Unlikely	NA	NA	white	1	Unlikely	NA	NA	white
1167-04-11	-267621	NA	NA	NA	NA	NA	Unlikely	NA	NA	NA	NA	NA	NA	NA	NA	NA	0.6	2	NA	NA	NA	Unlikely	NA	NA	white	1	Unlikely	NA	NA	white
1167-04-12	-267620	NA	NA	NA	NA	NA	Unlikely	NA	NA	NA	NA	NA	NA	NA	NA	NA	0.6	2	NA	NA	NA	Unlikely	NA	NA	white	1	Unlikely	NA	NA	white
1167-04-13	-267619	NA	NA	NA	NA	NA	Unlikely	NA	NA	NA	NA	NA	NA	NA	NA	NA	0.6	2	NA	NA	NA	Unlikely	NA	NA	white	1	Unlikely	NA	NA	white
1167-04-14	-267618	NA	NA	NA	NA	NA	Unlikely	NA	NA	NA	NA	NA	NA	NA	NA	NA	0.6	2	NA	NA	NA	Unlikely	NA	NA	white	1	Unlikely	NA	NA	white
1167-04-15	-267617	NA	NA	NA	NA	NA	Unlikely	NA	NA	NA	NA	NA	NA	NA	NA	NA	0.6	2	NA	NA	NA	Unlikely	NA	NA	white	1	Unlikely	NA	NA	white
1167-04-16	-267616	NA	NA	NA	NA	NA	Unlikely	NA	NA	NA	NA	NA	NA	NA	NA	NA	0.6	2	NA	NA	NA	Unlikely	NA	NA	white	1	Unlikely	NA	NA	white
1167-04-17	-267615	NA	NA	NA	NA	NA	Unlikely	NA	NA	NA	NA	NA	NA	NA	NA	NA	0.6	2	NA	NA	NA	Unlikely	NA	NA	white	1	Unlikely	NA	NA	white
1167-04-18	-267614	NA	NA	NA	NA	NA	Unlikely	NA	NA	NA	NA	NA	NA	NA	NA	NA	0.6	2	NA	NA	NA	Unlikely	NA	NA	white	1	Unlikely	NA	NA	white
1167-04-19	-267613	NA	NA	NA	NA	NA	Unlikely	NA	NA	NA	NA	NA	NA	NA	NA	NA	0.6	2	NA	NA	NA	Unlikely	NA	NA	white	1	Unlikely	NA	NA	white
1167-04-20	-267612	NA	NA	NA	NA	NA	Unlikely	NA	NA	NA	NA	NA	NA	NA	NA	NA	0.6	2	NA	NA	NA	Unlikely	NA	NA	white	1	Unlikely	NA	NA	white
1167-04-21	-267611	NA	NA	NA	NA	NA	Unlikely	NA	NA	NA	NA	NA	NA	NA	NA	NA	0.6	2	NA	NA	NA	Unlikely	NA	NA	white	1	Unlikely	NA	NA	white
1167-04-22	-267610	NA	NA	NA	NA	NA	Unlikely	NA	NA	NA	NA	NA	NA	NA	NA	NA	0.6	2	NA	NA	NA	Unlikely	NA	NA	white	1	Unlikely	NA	NA	white
1167-04-23	-267609	NA	NA	NA	NA	NA	Unlikely	NA	NA	NA	NA	NA	NA	NA	NA	NA	0.6	2	NA	NA	NA	Unlikely	NA	NA	white	1	Unlikely	NA	NA	white
1167-04-24	-267608	NA	NA	NA	NA	NA	Unlikely	NA	NA	NA	NA	NA	NA	NA	NA	NA	0.6	2	NA	NA	NA	Unlikely	NA	NA	white	1	Unlikely	NA	NA	white
1167-04-25	-267607	NA	NA	NA	NA	NA	Unlikely	NA	NA	NA	NA	NA	NA	NA	NA	NA	0.6	2	NA	NA	NA	Unlikely	NA	NA	white	1	Unlikely	NA	NA	white
1167-04-26	-267606	NA	NA	NA	NA	NA	Unlikely	NA	NA	NA	NA	NA	NA	NA	NA	NA	0.6	2	NA	NA	NA	Unlikely	NA	NA	white	1	Unlikely	NA	NA	white
1167-04-27	-267605	NA	NA	NA	NA	NA	Unlikely	NA	NA	NA	NA	NA	NA	NA	NA	NA	0.6	2	NA	NA	NA	Unlikely	NA	NA	white	1	Unlikely	NA	NA	white
1167-04-28	-267604	NA	NA	NA	NA	NA	Unlikely	NA	NA	NA	NA	NA	NA	NA	NA	NA	0.6	2	NA	NA	NA	Unlikely	NA	NA	white	1	Unlikely	NA	NA	white
1167-04-29	-267603	NA	NA	NA	NA	NA	Unlikely	NA	NA	NA	NA	NA	NA	NA	NA	NA	0.6	2	NA	NA	NA	Unlikely	NA	NA	white	1	Unlikely	NA	NA	white
1167-04-30	-267602	NA	NA	NA	NA	NA	Unlikely	NA	NA	NA	NA	NA	NA	NA	NA	NA	0.6	2	NA	NA	NA	Unlikely	NA	NA	white	1	Unlikely	NA	NA	white
1167-05-01	-267601	NA	NA	NA	NA	NA	Unlikely	NA	NA	NA	NA	NA	NA	NA	NA	NA	0.6	2	NA	NA	NA	Unlikely	NA	NA	white	1	Unlikely	NA	NA	white
1167-05-02	-267600	NA	NA	NA	NA	NA	Unlikely	NA	NA	NA	NA	NA	NA	NA	NA	NA	0.6	2	NA	NA	NA	Unlikely	NA	NA	white	1	Unlikely	NA	NA	white
1167-05-03	-267599	NA	NA	NA	NA	NA	Unlikely	NA	NA	NA	NA	NA	NA	NA	NA	NA	0.6	2	NA	NA	NA	Unlikely	NA	NA	white	1	Unlikely	NA	NA	white
1167-05-04	-267598	NA	NA	NA	NA	NA	Unlikely	NA	NA	NA	NA	NA	NA	NA	NA	NA	0.6	2	NA	NA	NA	Unlikely	NA	NA	white	1	Unlikely	NA	NA	white
1167-05-05	-267597	NA	NA	NA	NA	NA	Unlikely	NA	NA	NA	NA	NA	NA	NA	NA	NA	0.6	2	NA	NA	NA	Unlikely	NA	NA	white	1	Unlikely	NA	NA	white
1167-05-06	-267596	NA	NA	NA	NA	NA	Unlikely	NA	NA	NA	NA	NA	NA	NA	NA	NA	0.6	2	NA	NA	NA	Unlikely	NA	NA	white	1	Unlikely	NA	NA	white
1167-05-07	-267595	NA	NA	NA	NA	NA	Unlikely	NA	NA	NA	NA	NA	NA	NA	NA	NA	0.6	2	NA	NA	NA	Unlikely	NA	NA	white	1	Unlikely	NA	NA	white
1167-05-08	-267594	NA	NA	NA	NA	NA	Unlikely	NA	NA	NA	NA	NA	NA	NA	NA	NA	0.6	2	NA	NA	NA	Unlikely	NA	NA	white	1	Unlikely	NA	NA	white
1167-05-09	-267593	NA	NA	NA	NA	NA	Unlikely	NA	NA	NA	NA	NA	NA	NA	NA	NA	0.6	2	NA	NA	NA	Unlikely	NA	NA	white	1	Unlikely	NA	NA	white
1167-05-10	-267592	NA	NA	NA	NA	NA	Unlikely	NA	NA	NA	NA	NA	NA	NA	NA	NA	0.6	2	NA	NA	NA	Unlikely	NA	NA	white	1	Unlikely	NA	NA	white
1167-05-11	-267591	NA	NA	NA	NA	NA	Unlikely	NA	NA	NA	NA	NA	NA	NA	NA	NA	0.6	2	NA	NA	NA	Unlikely	NA	NA	white	1	Unlikely	NA	NA	white
1167-05-12	-267590	NA	NA	NA	NA	NA	Unlikely	NA	NA	NA	NA	NA	NA	NA	NA	NA	0.6	2	NA	NA	NA	Unlikely	NA	NA	white	1	Unlikely	NA	NA	white
1167-05-13	-267589	NA	NA	NA	NA	NA	Unlikely	NA	NA	NA	NA	NA	NA	NA	NA	NA	0.6	2	NA	NA	NA	Unlikely	NA	NA	white	1	Unlikely	NA	NA	white
1167-05-14	-267588	NA	NA	NA	NA	NA	Unlikely	NA	NA	NA	NA	NA	NA	NA	NA	NA	0.6	2	NA	NA	NA	Unlikely	NA	NA	white	1	Unlikely	NA	NA	white
1167-05-15	-267587	NA	NA	NA	NA	NA	Unlikely	NA	NA	NA	NA	NA	NA	NA	NA	NA	0.6	2	NA	NA	NA	Unlikely	NA	NA	white	1	Unlikely	NA	NA	white
1167-05-16	-267586	NA	NA	NA	NA	NA	Unlikely	NA	NA	NA	NA	NA	NA	NA	NA	NA	0.6	2	NA	NA	NA	Unlikely	NA	NA	white	1	Unlikely	NA	NA	white
1167-05-17	-267585	NA	NA	NA	NA	NA	Unlikely	NA	NA	NA	NA	NA	NA	NA	NA	NA	0.6	2	NA	NA	NA	Unlikely	NA	NA	white	1	Unlikely	NA	NA	white
1167-05-18	-267584	NA	NA	NA	NA	NA	Unlikely	NA	NA	NA	NA	NA	NA	NA	NA	NA	0.6	2	NA	NA	NA	Unlikely	NA	NA	white	1	Unlikely	NA	NA	white
1167-05-19	-267583	NA	NA	NA	NA	NA	Unlikely	NA	NA	NA	NA	NA	NA	NA	NA	NA	0.6	2	NA	NA	NA	Unlikely	NA	NA	white	1	Unlikely	NA	NA	white
1167-05-20	-267582	NA	NA	NA	NA	NA	Unlikely	NA	NA	NA	NA	NA	NA	NA	NA	NA	0.6	2	NA	NA	NA	Unlikely	NA	NA	white	1	Unlikely	NA	NA	white
1167-05-21	-267581	NA	NA	NA	NA	NA	Unlikely	NA	NA	NA	NA	NA	NA	NA	NA	NA	0.6	2	NA	NA	NA	Unlikely	NA	NA	white	1	Unlikely	NA	NA	white
1167-05-22	-267580	NA	NA	NA	NA	NA	Unlikely	NA	NA	NA	NA	NA	NA	NA	NA	NA	0.6	2	NA	NA	NA	Unlikely	NA	NA	white	1	Unlikely	NA	NA	white
1167-05-23	-267579	NA	NA	NA	NA	NA	Unlikely	NA	NA	NA	NA	NA	NA	NA	NA	NA	0.6	2	NA	NA	NA	Unlikely	NA	NA	white	1	Unlikely	NA	NA	white
1167-05-24	-267578	NA	NA	NA	NA	NA	Unlikely	NA	NA	NA	NA	NA	NA	NA	NA	NA	0.6	2	NA	NA	NA	Unlikely	NA	NA	white	1	Unlikely	NA	NA	white
1167-05-25	-267577	NA	NA	NA	NA	NA	Unlikely	NA	NA	NA	NA	NA	NA	NA	NA	NA	0.6	2	NA	NA	NA	Unlikely	NA	NA	white	1	Unlikely	NA	NA	white
1167-05-26	-267576	NA	NA	NA	NA	NA	Unlikely	NA	NA	NA	NA	NA	NA	NA	NA	NA	0.6	2	NA	NA	NA	Unlikely	NA	NA	white	1	Unlikely	NA	NA	white
1167-05-27	-267575	NA	NA	NA	NA	NA	Unlikely	NA	NA	NA	NA	NA	NA	NA	NA	NA	0.6	2	NA	NA	NA	Unlikely	NA	NA	white	1	Unlikely	NA	NA	white
1167-05-28	-267574	NA	NA	NA	NA	NA	Unlikely	NA	NA	NA	NA	NA	NA	NA	NA	NA	0.6	2	NA	NA	NA	Unlikely	NA	NA	white	1	Unlikely	NA	NA	white
1167-05-29	-267573	NA	NA	NA	NA	NA	Unlikely	NA	NA	NA	NA	NA	NA	NA	NA	NA	0.6	2	NA	NA	NA	Unlikely	NA	NA	white	1	Unlikely	NA	NA	white
1167-05-30	-267572	NA	NA	NA	NA	NA	Unlikely	NA	NA	NA	NA	NA	NA	NA	NA	NA	0.6	2	NA	NA	NA	Unlikely	NA	NA	white	1	Unlikely	NA	NA	white
1167-05-31	-267571	NA	NA	NA	NA	NA	Unlikely	NA	NA	NA	NA	NA	NA	NA	NA	NA	0.6	2	NA	NA	NA	Unlikely	NA	NA	white	1	Unlikely	NA	NA	white
1167-06-01	-267570	NA	NA	NA	NA	NA	Unlikely	NA	NA	NA	NA	NA	NA	NA	NA	NA	0.6	2	NA	NA	NA	Unlikely	NA	NA	white	1	Unlikely	NA	NA	white
1167-06-02	-267569	NA	NA	NA	NA	NA	Unlikely	NA	NA	NA	NA	NA	NA	NA	NA	NA	0.6	2	NA	NA	NA	Unlikely	NA	NA	white	1	Unlikely	NA	NA	white
1167-06-03	-267568	NA	NA	NA	NA	NA	Unlikely	NA	NA	NA	NA	NA	NA	NA	NA	NA	0.6	2	NA	NA	NA	Unlikely	NA	NA	white	1	Unlikely	NA	NA	white
1167-06-04	-267567	NA	NA	NA	NA	NA	Unlikely	NA	NA	NA	NA	NA	NA	NA	NA	NA	0.6	2	NA	NA	NA	Unlikely	NA	NA	white	1	Unlikely	NA	NA	white
1167-06-05	-267566	NA	NA	NA	NA	NA	Unlikely	NA	NA	NA	NA	NA	NA	NA	NA	NA	0.6	2	NA	NA	NA	Unlikely	NA	NA	white	1	Unlikely	NA	NA	white
1167-06-06	-267565	NA	NA	NA	NA	NA	Unlikely	NA	NA	NA	NA	NA	NA	NA	NA	NA	0.6	2	NA	NA	NA	Unlikely	NA	NA	white	1	Unlikely	NA	NA	white
1167-06-07	-267564	NA	NA	NA	NA	NA	Unlikely	NA	NA	NA	NA	NA	NA	NA	NA	NA	0.6	2	NA	NA	NA	Unlikely	NA	NA	white	1	Unlikely	NA	NA	white
1167-06-08	-267563	NA	NA	NA	NA	NA	Unlikely	NA	NA	NA	NA	NA	NA	NA	NA	NA	0.6	2	NA	NA	NA	Unlikely	NA	NA	white	1	Unlikely	NA	NA	white
1167-06-09	-267562	NA	NA	NA	NA	NA	Unlikely	NA	NA	NA	NA	NA	NA	NA	NA	NA	0.6	2	NA	NA	NA	Unlikely	NA	NA	white	1	Unlikely	NA	NA	white
1167-06-10	-267561	NA	NA	NA	NA	NA	Unlikely	NA	NA	NA	NA	NA	NA	NA	NA	NA	0.6	2	NA	NA	NA	Unlikely	NA	NA	white	1	Unlikely	NA	NA	white
1167-06-11	-267560	NA	NA	NA	NA	NA	Unlikely	NA	NA	NA	NA	NA	NA	NA	NA	NA	0.6	2	NA	NA	NA	Unlikely	NA	NA	white	1	Unlikely	NA	NA	white
1167-06-12	-267559	NA	NA	NA	NA	NA	Unlikely	NA	NA	NA	NA	NA	NA	NA	NA	NA	0.6	2	NA	NA	NA	Unlikely	NA	NA	white	1	Unlikely	NA	NA	white
1167-06-13	-267558	NA	NA	NA	NA	NA	Unlikely	NA	NA	NA	NA	NA	NA	NA	NA	NA	0.6	2	NA	NA	NA	Unlikely	NA	NA	white	1	Unlikely	NA	NA	white
1167-06-14	-267557	NA	NA	NA	NA	NA	Unlikely	NA	NA	NA	NA	NA	NA	NA	NA	NA	0.6	2	NA	NA	NA	Unlikely	NA	NA	white	1	Unlikely	NA	NA	white
1167-06-15	-267556	NA	NA	NA	NA	NA	Unlikely	NA	NA	NA	NA	NA	NA	NA	NA	NA	0.6	2	NA	NA	NA	Unlikely	NA	NA	white	1	Unlikely	NA	NA	white
1167-06-16	-267555	NA	NA	NA	NA	NA	Unlikely	NA	NA	NA	NA	NA	NA	NA	NA	NA	0.6	2	NA	NA	NA	Unlikely	NA	NA	white	1	Unlikely	NA	NA	white
1167-06-17	-267554	NA	NA	NA	NA	NA	Unlikely	NA	NA	NA	NA	NA	NA	NA	NA	NA	0.6	2	NA	NA	NA	Unlikely	NA	NA	white	1	Unlikely	NA	NA	white
1167-06-18	-267553	NA	NA	NA	NA	NA	Unlikely	NA	NA	NA	NA	NA	NA	NA	NA	NA	0.6	2	NA	NA	NA	Unlikely	NA	NA	white	1	Unlikely	NA	NA	white
1167-06-19	-267552	NA	NA	NA	NA	NA	Unlikely	NA	NA	NA	NA	NA	NA	NA	NA	NA	0.6	2	NA	NA	NA	Unlikely	NA	NA	white	1	Unlikely	NA	NA	white
1167-06-20	-267551	NA	NA	NA	NA	NA	Unlikely	NA	NA	NA	NA	NA	NA	NA	NA	NA	0.6	2	NA	NA	NA	Unlikely	NA	NA	white	1	Unlikely	NA	NA	white
1167-06-21	-267550	NA	NA	NA	NA	NA	Unlikely	NA	NA	NA	NA	NA	NA	NA	NA	NA	0.6	2	NA	NA	NA	Unlikely	NA	NA	white	1	Unlikely	NA	NA	white
1167-06-22	-267549	NA	NA	NA	NA	NA	Unlikely	NA	NA	NA	NA	NA	NA	NA	NA	NA	0.6	2	NA	NA	NA	Unlikely	NA	NA	white	1	Unlikely	NA	NA	white
1167-06-23	-267548	NA	NA	NA	NA	NA	Unlikely	NA	NA	NA	NA	NA	NA	NA	NA	NA	0.6	2	NA	NA	NA	Unlikely	NA	NA	white	1	Unlikely	NA	NA	white
1167-06-24	-267547	NA	NA	NA	NA	NA	Unlikely	NA	NA	NA	NA	NA	NA	NA	NA	NA	0.6	2	NA	NA	NA	Unlikely	NA	NA	white	1	Unlikely	NA	NA	white
1167-06-25	-267546	NA	NA	NA	NA	NA	Unlikely	NA	NA	NA	NA	NA	NA	NA	NA	NA	0.6	2	NA	NA	NA	Unlikely	NA	NA	white	1	Unlikely	NA	NA	white
1167-06-26	-267545	NA	NA	NA	NA	NA	Unlikely	NA	NA	NA	NA	NA	NA	NA	NA	NA	0.6	2	NA	NA	NA	Unlikely	NA	NA	white	1	Unlikely	NA	NA	white
1167-06-27	-267544	NA	NA	NA	NA	NA	Unlikely	NA	NA	NA	NA	NA	NA	NA	NA	NA	0.6	2	NA	NA	NA	Unlikely	NA	NA	white	1	Unlikely	NA	NA	white
1167-06-28	-267543	NA	NA	NA	NA	NA	Unlikely	NA	NA	NA	NA	NA	NA	NA	NA	NA	0.6	2	NA	NA	NA	Unlikely	NA	NA	white	1	Unlikely	NA	NA	white
1167-06-29	-267542	NA	NA	NA	NA	NA	Unlikely	NA	NA	NA	NA	NA	NA	NA	NA	NA	0.6	2	NA	NA	NA	Unlikely	NA	NA	white	1	Unlikely	NA	NA	white
1167-06-30	-267541	NA	NA	NA	NA	NA	Unlikely	NA	NA	NA	NA	NA	NA	NA	NA	NA	0.6	2	NA	NA	NA	Unlikely	NA	NA	white	1	Unlikely	NA	NA	white
1167-07-01	-267540	NA	NA	NA	NA	NA	Unlikely	NA	NA	NA	NA	NA	NA	NA	NA	NA	0.6	2	NA	NA	NA	Unlikely	NA	NA	white	1	Unlikely	NA	NA	white
1167-07-02	-267539	NA	NA	NA	NA	NA	Unlikely	NA	NA	NA	NA	NA	NA	NA	NA	NA	0.6	2	NA	NA	NA	Unlikely	NA	NA	white	1	Unlikely	NA	NA	white
1167-07-03	-267538	NA	NA	NA	NA	NA	Unlikely	NA	NA	NA	NA	NA	NA	NA	NA	NA	0.6	2	NA	NA	NA	Unlikely	NA	NA	white	1	Unlikely	NA	NA	white
1167-07-04	-267537	NA	NA	NA	NA	NA	Unlikely	NA	NA	NA	NA	NA	NA	NA	NA	NA	0.6	2	NA	NA	NA	Unlikely	NA	NA	white	1	Unlikely	NA	NA	white
1167-07-05	-267536	NA	NA	NA	NA	NA	Unlikely	NA	NA	NA	NA	NA	NA	NA	NA	NA	0.6	2	NA	NA	NA	Unlikely	NA	NA	white	1	Unlikely	NA	NA	white
1167-07-06	-267535	NA	NA	NA	NA	NA	Unlikely	NA	NA	NA	NA	NA	NA	NA	NA	NA	0.6	2	NA	NA	NA	Unlikely	NA	NA	white	1	Unlikely	NA	NA	white
1167-07-07	-267534	NA	NA	NA	NA	NA	Unlikely	NA	NA	NA	NA	NA	NA	NA	NA	NA	0.6	2	NA	NA	NA	Unlikely	NA	NA	white	1	Unlikely	NA	NA	white
1167-07-08	-267533	NA	NA	NA	NA	NA	Unlikely	NA	NA	NA	NA	NA	NA	NA	NA	NA	0.6	2	NA	NA	NA	Unlikely	NA	NA	white	1	Unlikely	NA	NA	white
1167-07-09	-267532	NA	NA	NA	NA	NA	Unlikely	NA	NA	NA	NA	NA	NA	NA	NA	NA	0.6	2	NA	NA	NA	Unlikely	NA	NA	white	1	Unlikely	NA	NA	white
1167-07-10	-267531	NA	NA	NA	NA	NA	Unlikely	NA	NA	NA	NA	NA	NA	NA	NA	NA	0.6	2	NA	NA	NA	Unlikely	NA	NA	white	1	Unlikely	NA	NA	white
1167-07-11	-267530	NA	NA	NA	NA	NA	Unlikely	NA	NA	NA	NA	NA	NA	NA	NA	NA	0.6	2	NA	NA	NA	Unlikely	NA	NA	white	1	Unlikely	NA	NA	white
1167-07-12	-267529	54	0.00887105	0.0247	0.0077	0.00844929	Unlikely	white	NA	NA	NA	1167-07-12	NA	NA	NA	NA	0.6	2	NA	NA	NA	Unlikely	NA	NA	white	1	Unlikely	NA	NA	white
1167-07-13	-267528	NA	NA	NA	NA	NA	Unlikely	NA	NA	NA	NA	NA	NA	NA	NA	NA	0.6	2	NA	NA	NA	Unlikely	NA	NA	white	1	Unlikely	NA	NA	white
1167-07-14	-267527	NA	NA	NA	NA	NA	Unlikely	NA	NA	NA	NA	NA	NA	NA	NA	NA	0.6	2	NA	NA	NA	Unlikely	NA	NA	white	1	Unlikely	NA	NA	white
1167-07-15	-267526	NA	NA	NA	NA	NA	Unlikely	NA	NA	NA	NA	NA	NA	NA	NA	NA	0.6	2	NA	NA	NA	Unlikely	NA	NA	white	1	Unlikely	NA	NA	white
1167-07-16	-267525	NA	NA	NA	NA	NA	Unlikely	NA	NA	NA	NA	NA	NA	NA	NA	NA	0.6	2	NA	NA	NA	Unlikely	NA	NA	white	1	Unlikely	NA	NA	white
1167-07-17	-267524	NA	NA	NA	NA	NA	Unlikely	NA	NA	NA	NA	NA	NA	NA	NA	NA	0.6	2	NA	NA	NA	Unlikely	NA	NA	white	1	Unlikely	NA	NA	white
1167-07-18	-267523	NA	NA	NA	NA	NA	Unlikely	NA	NA	NA	NA	NA	NA	NA	NA	NA	0.6	2	NA	NA	NA	Unlikely	NA	NA	white	1	Unlikely	NA	NA	white
1167-07-19	-267522	NA	NA	NA	NA	NA	Unlikely	NA	NA	NA	NA	NA	NA	NA	NA	NA	0.6	2	NA	NA	NA	Unlikely	NA	NA	white	1	Unlikely	NA	NA	white
1167-07-20	-267521	NA	NA	NA	NA	NA	Unlikely	NA	NA	NA	NA	NA	NA	NA	NA	NA	0.6	2	NA	NA	NA	Unlikely	NA	NA	white	1	Unlikely	NA	NA	white
1167-07-21	-267520	NA	NA	NA	NA	NA	Unlikely	NA	NA	NA	NA	NA	NA	NA	NA	NA	0.6	2	NA	NA	NA	Unlikely	NA	NA	white	1	Unlikely	NA	NA	white
1167-07-22	-267519	NA	NA	NA	NA	NA	Unlikely	NA	NA	NA	NA	NA	NA	NA	NA	NA	0.6	2	NA	NA	NA	Unlikely	NA	NA	white	1	Unlikely	NA	NA	white
1167-07-23	-267518	NA	NA	NA	NA	NA	Unlikely	NA	NA	NA	NA	NA	NA	NA	NA	NA	0.6	2	NA	NA	NA	Unlikely	NA	NA	white	1	Unlikely	NA	NA	white
1167-07-24	-267517	NA	NA	NA	NA	NA	Unlikely	NA	NA	NA	NA	NA	NA	NA	NA	NA	0.6	2	NA	NA	NA	Unlikely	NA	NA	white	1	Unlikely	NA	NA	white
1167-07-25	-267516	NA	NA	NA	NA	NA	Unlikely	NA	NA	NA	NA	NA	NA	NA	NA	NA	0.6	2	NA	NA	NA	Unlikely	NA	NA	white	1	Unlikely	NA	NA	white
1167-07-26	-267515	NA	NA	NA	NA	NA	Unlikely	NA	NA	NA	NA	NA	NA	NA	NA	NA	0.6	2	NA	NA	NA	Unlikely	NA	NA	white	1	Unlikely	NA	NA	white
1167-07-27	-267514	NA	NA	NA	NA	NA	Unlikely	NA	NA	NA	NA	NA	NA	NA	NA	NA	0.6	2	NA	NA	NA	Unlikely	NA	NA	white	1	Unlikely	NA	NA	white
1167-07-28	-267513	NA	NA	NA	NA	NA	Unlikely	NA	NA	NA	NA	NA	NA	NA	NA	NA	0.6	2	NA	NA	NA	Unlikely	NA	NA	white	1	Unlikely	NA	NA	white
1167-07-29	-267512	NA	NA	NA	NA	NA	Unlikely	NA	NA	NA	NA	NA	NA	NA	NA	NA	0.6	2	NA	NA	NA	Unlikely	NA	NA	white	1	Unlikely	NA	NA	white
1167-07-30	-267511	NA	NA	NA	NA	NA	Unlikely	NA	NA	NA	NA	NA	NA	NA	NA	NA	0.6	2	NA	NA	NA	Unlikely	NA	NA	white	1	Unlikely	NA	NA	white
1167-07-31	-267510	NA	NA	NA	NA	NA	Unlikely	NA	NA	NA	NA	NA	NA	NA	NA	NA	0.6	2	0.134036	0.390629	0.0860645	Unlikely	NA	NA	white	1	Unlikely	NA	NA	white
1167-08-01	-267509	NA	NA	NA	NA	NA	Unlikely	NA	NA	NA	NA	NA	NA	NA	NA	NA	0.6	2	NA	NA	NA	Unlikely	NA	NA	white	1	Unlikely	NA	NA	white
1167-08-02	-267508	NA	NA	NA	NA	NA	Unlikely	NA	NA	NA	NA	NA	NA	NA	NA	NA	0.6	2	NA	NA	NA	Unlikely	NA	NA	white	1	Unlikely	NA	NA	white
1167-08-03	-267507	NA	NA	NA	NA	NA	Unlikely	NA	NA	NA	NA	NA	NA	NA	NA	NA	0.6	2	NA	NA	NA	Unlikely	NA	NA	white	1	Unlikely	NA	NA	white
1167-08-04	-267506	NA	NA	NA	NA	NA	Unlikely	NA	NA	NA	NA	NA	NA	NA	NA	NA	0.6	2	NA	NA	NA	Unlikely	NA	NA	white	1	Unlikely	NA	NA	white
1167-08-05	-267505	NA	NA	NA	NA	NA	Unlikely	NA	NA	NA	NA	NA	NA	NA	NA	NA	0.6	2	NA	NA	NA	Unlikely	NA	NA	white	1	Unlikely	NA	NA	white
1167-08-06	-267504	NA	NA	NA	NA	NA	Unlikely	NA	NA	NA	NA	NA	NA	NA	NA	NA	0.6	2	NA	NA	NA	Unlikely	NA	NA	white	1	Unlikely	NA	NA	white
1167-08-07	-267503	NA	NA	NA	NA	NA	Unlikely	NA	NA	NA	NA	NA	NA	NA	NA	NA	0.6	2	NA	NA	NA	Unlikely	NA	NA	white	1	Unlikely	NA	NA	white
1167-08-08	-267502	NA	NA	NA	NA	NA	Unlikely	NA	NA	NA	NA	NA	NA	NA	NA	NA	0.6	2	NA	NA	NA	Unlikely	NA	NA	white	1	Unlikely	NA	NA	white
1167-08-09	-267501	NA	NA	NA	NA	NA	Unlikely	NA	NA	NA	NA	NA	NA	NA	NA	NA	0.6	2	NA	NA	NA	Unlikely	NA	NA	white	1	Unlikely	NA	NA	white
1167-08-10	-267500	NA	NA	NA	NA	NA	Unlikely	NA	NA	NA	NA	NA	NA	NA	NA	NA	0.6	2	NA	NA	NA	Unlikely	NA	NA	white	1	Unlikely	NA	NA	white
1167-08-11	-267499	NA	NA	NA	NA	NA	Unlikely	NA	NA	NA	NA	NA	NA	NA	NA	NA	0.6	2	NA	NA	NA	Unlikely	NA	NA	white	1	Unlikely	NA	NA	white
1167-08-12	-267498	53	0.00930197	0.0247	0.0086	0.00881398	Unlikely	white	NA	NA	NA	1167-08-12	NA	NA	NA	NA	0.6	2	NA	NA	NA	Unlikely	NA	NA	white	1	Unlikely	NA	NA	white
1167-08-13	-267497	NA	NA	NA	NA	NA	Unlikely	NA	NA	NA	NA	NA	NA	NA	NA	NA	0.6	2	NA	NA	NA	Unlikely	NA	NA	white	1	Unlikely	NA	NA	white
1167-08-14	-267496	NA	NA	NA	NA	NA	Unlikely	NA	NA	NA	NA	NA	NA	NA	NA	NA	0.6	2	NA	NA	NA	Unlikely	NA	NA	white	1	Unlikely	NA	NA	white
1167-08-15	-267495	NA	NA	NA	NA	NA	Unlikely	NA	NA	NA	NA	NA	NA	NA	NA	NA	0.6	2	NA	NA	NA	Unlikely	NA	NA	white	1	Unlikely	NA	NA	white
1167-08-16	-267494	NA	NA	NA	NA	NA	Unlikely	NA	NA	NA	NA	NA	NA	NA	NA	NA	0.6	2	NA	NA	NA	Unlikely	NA	NA	white	1	Unlikely	NA	NA	white
1167-08-17	-267493	NA	NA	NA	NA	NA	Unlikely	NA	NA	NA	NA	NA	NA	NA	NA	NA	0.6	2	NA	NA	NA	Unlikely	NA	NA	white	1	Unlikely	NA	NA	white
1167-08-18	-267492	NA	NA	NA	NA	NA	Unlikely	NA	NA	NA	NA	NA	NA	NA	NA	NA	0.6	2	NA	NA	NA	Unlikely	NA	NA	white	1	Unlikely	NA	NA	white
1167-08-19	-267491	NA	NA	NA	NA	NA	Unlikely	NA	NA	NA	NA	NA	NA	NA	NA	NA	0.6	2	NA	NA	NA	Unlikely	NA	NA	white	1	Unlikely	NA	NA	white
1167-08-20	-267490	NA	NA	NA	NA	NA	Unlikely	NA	NA	NA	NA	NA	NA	NA	NA	NA	0.6	2	NA	NA	NA	Unlikely	NA	NA	white	1	Unlikely	NA	NA	white
1167-08-21	-267489	NA	NA	NA	NA	NA	Unlikely	NA	NA	NA	NA	NA	NA	NA	NA	NA	0.6	2	NA	NA	NA	Unlikely	NA	NA	white	1	Unlikely	NA	NA	white
1167-08-22	-267488	NA	NA	NA	NA	NA	Unlikely	NA	NA	NA	NA	NA	NA	NA	NA	NA	0.6	2	NA	NA	NA	Unlikely	NA	NA	white	1	Unlikely	NA	NA	white
1167-08-23	-267487	NA	NA	NA	NA	NA	Unlikely	NA	NA	NA	NA	NA	NA	NA	NA	NA	0.6	2	NA	NA	NA	Unlikely	NA	NA	white	1	Unlikely	NA	NA	white
1167-08-24	-267486	NA	NA	NA	NA	NA	Unlikely	NA	NA	NA	NA	NA	NA	NA	NA	NA	0.6	2	NA	NA	NA	Unlikely	NA	NA	white	1	Unlikely	NA	NA	white
1167-08-25	-267485	NA	NA	NA	NA	NA	Unlikely	NA	NA	NA	NA	NA	NA	NA	NA	NA	0.6	2	NA	NA	NA	Unlikely	NA	NA	white	1	Unlikely	NA	NA	white
1167-08-26	-267484	NA	NA	NA	NA	NA	Unlikely	NA	NA	NA	NA	NA	NA	NA	NA	NA	0.6	2	NA	NA	NA	Unlikely	NA	NA	white	1	Unlikely	NA	NA	white
1167-08-27	-267483	NA	NA	NA	NA	NA	Unlikely	NA	NA	NA	NA	NA	NA	NA	NA	NA	0.6	2	NA	NA	NA	Unlikely	NA	NA	white	1	Unlikely	NA	NA	white
1167-08-28	-267482	NA	NA	NA	NA	NA	Unlikely	NA	NA	NA	NA	NA	NA	NA	NA	NA	0.6	2	NA	NA	NA	Unlikely	NA	NA	white	1	Unlikely	NA	NA	white
1167-08-29	-267481	NA	NA	NA	NA	NA	Unlikely	NA	NA	NA	NA	NA	NA	NA	NA	NA	0.6	2	NA	NA	NA	Unlikely	NA	NA	white	1	Unlikely	NA	NA	white
1167-08-30	-267480	NA	NA	NA	NA	NA	Unlikely	NA	NA	NA	NA	NA	NA	NA	NA	NA	0.6	2	NA	NA	NA	Unlikely	NA	NA	white	1	Unlikely	NA	NA	white
1167-08-31	-267479	NA	NA	NA	NA	NA	Unlikely	NA	NA	NA	NA	NA	NA	NA	NA	NA	0.6	2	NA	NA	NA	Unlikely	NA	NA	white	1	Unlikely	NA	NA	white
1167-09-01	-267478	NA	NA	NA	NA	NA	Unlikely	NA	NA	NA	NA	NA	NA	NA	NA	NA	0.6	2	NA	NA	NA	Unlikely	NA	NA	white	1	Unlikely	NA	NA	white
1167-09-02	-267477	NA	NA	NA	NA	NA	Unlikely	NA	NA	NA	NA	NA	NA	NA	NA	NA	0.6	2	NA	NA	NA	Unlikely	NA	NA	white	1	Unlikely	NA	NA	white
1167-09-03	-267476	NA	NA	NA	NA	NA	Unlikely	NA	NA	NA	NA	NA	NA	NA	NA	NA	0.6	2	NA	NA	NA	Unlikely	NA	NA	white	1	Unlikely	NA	NA	white
1167-09-04	-267475	NA	NA	NA	NA	NA	Unlikely	NA	NA	NA	NA	NA	NA	NA	NA	NA	0.6	2	NA	NA	NA	Unlikely	NA	NA	white	1	Unlikely	NA	NA	white
1167-09-05	-267474	NA	NA	NA	NA	NA	Unlikely	NA	NA	NA	NA	NA	NA	NA	NA	NA	0.6	2	NA	NA	NA	Unlikely	NA	NA	white	1	Unlikely	NA	NA	white
1167-09-06	-267473	NA	NA	NA	NA	NA	Unlikely	NA	NA	NA	NA	NA	NA	NA	NA	NA	0.6	2	NA	NA	NA	Unlikely	NA	NA	white	1	Unlikely	NA	NA	white
1167-09-07	-267472	NA	NA	NA	NA	NA	Unlikely	NA	NA	NA	NA	NA	NA	NA	NA	NA	0.6	2	NA	NA	NA	Unlikely	NA	NA	white	1	Unlikely	NA	NA	white
1167-09-08	-267471	NA	NA	NA	NA	NA	Unlikely	NA	NA	NA	NA	NA	NA	NA	NA	NA	0.6	2	NA	NA	NA	Unlikely	NA	NA	white	1	Unlikely	NA	NA	white
1167-09-09	-267470	NA	NA	NA	NA	NA	Unlikely	NA	NA	NA	NA	NA	NA	NA	NA	NA	0.6	2	NA	NA	NA	Unlikely	NA	NA	white	1	Unlikely	NA	NA	white
1167-09-10	-267469	NA	NA	NA	NA	NA	Unlikely	NA	NA	NA	NA	NA	NA	NA	NA	NA	0.6	2	NA	NA	NA	Unlikely	NA	NA	white	1	Unlikely	NA	NA	white
1167-09-11	-267468	NA	NA	NA	NA	NA	Unlikely	NA	NA	NA	NA	NA	NA	NA	NA	NA	0.6	2	NA	NA	NA	Unlikely	NA	NA	white	1	Unlikely	NA	NA	white
1167-09-12	-267467	52	0.00977774	0.0247	0.0088	0.00891559	Unlikely	white	NA	NA	NA	1167-09-12	NA	NA	NA	NA	0.6	2	NA	NA	NA	Unlikely	NA	NA	white	1	Unlikely	NA	NA	white
1167-09-13	-267466	NA	NA	NA	NA	NA	Unlikely	NA	NA	NA	NA	NA	NA	NA	NA	NA	0.6	2	NA	NA	NA	Unlikely	NA	NA	white	1	Unlikely	NA	NA	white
1167-09-14	-267465	NA	NA	NA	NA	NA	Unlikely	NA	NA	NA	NA	NA	NA	NA	NA	NA	0.6	2	NA	NA	NA	Unlikely	NA	NA	white	1	Unlikely	NA	NA	white
1167-09-15	-267464	NA	NA	NA	NA	NA	Unlikely	NA	NA	NA	NA	NA	NA	NA	NA	NA	0.6	2	NA	NA	NA	Unlikely	NA	NA	white	1	Unlikely	NA	NA	white
1167-09-16	-267463	NA	NA	NA	NA	NA	Unlikely	NA	NA	NA	NA	NA	NA	NA	NA	NA	0.6	2	NA	NA	NA	Unlikely	NA	NA	white	1	Unlikely	NA	NA	white
1167-09-17	-267462	NA	NA	NA	NA	NA	Unlikely	NA	NA	NA	NA	NA	NA	NA	NA	NA	0.6	2	NA	NA	NA	Unlikely	NA	NA	white	1	Unlikely	NA	NA	white
1167-09-18	-267461	NA	NA	NA	NA	NA	Unlikely	NA	NA	NA	NA	NA	NA	NA	NA	NA	0.6	2	NA	NA	NA	Unlikely	NA	NA	white	1	Unlikely	NA	NA	white
1167-09-19	-267460	NA	NA	NA	NA	NA	Unlikely	NA	NA	NA	NA	NA	NA	NA	NA	NA	0.6	2	NA	NA	NA	Unlikely	NA	NA	white	1	Unlikely	NA	NA	white
1167-09-20	-267459	NA	NA	NA	NA	NA	Unlikely	NA	NA	NA	NA	NA	NA	NA	NA	NA	0.6	2	NA	NA	NA	Unlikely	NA	NA	white	1	Unlikely	NA	NA	white
1167-09-21	-267458	NA	NA	NA	NA	NA	Unlikely	NA	NA	NA	NA	NA	NA	NA	NA	NA	0.6	2	NA	NA	NA	Unlikely	NA	NA	white	1	Unlikely	NA	NA	white
1167-09-22	-267457	NA	NA	NA	NA	NA	Unlikely	NA	NA	NA	NA	NA	NA	NA	NA	NA	0.6	2	NA	NA	NA	Unlikely	NA	NA	white	1	Unlikely	NA	NA	white
1167-09-23	-267456	NA	NA	NA	NA	NA	Unlikely	NA	NA	NA	NA	NA	NA	NA	NA	NA	0.6	2	NA	NA	NA	Unlikely	NA	NA	white	1	Unlikely	NA	NA	white
1167-09-24	-267455	NA	NA	NA	NA	NA	Unlikely	NA	NA	NA	NA	NA	NA	NA	NA	NA	0.6	2	NA	NA	NA	Unlikely	NA	NA	white	1	Unlikely	NA	NA	white
1167-09-25	-267454	NA	NA	NA	NA	NA	Unlikely	NA	NA	NA	NA	NA	NA	NA	NA	NA	0.6	2	NA	NA	NA	Unlikely	NA	NA	white	1	Unlikely	NA	NA	white
1167-09-26	-267453	NA	NA	NA	NA	NA	Unlikely	NA	NA	NA	NA	NA	NA	NA	NA	NA	0.6	2	NA	NA	NA	Unlikely	NA	NA	white	1	Unlikely	NA	NA	white
1167-09-27	-267452	NA	NA	NA	NA	NA	Unlikely	NA	NA	NA	NA	NA	NA	NA	NA	NA	0.6	2	NA	NA	NA	Unlikely	NA	NA	white	1	Unlikely	NA	NA	white
1167-09-28	-267451	NA	NA	NA	NA	NA	Unlikely	NA	NA	NA	NA	NA	NA	NA	NA	NA	0.6	2	NA	NA	NA	Unlikely	NA	NA	white	1	Unlikely	NA	NA	white
1167-09-29	-267450	NA	NA	NA	NA	NA	Unlikely	NA	NA	NA	NA	NA	NA	NA	NA	NA	0.6	2	NA	NA	NA	Unlikely	NA	NA	white	1	Unlikely	NA	NA	white
1167-09-30	-267449	NA	NA	NA	NA	NA	Unlikely	NA	NA	NA	NA	NA	NA	NA	NA	NA	0.6	2	NA	NA	NA	Unlikely	NA	NA	white	1	Unlikely	NA	NA	white
1167-10-01	-267448	NA	NA	NA	NA	NA	Unlikely	NA	NA	NA	NA	NA	NA	NA	NA	NA	0.6	2	NA	NA	NA	Unlikely	NA	NA	white	1	Unlikely	NA	NA	white
1167-10-02	-267447	NA	NA	NA	NA	NA	Unlikely	NA	NA	NA	NA	NA	NA	NA	NA	NA	0.6	2	NA	NA	NA	Unlikely	NA	NA	white	1	Unlikely	NA	NA	white
1167-10-03	-267446	NA	NA	NA	NA	NA	Unlikely	NA	NA	NA	NA	NA	NA	NA	NA	NA	0.6	2	NA	NA	NA	Unlikely	NA	NA	white	1	Unlikely	NA	NA	white
1167-10-04	-267445	NA	NA	NA	NA	NA	Unlikely	NA	NA	NA	NA	NA	NA	NA	NA	NA	0.6	2	NA	NA	NA	Unlikely	NA	NA	white	1	Unlikely	NA	NA	white
1167-10-05	-267444	NA	NA	NA	NA	NA	Unlikely	NA	NA	NA	NA	NA	NA	NA	NA	NA	0.6	2	NA	NA	NA	Unlikely	NA	NA	white	1	Unlikely	NA	NA	white
1167-10-06	-267443	NA	NA	NA	NA	NA	Unlikely	NA	NA	NA	NA	NA	NA	NA	NA	NA	0.6	2	NA	NA	NA	Unlikely	NA	NA	white	1	Unlikely	NA	NA	white
1167-10-07	-267442	NA	NA	NA	NA	NA	Unlikely	NA	NA	NA	NA	NA	NA	NA	NA	NA	0.6	2	NA	NA	NA	Unlikely	NA	NA	white	1	Unlikely	NA	NA	white
1167-10-08	-267441	NA	NA	NA	NA	NA	Unlikely	NA	NA	NA	NA	NA	NA	NA	NA	NA	0.6	2	NA	NA	NA	Unlikely	NA	NA	white	1	Unlikely	NA	NA	white
1167-10-09	-267440	NA	NA	NA	NA	NA	Unlikely	NA	NA	NA	NA	NA	NA	NA	NA	NA	0.6	2	NA	NA	NA	Unlikely	NA	NA	white	1	Unlikely	NA	NA	white
1167-10-10	-267439	NA	NA	NA	NA	NA	Unlikely	NA	NA	NA	NA	NA	NA	NA	NA	NA	0.6	2	NA	NA	NA	Unlikely	NA	NA	white	1	Unlikely	NA	NA	white
1167-10-11	-267438	NA	NA	NA	NA	NA	Unlikely	NA	NA	NA	NA	NA	NA	NA	NA	NA	0.6	2	NA	NA	NA	Unlikely	NA	NA	white	1	Unlikely	NA	NA	white
1167-10-12	-267437	51	0.0103003	0.0269	0.0085	0.00919765	Unlikely	white	NA	NA	NA	1167-10-12	NA	NA	NA	NA	0.6	2	NA	NA	NA	Unlikely	NA	NA	white	1	Unlikely	NA	NA	white
1167-10-13	-267436	NA	NA	NA	NA	NA	Unlikely	NA	NA	NA	NA	NA	NA	NA	NA	NA	0.6	2	NA	NA	NA	Unlikely	NA	NA	white	1	Unlikely	NA	NA	white
1167-10-14	-267435	NA	NA	NA	NA	NA	Unlikely	NA	NA	NA	NA	NA	NA	NA	NA	NA	0.6	2	NA	NA	NA	Unlikely	NA	NA	white	1	Unlikely	NA	NA	white
1167-10-15	-267434	NA	NA	NA	NA	NA	Unlikely	NA	NA	NA	NA	NA	NA	NA	NA	NA	0.6	2	NA	NA	NA	Unlikely	NA	NA	white	1	Unlikely	NA	NA	white
1167-10-16	-267433	NA	NA	NA	NA	NA	Unlikely	NA	NA	NA	NA	NA	NA	NA	NA	NA	0.6	2	NA	NA	NA	Unlikely	NA	NA	white	1	Unlikely	NA	NA	white
1167-10-17	-267432	NA	NA	NA	NA	NA	Unlikely	NA	NA	NA	NA	NA	NA	NA	NA	NA	0.6	2	NA	NA	NA	Unlikely	NA	NA	white	1	Unlikely	NA	NA	white
1167-10-18	-267431	NA	NA	NA	NA	NA	Unlikely	NA	NA	NA	NA	NA	NA	NA	NA	NA	0.6	2	NA	NA	NA	Unlikely	NA	NA	white	1	Unlikely	NA	NA	white
1167-10-19	-267430	NA	NA	NA	NA	NA	Unlikely	NA	NA	NA	NA	NA	NA	NA	NA	NA	0.6	2	NA	NA	NA	Unlikely	NA	NA	white	1	Unlikely	NA	NA	white
1167-10-20	-267429	NA	NA	NA	NA	NA	Unlikely	NA	NA	NA	NA	NA	NA	NA	NA	NA	0.6	2	NA	NA	NA	Unlikely	NA	NA	white	1	Unlikely	NA	NA	white
1167-10-21	-267428	NA	NA	NA	NA	NA	Unlikely	NA	NA	NA	NA	NA	NA	NA	NA	NA	0.6	2	NA	NA	NA	Unlikely	NA	NA	white	1	Unlikely	NA	NA	white
1167-10-22	-267427	NA	NA	NA	NA	NA	Unlikely	NA	NA	NA	NA	NA	NA	NA	NA	NA	0.6	2	NA	NA	NA	Unlikely	NA	NA	white	1	Unlikely	NA	NA	white
1167-10-23	-267426	NA	NA	NA	NA	NA	Unlikely	NA	NA	NA	NA	NA	NA	NA	NA	NA	0.6	2	NA	NA	NA	Unlikely	NA	NA	white	1	Unlikely	NA	NA	white
1167-10-24	-267425	NA	NA	NA	NA	NA	Unlikely	NA	NA	NA	NA	NA	NA	NA	NA	NA	0.6	2	NA	NA	NA	Unlikely	NA	NA	white	1	Unlikely	NA	NA	white
1167-10-25	-267424	NA	NA	NA	NA	NA	Unlikely	NA	NA	NA	NA	NA	NA	NA	NA	NA	0.6	2	NA	NA	NA	Unlikely	NA	NA	white	1	Unlikely	NA	NA	white
1167-10-26	-267423	NA	NA	NA	NA	NA	Unlikely	NA	NA	NA	NA	NA	NA	NA	NA	NA	0.6	2	NA	NA	NA	Unlikely	NA	NA	white	1	Unlikely	NA	NA	white
1167-10-27	-267422	NA	NA	NA	NA	NA	Unlikely	NA	NA	NA	NA	NA	NA	NA	NA	NA	0.6	2	NA	NA	NA	Unlikely	NA	NA	white	1	Unlikely	NA	NA	white
1167-10-28	-267421	NA	NA	NA	NA	NA	Unlikely	NA	NA	NA	NA	NA	NA	NA	NA	NA	0.6	2	NA	NA	NA	Unlikely	NA	NA	white	1	Unlikely	NA	NA	white
1167-10-29	-267420	NA	NA	NA	NA	NA	Unlikely	NA	NA	NA	NA	NA	NA	NA	NA	NA	0.6	2	NA	NA	NA	Unlikely	NA	NA	white	1	Unlikely	NA	NA	white
1167-10-30	-267419	NA	NA	NA	NA	NA	Unlikely	NA	NA	NA	NA	NA	NA	NA	NA	NA	0.6	2	NA	NA	NA	Unlikely	NA	NA	white	1	Unlikely	NA	NA	white
1167-10-31	-267418	NA	NA	NA	NA	NA	Unlikely	NA	NA	NA	NA	NA	NA	NA	NA	NA	0.6	2	NA	NA	NA	Unlikely	NA	NA	white	1	Unlikely	NA	NA	white
1167-11-01	-267417	NA	NA	NA	NA	NA	Unlikely	NA	NA	NA	NA	NA	NA	NA	NA	NA	0.6	2	NA	NA	NA	Unlikely	NA	NA	white	1	Unlikely	NA	NA	white
1167-11-02	-267416	NA	NA	NA	NA	NA	Unlikely	NA	NA	NA	NA	NA	NA	NA	NA	NA	0.6	2	NA	NA	NA	Unlikely	NA	NA	white	1	Unlikely	NA	NA	white
1167-11-03	-267415	NA	NA	NA	NA	NA	Unlikely	NA	NA	NA	NA	NA	NA	NA	NA	NA	0.6	2	NA	NA	NA	Unlikely	NA	NA	white	1	Unlikely	NA	NA	white
1167-11-04	-267414	NA	NA	NA	NA	NA	Unlikely	NA	NA	NA	NA	NA	NA	NA	NA	NA	0.6	2	NA	NA	NA	Unlikely	NA	NA	white	1	Unlikely	NA	NA	white
1167-11-05	-267413	NA	NA	NA	NA	NA	Unlikely	NA	NA	NA	NA	NA	NA	NA	NA	NA	0.6	2	NA	NA	NA	Unlikely	NA	NA	white	1	Unlikely	NA	NA	white
1167-11-06	-267412	NA	NA	NA	NA	NA	Unlikely	NA	NA	NA	NA	NA	NA	NA	NA	NA	0.6	2	NA	NA	NA	Unlikely	NA	NA	white	1	Unlikely	NA	NA	white
1167-11-07	-267411	NA	NA	NA	NA	NA	Unlikely	NA	NA	NA	NA	NA	NA	NA	NA	NA	0.6	2	NA	NA	NA	Unlikely	NA	NA	white	1	Unlikely	NA	NA	white
1167-11-08	-267410	NA	NA	NA	NA	NA	Unlikely	NA	NA	NA	NA	NA	NA	NA	NA	NA	0.6	2	NA	NA	NA	Unlikely	NA	NA	white	1	Unlikely	NA	NA	white
1167-11-09	-267409	NA	NA	NA	NA	NA	Unlikely	NA	NA	NA	NA	NA	NA	NA	NA	NA	0.6	2	NA	NA	NA	Unlikely	NA	NA	white	1	Unlikely	NA	NA	white
1167-11-10	-267408	NA	NA	NA	NA	NA	Unlikely	NA	NA	NA	NA	NA	NA	NA	NA	NA	0.6	2	NA	NA	NA	Unlikely	NA	NA	white	1	Unlikely	NA	NA	white
1167-11-11	-267407	NA	NA	NA	NA	NA	Unlikely	NA	NA	NA	NA	NA	NA	NA	NA	NA	0.6	2	NA	NA	NA	Unlikely	NA	NA	white	1	Unlikely	NA	NA	white
1167-11-12	-267406	50	0.0108717	0.0292	0.0087	0.00965155	Unlikely	white	NA	NA	NA	1167-11-12	NA	NA	NA	NA	0.6	2	NA	NA	NA	Unlikely	NA	NA	white	1	Unlikely	NA	NA	white
1167-11-13	-267405	NA	NA	NA	NA	NA	Unlikely	NA	NA	NA	NA	NA	NA	NA	NA	NA	0.6	2	NA	NA	NA	Unlikely	NA	NA	white	1	Unlikely	NA	NA	white
1167-11-14	-267404	NA	NA	NA	NA	NA	Unlikely	NA	NA	NA	NA	NA	NA	NA	NA	NA	0.6	2	NA	NA	NA	Unlikely	NA	NA	white	1	Unlikely	NA	NA	white
1167-11-15	-267403	NA	NA	NA	NA	NA	Unlikely	NA	NA	NA	NA	NA	NA	NA	NA	NA	0.6	2	NA	NA	NA	Unlikely	NA	NA	white	1	Unlikely	NA	NA	white
1167-11-16	-267402	NA	NA	NA	NA	NA	Unlikely	NA	NA	NA	NA	NA	NA	NA	NA	NA	0.6	2	NA	NA	NA	Unlikely	NA	NA	white	1	Unlikely	NA	NA	white
1167-11-17	-267401	NA	NA	NA	NA	NA	Unlikely	NA	NA	NA	NA	NA	NA	NA	NA	NA	0.6	2	NA	NA	NA	Unlikely	NA	NA	white	1	Unlikely	NA	NA	white
1167-11-18	-267400	NA	NA	NA	NA	NA	Unlikely	NA	NA	NA	NA	NA	NA	NA	NA	NA	0.6	2	NA	NA	NA	Unlikely	NA	NA	white	1	Unlikely	NA	NA	white
1167-11-19	-267399	NA	NA	NA	NA	NA	Unlikely	NA	NA	NA	NA	NA	NA	NA	NA	NA	0.6	2	NA	NA	NA	Unlikely	NA	NA	white	1	Unlikely	NA	NA	white
1167-11-20	-267398	NA	NA	NA	NA	NA	Unlikely	NA	NA	NA	NA	NA	NA	NA	NA	NA	0.6	2	NA	NA	NA	Unlikely	NA	NA	white	1	Unlikely	NA	NA	white
1167-11-21	-267397	NA	NA	NA	NA	NA	Unlikely	NA	NA	NA	NA	NA	NA	NA	NA	NA	0.6	2	NA	NA	NA	Unlikely	NA	NA	white	1	Unlikely	NA	NA	white
1167-11-22	-267396	NA	NA	NA	NA	NA	Unlikely	NA	NA	NA	NA	NA	NA	NA	NA	NA	0.6	2	NA	NA	NA	Unlikely	NA	NA	white	1	Unlikely	NA	NA	white
1167-11-23	-267395	NA	NA	NA	NA	NA	Unlikely	NA	NA	NA	NA	NA	NA	NA	NA	NA	0.6	2	NA	NA	NA	Unlikely	NA	NA	white	1	Unlikely	NA	NA	white
1167-11-24	-267394	NA	NA	NA	NA	NA	Unlikely	NA	NA	NA	NA	NA	NA	NA	NA	NA	0.6	2	NA	NA	NA	Unlikely	NA	NA	white	1	Unlikely	NA	NA	white
1167-11-25	-267393	NA	NA	NA	NA	NA	Unlikely	NA	NA	NA	NA	NA	NA	NA	NA	NA	0.6	2	NA	NA	NA	Unlikely	NA	NA	white	1	Unlikely	NA	NA	white
1167-11-26	-267392	NA	NA	NA	NA	NA	Unlikely	NA	NA	NA	NA	NA	NA	NA	NA	NA	0.6	2	NA	NA	NA	Unlikely	NA	NA	white	1	Unlikely	NA	NA	white
1167-11-27	-267391	NA	NA	NA	NA	NA	Unlikely	NA	NA	NA	NA	NA	NA	NA	NA	NA	0.6	2	NA	NA	NA	Unlikely	NA	NA	white	1	Unlikely	NA	NA	white
1167-11-28	-267390	NA	NA	NA	NA	NA	Unlikely	NA	NA	NA	NA	NA	NA	NA	NA	NA	0.6	2	NA	NA	NA	Unlikely	NA	NA	white	1	Unlikely	NA	NA	white
1167-11-29	-267389	NA	NA	NA	NA	NA	Unlikely	NA	NA	NA	NA	NA	NA	NA	NA	NA	0.6	2	NA	NA	NA	Unlikely	NA	NA	white	1	Unlikely	NA	NA	white
1167-11-30	-267388	NA	NA	NA	NA	NA	Unlikely	NA	NA	NA	NA	NA	NA	NA	NA	NA	0.6	2	NA	NA	NA	Unlikely	NA	NA	white	1	Unlikely	NA	NA	white
1167-12-01	-267387	NA	NA	NA	NA	NA	Unlikely	NA	NA	NA	NA	NA	NA	NA	NA	NA	0.6	2	NA	NA	NA	Unlikely	NA	NA	white	1	Unlikely	NA	NA	white
1167-12-02	-267386	NA	NA	NA	NA	NA	Unlikely	NA	NA	NA	NA	NA	NA	NA	NA	NA	0.6	2	NA	NA	NA	Unlikely	NA	NA	white	1	Unlikely	NA	NA	white
1167-12-03	-267385	NA	NA	NA	NA	NA	Unlikely	NA	NA	NA	NA	NA	NA	NA	NA	NA	0.6	2	NA	NA	NA	Unlikely	NA	NA	white	1	Unlikely	NA	NA	white
1167-12-04	-267384	NA	NA	NA	NA	NA	Unlikely	NA	NA	NA	NA	NA	NA	NA	NA	NA	0.6	2	NA	NA	NA	Unlikely	NA	NA	white	1	Unlikely	NA	NA	white
1167-12-05	-267383	NA	NA	NA	NA	NA	Unlikely	NA	NA	NA	NA	NA	NA	NA	NA	NA	0.6	2	NA	NA	NA	Unlikely	NA	NA	white	1	Unlikely	NA	NA	white
1167-12-06	-267382	NA	NA	NA	NA	NA	Unlikely	NA	NA	NA	NA	NA	NA	NA	NA	NA	0.6	2	NA	NA	NA	Unlikely	NA	NA	white	1	Unlikely	NA	NA	white
1167-12-07	-267381	NA	NA	NA	NA	NA	Unlikely	NA	NA	NA	NA	NA	NA	NA	NA	NA	0.6	2	NA	NA	NA	Unlikely	NA	NA	white	1	Unlikely	NA	NA	white
1167-12-08	-267380	NA	NA	NA	NA	NA	Unlikely	NA	NA	NA	NA	NA	NA	NA	NA	NA	0.6	2	NA	NA	NA	Unlikely	NA	NA	white	1	Unlikely	NA	NA	white
1167-12-09	-267379	NA	NA	NA	NA	NA	Unlikely	NA	NA	NA	NA	NA	NA	NA	NA	NA	0.6	2	NA	NA	NA	Unlikely	NA	NA	white	1	Unlikely	NA	NA	white
1167-12-10	-267378	NA	NA	NA	NA	NA	Unlikely	NA	NA	NA	NA	NA	NA	NA	NA	NA	0.6	2	NA	NA	NA	Unlikely	NA	NA	white	1	Unlikely	NA	NA	white
1167-12-11	-267377	NA	NA	NA	NA	NA	Unlikely	NA	NA	NA	NA	NA	NA	NA	NA	NA	0.6	2	NA	NA	NA	Unlikely	NA	NA	white	1	Unlikely	NA	NA	white
1167-12-12	-267376	49	0.0114976	0.0317	0.0094	0.0103434	Unlikely	white	NA	NA	NA	1167-12-12	NA	NA	NA	NA	0.6	2	NA	NA	NA	Unlikely	NA	NA	white	1	Unlikely	NA	NA	white
1167-12-13	-267375	NA	NA	NA	NA	NA	Unlikely	NA	NA	NA	NA	NA	NA	NA	NA	NA	0.6	2	NA	NA	NA	Unlikely	NA	NA	white	1	Unlikely	NA	NA	white
1167-12-14	-267374	NA	NA	NA	NA	NA	Unlikely	NA	NA	NA	NA	NA	NA	NA	NA	NA	0.6	2	NA	NA	NA	Unlikely	NA	NA	white	1	Unlikely	NA	NA	white
1167-12-15	-267373	NA	NA	NA	NA	NA	Unlikely	NA	NA	NA	NA	NA	NA	NA	NA	NA	0.6	2	NA	NA	NA	Unlikely	NA	NA	white	1	Unlikely	NA	NA	white
1167-12-16	-267372	NA	NA	NA	NA	NA	Unlikely	NA	NA	NA	NA	NA	NA	NA	NA	NA	0.6	2	NA	NA	NA	Unlikely	NA	NA	white	1	Unlikely	NA	NA	white
1167-12-17	-267371	NA	NA	NA	NA	NA	Unlikely	NA	NA	NA	NA	NA	NA	NA	NA	NA	0.6	2	NA	NA	NA	Unlikely	NA	NA	white	1	Unlikely	NA	NA	white
1167-12-18	-267370	NA	NA	NA	NA	NA	Unlikely	NA	NA	NA	NA	NA	NA	NA	NA	NA	0.6	2	NA	NA	NA	Unlikely	NA	NA	white	1	Unlikely	NA	NA	white
1167-12-19	-267369	NA	NA	NA	NA	NA	Unlikely	NA	NA	NA	NA	NA	NA	NA	NA	NA	0.6	2	NA	NA	NA	Unlikely	NA	NA	white	1	Unlikely	NA	NA	white
1167-12-20	-267368	NA	NA	NA	NA	NA	Unlikely	NA	NA	NA	NA	NA	NA	NA	NA	NA	0.6	2	NA	NA	NA	Unlikely	NA	NA	white	1	Unlikely	NA	NA	white
1167-12-21	-267367	NA	NA	NA	NA	NA	Unlikely	NA	NA	NA	NA	NA	NA	NA	NA	NA	0.6	2	NA	NA	NA	Unlikely	NA	NA	white	1	Unlikely	NA	NA	white
1167-12-22	-267366	NA	NA	NA	NA	NA	Unlikely	NA	NA	NA	NA	NA	NA	NA	NA	NA	0.6	2	NA	NA	NA	Unlikely	NA	NA	white	1	Unlikely	NA	NA	white
1167-12-23	-267365	NA	NA	NA	NA	NA	Unlikely	NA	NA	NA	NA	NA	NA	NA	NA	NA	0.6	2	NA	NA	NA	Unlikely	NA	NA	white	1	Unlikely	NA	NA	white
1167-12-24	-267364	NA	NA	NA	NA	NA	Unlikely	NA	NA	NA	NA	NA	NA	NA	NA	NA	0.6	2	NA	NA	NA	Unlikely	NA	NA	white	1	Unlikely	NA	NA	white
1167-12-25	-267363	NA	NA	NA	NA	NA	Unlikely	NA	NA	NA	NA	NA	NA	NA	NA	NA	0.6	2	NA	NA	NA	Unlikely	NA	NA	white	1	Unlikely	NA	NA	white
1167-12-26	-267362	NA	NA	NA	NA	NA	Unlikely	NA	NA	NA	NA	NA	NA	NA	NA	NA	0.6	2	NA	NA	NA	Unlikely	NA	NA	white	1	Unlikely	NA	NA	white
1167-12-27	-267361	NA	NA	NA	NA	NA	Unlikely	NA	NA	NA	NA	NA	NA	NA	NA	NA	0.6	2	NA	NA	NA	Unlikely	NA	NA	white	1	Unlikely	NA	NA	white
1167-12-28	-267360	NA	NA	NA	NA	NA	Unlikely	NA	NA	NA	NA	NA	NA	NA	NA	NA	0.6	2	NA	NA	NA	Unlikely	NA	NA	white	1	Unlikely	NA	NA	white
1167-12-29	-267359	NA	NA	NA	NA	NA	Unlikely	NA	NA	NA	NA	NA	NA	NA	NA	NA	0.6	2	NA	NA	NA	Unlikely	NA	NA	white	1	Unlikely	NA	NA	white
1167-12-30	-267358	NA	NA	NA	NA	NA	Unlikely	NA	NA	NA	NA	NA	NA	NA	NA	NA	0.6	2	NA	NA	NA	Unlikely	NA	NA	white	1	Unlikely	NA	NA	white
1167-12-31	-267357	NA	NA	NA	NA	NA	Unlikely	NA	NA	NA	NA	NA	NA	NA	NA	NA	0.6	2	NA	NA	NA	Unlikely	NA	NA	white	1	Unlikely	NA	NA	white
1168-01-01	-267356	NA	NA	NA	NA	NA	Unlikely	NA	NA	NA	NA	NA	NA	NA	NA	NA	0.6	2	NA	NA	NA	Unlikely	NA	NA	white	1	Unlikely	NA	NA	white
1168-01-02	-267355	NA	NA	NA	NA	NA	Unlikely	NA	NA	NA	NA	NA	NA	NA	NA	NA	0.6	2	NA	NA	NA	Unlikely	NA	NA	white	1	Unlikely	NA	NA	white
1168-01-03	-267354	NA	NA	NA	NA	NA	Unlikely	NA	NA	NA	NA	NA	NA	NA	NA	NA	0.6	2	NA	NA	NA	Unlikely	NA	NA	white	1	Unlikely	NA	NA	white
1168-01-04	-267353	NA	NA	NA	NA	NA	Unlikely	NA	NA	NA	NA	NA	NA	NA	NA	NA	0.6	2	NA	NA	NA	Unlikely	NA	NA	white	1	Unlikely	NA	NA	white
1168-01-05	-267352	NA	NA	NA	NA	NA	Unlikely	NA	NA	NA	NA	NA	NA	NA	NA	NA	0.6	2	NA	NA	NA	Unlikely	NA	NA	white	1	Unlikely	NA	NA	white
1168-01-06	-267351	NA	NA	NA	NA	NA	Unlikely	NA	NA	NA	NA	NA	NA	NA	NA	NA	0.6	2	NA	NA	NA	Unlikely	NA	NA	white	1	Unlikely	NA	NA	white
1168-01-07	-267350	NA	NA	NA	NA	NA	Unlikely	NA	NA	NA	NA	NA	NA	NA	NA	NA	0.6	2	NA	NA	NA	Unlikely	NA	NA	white	1	Unlikely	NA	NA	white
1168-01-08	-267349	NA	NA	NA	NA	NA	Unlikely	NA	NA	NA	NA	NA	NA	NA	NA	NA	0.6	2	NA	NA	NA	Unlikely	NA	NA	white	1	Unlikely	NA	NA	white
1168-01-09	-267348	NA	NA	NA	NA	NA	Unlikely	NA	NA	NA	NA	NA	NA	NA	NA	NA	0.6	2	NA	NA	NA	Unlikely	NA	NA	white	1	Unlikely	NA	NA	white
1168-01-10	-267347	NA	NA	NA	NA	NA	Unlikely	NA	NA	NA	NA	NA	NA	NA	NA	NA	0.6	2	NA	NA	NA	Unlikely	NA	NA	white	1	Unlikely	NA	NA	white
1168-01-11	-267346	NA	NA	NA	NA	NA	Unlikely	NA	NA	NA	NA	NA	NA	NA	NA	NA	0.6	2	NA	NA	NA	Unlikely	NA	NA	white	1	Unlikely	NA	NA	white
1168-01-12	-267345	48	0.0121872	0.0345	0.0093	0.0103828	Unlikely	white	NA	NA	NA	1168-01-12	NA	NA	NA	NA	0.6	2	NA	NA	NA	Unlikely	NA	NA	white	1	Unlikely	NA	NA	white
1168-01-13	-267344	NA	NA	NA	NA	NA	Unlikely	NA	NA	NA	NA	NA	NA	NA	NA	NA	0.6	2	NA	NA	NA	Unlikely	NA	NA	white	1	Unlikely	NA	NA	white
1168-01-14	-267343	NA	NA	NA	NA	NA	Unlikely	NA	NA	NA	NA	NA	NA	NA	NA	NA	0.6	2	NA	NA	NA	Unlikely	NA	NA	white	1	Unlikely	NA	NA	white
1168-01-15	-267342	NA	NA	NA	NA	NA	Unlikely	NA	NA	NA	NA	NA	NA	NA	NA	NA	0.6	2	NA	NA	NA	Unlikely	NA	NA	white	1	Unlikely	NA	NA	white
1168-01-16	-267341	NA	NA	NA	NA	NA	Unlikely	NA	NA	NA	NA	NA	NA	NA	NA	NA	0.6	2	NA	NA	NA	Unlikely	NA	NA	white	1	Unlikely	NA	NA	white
1168-01-17	-267340	NA	NA	NA	NA	NA	Unlikely	NA	NA	NA	NA	NA	NA	NA	NA	NA	0.6	2	NA	NA	NA	Unlikely	NA	NA	white	1	Unlikely	NA	NA	white
1168-01-18	-267339	NA	NA	NA	NA	NA	Unlikely	NA	NA	NA	NA	NA	NA	NA	NA	NA	0.6	2	NA	NA	NA	Unlikely	NA	NA	white	1	Unlikely	NA	NA	white
1168-01-19	-267338	NA	NA	NA	NA	NA	Unlikely	NA	NA	NA	NA	NA	NA	NA	NA	NA	0.6	2	NA	NA	NA	Unlikely	NA	NA	white	1	Unlikely	NA	NA	white
1168-01-20	-267337	NA	NA	NA	NA	NA	Unlikely	NA	NA	NA	NA	NA	NA	NA	NA	NA	0.6	2	NA	NA	NA	Unlikely	NA	NA	white	1	Unlikely	NA	NA	white
1168-01-21	-267336	NA	NA	NA	NA	NA	Unlikely	NA	NA	NA	NA	NA	NA	NA	NA	NA	0.6	2	NA	NA	NA	Unlikely	NA	NA	white	1	Unlikely	NA	NA	white
1168-01-22	-267335	NA	NA	NA	NA	NA	Unlikely	NA	NA	NA	NA	NA	NA	NA	NA	NA	0.6	2	NA	NA	NA	Unlikely	NA	NA	white	1	Unlikely	NA	NA	white
1168-01-23	-267334	NA	NA	NA	NA	NA	Unlikely	NA	NA	NA	NA	NA	NA	NA	NA	NA	0.6	2	NA	NA	NA	Unlikely	NA	NA	white	1	Unlikely	NA	NA	white
1168-01-24	-267333	NA	NA	NA	NA	NA	Unlikely	NA	NA	NA	NA	NA	NA	NA	NA	NA	0.6	2	NA	NA	NA	Unlikely	NA	NA	white	1	Unlikely	NA	NA	white
1168-01-25	-267332	NA	NA	NA	NA	NA	Unlikely	NA	NA	NA	NA	NA	NA	NA	NA	NA	0.6	2	NA	NA	NA	Unlikely	NA	NA	white	1	Unlikely	NA	NA	white
1168-01-26	-267331	NA	NA	NA	NA	NA	Unlikely	NA	NA	NA	NA	NA	NA	NA	NA	NA	0.6	2	NA	NA	NA	Unlikely	NA	NA	white	1	Unlikely	NA	NA	white
1168-01-27	-267330	NA	NA	NA	NA	NA	Unlikely	NA	NA	NA	NA	NA	NA	NA	NA	NA	0.6	2	NA	NA	NA	Unlikely	NA	NA	white	1	Unlikely	NA	NA	white
1168-01-28	-267329	NA	NA	NA	NA	NA	Unlikely	NA	NA	NA	NA	NA	NA	NA	NA	NA	0.6	2	NA	NA	NA	Unlikely	NA	NA	white	1	Unlikely	NA	NA	white
1168-01-29	-267328	NA	NA	NA	NA	NA	Unlikely	NA	NA	NA	NA	NA	NA	NA	NA	NA	0.6	2	NA	NA	NA	Unlikely	NA	NA	white	1	Unlikely	NA	NA	white
1168-01-30	-267327	NA	NA	NA	NA	NA	Unlikely	NA	NA	NA	NA	NA	NA	NA	NA	NA	0.6	2	NA	NA	NA	Unlikely	NA	NA	white	1	Unlikely	NA	NA	white
1168-01-31	-267326	NA	NA	NA	NA	NA	Unlikely	NA	NA	NA	NA	NA	NA	NA	NA	NA	0.6	2	NA	NA	NA	Unlikely	NA	NA	white	1	Unlikely	NA	NA	white
1168-02-01	-267325	NA	NA	NA	NA	NA	Unlikely	NA	NA	NA	NA	NA	NA	NA	NA	NA	0.6	2	NA	NA	NA	Unlikely	NA	NA	white	1	Unlikely	NA	NA	white
1168-02-02	-267324	NA	NA	NA	NA	NA	Unlikely	NA	NA	NA	NA	NA	NA	NA	NA	NA	0.6	2	NA	NA	NA	Unlikely	NA	NA	white	1	Unlikely	NA	NA	white
1168-02-03	-267323	NA	NA	NA	NA	NA	Unlikely	NA	NA	NA	NA	NA	NA	NA	NA	NA	0.6	2	NA	NA	NA	Unlikely	NA	NA	white	1	Unlikely	NA	NA	white
1168-02-04	-267322	NA	NA	NA	NA	NA	Unlikely	NA	NA	NA	NA	NA	NA	NA	NA	NA	0.6	2	NA	NA	NA	Unlikely	NA	NA	white	1	Unlikely	NA	NA	white
1168-02-05	-267321	NA	NA	NA	NA	NA	Unlikely	NA	NA	NA	NA	NA	NA	NA	NA	NA	0.6	2	NA	NA	NA	Unlikely	NA	NA	white	1	Unlikely	NA	NA	white
1168-02-06	-267320	NA	NA	NA	NA	NA	Unlikely	NA	NA	NA	NA	NA	NA	NA	NA	NA	0.6	2	NA	NA	NA	Unlikely	NA	NA	white	1	Unlikely	NA	NA	white
1168-02-07	-267319	NA	NA	NA	NA	NA	Unlikely	NA	NA	NA	NA	NA	NA	NA	NA	NA	0.6	2	NA	NA	NA	Unlikely	NA	NA	white	1	Unlikely	NA	NA	white
1168-02-08	-267318	NA	NA	NA	NA	NA	Unlikely	NA	NA	NA	NA	NA	NA	NA	NA	NA	0.6	2	NA	NA	NA	Unlikely	NA	NA	white	1	Unlikely	NA	NA	white
1168-02-09	-267317	NA	NA	NA	NA	NA	Unlikely	NA	NA	NA	NA	NA	NA	NA	NA	NA	0.6	2	NA	NA	NA	Unlikely	NA	NA	white	1	Unlikely	NA	NA	white
1168-02-10	-267316	NA	NA	NA	NA	NA	Unlikely	NA	NA	NA	NA	NA	NA	NA	NA	NA	0.6	2	NA	NA	NA	Unlikely	NA	NA	white	1	Unlikely	NA	NA	white
1168-02-11	-267315	NA	NA	NA	NA	NA	Unlikely	NA	NA	NA	NA	NA	NA	NA	NA	NA	0.6	2	NA	NA	NA	Unlikely	NA	NA	white	1	Unlikely	NA	NA	white
1168-02-12	-267314	47	0.0129486	0.0328	0.01	0.0108551	Unlikely	white	NA	NA	NA	1168-02-12	NA	NA	NA	NA	0.6	2	NA	NA	NA	Unlikely	NA	NA	white	1	Unlikely	NA	NA	white
1168-02-13	-267313	NA	NA	NA	NA	NA	Unlikely	NA	NA	NA	NA	NA	NA	NA	NA	NA	0.6	2	NA	NA	NA	Unlikely	NA	NA	white	1	Unlikely	NA	NA	white
1168-02-14	-267312	NA	NA	NA	NA	NA	Unlikely	NA	NA	NA	NA	NA	NA	NA	NA	NA	0.6	2	NA	NA	NA	Unlikely	NA	NA	white	1	Unlikely	NA	NA	white
1168-02-15	-267311	NA	NA	NA	NA	NA	Unlikely	NA	NA	NA	NA	NA	NA	NA	NA	NA	0.6	2	NA	NA	NA	Unlikely	NA	NA	white	1	Unlikely	NA	NA	white
1168-02-16	-267310	NA	NA	NA	NA	NA	Unlikely	NA	NA	NA	NA	NA	NA	NA	NA	NA	0.6	2	NA	NA	NA	Unlikely	NA	NA	white	1	Unlikely	NA	NA	white
1168-02-17	-267309	NA	NA	NA	NA	NA	Unlikely	NA	NA	NA	NA	NA	NA	NA	NA	NA	0.6	2	NA	NA	NA	Unlikely	NA	NA	white	1	Unlikely	NA	NA	white
1168-02-18	-267308	NA	NA	NA	NA	NA	Unlikely	NA	NA	NA	NA	NA	NA	NA	NA	NA	0.6	2	NA	NA	NA	Unlikely	NA	NA	white	1	Unlikely	NA	NA	white
1168-02-19	-267307	NA	NA	NA	NA	NA	Unlikely	NA	NA	NA	NA	NA	NA	NA	NA	NA	0.6	2	NA	NA	NA	Unlikely	NA	NA	white	1	Unlikely	NA	NA	white
1168-02-20	-267306	NA	NA	NA	NA	NA	Unlikely	NA	NA	NA	NA	NA	NA	NA	NA	NA	0.6	2	NA	NA	NA	Unlikely	NA	NA	white	1	Unlikely	NA	NA	white
1168-02-21	-267305	NA	NA	NA	NA	NA	Unlikely	NA	NA	NA	NA	NA	NA	NA	NA	NA	0.6	2	NA	NA	NA	Unlikely	NA	NA	white	1	Unlikely	NA	NA	white
1168-02-22	-267304	NA	NA	NA	NA	NA	Unlikely	NA	NA	NA	NA	NA	NA	NA	NA	NA	0.6	2	NA	NA	NA	Unlikely	NA	NA	white	1	Unlikely	NA	NA	white
1168-02-23	-267303	NA	NA	NA	NA	NA	Unlikely	NA	NA	NA	NA	NA	NA	NA	NA	NA	0.6	2	NA	NA	NA	Unlikely	NA	NA	white	1	Unlikely	NA	NA	white
1168-02-24	-267302	NA	NA	NA	NA	NA	Unlikely	NA	NA	NA	NA	NA	NA	NA	NA	NA	0.6	2	NA	NA	NA	Unlikely	NA	NA	white	1	Unlikely	NA	NA	white
1168-02-25	-267301	NA	NA	NA	NA	NA	Unlikely	NA	NA	NA	NA	NA	NA	NA	NA	NA	0.6	2	NA	NA	NA	Unlikely	NA	NA	white	1	Unlikely	NA	NA	white
1168-02-26	-267300	NA	NA	NA	NA	NA	Unlikely	NA	NA	NA	NA	NA	NA	NA	NA	NA	0.6	2	NA	NA	NA	Unlikely	NA	NA	white	1	Unlikely	NA	NA	white
1168-02-27	-267299	NA	NA	NA	NA	NA	Unlikely	NA	NA	NA	NA	NA	NA	NA	NA	NA	0.6	2	NA	NA	NA	Unlikely	NA	NA	white	1	Unlikely	NA	NA	white
1168-02-28	-267298	NA	NA	NA	NA	NA	Unlikely	NA	NA	NA	NA	NA	NA	NA	NA	NA	0.6	2	NA	NA	NA	Unlikely	NA	NA	white	1	Unlikely	NA	NA	white
1168-02-29	-267297	NA	NA	NA	NA	NA	Unlikely	NA	NA	NA	NA	NA	NA	NA	NA	NA	0.6	2	NA	NA	NA	Unlikely	NA	NA	white	1	Unlikely	NA	NA	white
1168-03-01	-267296	NA	NA	NA	NA	NA	Unlikely	NA	NA	NA	NA	NA	NA	NA	NA	NA	0.6	2	NA	NA	NA	Unlikely	NA	NA	white	1	Unlikely	NA	NA	white
1168-03-02	-267295	NA	NA	NA	NA	NA	Unlikely	NA	NA	NA	NA	NA	NA	NA	NA	NA	0.6	2	NA	NA	NA	Unlikely	NA	NA	white	1	Unlikely	NA	NA	white
1168-03-03	-267294	NA	NA	NA	NA	NA	Unlikely	NA	NA	NA	NA	NA	NA	NA	NA	NA	0.6	2	NA	NA	NA	Unlikely	NA	NA	white	1	Unlikely	NA	NA	white
1168-03-04	-267293	NA	NA	NA	NA	NA	Unlikely	NA	NA	NA	NA	NA	NA	NA	NA	NA	0.6	2	NA	NA	NA	Unlikely	NA	NA	white	1	Unlikely	NA	NA	white
1168-03-05	-267292	NA	NA	NA	NA	NA	Unlikely	NA	NA	NA	NA	NA	NA	NA	NA	NA	0.6	2	NA	NA	NA	Unlikely	NA	NA	white	1	Unlikely	NA	NA	white
1168-03-06	-267291	NA	NA	NA	NA	NA	Unlikely	NA	NA	NA	NA	NA	NA	NA	NA	NA	0.6	2	NA	NA	NA	Unlikely	NA	NA	white	1	Unlikely	NA	NA	white
1168-03-07	-267290	NA	NA	NA	NA	NA	Unlikely	NA	NA	NA	NA	NA	NA	NA	NA	NA	0.6	2	NA	NA	NA	Unlikely	NA	NA	white	1	Unlikely	NA	NA	white
1168-03-08	-267289	NA	NA	NA	NA	NA	Unlikely	NA	NA	NA	NA	NA	NA	NA	NA	NA	0.6	2	NA	NA	NA	Unlikely	NA	NA	white	1	Unlikely	NA	NA	white
1168-03-09	-267288	NA	NA	NA	NA	NA	Unlikely	NA	NA	NA	NA	NA	NA	NA	NA	NA	0.6	2	NA	NA	NA	Unlikely	NA	NA	white	1	Unlikely	NA	NA	white
1168-03-10	-267287	NA	NA	NA	NA	NA	Unlikely	NA	NA	NA	NA	NA	NA	NA	NA	NA	0.6	2	NA	NA	NA	Unlikely	NA	NA	white	1	Unlikely	NA	NA	white
1168-03-11	-267286	NA	NA	NA	NA	NA	Unlikely	NA	NA	NA	NA	NA	NA	NA	NA	NA	0.6	2	NA	NA	NA	Unlikely	NA	NA	white	1	Unlikely	NA	NA	white
1168-03-12	-267285	46	0.0137857	0.0356	0.01	0.0116586	Unlikely	white	NA	NA	NA	1168-03-12	NA	NA	NA	NA	0.6	2	NA	NA	NA	Unlikely	NA	NA	white	1	Unlikely	NA	NA	white
1168-03-13	-267284	NA	NA	NA	NA	NA	Unlikely	NA	NA	NA	NA	NA	NA	NA	NA	NA	0.6	2	NA	NA	NA	Unlikely	NA	NA	white	1	Unlikely	NA	NA	white
1168-03-14	-267283	NA	NA	NA	NA	NA	Unlikely	NA	NA	NA	NA	NA	NA	NA	NA	NA	0.6	2	NA	NA	NA	Unlikely	NA	NA	white	1	Unlikely	NA	NA	white
1168-03-15	-267282	NA	NA	NA	NA	NA	Unlikely	NA	NA	NA	NA	NA	NA	NA	NA	NA	0.6	2	NA	NA	NA	Unlikely	NA	NA	white	1	Unlikely	NA	NA	white
1168-03-16	-267281	NA	NA	NA	NA	NA	Unlikely	NA	NA	NA	NA	NA	NA	NA	NA	NA	0.6	2	NA	NA	NA	Unlikely	NA	NA	white	1	Unlikely	NA	NA	white
1168-03-17	-267280	NA	NA	NA	NA	NA	Unlikely	NA	NA	NA	NA	NA	NA	NA	NA	NA	0.6	2	NA	NA	NA	Unlikely	NA	NA	white	1	Unlikely	NA	NA	white
1168-03-18	-267279	NA	NA	NA	NA	NA	Unlikely	NA	NA	NA	NA	NA	NA	NA	NA	NA	0.6	2	NA	NA	NA	Unlikely	NA	NA	white	1	Unlikely	NA	NA	white
1168-03-19	-267278	NA	NA	NA	NA	NA	Unlikely	NA	NA	NA	NA	NA	NA	NA	NA	NA	0.6	2	NA	NA	NA	Unlikely	NA	NA	white	1	Unlikely	NA	NA	white
1168-03-20	-267277	NA	NA	NA	NA	NA	Unlikely	NA	NA	NA	NA	NA	NA	NA	NA	NA	0.6	2	NA	NA	NA	Unlikely	NA	NA	white	1	Unlikely	NA	NA	white
1168-03-21	-267276	NA	NA	NA	NA	NA	Unlikely	NA	NA	NA	NA	NA	NA	NA	NA	NA	0.6	2	NA	NA	NA	Unlikely	NA	NA	white	1	Unlikely	NA	NA	white
1168-03-22	-267275	NA	NA	NA	NA	NA	Unlikely	NA	NA	NA	NA	NA	NA	NA	NA	NA	0.6	2	NA	NA	NA	Unlikely	NA	NA	white	1	Unlikely	NA	NA	white
1168-03-23	-267274	NA	NA	NA	NA	NA	Unlikely	NA	NA	NA	NA	NA	NA	NA	NA	NA	0.6	2	NA	NA	NA	Unlikely	NA	NA	white	1	Unlikely	NA	NA	white
1168-03-24	-267273	NA	NA	NA	NA	NA	Unlikely	NA	NA	NA	NA	NA	NA	NA	NA	NA	0.6	2	NA	NA	NA	Unlikely	NA	NA	white	1	Unlikely	NA	NA	white
1168-03-25	-267272	NA	NA	NA	NA	NA	Unlikely	NA	NA	NA	NA	NA	NA	NA	NA	NA	0.6	2	NA	NA	NA	Unlikely	NA	NA	white	1	Unlikely	NA	NA	white
1168-03-26	-267271	NA	NA	NA	NA	NA	Unlikely	NA	NA	NA	NA	NA	NA	NA	NA	NA	0.6	2	NA	NA	NA	Unlikely	NA	NA	white	1	Unlikely	NA	NA	white
1168-03-27	-267270	NA	NA	NA	NA	NA	Unlikely	NA	NA	NA	NA	NA	NA	NA	NA	NA	0.6	2	NA	NA	NA	Unlikely	NA	NA	white	1	Unlikely	NA	NA	white
1168-03-28	-267269	NA	NA	NA	NA	NA	Unlikely	NA	NA	NA	NA	NA	NA	NA	NA	NA	0.6	2	NA	NA	NA	Unlikely	NA	NA	white	1	Unlikely	NA	NA	white
1168-03-29	-267268	NA	NA	NA	NA	NA	Unlikely	NA	NA	NA	NA	NA	NA	NA	NA	NA	0.6	2	NA	NA	NA	Unlikely	NA	NA	white	1	Unlikely	NA	NA	white
1168-03-30	-267267	NA	NA	NA	NA	NA	Unlikely	NA	NA	NA	NA	NA	NA	NA	NA	NA	0.6	2	NA	NA	NA	Unlikely	NA	NA	white	1	Unlikely	NA	NA	white
1168-03-31	-267266	NA	NA	NA	NA	NA	Unlikely	NA	NA	NA	NA	NA	NA	NA	NA	NA	0.6	2	NA	NA	NA	Unlikely	NA	NA	white	1	Unlikely	NA	NA	white
1168-04-01	-267265	NA	NA	NA	NA	NA	Unlikely	NA	NA	NA	NA	NA	NA	NA	NA	NA	0.6	2	NA	NA	NA	Unlikely	NA	NA	white	1	Unlikely	NA	NA	white
1168-04-02	-267264	NA	NA	NA	NA	NA	Unlikely	NA	NA	NA	NA	NA	NA	NA	NA	NA	0.6	2	NA	NA	NA	Unlikely	NA	NA	white	1	Unlikely	NA	NA	white
1168-04-03	-267263	NA	NA	NA	NA	NA	Unlikely	NA	NA	NA	NA	NA	NA	NA	NA	NA	0.6	2	NA	NA	NA	Unlikely	NA	NA	white	1	Unlikely	NA	NA	white
1168-04-04	-267262	NA	NA	NA	NA	NA	Unlikely	NA	NA	NA	NA	NA	NA	NA	NA	NA	0.6	2	NA	NA	NA	Unlikely	NA	NA	white	1	Unlikely	NA	NA	white
1168-04-05	-267261	NA	NA	NA	NA	NA	Unlikely	NA	NA	NA	NA	NA	NA	NA	NA	NA	0.6	2	NA	NA	NA	Unlikely	NA	NA	white	1	Unlikely	NA	NA	white
1168-04-06	-267260	NA	NA	NA	NA	NA	Unlikely	NA	NA	NA	NA	NA	NA	NA	NA	NA	0.6	2	NA	NA	NA	Unlikely	NA	NA	white	1	Unlikely	NA	NA	white
1168-04-07	-267259	NA	NA	NA	NA	NA	Unlikely	NA	NA	NA	NA	NA	NA	NA	NA	NA	0.6	2	NA	NA	NA	Unlikely	NA	NA	white	1	Unlikely	NA	NA	white
1168-04-08	-267258	NA	NA	NA	NA	NA	Unlikely	NA	NA	NA	NA	NA	NA	NA	NA	NA	0.6	2	NA	NA	NA	Unlikely	NA	NA	white	1	Unlikely	NA	NA	white
1168-04-09	-267257	NA	NA	NA	NA	NA	Unlikely	NA	NA	NA	NA	NA	NA	NA	NA	NA	0.6	2	NA	NA	NA	Unlikely	NA	NA	white	1	Unlikely	NA	NA	white
1168-04-10	-267256	NA	NA	NA	NA	NA	Unlikely	NA	NA	NA	NA	NA	NA	NA	NA	NA	0.6	2	NA	NA	NA	Unlikely	NA	NA	white	1	Unlikely	NA	NA	white
1168-04-11	-267255	NA	NA	NA	NA	NA	Unlikely	NA	NA	NA	NA	NA	NA	NA	NA	NA	0.6	2	NA	NA	NA	Unlikely	NA	NA	white	1	Unlikely	NA	NA	white
1168-04-12	-267254	45	0.0146978	0.0387	0.0109	0.012187	Unlikely	white	NA	NA	NA	1168-04-12	NA	NA	NA	NA	0.6	2	NA	NA	NA	Unlikely	NA	NA	white	1	Unlikely	NA	NA	white
1168-04-13	-267253	NA	NA	NA	NA	NA	Unlikely	NA	NA	NA	NA	NA	NA	NA	NA	NA	0.6	2	NA	NA	NA	Unlikely	NA	NA	white	1	Unlikely	NA	NA	white
1168-04-14	-267252	NA	NA	NA	NA	NA	Unlikely	NA	NA	NA	NA	NA	NA	NA	NA	NA	0.6	2	NA	NA	NA	Unlikely	NA	NA	white	1	Unlikely	NA	NA	white
1168-04-15	-267251	NA	NA	NA	NA	NA	Unlikely	NA	NA	NA	NA	NA	NA	NA	NA	NA	0.6	2	NA	NA	NA	Unlikely	NA	NA	white	1	Unlikely	NA	NA	white
1168-04-16	-267250	NA	NA	NA	NA	NA	Unlikely	NA	NA	NA	NA	NA	NA	NA	NA	NA	0.6	2	NA	NA	NA	Unlikely	NA	NA	white	1	Unlikely	NA	NA	white
1168-04-17	-267249	NA	NA	NA	NA	NA	Unlikely	NA	NA	NA	NA	NA	NA	NA	NA	NA	0.6	2	NA	NA	NA	Unlikely	NA	NA	white	1	Unlikely	NA	NA	white
1168-04-18	-267248	NA	NA	NA	NA	NA	Unlikely	NA	NA	NA	NA	NA	NA	NA	NA	NA	0.6	2	NA	NA	NA	Unlikely	NA	NA	white	1	Unlikely	NA	NA	white
1168-04-19	-267247	NA	NA	NA	NA	NA	Unlikely	NA	NA	NA	NA	NA	NA	NA	NA	NA	0.6	2	NA	NA	NA	Unlikely	NA	NA	white	1	Unlikely	NA	NA	white
1168-04-20	-267246	NA	NA	NA	NA	NA	Unlikely	NA	NA	NA	NA	NA	NA	NA	NA	NA	0.6	2	NA	NA	NA	Unlikely	NA	NA	white	1	Unlikely	NA	NA	white
1168-04-21	-267245	NA	NA	NA	NA	NA	Unlikely	NA	NA	NA	NA	NA	NA	NA	NA	NA	0.6	2	NA	NA	NA	Unlikely	NA	NA	white	1	Unlikely	NA	NA	white
1168-04-22	-267244	NA	NA	NA	NA	NA	Unlikely	NA	NA	NA	NA	NA	NA	NA	NA	NA	0.6	2	NA	NA	NA	Unlikely	NA	NA	white	1	Unlikely	NA	NA	white
1168-04-23	-267243	NA	NA	NA	NA	NA	Unlikely	NA	NA	NA	NA	NA	NA	NA	NA	NA	0.6	2	NA	NA	NA	Unlikely	NA	NA	white	1	Unlikely	NA	NA	white
1168-04-24	-267242	NA	NA	NA	NA	NA	Unlikely	NA	NA	NA	NA	NA	NA	NA	NA	NA	0.6	2	NA	NA	NA	Unlikely	NA	NA	white	1	Unlikely	NA	NA	white
1168-04-25	-267241	NA	NA	NA	NA	NA	Unlikely	NA	NA	NA	NA	NA	NA	NA	NA	NA	0.6	2	NA	NA	NA	Unlikely	NA	NA	white	1	Unlikely	NA	NA	white
1168-04-26	-267240	NA	NA	NA	NA	NA	Unlikely	NA	NA	NA	NA	NA	NA	NA	NA	NA	0.6	2	NA	NA	NA	Unlikely	NA	NA	white	1	Unlikely	NA	NA	white
1168-04-27	-267239	NA	NA	NA	NA	NA	Unlikely	NA	NA	NA	NA	NA	NA	NA	NA	NA	0.6	2	NA	NA	NA	Unlikely	NA	NA	white	1	Unlikely	NA	NA	white
1168-04-28	-267238	NA	NA	NA	NA	NA	Unlikely	NA	NA	NA	NA	NA	NA	NA	NA	NA	0.6	2	NA	NA	NA	Unlikely	NA	NA	white	1	Unlikely	NA	NA	white
1168-04-29	-267237	NA	NA	NA	NA	NA	Unlikely	NA	NA	NA	NA	NA	NA	NA	NA	NA	0.6	2	NA	NA	NA	Unlikely	NA	NA	white	1	Unlikely	NA	NA	white
1168-04-30	-267236	NA	NA	NA	NA	NA	Unlikely	NA	NA	NA	NA	NA	NA	NA	NA	NA	0.6	2	NA	NA	NA	Unlikely	NA	NA	white	1	Unlikely	NA	NA	white
1168-05-01	-267235	NA	NA	NA	NA	NA	Unlikely	NA	NA	NA	NA	NA	NA	NA	NA	NA	0.6	2	NA	NA	NA	Unlikely	NA	NA	white	1	Unlikely	NA	NA	white
1168-05-02	-267234	NA	NA	NA	NA	NA	Unlikely	NA	NA	NA	NA	NA	NA	NA	NA	NA	0.6	2	NA	NA	NA	Unlikely	NA	NA	white	1	Unlikely	NA	NA	white
1168-05-03	-267233	NA	NA	NA	NA	NA	Unlikely	NA	NA	NA	NA	NA	NA	NA	NA	NA	0.6	2	NA	NA	NA	Unlikely	NA	NA	white	1	Unlikely	NA	NA	white
1168-05-04	-267232	NA	NA	NA	NA	NA	Unlikely	NA	NA	NA	NA	NA	NA	NA	NA	NA	0.6	2	NA	NA	NA	Unlikely	NA	NA	white	1	Unlikely	NA	NA	white
1168-05-05	-267231	NA	NA	NA	NA	NA	Unlikely	NA	NA	NA	NA	NA	NA	NA	NA	NA	0.6	2	NA	NA	NA	Unlikely	NA	NA	white	1	Unlikely	NA	NA	white
1168-05-06	-267230	NA	NA	NA	NA	NA	Unlikely	NA	NA	NA	NA	NA	NA	NA	NA	NA	0.6	2	NA	NA	NA	Unlikely	NA	NA	white	1	Unlikely	NA	NA	white
1168-05-07	-267229	NA	NA	NA	NA	NA	Unlikely	NA	NA	NA	NA	NA	NA	NA	NA	NA	0.6	2	NA	NA	NA	Unlikely	NA	NA	white	1	Unlikely	NA	NA	white
1168-05-08	-267228	NA	NA	NA	NA	NA	Unlikely	NA	NA	NA	NA	NA	NA	NA	NA	NA	0.6	2	NA	NA	NA	Unlikely	NA	NA	white	1	Unlikely	NA	NA	white
1168-05-09	-267227	NA	NA	NA	NA	NA	Unlikely	NA	NA	NA	NA	NA	NA	NA	NA	NA	0.6	2	NA	NA	NA	Unlikely	NA	NA	white	1	Unlikely	NA	NA	white
1168-05-10	-267226	NA	NA	NA	NA	NA	Unlikely	NA	NA	NA	NA	NA	NA	NA	NA	NA	0.6	2	NA	NA	NA	Unlikely	NA	NA	white	1	Unlikely	NA	NA	white
1168-05-11	-267225	NA	NA	NA	NA	NA	Unlikely	NA	NA	NA	NA	NA	NA	NA	NA	NA	0.6	2	NA	NA	NA	Unlikely	NA	NA	white	1	Unlikely	NA	NA	white
1168-05-12	-267224	44	0.0156843	0.042	0.0117	0.0129093	Unlikely	white	NA	NA	NA	1168-05-12	NA	NA	NA	NA	0.6	2	NA	NA	NA	Unlikely	NA	NA	white	1	Unlikely	NA	NA	white
1168-05-13	-267223	NA	NA	NA	NA	NA	Unlikely	NA	NA	NA	NA	NA	NA	NA	NA	NA	0.6	2	NA	NA	NA	Unlikely	NA	NA	white	1	Unlikely	NA	NA	white
1168-05-14	-267222	NA	NA	NA	NA	NA	Unlikely	NA	NA	NA	NA	NA	NA	NA	NA	NA	0.6	2	NA	NA	NA	Unlikely	NA	NA	white	1	Unlikely	NA	NA	white
1168-05-15	-267221	NA	NA	NA	NA	NA	Unlikely	NA	NA	NA	NA	NA	NA	NA	NA	NA	0.6	2	NA	NA	NA	Unlikely	NA	NA	white	1	Unlikely	NA	NA	white
1168-05-16	-267220	NA	NA	NA	NA	NA	Unlikely	NA	NA	NA	NA	NA	NA	NA	NA	NA	0.6	2	NA	NA	NA	Unlikely	NA	NA	white	1	Unlikely	NA	NA	white
1168-05-17	-267219	NA	NA	NA	NA	NA	Unlikely	NA	NA	NA	NA	NA	NA	NA	NA	NA	0.6	2	NA	NA	NA	Unlikely	NA	NA	white	1	Unlikely	NA	NA	white
1168-05-18	-267218	NA	NA	NA	NA	NA	Unlikely	NA	NA	NA	NA	NA	NA	NA	NA	NA	0.6	2	NA	NA	NA	Unlikely	NA	NA	white	1	Unlikely	NA	NA	white
1168-05-19	-267217	NA	NA	NA	NA	NA	Unlikely	NA	NA	NA	NA	NA	NA	NA	NA	NA	0.6	2	NA	NA	NA	Unlikely	NA	NA	white	1	Unlikely	NA	NA	white
1168-05-20	-267216	NA	NA	NA	NA	NA	Unlikely	NA	NA	NA	NA	NA	NA	NA	NA	NA	0.6	2	NA	NA	NA	Unlikely	NA	NA	white	1	Unlikely	NA	NA	white
1168-05-21	-267215	NA	NA	NA	NA	NA	Unlikely	NA	NA	NA	NA	NA	NA	NA	NA	NA	0.6	2	NA	NA	NA	Unlikely	NA	NA	white	1	Unlikely	NA	NA	white
1168-05-22	-267214	NA	NA	NA	NA	NA	Unlikely	NA	NA	NA	NA	NA	NA	NA	NA	NA	0.6	2	NA	NA	NA	Unlikely	NA	NA	white	1	Unlikely	NA	NA	white
1168-05-23	-267213	NA	NA	NA	NA	NA	Unlikely	NA	NA	NA	NA	NA	NA	NA	NA	NA	0.6	2	NA	NA	NA	Unlikely	NA	NA	white	1	Unlikely	NA	NA	white
1168-05-24	-267212	NA	NA	NA	NA	NA	Unlikely	NA	NA	NA	NA	NA	NA	NA	NA	NA	0.6	2	NA	NA	NA	Unlikely	NA	NA	white	1	Unlikely	NA	NA	white
1168-05-25	-267211	NA	NA	NA	NA	NA	Unlikely	NA	NA	NA	NA	NA	NA	NA	NA	NA	0.6	2	NA	NA	NA	Unlikely	NA	NA	white	1	Unlikely	NA	NA	white
1168-05-26	-267210	NA	NA	NA	NA	NA	Unlikely	NA	NA	NA	NA	NA	NA	NA	NA	NA	0.6	2	NA	NA	NA	Unlikely	NA	NA	white	1	Unlikely	NA	NA	white
1168-05-27	-267209	NA	NA	NA	NA	NA	Unlikely	NA	NA	NA	NA	NA	NA	NA	NA	NA	0.6	2	NA	NA	NA	Unlikely	NA	NA	white	1	Unlikely	NA	NA	white
1168-05-28	-267208	NA	NA	NA	NA	NA	Unlikely	NA	NA	NA	NA	NA	NA	NA	NA	NA	0.6	2	NA	NA	NA	Unlikely	NA	NA	white	1	Unlikely	NA	NA	white
1168-05-29	-267207	NA	NA	NA	NA	NA	Unlikely	NA	NA	NA	NA	NA	NA	NA	NA	NA	0.6	2	NA	NA	NA	Unlikely	NA	NA	white	1	Unlikely	NA	NA	white
1168-05-30	-267206	NA	NA	NA	NA	NA	Unlikely	NA	NA	NA	NA	NA	NA	NA	NA	NA	0.6	2	NA	NA	NA	Unlikely	NA	NA	white	1	Unlikely	NA	NA	white
1168-05-31	-267205	NA	NA	NA	NA	NA	Unlikely	NA	NA	NA	NA	NA	NA	NA	NA	NA	0.6	2	NA	NA	NA	Unlikely	NA	NA	white	1	Unlikely	NA	NA	white
1168-06-01	-267204	NA	NA	NA	NA	NA	Unlikely	NA	NA	NA	NA	NA	NA	NA	NA	NA	0.6	2	NA	NA	NA	Unlikely	NA	NA	white	1	Unlikely	NA	NA	white
1168-06-02	-267203	NA	NA	NA	NA	NA	Unlikely	NA	NA	NA	NA	NA	NA	NA	NA	NA	0.6	2	NA	NA	NA	Unlikely	NA	NA	white	1	Unlikely	NA	NA	white
1168-06-03	-267202	NA	NA	NA	NA	NA	Unlikely	NA	NA	NA	NA	NA	NA	NA	NA	NA	0.6	2	NA	NA	NA	Unlikely	NA	NA	white	1	Unlikely	NA	NA	white
1168-06-04	-267201	NA	NA	NA	NA	NA	Unlikely	NA	NA	NA	NA	NA	NA	NA	NA	NA	0.6	2	NA	NA	NA	Unlikely	NA	NA	white	1	Unlikely	NA	NA	white
1168-06-05	-267200	NA	NA	NA	NA	NA	Unlikely	NA	NA	NA	NA	NA	NA	NA	NA	NA	0.6	2	NA	NA	NA	Unlikely	NA	NA	white	1	Unlikely	NA	NA	white
1168-06-06	-267199	NA	NA	NA	NA	NA	Unlikely	NA	NA	NA	NA	NA	NA	NA	NA	NA	0.6	2	NA	NA	NA	Unlikely	NA	NA	white	1	Unlikely	NA	NA	white
1168-06-07	-267198	NA	NA	NA	NA	NA	Unlikely	NA	NA	NA	NA	NA	NA	NA	NA	NA	0.6	2	NA	NA	NA	Unlikely	NA	NA	white	1	Unlikely	NA	NA	white
1168-06-08	-267197	NA	NA	NA	NA	NA	Unlikely	NA	NA	NA	NA	NA	NA	NA	NA	NA	0.6	2	NA	NA	NA	Unlikely	NA	NA	white	1	Unlikely	NA	NA	white
1168-06-09	-267196	NA	NA	NA	NA	NA	Unlikely	NA	NA	NA	NA	NA	NA	NA	NA	NA	0.6	2	NA	NA	NA	Unlikely	NA	NA	white	1	Unlikely	NA	NA	white
1168-06-10	-267195	NA	NA	NA	NA	NA	Unlikely	NA	NA	NA	NA	NA	NA	NA	NA	NA	0.6	2	NA	NA	NA	Unlikely	NA	NA	white	1	Unlikely	NA	NA	white
1168-06-11	-267194	NA	NA	NA	NA	NA	Unlikely	NA	NA	NA	NA	NA	NA	NA	NA	NA	0.6	2	NA	NA	NA	Unlikely	NA	NA	white	1	Unlikely	NA	NA	white
1168-06-12	-267193	43	0.0167494	0.0457	0.012	0.0140669	Unlikely	white	NA	NA	NA	1168-06-12	NA	NA	NA	NA	0.6	2	NA	NA	NA	Unlikely	NA	NA	white	1	Unlikely	NA	NA	white
1168-06-13	-267192	NA	NA	NA	NA	NA	Unlikely	NA	NA	NA	NA	NA	NA	NA	NA	NA	0.6	2	NA	NA	NA	Unlikely	NA	NA	white	1	Unlikely	NA	NA	white
1168-06-14	-267191	NA	NA	NA	NA	NA	Unlikely	NA	NA	NA	NA	NA	NA	NA	NA	NA	0.6	2	NA	NA	NA	Unlikely	NA	NA	white	1	Unlikely	NA	NA	white
1168-06-15	-267190	NA	NA	NA	NA	NA	Unlikely	NA	NA	NA	NA	NA	NA	NA	NA	NA	0.6	2	NA	NA	NA	Unlikely	NA	NA	white	1	Unlikely	NA	NA	white
1168-06-16	-267189	NA	NA	NA	NA	NA	Unlikely	NA	NA	NA	NA	NA	NA	NA	NA	NA	0.6	2	NA	NA	NA	Unlikely	NA	NA	white	1	Unlikely	NA	NA	white
1168-06-17	-267188	NA	NA	NA	NA	NA	Unlikely	NA	NA	NA	NA	NA	NA	NA	NA	NA	0.6	2	NA	NA	NA	Unlikely	NA	NA	white	1	Unlikely	NA	NA	white
1168-06-18	-267187	NA	NA	NA	NA	NA	Unlikely	NA	NA	NA	NA	NA	NA	NA	NA	NA	0.6	2	NA	NA	NA	Unlikely	NA	NA	white	1	Unlikely	NA	NA	white
1168-06-19	-267186	NA	NA	NA	NA	NA	Unlikely	NA	NA	NA	NA	NA	NA	NA	NA	NA	0.6	2	NA	NA	NA	Unlikely	NA	NA	white	1	Unlikely	NA	NA	white
1168-06-20	-267185	NA	NA	NA	NA	NA	Unlikely	NA	NA	NA	NA	NA	NA	NA	NA	NA	0.6	2	NA	NA	NA	Unlikely	NA	NA	white	1	Unlikely	NA	NA	white
1168-06-21	-267184	NA	NA	NA	NA	NA	Unlikely	NA	NA	NA	NA	NA	NA	NA	NA	NA	0.6	2	NA	NA	NA	Unlikely	NA	NA	white	1	Unlikely	NA	NA	white
1168-06-22	-267183	NA	NA	NA	NA	NA	Unlikely	NA	NA	NA	NA	NA	NA	NA	NA	NA	0.6	2	NA	NA	NA	Unlikely	NA	NA	white	1	Unlikely	NA	NA	white
1168-06-23	-267182	NA	NA	NA	NA	NA	Unlikely	NA	NA	NA	NA	NA	NA	NA	NA	NA	0.6	2	NA	NA	NA	Unlikely	NA	NA	white	1	Unlikely	NA	NA	white
1168-06-24	-267181	NA	NA	NA	NA	NA	Unlikely	NA	NA	NA	NA	NA	NA	NA	NA	NA	0.6	2	NA	NA	NA	Unlikely	NA	NA	white	1	Unlikely	NA	NA	white
1168-06-25	-267180	NA	NA	NA	NA	NA	Unlikely	NA	NA	NA	NA	NA	NA	NA	NA	NA	0.6	2	NA	NA	NA	Unlikely	NA	NA	white	1	Unlikely	NA	NA	white
1168-06-26	-267179	NA	NA	NA	NA	NA	Unlikely	NA	NA	NA	NA	NA	NA	NA	NA	NA	0.6	2	NA	NA	NA	Unlikely	NA	NA	white	1	Unlikely	NA	NA	white
1168-06-27	-267178	NA	NA	NA	NA	NA	Unlikely	NA	NA	NA	NA	NA	NA	NA	NA	NA	0.6	2	NA	NA	NA	Unlikely	NA	NA	white	1	Unlikely	NA	NA	white
1168-06-28	-267177	NA	NA	NA	NA	NA	Unlikely	NA	NA	NA	NA	NA	NA	NA	NA	NA	0.6	2	NA	NA	NA	Unlikely	NA	NA	white	1	Unlikely	NA	NA	white
1168-06-29	-267176	NA	NA	NA	NA	NA	Unlikely	NA	NA	NA	NA	NA	NA	NA	NA	NA	0.6	2	NA	NA	NA	Unlikely	NA	NA	white	1	Unlikely	NA	NA	white
1168-06-30	-267175	NA	NA	NA	NA	NA	Unlikely	NA	NA	NA	NA	NA	NA	NA	NA	NA	0.6	2	NA	NA	NA	Unlikely	NA	NA	white	1	Unlikely	NA	NA	white
1168-07-01	-267174	NA	NA	NA	NA	NA	Unlikely	NA	NA	NA	NA	NA	NA	NA	NA	NA	0.6	2	NA	NA	NA	Unlikely	NA	NA	white	1	Unlikely	NA	NA	white
1168-07-02	-267173	NA	NA	NA	NA	NA	Unlikely	NA	NA	NA	NA	NA	NA	NA	NA	NA	0.6	2	NA	NA	NA	Unlikely	NA	NA	white	1	Unlikely	NA	NA	white
1168-07-03	-267172	NA	NA	NA	NA	NA	Unlikely	NA	NA	NA	NA	NA	NA	NA	NA	NA	0.6	2	NA	NA	NA	Unlikely	NA	NA	white	1	Unlikely	NA	NA	white
1168-07-04	-267171	NA	NA	NA	NA	NA	Unlikely	NA	NA	NA	NA	NA	NA	NA	NA	NA	0.6	2	NA	NA	NA	Unlikely	NA	NA	white	1	Unlikely	NA	NA	white
1168-07-05	-267170	NA	NA	NA	NA	NA	Unlikely	NA	NA	NA	NA	NA	NA	NA	NA	NA	0.6	2	NA	NA	NA	Unlikely	NA	NA	white	1	Unlikely	NA	NA	white
1168-07-06	-267169	NA	NA	NA	NA	NA	Unlikely	NA	NA	NA	NA	NA	NA	NA	NA	NA	0.6	2	NA	NA	NA	Unlikely	NA	NA	white	1	Unlikely	NA	NA	white
1168-07-07	-267168	NA	NA	NA	NA	NA	Unlikely	NA	NA	NA	NA	NA	NA	NA	NA	NA	0.6	2	NA	NA	NA	Unlikely	NA	NA	white	1	Unlikely	NA	NA	white
1168-07-08	-267167	NA	NA	NA	NA	NA	Unlikely	NA	NA	NA	NA	NA	NA	NA	NA	NA	0.6	2	NA	NA	NA	Unlikely	NA	NA	white	1	Unlikely	NA	NA	white
1168-07-09	-267166	NA	NA	NA	NA	NA	Unlikely	NA	NA	NA	NA	NA	NA	NA	NA	NA	0.6	2	NA	NA	NA	Unlikely	NA	NA	white	1	Unlikely	NA	NA	white
1168-07-10	-267165	NA	NA	NA	NA	NA	Unlikely	NA	NA	NA	NA	NA	NA	NA	NA	NA	0.6	2	NA	NA	NA	Unlikely	NA	NA	white	1	Unlikely	NA	NA	white
1168-07-11	-267164	NA	NA	NA	NA	NA	Unlikely	NA	NA	NA	NA	NA	NA	NA	NA	NA	0.6	2	NA	NA	NA	Unlikely	NA	NA	white	1	Unlikely	NA	NA	white
1168-07-12	-267163	42	0.0179039	0.0496	0.016	0.0145456	Unlikely	white	NA	NA	NA	1168-07-12	NA	NA	NA	NA	0.6	2	NA	NA	NA	Unlikely	NA	NA	white	1	Unlikely	NA	NA	white
1168-07-13	-267162	NA	NA	NA	NA	NA	Unlikely	NA	NA	NA	NA	NA	NA	NA	NA	NA	0.6	2	NA	NA	NA	Unlikely	NA	NA	white	1	Unlikely	NA	NA	white
1168-07-14	-267161	NA	NA	NA	NA	NA	Unlikely	NA	NA	NA	NA	NA	NA	NA	NA	NA	0.6	2	NA	NA	NA	Unlikely	NA	NA	white	1	Unlikely	NA	NA	white
1168-07-15	-267160	NA	NA	NA	NA	NA	Unlikely	NA	NA	NA	NA	NA	NA	NA	NA	NA	0.6	2	NA	NA	NA	Unlikely	NA	NA	white	1	Unlikely	NA	NA	white
1168-07-16	-267159	NA	NA	NA	NA	NA	Unlikely	NA	NA	NA	NA	NA	NA	NA	NA	NA	0.6	2	NA	NA	NA	Unlikely	NA	NA	white	1	Unlikely	NA	NA	white
1168-07-17	-267158	NA	NA	NA	NA	NA	Unlikely	NA	NA	NA	NA	NA	NA	NA	NA	NA	0.6	2	NA	NA	NA	Unlikely	NA	NA	white	1	Unlikely	NA	NA	white
1168-07-18	-267157	NA	NA	NA	NA	NA	Unlikely	NA	NA	NA	NA	NA	NA	NA	NA	NA	0.6	2	NA	NA	NA	Unlikely	NA	NA	white	1	Unlikely	NA	NA	white
1168-07-19	-267156	NA	NA	NA	NA	NA	Unlikely	NA	NA	NA	NA	NA	NA	NA	NA	NA	0.6	2	NA	NA	NA	Unlikely	NA	NA	white	1	Unlikely	NA	NA	white
1168-07-20	-267155	NA	NA	NA	NA	NA	Unlikely	NA	NA	NA	NA	NA	NA	NA	NA	NA	0.6	2	NA	NA	NA	Unlikely	NA	NA	white	1	Unlikely	NA	NA	white
1168-07-21	-267154	NA	NA	NA	NA	NA	Unlikely	NA	NA	NA	NA	NA	NA	NA	NA	NA	0.6	2	NA	NA	NA	Unlikely	NA	NA	white	1	Unlikely	NA	NA	white
1168-07-22	-267153	NA	NA	NA	NA	NA	Unlikely	NA	NA	NA	NA	NA	NA	NA	NA	NA	0.6	2	NA	NA	NA	Unlikely	NA	NA	white	1	Unlikely	NA	NA	white
1168-07-23	-267152	NA	NA	NA	NA	NA	Unlikely	NA	NA	NA	NA	NA	NA	NA	NA	NA	0.6	2	NA	NA	NA	Unlikely	NA	NA	white	1	Unlikely	NA	NA	white
1168-07-24	-267151	NA	NA	NA	NA	NA	Unlikely	NA	NA	NA	NA	NA	NA	NA	NA	NA	0.6	2	NA	NA	NA	Unlikely	NA	NA	white	1	Unlikely	NA	NA	white
1168-07-25	-267150	NA	NA	NA	NA	NA	Unlikely	NA	NA	NA	NA	NA	NA	NA	NA	NA	0.6	2	NA	NA	NA	Unlikely	NA	NA	white	1	Unlikely	NA	NA	white
1168-07-26	-267149	NA	NA	NA	NA	NA	Unlikely	NA	NA	NA	NA	NA	NA	NA	NA	NA	0.6	2	NA	NA	NA	Unlikely	NA	NA	white	1	Unlikely	NA	NA	white
1168-07-27	-267148	NA	NA	NA	NA	NA	Unlikely	NA	NA	NA	NA	NA	NA	NA	NA	NA	0.6	2	NA	NA	NA	Unlikely	NA	NA	white	1	Unlikely	NA	NA	white
1168-07-28	-267147	NA	NA	NA	NA	NA	Unlikely	NA	NA	NA	NA	NA	NA	NA	NA	NA	0.6	2	NA	NA	NA	Unlikely	NA	NA	white	1	Unlikely	NA	NA	white
1168-07-29	-267146	NA	NA	NA	NA	NA	Unlikely	NA	NA	NA	NA	NA	NA	NA	NA	NA	0.6	2	NA	NA	NA	Unlikely	NA	NA	white	1	Unlikely	NA	NA	white
1168-07-30	-267145	NA	NA	NA	NA	NA	Unlikely	NA	NA	NA	NA	NA	NA	NA	NA	NA	0.6	2	NA	NA	NA	Unlikely	NA	NA	white	1	Unlikely	NA	NA	white
1168-07-31	-267144	NA	NA	NA	NA	NA	Unlikely	NA	NA	NA	NA	NA	NA	NA	NA	NA	0.6	2	0.751958	0.793142	0.418032	Unlikely	NA	NA	white	1	Unlikely	NA	NA	white
1168-08-01	-267143	NA	NA	NA	NA	NA	Unlikely	NA	NA	NA	NA	NA	NA	NA	NA	NA	0.6	2	NA	NA	NA	Unlikely	NA	NA	white	1	Unlikely	NA	NA	white
1168-08-02	-267142	NA	NA	NA	NA	NA	Unlikely	NA	NA	NA	NA	NA	NA	NA	NA	NA	0.6	2	NA	NA	NA	Unlikely	NA	NA	white	1	Unlikely	NA	NA	white
1168-08-03	-267141	NA	NA	NA	NA	NA	Unlikely	NA	NA	NA	NA	NA	NA	NA	NA	NA	0.6	2	NA	NA	NA	Unlikely	NA	NA	white	1	Unlikely	NA	NA	white
1168-08-04	-267140	NA	NA	NA	NA	NA	Unlikely	NA	NA	NA	NA	NA	NA	NA	NA	NA	0.6	2	NA	NA	NA	Unlikely	NA	NA	white	1	Unlikely	NA	NA	white
1168-08-05	-267139	NA	NA	NA	NA	NA	Unlikely	NA	NA	NA	NA	NA	NA	NA	NA	NA	0.6	2	NA	NA	NA	Unlikely	NA	NA	white	1	Unlikely	NA	NA	white
1168-08-06	-267138	NA	NA	NA	NA	NA	Unlikely	NA	NA	NA	NA	NA	NA	NA	NA	NA	0.6	2	NA	NA	NA	Unlikely	NA	NA	white	1	Unlikely	NA	NA	white
1168-08-07	-267137	NA	NA	NA	NA	NA	Unlikely	NA	NA	NA	NA	NA	NA	NA	NA	NA	0.6	2	NA	NA	NA	Unlikely	NA	NA	white	1	Unlikely	NA	NA	white
1168-08-08	-267136	NA	NA	NA	NA	NA	Unlikely	NA	NA	NA	NA	NA	NA	NA	NA	NA	0.6	2	NA	NA	NA	Unlikely	NA	NA	white	1	Unlikely	NA	NA	white
1168-08-09	-267135	NA	NA	NA	NA	NA	Unlikely	NA	NA	NA	NA	NA	NA	NA	NA	NA	0.6	2	NA	NA	NA	Unlikely	NA	NA	white	1	Unlikely	NA	NA	white
1168-08-10	-267134	NA	NA	NA	NA	NA	Unlikely	NA	NA	NA	NA	NA	NA	NA	NA	NA	0.6	2	NA	NA	NA	Unlikely	NA	NA	white	1	Unlikely	NA	NA	white
1168-08-11	-267133	NA	NA	NA	NA	NA	Unlikely	NA	NA	NA	NA	NA	NA	NA	NA	NA	0.6	2	NA	NA	NA	Unlikely	NA	NA	white	1	Unlikely	NA	NA	white
1168-08-12	-267132	41	0.0191637	0.0539	0.0159	0.0150193	Unlikely	white	NA	NA	NA	1168-08-12	NA	NA	NA	NA	0.6	2	NA	NA	NA	Unlikely	NA	NA	white	1	Unlikely	NA	NA	white
1168-08-13	-267131	NA	NA	NA	NA	NA	Unlikely	NA	NA	NA	NA	NA	NA	NA	NA	NA	0.6	2	NA	NA	NA	Unlikely	NA	NA	white	1	Unlikely	NA	NA	white
1168-08-14	-267130	NA	NA	NA	NA	NA	Unlikely	NA	NA	NA	NA	NA	NA	NA	NA	NA	0.6	2	NA	NA	NA	Unlikely	NA	NA	white	1	Unlikely	NA	NA	white
1168-08-15	-267129	NA	NA	NA	NA	NA	Unlikely	NA	NA	NA	NA	NA	NA	NA	NA	NA	0.6	2	NA	NA	NA	Unlikely	NA	NA	white	1	Unlikely	NA	NA	white
1168-08-16	-267128	NA	NA	NA	NA	NA	Unlikely	NA	NA	NA	NA	NA	NA	NA	NA	NA	0.6	2	NA	NA	NA	Unlikely	NA	NA	white	1	Unlikely	NA	NA	white
1168-08-17	-267127	NA	NA	NA	NA	NA	Unlikely	NA	NA	NA	NA	NA	NA	NA	NA	NA	0.6	2	NA	NA	NA	Unlikely	NA	NA	white	1	Unlikely	NA	NA	white
1168-08-18	-267126	NA	NA	NA	NA	NA	Unlikely	NA	NA	NA	NA	NA	NA	NA	NA	NA	0.6	2	NA	NA	NA	Unlikely	NA	NA	white	1	Unlikely	NA	NA	white
1168-08-19	-267125	NA	NA	NA	NA	NA	Unlikely	NA	NA	NA	NA	NA	NA	NA	NA	NA	0.6	2	NA	NA	NA	Unlikely	NA	NA	white	1	Unlikely	NA	NA	white
1168-08-20	-267124	NA	NA	NA	NA	NA	Unlikely	NA	NA	NA	NA	NA	NA	NA	NA	NA	0.6	2	NA	NA	NA	Unlikely	NA	NA	white	1	Unlikely	NA	NA	white
1168-08-21	-267123	NA	NA	NA	NA	NA	Unlikely	NA	NA	NA	NA	NA	NA	NA	NA	NA	0.6	2	NA	NA	NA	Unlikely	NA	NA	white	1	Unlikely	NA	NA	white
1168-08-22	-267122	NA	NA	NA	NA	NA	Unlikely	NA	NA	NA	NA	NA	NA	NA	NA	NA	0.6	2	NA	NA	NA	Unlikely	NA	NA	white	1	Unlikely	NA	NA	white
1168-08-23	-267121	NA	NA	NA	NA	NA	Unlikely	NA	NA	NA	NA	NA	NA	NA	NA	NA	0.6	2	NA	NA	NA	Unlikely	NA	NA	white	1	Unlikely	NA	NA	white
1168-08-24	-267120	NA	NA	NA	NA	NA	Unlikely	NA	NA	NA	NA	NA	NA	NA	NA	NA	0.6	2	NA	NA	NA	Unlikely	NA	NA	white	1	Unlikely	NA	NA	white
1168-08-25	-267119	NA	NA	NA	NA	NA	Unlikely	NA	NA	NA	NA	NA	NA	NA	NA	NA	0.6	2	NA	NA	NA	Unlikely	NA	NA	white	1	Unlikely	NA	NA	white
1168-08-26	-267118	NA	NA	NA	NA	NA	Unlikely	NA	NA	NA	NA	NA	NA	NA	NA	NA	0.6	2	NA	NA	NA	Unlikely	NA	NA	white	1	Unlikely	NA	NA	white
1168-08-27	-267117	NA	NA	NA	NA	NA	Unlikely	NA	NA	NA	NA	NA	NA	NA	NA	NA	0.6	2	NA	NA	NA	Unlikely	NA	NA	white	1	Unlikely	NA	NA	white
1168-08-28	-267116	NA	NA	NA	NA	NA	Unlikely	NA	NA	NA	NA	NA	NA	NA	NA	NA	0.6	2	NA	NA	NA	Unlikely	NA	NA	white	1	Unlikely	NA	NA	white
1168-08-29	-267115	NA	NA	NA	NA	NA	Unlikely	NA	NA	NA	NA	NA	NA	NA	NA	NA	0.6	2	NA	NA	NA	Unlikely	NA	NA	white	1	Unlikely	NA	NA	white
1168-08-30	-267114	NA	NA	NA	NA	NA	Unlikely	NA	NA	NA	NA	NA	NA	NA	NA	NA	0.6	2	NA	NA	NA	Unlikely	NA	NA	white	1	Unlikely	NA	NA	white
1168-08-31	-267113	NA	NA	NA	NA	NA	Unlikely	NA	NA	NA	NA	NA	NA	NA	NA	NA	0.6	2	NA	NA	NA	Unlikely	NA	NA	white	1	Unlikely	NA	NA	white
1168-09-01	-267112	NA	NA	NA	NA	NA	Unlikely	NA	NA	NA	NA	NA	NA	NA	NA	NA	0.6	2	NA	NA	NA	Unlikely	NA	NA	white	1	Unlikely	NA	NA	white
1168-09-02	-267111	NA	NA	NA	NA	NA	Unlikely	NA	NA	NA	NA	NA	NA	NA	NA	NA	0.6	2	NA	NA	NA	Unlikely	NA	NA	white	1	Unlikely	NA	NA	white
1168-09-03	-267110	NA	NA	NA	NA	NA	Unlikely	NA	NA	NA	NA	NA	NA	NA	NA	NA	0.6	2	NA	NA	NA	Unlikely	NA	NA	white	1	Unlikely	NA	NA	white
1168-09-04	-267109	NA	NA	NA	NA	NA	Unlikely	NA	NA	NA	NA	NA	NA	NA	NA	NA	0.6	2	NA	NA	NA	Unlikely	NA	NA	white	1	Unlikely	NA	NA	white
1168-09-05	-267108	NA	NA	NA	NA	NA	Unlikely	NA	NA	NA	NA	NA	NA	NA	NA	NA	0.6	2	NA	NA	NA	Unlikely	NA	NA	white	1	Unlikely	NA	NA	white
1168-09-06	-267107	NA	NA	NA	NA	NA	Unlikely	NA	NA	NA	NA	NA	NA	NA	NA	NA	0.6	2	NA	NA	NA	Unlikely	NA	NA	white	1	Unlikely	NA	NA	white
1168-09-07	-267106	NA	NA	NA	NA	NA	Unlikely	NA	NA	NA	NA	NA	NA	NA	NA	NA	0.6	2	NA	NA	NA	Unlikely	NA	NA	white	1	Unlikely	NA	NA	white
1168-09-08	-267105	NA	NA	NA	NA	NA	Unlikely	NA	NA	NA	NA	NA	NA	NA	NA	NA	0.6	2	NA	NA	NA	Unlikely	NA	NA	white	1	Unlikely	NA	NA	white
1168-09-09	-267104	NA	NA	NA	NA	NA	Unlikely	NA	NA	NA	NA	NA	NA	NA	NA	NA	0.6	2	NA	NA	NA	Unlikely	NA	NA	white	1	Unlikely	NA	NA	white
1168-09-10	-267103	NA	NA	NA	NA	NA	Unlikely	NA	NA	NA	NA	NA	NA	NA	NA	NA	0.6	2	NA	NA	NA	Unlikely	NA	NA	white	1	Unlikely	NA	NA	white
1168-09-11	-267102	NA	NA	NA	NA	NA	Unlikely	NA	NA	NA	NA	NA	NA	NA	NA	NA	0.6	2	NA	NA	NA	Unlikely	NA	NA	white	1	Unlikely	NA	NA	white
1168-09-12	-267101	40	0.020547	0.0586	0.0166	0.0158756	Unlikely	white	NA	NA	NA	1168-09-12	NA	NA	NA	NA	0.6	2	NA	NA	NA	Unlikely	NA	NA	white	1	Unlikely	NA	NA	white
1168-09-13	-267100	NA	NA	NA	NA	NA	Unlikely	NA	NA	NA	NA	NA	NA	NA	NA	NA	0.6	2	NA	NA	NA	Unlikely	NA	NA	white	1	Unlikely	NA	NA	white
1168-09-14	-267099	NA	NA	NA	NA	NA	Unlikely	NA	NA	NA	NA	NA	NA	NA	NA	NA	0.6	2	NA	NA	NA	Unlikely	NA	NA	white	1	Unlikely	NA	NA	white
1168-09-15	-267098	NA	NA	NA	NA	NA	Unlikely	NA	NA	NA	NA	NA	NA	NA	NA	NA	0.6	2	NA	NA	NA	Unlikely	NA	NA	white	1	Unlikely	NA	NA	white
1168-09-16	-267097	NA	NA	NA	NA	NA	Unlikely	NA	NA	NA	NA	NA	NA	NA	NA	NA	0.6	2	NA	NA	NA	Unlikely	NA	NA	white	1	Unlikely	NA	NA	white
1168-09-17	-267096	NA	NA	NA	NA	NA	Unlikely	NA	NA	NA	NA	NA	NA	NA	NA	NA	0.6	2	NA	NA	NA	Unlikely	NA	NA	white	1	Unlikely	NA	NA	white
1168-09-18	-267095	NA	NA	NA	NA	NA	Unlikely	NA	NA	NA	NA	NA	NA	NA	NA	NA	0.6	2	NA	NA	NA	Unlikely	NA	NA	white	1	Unlikely	NA	NA	white
1168-09-19	-267094	NA	NA	NA	NA	NA	Unlikely	NA	NA	NA	NA	NA	NA	NA	NA	0.75	0.6	2	NA	NA	NA	Unlikely	NA	NA	white	1	Unlikely	NA	NA	white
1168-09-20	-267093	NA	NA	NA	NA	NA	Unlikely	NA	NA	NA	NA	NA	NA	NA	NA	NA	0.6	2	NA	NA	NA	Unlikely	NA	NA	white	1	Unlikely	NA	NA	white
1168-09-21	-267092	NA	NA	NA	NA	NA	Unlikely	NA	NA	NA	NA	NA	NA	NA	NA	NA	0.6	2	NA	NA	NA	Unlikely	NA	NA	white	1	Unlikely	NA	NA	white
1168-09-22	-267091	NA	NA	NA	NA	NA	Unlikely	NA	NA	NA	NA	NA	NA	NA	NA	NA	0.6	2	NA	NA	NA	Unlikely	NA	NA	white	1	Unlikely	NA	NA	white
1168-09-23	-267090	NA	NA	NA	NA	NA	Unlikely	NA	NA	NA	NA	NA	NA	NA	NA	NA	0.6	2	NA	NA	NA	Unlikely	NA	NA	white	1	Unlikely	NA	NA	white
1168-09-24	-267089	NA	NA	NA	NA	NA	Unlikely	NA	NA	NA	NA	NA	NA	NA	NA	NA	0.6	2	NA	NA	NA	Unlikely	NA	NA	white	1	Unlikely	NA	NA	white
1168-09-25	-267088	NA	NA	NA	NA	NA	Unlikely	NA	NA	NA	NA	NA	NA	NA	NA	NA	0.6	2	NA	NA	NA	Unlikely	NA	NA	white	1	Unlikely	NA	NA	white
1168-09-26	-267087	NA	NA	NA	NA	NA	Unlikely	NA	NA	NA	NA	NA	NA	NA	NA	NA	0.6	2	NA	NA	NA	Unlikely	NA	NA	white	1	Unlikely	NA	NA	white
1168-09-27	-267086	NA	NA	NA	NA	NA	Unlikely	NA	NA	NA	NA	NA	NA	NA	NA	NA	0.6	2	NA	NA	NA	Unlikely	NA	NA	white	1	Unlikely	NA	NA	white
1168-09-28	-267085	NA	NA	NA	NA	NA	Unlikely	NA	NA	NA	NA	NA	NA	NA	NA	NA	0.6	2	NA	NA	NA	Unlikely	NA	NA	white	1	Unlikely	NA	NA	white
1168-09-29	-267084	NA	NA	NA	NA	NA	Unlikely	NA	NA	NA	NA	NA	NA	NA	NA	NA	0.6	2	NA	NA	NA	Unlikely	NA	NA	white	1	Unlikely	NA	NA	white
1168-09-30	-267083	NA	NA	NA	NA	NA	Unlikely	NA	NA	NA	NA	NA	NA	NA	NA	NA	0.6	2	NA	NA	NA	Unlikely	NA	NA	white	1	Unlikely	NA	NA	white
1168-10-01	-267082	NA	NA	NA	NA	NA	Unlikely	NA	NA	NA	NA	NA	NA	NA	NA	NA	0.6	2	NA	NA	NA	Unlikely	NA	NA	white	1	Unlikely	NA	NA	white
1168-10-02	-267081	NA	NA	NA	NA	NA	Unlikely	NA	NA	NA	NA	NA	NA	NA	NA	NA	0.6	2	NA	NA	NA	Unlikely	NA	NA	white	1	Unlikely	NA	NA	white
1168-10-03	-267080	NA	NA	NA	NA	NA	Unlikely	NA	NA	NA	NA	NA	NA	NA	NA	NA	0.6	2	NA	NA	NA	Unlikely	NA	NA	white	1	Unlikely	NA	NA	white
1168-10-04	-267079	NA	NA	NA	NA	NA	Unlikely	NA	NA	NA	NA	NA	NA	NA	NA	NA	0.6	2	NA	NA	NA	Unlikely	NA	NA	white	1	Unlikely	NA	NA	white
1168-10-05	-267078	NA	NA	NA	NA	NA	Unlikely	NA	NA	NA	NA	NA	NA	NA	NA	NA	0.6	2	NA	NA	NA	Unlikely	NA	NA	white	1	Unlikely	NA	NA	white
1168-10-06	-267077	NA	NA	NA	NA	NA	Unlikely	NA	NA	NA	NA	NA	NA	NA	NA	NA	0.6	2	NA	NA	NA	Unlikely	NA	NA	white	1	Unlikely	NA	NA	white
1168-10-07	-267076	NA	NA	NA	NA	NA	Unlikely	NA	NA	NA	NA	NA	NA	NA	NA	NA	0.6	2	NA	NA	NA	Unlikely	NA	NA	white	1	Unlikely	NA	NA	white
1168-10-08	-267075	NA	NA	NA	NA	NA	Unlikely	NA	NA	NA	NA	NA	NA	NA	NA	NA	0.6	2	NA	NA	NA	Unlikely	NA	NA	white	1	Unlikely	NA	NA	white
1168-10-09	-267074	NA	NA	NA	NA	NA	Unlikely	NA	NA	NA	NA	NA	NA	NA	NA	NA	0.6	2	NA	NA	NA	Unlikely	NA	NA	white	1	Unlikely	NA	NA	white
1168-10-10	-267073	NA	NA	NA	NA	NA	Unlikely	NA	NA	NA	NA	NA	NA	NA	NA	NA	0.6	2	NA	NA	NA	Unlikely	NA	NA	white	1	Unlikely	NA	NA	white
1168-10-11	-267072	NA	NA	NA	NA	NA	Unlikely	NA	NA	NA	NA	NA	NA	NA	NA	NA	0.6	2	NA	NA	NA	Unlikely	NA	NA	white	1	Unlikely	NA	NA	white
1168-10-12	-267071	39	0.0220728	0.0637	0.0161	0.0162619	Unlikely	white	NA	NA	NA	1168-10-12	NA	NA	NA	NA	0.6	2	NA	NA	NA	Unlikely	NA	NA	white	1	Unlikely	NA	NA	white
1168-10-13	-267070	NA	NA	NA	NA	NA	Unlikely	NA	NA	NA	NA	NA	NA	NA	NA	NA	0.6	2	NA	NA	NA	Unlikely	NA	NA	white	1	Unlikely	NA	NA	white
1168-10-14	-267069	NA	NA	NA	NA	NA	Unlikely	NA	NA	NA	NA	NA	NA	NA	NA	NA	0.6	2	NA	NA	NA	Unlikely	NA	NA	white	1	Unlikely	NA	NA	white
1168-10-15	-267068	NA	NA	NA	NA	NA	Unlikely	NA	NA	NA	NA	NA	NA	NA	NA	NA	0.6	2	NA	NA	NA	Unlikely	NA	NA	white	1	Unlikely	NA	NA	white
1168-10-16	-267067	NA	NA	NA	NA	NA	Unlikely	NA	NA	NA	NA	NA	NA	NA	NA	NA	0.6	2	NA	NA	NA	Unlikely	NA	NA	white	1	Unlikely	NA	NA	white
1168-10-17	-267066	NA	NA	NA	NA	NA	Unlikely	NA	NA	NA	NA	NA	NA	NA	NA	NA	0.6	2	NA	NA	NA	Unlikely	NA	NA	white	1	Unlikely	NA	NA	white
1168-10-18	-267065	NA	NA	NA	NA	NA	Unlikely	NA	NA	NA	NA	NA	NA	NA	NA	NA	0.6	2	NA	NA	NA	Unlikely	NA	NA	white	1	Unlikely	NA	NA	white
1168-10-19	-267064	NA	NA	NA	NA	NA	Unlikely	NA	NA	NA	NA	NA	NA	NA	NA	NA	0.6	2	NA	NA	NA	Unlikely	NA	NA	white	1	Unlikely	NA	NA	white
1168-10-20	-267063	NA	NA	NA	NA	NA	Unlikely	NA	NA	NA	NA	NA	NA	NA	NA	NA	0.6	2	NA	NA	NA	Unlikely	NA	NA	white	1	Unlikely	NA	NA	white
1168-10-21	-267062	NA	NA	NA	NA	NA	Unlikely	NA	NA	NA	NA	NA	NA	NA	NA	NA	0.6	2	NA	NA	NA	Unlikely	NA	NA	white	1	Unlikely	NA	NA	white
1168-10-22	-267061	NA	NA	NA	NA	NA	Unlikely	NA	NA	NA	NA	NA	NA	NA	NA	NA	0.6	2	NA	NA	NA	Unlikely	NA	NA	white	1	Unlikely	NA	NA	white
1168-10-23	-267060	NA	NA	NA	NA	NA	Unlikely	NA	NA	NA	NA	NA	NA	NA	NA	NA	0.6	2	NA	NA	NA	Unlikely	NA	NA	white	1	Unlikely	NA	NA	white
1168-10-24	-267059	NA	NA	NA	NA	NA	Unlikely	NA	NA	NA	NA	NA	NA	NA	NA	NA	0.6	2	NA	NA	NA	Unlikely	NA	NA	white	1	Unlikely	NA	NA	white
1168-10-25	-267058	NA	NA	NA	NA	NA	Unlikely	NA	NA	NA	NA	NA	NA	NA	NA	NA	0.6	2	NA	NA	NA	Unlikely	NA	NA	white	1	Unlikely	NA	NA	white
1168-10-26	-267057	NA	NA	NA	NA	NA	Unlikely	NA	NA	NA	NA	NA	NA	NA	NA	NA	0.6	2	NA	NA	NA	Unlikely	NA	NA	white	1	Unlikely	NA	NA	white
1168-10-27	-267056	NA	NA	NA	NA	NA	Unlikely	NA	NA	NA	NA	NA	NA	NA	NA	NA	0.6	2	NA	NA	NA	Unlikely	NA	NA	white	1	Unlikely	NA	NA	white
1168-10-28	-267055	NA	NA	NA	NA	NA	Unlikely	NA	NA	NA	NA	NA	NA	NA	NA	NA	0.6	2	NA	NA	NA	Unlikely	NA	NA	white	1	Unlikely	NA	NA	white
1168-10-29	-267054	NA	NA	NA	NA	NA	Unlikely	NA	NA	NA	NA	NA	NA	NA	NA	NA	0.6	2	NA	NA	NA	Unlikely	NA	NA	white	1	Unlikely	NA	NA	white
1168-10-30	-267053	NA	NA	NA	NA	NA	Unlikely	NA	NA	NA	NA	NA	NA	NA	NA	NA	0.6	2	NA	NA	NA	Unlikely	NA	NA	white	1	Unlikely	NA	NA	white
1168-10-31	-267052	NA	NA	NA	NA	NA	Unlikely	NA	NA	NA	NA	NA	NA	NA	NA	NA	0.6	2	NA	NA	NA	Unlikely	NA	NA	white	1	Unlikely	NA	NA	white
1168-11-01	-267051	NA	NA	NA	NA	NA	Unlikely	NA	NA	NA	NA	NA	NA	NA	NA	NA	0.6	2	NA	NA	NA	Unlikely	NA	NA	white	1	Unlikely	NA	NA	white
1168-11-02	-267050	NA	NA	NA	NA	NA	Unlikely	NA	NA	NA	NA	NA	NA	NA	NA	NA	0.6	2	NA	NA	NA	Unlikely	NA	NA	white	1	Unlikely	NA	NA	white
1168-11-03	-267049	NA	NA	NA	NA	NA	Unlikely	NA	NA	NA	NA	NA	NA	NA	NA	NA	0.6	2	NA	NA	NA	Unlikely	NA	NA	white	1	Unlikely	NA	NA	white
1168-11-04	-267048	NA	NA	NA	NA	NA	Unlikely	NA	NA	NA	NA	NA	NA	NA	NA	NA	0.6	2	NA	NA	NA	Unlikely	NA	NA	white	1	Unlikely	NA	NA	white
1168-11-05	-267047	NA	NA	NA	NA	NA	Unlikely	NA	NA	NA	NA	NA	NA	NA	NA	NA	0.6	2	NA	NA	NA	Unlikely	NA	NA	white	1	Unlikely	NA	NA	white
1168-11-06	-267046	NA	NA	NA	NA	NA	Unlikely	NA	NA	NA	NA	NA	NA	NA	NA	NA	0.6	2	NA	NA	NA	Unlikely	NA	NA	white	1	Unlikely	NA	NA	white
1168-11-07	-267045	NA	NA	NA	NA	NA	Unlikely	NA	NA	NA	NA	NA	NA	NA	NA	NA	0.6	2	NA	NA	NA	Unlikely	NA	NA	white	1	Unlikely	NA	NA	white
1168-11-08	-267044	NA	NA	NA	NA	NA	Unlikely	NA	NA	NA	NA	NA	NA	NA	NA	NA	0.6	2	NA	NA	NA	Unlikely	NA	NA	white	1	Unlikely	NA	NA	white
1168-11-09	-267043	NA	NA	NA	NA	NA	Unlikely	NA	NA	NA	NA	NA	NA	NA	NA	NA	0.6	2	NA	NA	NA	Unlikely	NA	NA	white	1	Unlikely	NA	NA	white
1168-11-10	-267042	NA	NA	NA	NA	NA	Unlikely	NA	NA	NA	NA	NA	NA	NA	NA	NA	0.6	2	NA	NA	NA	Unlikely	NA	NA	white	1	Unlikely	NA	NA	white
1168-11-11	-267041	NA	NA	NA	NA	NA	Unlikely	NA	NA	NA	NA	NA	NA	NA	NA	NA	0.6	2	NA	NA	NA	Unlikely	NA	NA	white	1	Unlikely	NA	NA	white
1168-11-12	-267040	38	0.0237618	0.0692	0.0173	0.0169648	Unlikely	white	NA	NA	NA	1168-11-12	NA	NA	NA	NA	0.6	2	NA	NA	NA	Unlikely	NA	NA	white	1	Unlikely	NA	NA	white
1168-11-13	-267039	NA	NA	NA	NA	NA	Unlikely	NA	NA	NA	NA	NA	NA	NA	NA	NA	0.6	2	NA	NA	NA	Unlikely	NA	NA	white	1	Unlikely	NA	NA	white
1168-11-14	-267038	NA	NA	NA	NA	NA	Unlikely	NA	NA	NA	NA	NA	NA	NA	NA	NA	0.6	2	NA	NA	NA	Unlikely	NA	NA	white	1	Unlikely	NA	NA	white
1168-11-15	-267037	NA	NA	NA	NA	NA	Unlikely	NA	NA	NA	NA	NA	NA	NA	NA	NA	0.6	2	NA	NA	NA	Unlikely	NA	NA	white	1	Unlikely	NA	NA	white
1168-11-16	-267036	NA	NA	NA	NA	NA	Unlikely	NA	NA	NA	NA	NA	NA	NA	NA	NA	0.6	2	NA	NA	NA	Unlikely	NA	NA	white	1	Unlikely	NA	NA	white
1168-11-17	-267035	NA	NA	NA	NA	NA	Unlikely	NA	NA	NA	NA	NA	NA	NA	NA	NA	0.6	2	NA	NA	NA	Unlikely	NA	NA	white	1	Unlikely	NA	NA	white
1168-11-18	-267034	NA	NA	NA	NA	NA	Unlikely	NA	NA	NA	NA	NA	NA	NA	NA	NA	0.6	2	NA	NA	NA	Unlikely	NA	NA	white	1	Unlikely	NA	NA	white
1168-11-19	-267033	NA	NA	NA	NA	NA	Unlikely	NA	NA	NA	NA	NA	NA	NA	NA	NA	0.6	2	NA	NA	NA	Unlikely	NA	NA	white	1	Unlikely	NA	NA	white
1168-11-20	-267032	NA	NA	NA	NA	NA	Unlikely	NA	NA	NA	NA	NA	NA	NA	NA	NA	0.6	2	NA	NA	NA	Unlikely	NA	NA	white	1	Unlikely	NA	NA	white
1168-11-21	-267031	NA	NA	NA	NA	NA	Unlikely	NA	NA	NA	NA	NA	NA	NA	NA	NA	0.6	2	NA	NA	NA	Unlikely	NA	NA	white	1	Unlikely	NA	NA	white
1168-11-22	-267030	NA	NA	NA	NA	NA	Unlikely	NA	NA	NA	NA	NA	NA	NA	NA	NA	0.6	2	NA	NA	NA	Unlikely	NA	NA	white	1	Unlikely	NA	NA	white
1168-11-23	-267029	NA	NA	NA	NA	NA	Unlikely	NA	NA	NA	NA	NA	NA	NA	NA	NA	0.6	2	NA	NA	NA	Unlikely	NA	NA	white	1	Unlikely	NA	NA	white
1168-11-24	-267028	NA	NA	NA	NA	NA	Unlikely	NA	NA	NA	NA	NA	NA	NA	NA	NA	0.6	2	NA	NA	NA	Unlikely	NA	NA	white	1	Unlikely	NA	NA	white
1168-11-25	-267027	NA	NA	NA	NA	NA	Unlikely	NA	NA	NA	NA	NA	NA	NA	NA	NA	0.6	2	NA	NA	NA	Unlikely	NA	NA	white	1	Unlikely	NA	NA	white
1168-11-26	-267026	NA	NA	NA	NA	NA	Unlikely	NA	NA	NA	NA	NA	NA	NA	NA	NA	0.6	2	NA	NA	NA	Unlikely	NA	NA	white	1	Unlikely	NA	NA	white
1168-11-27	-267025	NA	NA	NA	NA	NA	Unlikely	NA	NA	NA	NA	NA	NA	NA	NA	NA	0.6	2	NA	NA	NA	Unlikely	NA	NA	white	1	Unlikely	NA	NA	white
1168-11-28	-267024	NA	NA	NA	NA	NA	Unlikely	NA	NA	NA	NA	NA	NA	NA	NA	NA	0.6	2	NA	NA	NA	Unlikely	NA	NA	white	1	Unlikely	NA	NA	white
1168-11-29	-267023	NA	NA	NA	NA	NA	Unlikely	NA	NA	NA	NA	NA	NA	NA	NA	NA	0.6	2	NA	NA	NA	Unlikely	NA	NA	white	1	Unlikely	NA	NA	white
1168-11-30	-267022	NA	NA	NA	NA	NA	Unlikely	NA	NA	NA	NA	NA	NA	NA	NA	NA	0.6	2	NA	NA	NA	Unlikely	NA	NA	white	1	Unlikely	NA	NA	white
1168-12-01	-267021	NA	NA	NA	NA	NA	Unlikely	NA	NA	NA	NA	NA	NA	NA	NA	NA	0.6	2	NA	NA	NA	Unlikely	NA	NA	white	1	Unlikely	NA	NA	white
1168-12-02	-267020	NA	NA	NA	NA	NA	Unlikely	NA	NA	NA	NA	NA	NA	NA	NA	NA	0.6	2	NA	NA	NA	Unlikely	NA	NA	white	1	Unlikely	NA	NA	white
1168-12-03	-267019	NA	NA	NA	NA	NA	Unlikely	NA	NA	NA	NA	NA	NA	NA	NA	NA	0.6	2	NA	NA	NA	Unlikely	NA	NA	white	1	Unlikely	NA	NA	white
1168-12-04	-267018	NA	NA	NA	NA	NA	Unlikely	NA	NA	NA	NA	NA	NA	NA	NA	NA	0.6	2	NA	NA	NA	Unlikely	NA	NA	white	1	Unlikely	NA	NA	white
1168-12-05	-267017	NA	NA	NA	NA	NA	Unlikely	NA	NA	NA	NA	NA	NA	NA	NA	NA	0.6	2	NA	NA	NA	Unlikely	NA	NA	white	1	Unlikely	NA	NA	white
1168-12-06	-267016	NA	NA	NA	NA	NA	Unlikely	NA	NA	NA	NA	NA	NA	NA	NA	NA	0.6	2	NA	NA	NA	Unlikely	NA	NA	white	1	Unlikely	NA	NA	white
1168-12-07	-267015	NA	NA	NA	NA	NA	Unlikely	NA	NA	NA	NA	NA	NA	NA	NA	NA	0.6	2	NA	NA	NA	Unlikely	NA	NA	white	1	Unlikely	NA	NA	white
1168-12-08	-267014	NA	NA	NA	NA	NA	Unlikely	NA	NA	NA	NA	NA	NA	NA	NA	NA	0.6	2	NA	NA	NA	Unlikely	NA	NA	white	1	Unlikely	NA	NA	white
1168-12-09	-267013	NA	NA	NA	NA	NA	Unlikely	NA	NA	NA	NA	NA	NA	NA	NA	NA	0.6	2	NA	NA	NA	Unlikely	NA	NA	white	1	Unlikely	NA	NA	white
1168-12-10	-267012	NA	NA	NA	NA	NA	Unlikely	NA	NA	NA	NA	NA	NA	NA	NA	NA	0.6	2	NA	NA	NA	Unlikely	NA	NA	white	1	Unlikely	NA	NA	white
1168-12-11	-267011	NA	NA	NA	NA	NA	Unlikely	NA	NA	NA	NA	NA	NA	NA	NA	NA	0.6	2	NA	NA	NA	Unlikely	NA	NA	white	1	Unlikely	NA	NA	white
1168-12-12	-267010	37	0.0256371	0.0197	0.0179	0.0178484	Unlikely	white	NA	NA	NA	1168-12-12	NA	NA	NA	NA	0.6	2	NA	NA	NA	Unlikely	NA	NA	white	1	Unlikely	NA	NA	white
1168-12-13	-267009	NA	NA	NA	NA	NA	Unlikely	NA	NA	NA	NA	NA	NA	NA	NA	NA	0.6	2	NA	NA	NA	Unlikely	NA	NA	white	1	Unlikely	NA	NA	white
1168-12-14	-267008	NA	NA	NA	NA	NA	Unlikely	NA	NA	NA	NA	NA	NA	NA	NA	NA	0.6	2	NA	NA	NA	Unlikely	NA	NA	white	1	Unlikely	NA	NA	white
1168-12-15	-267007	NA	NA	NA	NA	NA	Unlikely	NA	NA	NA	NA	NA	NA	NA	NA	NA	0.6	2	NA	NA	NA	Unlikely	NA	NA	white	1	Unlikely	NA	NA	white
1168-12-16	-267006	NA	NA	NA	NA	NA	Unlikely	NA	NA	NA	NA	NA	NA	NA	NA	NA	0.6	2	NA	NA	NA	Unlikely	NA	NA	white	1	Unlikely	NA	NA	white
1168-12-17	-267005	NA	NA	NA	NA	NA	Unlikely	NA	NA	NA	NA	NA	NA	NA	NA	NA	0.6	2	NA	NA	NA	Unlikely	NA	NA	white	1	Unlikely	NA	NA	white
1168-12-18	-267004	NA	NA	NA	NA	NA	Unlikely	NA	NA	NA	NA	NA	NA	NA	NA	NA	0.6	2	NA	NA	NA	Unlikely	NA	NA	white	1	Unlikely	NA	NA	white
1168-12-19	-267003	NA	NA	NA	NA	NA	Unlikely	NA	NA	NA	NA	NA	NA	NA	NA	NA	0.6	2	NA	NA	NA	Unlikely	NA	NA	white	1	Unlikely	NA	NA	white
1168-12-20	-267002	NA	NA	NA	NA	NA	Unlikely	NA	NA	NA	NA	NA	NA	NA	NA	NA	0.6	2	NA	NA	NA	Unlikely	NA	NA	white	1	Unlikely	NA	NA	white
1168-12-21	-267001	NA	NA	NA	NA	NA	Unlikely	NA	NA	NA	NA	NA	NA	NA	NA	NA	0.6	2	NA	NA	NA	Unlikely	NA	NA	white	1	Unlikely	NA	NA	white
1168-12-22	-267000	NA	NA	NA	NA	NA	Unlikely	NA	NA	NA	NA	NA	NA	NA	NA	NA	0.6	2	NA	NA	NA	Unlikely	NA	NA	white	1	Unlikely	NA	NA	white
1168-12-23	-266999	NA	NA	NA	NA	NA	Unlikely	NA	NA	NA	NA	NA	NA	NA	NA	NA	0.6	2	NA	NA	NA	Unlikely	NA	NA	white	1	Unlikely	NA	NA	white
1168-12-24	-266998	NA	NA	NA	NA	NA	Unlikely	NA	NA	NA	NA	NA	NA	NA	NA	NA	0.6	2	NA	NA	NA	Unlikely	NA	NA	white	1	Unlikely	NA	NA	white
1168-12-25	-266997	NA	NA	NA	NA	NA	Unlikely	NA	NA	NA	NA	NA	NA	NA	NA	NA	0.6	2	NA	NA	NA	Unlikely	NA	NA	white	1	Unlikely	NA	NA	white
1168-12-26	-266996	NA	NA	NA	NA	NA	Unlikely	NA	NA	NA	NA	NA	NA	NA	NA	NA	0.6	2	NA	NA	NA	Unlikely	NA	NA	white	1	Unlikely	NA	NA	white
1168-12-27	-266995	NA	NA	NA	NA	NA	Unlikely	NA	NA	NA	NA	NA	NA	NA	NA	NA	0.6	2	NA	NA	NA	Unlikely	NA	NA	white	1	Unlikely	NA	NA	white
1168-12-28	-266994	NA	NA	NA	NA	NA	Unlikely	NA	NA	NA	NA	NA	NA	NA	NA	NA	0.6	2	NA	NA	NA	Unlikely	NA	NA	white	1	Unlikely	NA	NA	white
1168-12-29	-266993	NA	NA	NA	NA	NA	Unlikely	NA	NA	NA	NA	NA	NA	NA	NA	NA	0.6	2	NA	NA	NA	Unlikely	NA	NA	white	1	Unlikely	NA	NA	white
1168-12-30	-266992	NA	NA	NA	NA	NA	Unlikely	NA	NA	NA	NA	NA	NA	NA	NA	NA	0.6	2	NA	NA	NA	Unlikely	NA	NA	white	1	Unlikely	NA	NA	white
1168-12-31	-266991	NA	NA	NA	NA	NA	Unlikely	NA	NA	NA	NA	NA	NA	NA	NA	NA	0.6	2	NA	NA	NA	Unlikely	NA	NA	white	1	Unlikely	NA	NA	white
1169-01-01	-266990	NA	NA	NA	NA	NA	Unlikely	NA	NA	NA	NA	NA	NA	NA	NA	NA	0.6	2	NA	NA	NA	Unlikely	NA	NA	white	1	Unlikely	NA	NA	white
1169-01-02	-266989	NA	NA	NA	NA	NA	Unlikely	NA	NA	NA	NA	NA	NA	NA	NA	NA	0.6	2	NA	NA	NA	Unlikely	NA	NA	white	1	Unlikely	NA	NA	white
1169-01-03	-266988	NA	NA	NA	NA	NA	Unlikely	NA	NA	NA	NA	NA	NA	NA	NA	NA	0.6	2	NA	NA	NA	Unlikely	NA	NA	white	1	Unlikely	NA	NA	white
1169-01-04	-266987	NA	NA	NA	NA	NA	Unlikely	NA	NA	NA	NA	NA	NA	NA	NA	NA	0.6	2	NA	NA	NA	Unlikely	NA	NA	white	1	Unlikely	NA	NA	white
1169-01-05	-266986	NA	NA	NA	NA	NA	Unlikely	NA	NA	NA	NA	NA	NA	NA	NA	NA	0.6	2	NA	NA	NA	Unlikely	NA	NA	white	1	Unlikely	NA	NA	white
1169-01-06	-266985	NA	NA	NA	NA	NA	Unlikely	NA	NA	NA	NA	NA	NA	NA	NA	NA	0.6	2	NA	NA	NA	Unlikely	NA	NA	white	1	Unlikely	NA	NA	white
1169-01-07	-266984	NA	NA	NA	NA	NA	Unlikely	NA	NA	NA	NA	NA	NA	NA	NA	NA	0.6	2	NA	NA	NA	Unlikely	NA	NA	white	1	Unlikely	NA	NA	white
1169-01-08	-266983	NA	NA	NA	NA	NA	Unlikely	NA	NA	NA	NA	NA	NA	NA	NA	NA	0.6	2	NA	NA	NA	Unlikely	NA	NA	white	1	Unlikely	NA	NA	white
1169-01-09	-266982	NA	NA	NA	NA	NA	Unlikely	NA	NA	NA	NA	NA	NA	NA	NA	NA	0.6	2	NA	NA	NA	Unlikely	NA	NA	white	1	Unlikely	NA	NA	white
1169-01-10	-266981	NA	NA	NA	NA	NA	Unlikely	NA	NA	NA	NA	NA	NA	NA	NA	NA	0.6	2	NA	NA	NA	Unlikely	NA	NA	white	1	Unlikely	NA	NA	white
1169-01-11	-266980	NA	NA	NA	NA	NA	Unlikely	NA	NA	NA	NA	NA	NA	NA	NA	NA	0.6	2	NA	NA	NA	Unlikely	NA	NA	white	1	Unlikely	NA	NA	white
1169-01-12	-266979	36	0.0277193	0.0203	0.0185	0.0192549	Unlikely	white	NA	NA	NA	1169-01-12	NA	NA	NA	NA	0.6	2	NA	NA	NA	Unlikely	NA	NA	white	1	Unlikely	NA	NA	white
1169-01-13	-266978	NA	NA	NA	NA	NA	Unlikely	NA	NA	NA	NA	NA	NA	NA	NA	NA	0.6	2	NA	NA	NA	Unlikely	NA	NA	white	1	Unlikely	NA	NA	white
1169-01-14	-266977	NA	NA	NA	NA	NA	Unlikely	NA	NA	NA	NA	NA	NA	NA	NA	NA	0.6	2	NA	NA	NA	Unlikely	NA	NA	white	1	Unlikely	NA	NA	white
1169-01-15	-266976	NA	NA	NA	NA	NA	Unlikely	NA	NA	NA	NA	NA	NA	NA	NA	NA	0.6	2	NA	NA	NA	Unlikely	NA	NA	white	1	Unlikely	NA	NA	white
1169-01-16	-266975	NA	NA	NA	NA	NA	Unlikely	NA	NA	NA	NA	NA	NA	NA	NA	NA	0.6	2	NA	NA	NA	Unlikely	NA	NA	white	1	Unlikely	NA	NA	white
1169-01-17	-266974	NA	NA	NA	NA	NA	Unlikely	NA	NA	NA	NA	NA	NA	NA	NA	NA	0.6	2	NA	NA	NA	Unlikely	NA	NA	white	1	Unlikely	NA	NA	white
1169-01-18	-266973	NA	NA	NA	NA	NA	Unlikely	NA	NA	NA	NA	NA	NA	NA	NA	NA	0.6	2	NA	NA	NA	Unlikely	NA	NA	white	1	Unlikely	NA	NA	white
1169-01-19	-266972	NA	NA	NA	NA	NA	Unlikely	NA	NA	NA	NA	NA	NA	NA	NA	NA	0.6	2	NA	NA	NA	Unlikely	NA	NA	white	1	Unlikely	NA	NA	white
1169-01-20	-266971	NA	NA	NA	NA	NA	Unlikely	NA	NA	NA	NA	NA	NA	NA	NA	NA	0.6	2	NA	NA	NA	Unlikely	NA	NA	white	1	Unlikely	NA	NA	white
1169-01-21	-266970	NA	NA	NA	NA	NA	Unlikely	NA	NA	NA	NA	NA	NA	NA	NA	NA	0.6	2	NA	NA	NA	Unlikely	NA	NA	white	1	Unlikely	NA	NA	white
1169-01-22	-266969	NA	NA	NA	NA	NA	Unlikely	NA	NA	NA	NA	NA	NA	NA	NA	NA	0.6	2	NA	NA	NA	Unlikely	NA	NA	white	1	Unlikely	NA	NA	white
1169-01-23	-266968	NA	NA	NA	NA	NA	Unlikely	NA	NA	NA	NA	NA	NA	NA	NA	NA	0.6	2	NA	NA	NA	Unlikely	NA	NA	white	1	Unlikely	NA	NA	white
1169-01-24	-266967	NA	NA	NA	NA	NA	Unlikely	NA	NA	NA	NA	NA	NA	NA	NA	NA	0.6	2	NA	NA	NA	Unlikely	NA	NA	white	1	Unlikely	NA	NA	white
1169-01-25	-266966	NA	NA	NA	NA	NA	Unlikely	NA	NA	NA	NA	NA	NA	NA	NA	NA	0.6	2	NA	NA	NA	Unlikely	NA	NA	white	1	Unlikely	NA	NA	white
1169-01-26	-266965	NA	NA	NA	NA	NA	Unlikely	NA	NA	NA	NA	NA	NA	NA	NA	NA	0.6	2	NA	NA	NA	Unlikely	NA	NA	white	1	Unlikely	NA	NA	white
1169-01-27	-266964	NA	NA	NA	NA	NA	Unlikely	NA	NA	NA	NA	NA	NA	NA	NA	NA	0.6	2	NA	NA	NA	Unlikely	NA	NA	white	1	Unlikely	NA	NA	white
1169-01-28	-266963	NA	NA	NA	NA	NA	Unlikely	NA	NA	NA	NA	NA	NA	NA	NA	NA	0.6	2	NA	NA	NA	Unlikely	NA	NA	white	1	Unlikely	NA	NA	white
1169-01-29	-266962	NA	NA	NA	NA	NA	Unlikely	NA	NA	NA	NA	NA	NA	NA	NA	NA	0.6	2	NA	NA	NA	Unlikely	NA	NA	white	1	Unlikely	NA	NA	white
1169-01-30	-266961	NA	NA	NA	NA	NA	Unlikely	NA	NA	NA	NA	NA	NA	NA	NA	NA	0.6	2	NA	NA	NA	Unlikely	NA	NA	white	1	Unlikely	NA	NA	white
1169-01-31	-266960	NA	NA	NA	NA	NA	Unlikely	NA	NA	NA	NA	NA	NA	NA	NA	NA	0.6	2	NA	NA	NA	Unlikely	NA	NA	white	1	Unlikely	NA	NA	white
1169-02-01	-266959	NA	NA	NA	NA	NA	Unlikely	NA	NA	NA	NA	NA	NA	NA	NA	NA	0.6	2	NA	NA	NA	Unlikely	NA	NA	white	1	Unlikely	NA	NA	white
1169-02-02	-266958	NA	NA	NA	NA	NA	Unlikely	NA	NA	NA	NA	NA	NA	NA	NA	NA	0.6	2	NA	NA	NA	Unlikely	NA	NA	white	1	Unlikely	NA	NA	white
1169-02-03	-266957	NA	NA	NA	NA	NA	Unlikely	NA	NA	NA	NA	NA	NA	NA	NA	NA	0.6	2	NA	NA	NA	Unlikely	NA	NA	white	1	Unlikely	NA	NA	white
1169-02-04	-266956	NA	NA	NA	NA	NA	Unlikely	NA	NA	NA	NA	NA	NA	NA	NA	NA	0.6	2	NA	NA	NA	Unlikely	NA	NA	white	1	Unlikely	NA	NA	white
1169-02-05	-266955	NA	NA	NA	NA	NA	Unlikely	NA	NA	NA	NA	NA	NA	NA	NA	NA	0.6	2	NA	NA	NA	Unlikely	NA	NA	white	1	Unlikely	NA	NA	white
1169-02-06	-266954	NA	NA	NA	NA	NA	Unlikely	NA	NA	NA	NA	NA	NA	NA	NA	NA	0.6	2	NA	NA	NA	Unlikely	NA	NA	white	1	Unlikely	NA	NA	white
1169-02-07	-266953	NA	NA	NA	NA	NA	Unlikely	NA	NA	NA	NA	NA	NA	NA	NA	NA	0.6	2	NA	NA	NA	Unlikely	NA	NA	white	1	Unlikely	NA	NA	white
1169-02-08	-266952	NA	NA	NA	NA	NA	Unlikely	NA	NA	NA	NA	NA	NA	NA	NA	NA	0.6	2	NA	NA	NA	Unlikely	NA	NA	white	1	Unlikely	NA	NA	white
1169-02-09	-266951	NA	NA	NA	NA	NA	Unlikely	NA	NA	NA	NA	NA	NA	NA	NA	NA	0.6	2	NA	NA	NA	Unlikely	NA	NA	white	1	Unlikely	NA	NA	white
1169-02-10	-266950	NA	NA	NA	NA	NA	Unlikely	NA	NA	NA	NA	NA	NA	NA	NA	NA	0.6	2	NA	NA	NA	Unlikely	NA	NA	white	1	Unlikely	NA	NA	white
1169-02-11	-266949	NA	NA	NA	NA	NA	Unlikely	NA	NA	NA	NA	NA	NA	NA	NA	NA	0.6	2	NA	NA	NA	Unlikely	NA	NA	white	1	Unlikely	NA	NA	white
1169-02-12	-266948	35	0.0300191	0.0225	0.0205	0.0206434	Unlikely	white	NA	NA	NA	1169-02-12	NA	NA	NA	NA	0.6	2	NA	NA	NA	Unlikely	NA	NA	white	1	Unlikely	NA	NA	white
1169-02-13	-266947	NA	NA	NA	NA	NA	Unlikely	NA	NA	NA	NA	NA	NA	NA	NA	NA	0.6	2	NA	NA	NA	Unlikely	NA	NA	white	1	Unlikely	NA	NA	white
1169-02-14	-266946	NA	NA	NA	NA	NA	Unlikely	NA	NA	NA	NA	NA	NA	NA	NA	NA	0.6	2	NA	NA	NA	Unlikely	NA	NA	white	1	Unlikely	NA	NA	white
1169-02-15	-266945	NA	NA	NA	NA	NA	Unlikely	NA	NA	NA	NA	NA	NA	NA	NA	NA	0.6	2	NA	NA	NA	Unlikely	NA	NA	white	1	Unlikely	NA	NA	white
1169-02-16	-266944	NA	NA	NA	NA	NA	Unlikely	NA	NA	NA	NA	NA	NA	NA	NA	NA	0.6	2	NA	NA	NA	Unlikely	NA	NA	white	1	Unlikely	NA	NA	white
1169-02-17	-266943	NA	NA	NA	NA	NA	Unlikely	NA	NA	NA	NA	NA	NA	NA	NA	NA	0.6	2	NA	NA	NA	Unlikely	NA	NA	white	1	Unlikely	NA	NA	white
1169-02-18	-266942	NA	NA	NA	NA	NA	Unlikely	NA	NA	NA	NA	NA	NA	NA	NA	NA	0.6	2	NA	NA	NA	Unlikely	NA	NA	white	1	Unlikely	NA	NA	white
1169-02-19	-266941	NA	NA	NA	NA	NA	Unlikely	NA	NA	NA	NA	NA	NA	NA	NA	NA	0.6	2	NA	NA	NA	Unlikely	NA	NA	white	1	Unlikely	NA	NA	white
1169-02-20	-266940	NA	NA	NA	NA	NA	Unlikely	NA	NA	NA	NA	NA	NA	NA	NA	NA	0.6	2	NA	NA	NA	Unlikely	NA	NA	white	1	Unlikely	NA	NA	white
1169-02-21	-266939	NA	NA	NA	NA	NA	Unlikely	NA	NA	NA	NA	NA	NA	NA	NA	NA	0.6	2	NA	NA	NA	Unlikely	NA	NA	white	1	Unlikely	NA	NA	white
1169-02-22	-266938	NA	NA	NA	NA	NA	Unlikely	NA	NA	NA	NA	NA	NA	NA	NA	NA	0.6	2	NA	NA	NA	Unlikely	NA	NA	white	1	Unlikely	NA	NA	white
1169-02-23	-266937	NA	NA	NA	NA	NA	Unlikely	NA	NA	NA	NA	NA	NA	NA	NA	NA	0.6	2	NA	NA	NA	Unlikely	NA	NA	white	1	Unlikely	NA	NA	white
1169-02-24	-266936	NA	NA	NA	NA	NA	Unlikely	NA	NA	NA	NA	NA	NA	NA	NA	NA	0.6	2	NA	NA	NA	Unlikely	NA	NA	white	1	Unlikely	NA	NA	white
1169-02-25	-266935	NA	NA	NA	NA	NA	Unlikely	NA	NA	NA	NA	NA	NA	NA	NA	NA	0.6	2	NA	NA	NA	Unlikely	NA	NA	white	1	Unlikely	NA	NA	white
1169-02-26	-266934	NA	NA	NA	NA	NA	Unlikely	NA	NA	NA	NA	NA	NA	NA	NA	NA	0.6	2	NA	NA	NA	Unlikely	NA	NA	white	1	Unlikely	NA	NA	white
1169-02-27	-266933	NA	NA	NA	NA	NA	Unlikely	NA	NA	NA	NA	NA	NA	NA	NA	NA	0.6	2	NA	NA	NA	Unlikely	NA	NA	white	1	Unlikely	NA	NA	white
1169-02-28	-266932	NA	NA	NA	NA	NA	Unlikely	NA	NA	NA	NA	NA	NA	NA	NA	NA	0.6	2	NA	NA	NA	Unlikely	NA	NA	white	1	Unlikely	NA	NA	white
1169-03-01	-266931	NA	NA	NA	NA	NA	Unlikely	NA	NA	NA	NA	NA	NA	NA	NA	NA	0.6	2	NA	NA	NA	Unlikely	NA	NA	white	1	Unlikely	NA	NA	white
1169-03-02	-266930	NA	NA	NA	NA	NA	Unlikely	NA	NA	NA	NA	NA	NA	NA	NA	NA	0.6	2	NA	NA	NA	Unlikely	NA	NA	white	1	Unlikely	NA	NA	white
1169-03-03	-266929	NA	NA	NA	NA	NA	Unlikely	NA	NA	NA	NA	NA	NA	NA	NA	NA	0.6	2	NA	NA	NA	Unlikely	NA	NA	white	1	Unlikely	NA	NA	white
1169-03-04	-266928	NA	NA	NA	NA	NA	Unlikely	NA	NA	NA	NA	NA	NA	NA	NA	NA	0.6	2	NA	NA	NA	Unlikely	NA	NA	white	1	Unlikely	NA	NA	white
1169-03-05	-266927	NA	NA	NA	NA	NA	Unlikely	NA	NA	NA	NA	NA	NA	NA	NA	NA	0.6	2	NA	NA	NA	Unlikely	NA	NA	white	1	Unlikely	NA	NA	white
1169-03-06	-266926	NA	NA	NA	NA	NA	Unlikely	NA	NA	NA	NA	NA	NA	NA	NA	NA	0.6	2	NA	NA	NA	Unlikely	NA	NA	white	1	Unlikely	NA	NA	white
1169-03-07	-266925	NA	NA	NA	NA	NA	Unlikely	NA	NA	NA	NA	NA	NA	NA	NA	NA	0.6	2	NA	NA	NA	Unlikely	NA	NA	white	1	Unlikely	NA	NA	white
1169-03-08	-266924	NA	NA	NA	NA	NA	Unlikely	NA	NA	NA	NA	NA	NA	NA	NA	NA	0.6	2	NA	NA	NA	Unlikely	NA	NA	white	1	Unlikely	NA	NA	white
1169-03-09	-266923	NA	NA	NA	NA	NA	Unlikely	NA	NA	NA	NA	NA	NA	NA	NA	NA	0.6	2	NA	NA	NA	Unlikely	NA	NA	white	1	Unlikely	NA	NA	white
1169-03-10	-266922	NA	NA	NA	NA	NA	Unlikely	NA	NA	NA	NA	NA	NA	NA	NA	NA	0.6	2	NA	NA	NA	Unlikely	NA	NA	white	1	Unlikely	NA	NA	white
1169-03-11	-266921	NA	NA	NA	NA	NA	Unlikely	NA	NA	NA	NA	NA	NA	NA	NA	NA	0.6	2	NA	NA	NA	Unlikely	NA	NA	white	1	Unlikely	NA	NA	white
1169-03-12	-266920	34	0.0325331	0.0239	0.0218	0.0228011	Unlikely	white	NA	NA	NA	1169-03-12	NA	NA	NA	NA	0.6	2	NA	NA	NA	Unlikely	NA	NA	white	1	Unlikely	NA	NA	white
1169-03-13	-266919	NA	NA	NA	NA	NA	Unlikely	NA	NA	NA	NA	NA	NA	NA	NA	NA	0.6	2	NA	NA	NA	Unlikely	NA	NA	white	1	Unlikely	NA	NA	white
1169-03-14	-266918	NA	NA	NA	NA	NA	Unlikely	NA	NA	NA	NA	NA	NA	NA	NA	NA	0.6	2	NA	NA	NA	Unlikely	NA	NA	white	1	Unlikely	NA	NA	white
1169-03-15	-266917	NA	NA	NA	NA	NA	Unlikely	NA	NA	NA	NA	NA	NA	NA	NA	NA	0.6	2	NA	NA	NA	Unlikely	NA	NA	white	1	Unlikely	NA	NA	white
1169-03-16	-266916	NA	NA	NA	NA	NA	Unlikely	NA	NA	NA	NA	NA	NA	NA	NA	NA	0.6	2	NA	NA	NA	Unlikely	NA	NA	white	1	Unlikely	NA	NA	white
1169-03-17	-266915	NA	NA	NA	NA	NA	Unlikely	NA	NA	NA	NA	NA	NA	NA	NA	NA	0.6	2	NA	NA	NA	Unlikely	NA	NA	white	1	Unlikely	NA	NA	white
1169-03-18	-266914	NA	NA	NA	NA	NA	Unlikely	NA	NA	NA	NA	NA	NA	NA	NA	NA	0.6	2	NA	NA	NA	Unlikely	NA	NA	white	1	Unlikely	NA	NA	white
1169-03-19	-266913	NA	NA	NA	NA	NA	Unlikely	NA	NA	NA	NA	NA	NA	NA	NA	NA	0.6	2	NA	NA	NA	Unlikely	NA	NA	white	1	Unlikely	NA	NA	white
1169-03-20	-266912	NA	NA	NA	NA	NA	Unlikely	NA	NA	NA	NA	NA	NA	NA	NA	NA	0.6	2	NA	NA	NA	Unlikely	NA	NA	white	1	Unlikely	NA	NA	white
1169-03-21	-266911	NA	NA	NA	NA	NA	Unlikely	NA	NA	NA	NA	NA	NA	NA	NA	NA	0.6	2	NA	NA	NA	Unlikely	NA	NA	white	1	Unlikely	NA	NA	white
1169-03-22	-266910	NA	NA	NA	NA	NA	Unlikely	NA	NA	NA	NA	NA	NA	NA	NA	NA	0.6	2	NA	NA	NA	Unlikely	NA	NA	white	1	Unlikely	NA	NA	white
1169-03-23	-266909	NA	NA	NA	NA	NA	Unlikely	NA	NA	NA	NA	NA	NA	NA	NA	NA	0.6	2	NA	NA	NA	Unlikely	NA	NA	white	1	Unlikely	NA	NA	white
1169-03-24	-266908	NA	NA	NA	NA	NA	Unlikely	NA	NA	NA	NA	NA	NA	NA	NA	NA	0.6	2	NA	NA	NA	Unlikely	NA	NA	white	1	Unlikely	NA	NA	white
1169-03-25	-266907	NA	NA	NA	NA	NA	Unlikely	NA	NA	NA	NA	NA	NA	NA	NA	NA	0.6	2	NA	NA	NA	Unlikely	NA	NA	white	1	Unlikely	NA	NA	white
1169-03-26	-266906	NA	NA	NA	NA	NA	Unlikely	NA	NA	NA	NA	NA	NA	NA	NA	NA	0.6	2	NA	NA	NA	Unlikely	NA	NA	white	1	Unlikely	NA	NA	white
1169-03-27	-266905	NA	NA	NA	NA	NA	Unlikely	NA	NA	NA	NA	NA	NA	NA	NA	NA	0.6	2	NA	NA	NA	Unlikely	NA	NA	white	1	Unlikely	NA	NA	white
1169-03-28	-266904	NA	NA	NA	NA	NA	Unlikely	NA	NA	NA	NA	NA	NA	NA	NA	NA	0.6	2	NA	NA	NA	Unlikely	NA	NA	white	1	Unlikely	NA	NA	white
1169-03-29	-266903	NA	NA	NA	NA	NA	Unlikely	NA	NA	NA	NA	NA	NA	NA	NA	NA	0.6	2	NA	NA	NA	Unlikely	NA	NA	white	1	Unlikely	NA	NA	white
1169-03-30	-266902	NA	NA	NA	NA	NA	Unlikely	NA	NA	NA	NA	NA	NA	NA	NA	NA	0.6	2	NA	NA	NA	Unlikely	NA	NA	white	1	Unlikely	NA	NA	white
1169-03-31	-266901	NA	NA	NA	NA	NA	Unlikely	NA	NA	NA	NA	NA	NA	NA	NA	NA	0.6	2	NA	NA	NA	Unlikely	NA	NA	white	1	Unlikely	NA	NA	white
1169-04-01	-266900	NA	NA	NA	NA	NA	Unlikely	NA	NA	NA	NA	NA	NA	NA	NA	NA	0.6	2	NA	NA	NA	Unlikely	NA	NA	white	1	Unlikely	NA	NA	white
1169-04-02	-266899	NA	NA	NA	NA	NA	Unlikely	NA	NA	NA	NA	NA	NA	NA	NA	NA	0.6	2	NA	NA	NA	Unlikely	NA	NA	white	1	Unlikely	NA	NA	white
1169-04-03	-266898	NA	NA	NA	NA	NA	Unlikely	NA	NA	NA	NA	NA	NA	NA	NA	NA	0.6	2	NA	NA	NA	Unlikely	NA	NA	white	1	Unlikely	NA	NA	white
1169-04-04	-266897	NA	NA	NA	NA	NA	Unlikely	NA	NA	NA	NA	NA	NA	NA	NA	NA	0.6	2	NA	NA	NA	Unlikely	NA	NA	white	1	Unlikely	NA	NA	white
1169-04-05	-266896	NA	NA	NA	NA	NA	Unlikely	NA	NA	NA	NA	NA	NA	NA	NA	NA	0.6	2	NA	NA	NA	Unlikely	NA	NA	white	1	Unlikely	NA	NA	white
1169-04-06	-266895	NA	NA	NA	NA	NA	Unlikely	NA	NA	NA	NA	NA	NA	NA	NA	NA	0.6	2	NA	NA	NA	Unlikely	NA	NA	white	1	Unlikely	NA	NA	white
1169-04-07	-266894	NA	NA	NA	NA	NA	Unlikely	NA	NA	NA	NA	NA	NA	NA	NA	NA	0.6	2	NA	NA	NA	Unlikely	NA	NA	white	1	Unlikely	NA	NA	white
1169-04-08	-266893	NA	NA	NA	NA	NA	Unlikely	NA	NA	NA	NA	NA	NA	NA	NA	NA	0.6	2	NA	NA	NA	Unlikely	NA	NA	white	1	Unlikely	NA	NA	white
1169-04-09	-266892	NA	NA	NA	NA	NA	Unlikely	NA	NA	NA	NA	NA	NA	NA	NA	NA	0.6	2	NA	NA	NA	Unlikely	NA	NA	white	1	Unlikely	NA	NA	white
1169-04-10	-266891	NA	NA	NA	NA	NA	Unlikely	NA	NA	NA	NA	NA	NA	NA	NA	NA	0.6	2	NA	NA	NA	Unlikely	NA	NA	white	1	Unlikely	NA	NA	white
1169-04-11	-266890	NA	NA	NA	NA	NA	Unlikely	NA	NA	NA	NA	NA	NA	NA	NA	NA	0.6	2	NA	NA	NA	Unlikely	NA	NA	white	1	Unlikely	NA	NA	white
1169-04-12	-266889	33	0.0352474	0.0261	0.0238	0.0257973	Unlikely	white	NA	NA	NA	1169-04-12	NA	NA	NA	NA	0.6	2	NA	NA	NA	Unlikely	NA	NA	white	1	Unlikely	NA	NA	white
1169-04-13	-266888	NA	NA	NA	NA	NA	Unlikely	NA	NA	NA	NA	NA	NA	NA	NA	NA	0.6	2	NA	NA	NA	Unlikely	NA	NA	white	1	Unlikely	NA	NA	white
1169-04-14	-266887	NA	NA	NA	NA	NA	Unlikely	NA	NA	NA	NA	NA	NA	NA	NA	NA	0.6	2	NA	NA	NA	Unlikely	NA	NA	white	1	Unlikely	NA	NA	white
1169-04-15	-266886	NA	NA	NA	NA	NA	Unlikely	NA	NA	NA	NA	NA	NA	NA	NA	NA	0.6	2	NA	NA	NA	Unlikely	NA	NA	white	1	Unlikely	NA	NA	white
1169-04-16	-266885	NA	NA	NA	NA	NA	Unlikely	NA	NA	NA	NA	NA	NA	NA	NA	NA	0.6	2	NA	NA	NA	Unlikely	NA	NA	white	1	Unlikely	NA	NA	white
1169-04-17	-266884	NA	NA	NA	NA	NA	Unlikely	NA	NA	NA	NA	NA	NA	NA	NA	NA	0.6	2	NA	NA	NA	Unlikely	NA	NA	white	1	Unlikely	NA	NA	white
1169-04-18	-266883	NA	NA	NA	NA	NA	Unlikely	NA	NA	NA	NA	NA	NA	NA	NA	NA	0.6	2	NA	NA	NA	Unlikely	NA	NA	white	1	Unlikely	NA	NA	white
1169-04-19	-266882	NA	NA	NA	NA	NA	Unlikely	NA	NA	NA	NA	NA	NA	NA	NA	NA	0.6	2	NA	NA	NA	Unlikely	NA	NA	white	1	Unlikely	NA	NA	white
1169-04-20	-266881	NA	NA	NA	NA	NA	Unlikely	NA	NA	NA	NA	NA	NA	NA	NA	NA	0.6	2	NA	NA	NA	Unlikely	NA	NA	white	1	Unlikely	NA	NA	white
1169-04-21	-266880	NA	NA	NA	NA	NA	Unlikely	NA	NA	NA	NA	NA	NA	NA	NA	NA	0.6	2	NA	NA	NA	Unlikely	NA	NA	white	1	Unlikely	NA	NA	white
1169-04-22	-266879	NA	NA	NA	NA	NA	Unlikely	NA	NA	NA	NA	NA	NA	NA	NA	NA	0.6	2	NA	NA	NA	Unlikely	NA	NA	white	1	Unlikely	NA	NA	white
1169-04-23	-266878	NA	NA	NA	NA	NA	Unlikely	NA	NA	NA	NA	NA	NA	NA	NA	NA	0.6	2	NA	NA	NA	Unlikely	NA	NA	white	1	Unlikely	NA	NA	white
1169-04-24	-266877	NA	NA	NA	NA	NA	Unlikely	NA	NA	NA	NA	NA	NA	NA	NA	NA	0.6	2	NA	NA	NA	Unlikely	NA	NA	white	1	Unlikely	NA	NA	white
1169-04-25	-266876	NA	NA	NA	NA	NA	Unlikely	NA	NA	NA	NA	NA	NA	NA	NA	NA	0.6	2	NA	NA	NA	Unlikely	NA	NA	white	1	Unlikely	NA	NA	white
1169-04-26	-266875	NA	NA	NA	NA	NA	Unlikely	NA	NA	NA	NA	NA	NA	NA	NA	NA	0.6	2	NA	NA	NA	Unlikely	NA	NA	white	1	Unlikely	NA	NA	white
1169-04-27	-266874	NA	NA	NA	NA	NA	Unlikely	NA	NA	NA	NA	NA	NA	NA	NA	NA	0.6	2	NA	NA	NA	Unlikely	NA	NA	white	1	Unlikely	NA	NA	white
1169-04-28	-266873	NA	NA	NA	NA	NA	Unlikely	NA	NA	NA	NA	NA	NA	NA	NA	NA	0.6	2	NA	NA	NA	Unlikely	NA	NA	white	1	Unlikely	NA	NA	white
1169-04-29	-266872	NA	NA	NA	NA	NA	Unlikely	NA	NA	NA	NA	NA	NA	NA	NA	NA	0.6	2	NA	NA	NA	Unlikely	NA	NA	white	1	Unlikely	NA	NA	white
1169-04-30	-266871	NA	NA	NA	NA	NA	Unlikely	NA	NA	NA	NA	NA	NA	NA	NA	NA	0.6	2	NA	NA	NA	Unlikely	NA	NA	white	1	Unlikely	NA	NA	white
1169-05-01	-266870	NA	NA	NA	NA	NA	Unlikely	NA	NA	NA	NA	NA	NA	NA	NA	NA	0.6	2	NA	NA	NA	Unlikely	NA	NA	white	1	Unlikely	NA	NA	white
1169-05-02	-266869	NA	NA	NA	NA	NA	Unlikely	NA	NA	NA	NA	NA	NA	NA	NA	NA	0.6	2	NA	NA	NA	Unlikely	NA	NA	white	1	Unlikely	NA	NA	white
1169-05-03	-266868	NA	NA	NA	NA	NA	Unlikely	NA	NA	NA	NA	NA	NA	NA	NA	NA	0.6	2	NA	NA	NA	Unlikely	NA	NA	white	1	Unlikely	NA	NA	white
1169-05-04	-266867	NA	NA	NA	NA	NA	Unlikely	NA	NA	NA	NA	NA	NA	NA	NA	NA	0.6	2	NA	NA	NA	Unlikely	NA	NA	white	1	Unlikely	NA	NA	white
1169-05-05	-266866	NA	NA	NA	NA	NA	Unlikely	NA	NA	NA	NA	NA	NA	NA	NA	NA	0.6	2	NA	NA	NA	Unlikely	NA	NA	white	1	Unlikely	NA	NA	white
1169-05-06	-266865	NA	NA	NA	NA	NA	Unlikely	NA	NA	NA	NA	NA	NA	NA	NA	NA	0.6	2	NA	NA	NA	Unlikely	NA	NA	white	1	Unlikely	NA	NA	white
1169-05-07	-266864	NA	NA	NA	NA	NA	Unlikely	NA	NA	NA	NA	NA	NA	NA	NA	NA	0.6	2	NA	NA	NA	Unlikely	NA	NA	white	1	Unlikely	NA	NA	white
1169-05-08	-266863	NA	NA	NA	NA	NA	Unlikely	NA	NA	NA	NA	NA	NA	NA	NA	NA	0.6	2	NA	NA	NA	Unlikely	NA	NA	white	1	Unlikely	NA	NA	white
1169-05-09	-266862	NA	NA	NA	NA	NA	Unlikely	NA	NA	NA	NA	NA	NA	NA	NA	NA	0.6	2	NA	NA	NA	Unlikely	NA	NA	white	1	Unlikely	NA	NA	white
1169-05-10	-266861	NA	NA	NA	NA	NA	Unlikely	NA	NA	NA	NA	NA	NA	NA	NA	NA	0.6	2	NA	NA	NA	Unlikely	NA	NA	white	1	Unlikely	NA	NA	white
1169-05-11	-266860	NA	NA	NA	NA	NA	Unlikely	NA	NA	NA	NA	NA	NA	NA	NA	NA	0.6	2	NA	NA	NA	Unlikely	NA	NA	white	1	Unlikely	NA	NA	white
1169-05-12	-266859	32	0.0381473	0.0291	0.0265	0.0295339	Unlikely	white	NA	NA	NA	1169-05-12	NA	NA	NA	NA	0.6	2	NA	NA	NA	Unlikely	NA	NA	white	1	Unlikely	NA	NA	white
1169-05-13	-266858	NA	NA	NA	NA	NA	Unlikely	NA	NA	NA	NA	NA	NA	NA	NA	NA	0.6	2	NA	NA	NA	Unlikely	NA	NA	white	1	Unlikely	NA	NA	white
1169-05-14	-266857	NA	NA	NA	NA	NA	Unlikely	NA	NA	NA	NA	NA	NA	NA	NA	NA	0.6	2	NA	NA	NA	Unlikely	NA	NA	white	1	Unlikely	NA	NA	white
1169-05-15	-266856	NA	NA	NA	NA	NA	Unlikely	NA	NA	NA	NA	NA	NA	NA	NA	NA	0.6	2	NA	NA	NA	Unlikely	NA	NA	white	1	Unlikely	NA	NA	white
1169-05-16	-266855	NA	NA	NA	NA	NA	Unlikely	NA	NA	NA	NA	NA	NA	NA	NA	NA	0.6	2	NA	NA	NA	Unlikely	NA	NA	white	1	Unlikely	NA	NA	white
1169-05-17	-266854	NA	NA	NA	NA	NA	Unlikely	NA	NA	NA	NA	NA	NA	NA	NA	NA	0.6	2	NA	NA	NA	Unlikely	NA	NA	white	1	Unlikely	NA	NA	white
1169-05-18	-266853	NA	NA	NA	NA	NA	Unlikely	NA	NA	NA	NA	NA	NA	NA	NA	NA	0.6	2	NA	NA	NA	Unlikely	NA	NA	white	1	Unlikely	NA	NA	white
1169-05-19	-266852	NA	NA	NA	NA	NA	Unlikely	NA	NA	NA	NA	NA	NA	NA	NA	NA	0.6	2	NA	NA	NA	Unlikely	NA	NA	white	1	Unlikely	NA	NA	white
1169-05-20	-266851	NA	NA	NA	NA	NA	Unlikely	NA	NA	NA	NA	NA	NA	NA	NA	NA	0.6	2	NA	NA	NA	Unlikely	NA	NA	white	1	Unlikely	NA	NA	white
1169-05-21	-266850	NA	NA	NA	NA	NA	Unlikely	NA	NA	NA	NA	NA	NA	NA	NA	NA	0.6	2	NA	NA	NA	Unlikely	NA	NA	white	1	Unlikely	NA	NA	white
1169-05-22	-266849	NA	NA	NA	NA	NA	Unlikely	NA	NA	NA	NA	NA	NA	NA	NA	NA	0.6	2	NA	NA	NA	Unlikely	NA	NA	white	1	Unlikely	NA	NA	white
1169-05-23	-266848	NA	NA	NA	NA	NA	Unlikely	NA	NA	NA	NA	NA	NA	NA	NA	NA	0.6	2	NA	NA	NA	Unlikely	NA	NA	white	1	Unlikely	NA	NA	white
1169-05-24	-266847	NA	NA	NA	NA	NA	Unlikely	NA	NA	NA	NA	NA	NA	NA	NA	NA	0.6	2	NA	NA	NA	Unlikely	NA	NA	white	1	Unlikely	NA	NA	white
1169-05-25	-266846	NA	NA	NA	NA	NA	Unlikely	NA	NA	NA	NA	NA	NA	NA	NA	NA	0.6	2	NA	NA	NA	Unlikely	NA	NA	white	1	Unlikely	NA	NA	white
1169-05-26	-266845	NA	NA	NA	NA	NA	Unlikely	NA	NA	NA	NA	NA	NA	NA	NA	NA	0.6	2	NA	NA	NA	Unlikely	NA	NA	white	1	Unlikely	NA	NA	white
1169-05-27	-266844	NA	NA	NA	NA	NA	Unlikely	NA	NA	NA	NA	NA	NA	NA	NA	NA	0.6	2	NA	NA	NA	Unlikely	NA	NA	white	1	Unlikely	NA	NA	white
1169-05-28	-266843	NA	NA	NA	NA	NA	Unlikely	NA	NA	NA	NA	NA	NA	NA	NA	NA	0.6	2	NA	NA	NA	Unlikely	NA	NA	white	1	Unlikely	NA	NA	white
1169-05-29	-266842	NA	NA	NA	NA	NA	Unlikely	NA	NA	NA	NA	NA	NA	NA	NA	NA	0.6	2	NA	NA	NA	Unlikely	NA	NA	white	1	Unlikely	NA	NA	white
1169-05-30	-266841	NA	NA	NA	NA	NA	Unlikely	NA	NA	NA	NA	NA	NA	NA	NA	NA	0.6	2	NA	NA	NA	Unlikely	NA	NA	white	1	Unlikely	NA	NA	white
1169-05-31	-266840	NA	NA	NA	NA	NA	Unlikely	NA	NA	NA	NA	NA	NA	NA	NA	NA	0.6	2	NA	NA	NA	Unlikely	NA	NA	white	1	Unlikely	NA	NA	white
1169-06-01	-266839	NA	NA	NA	NA	NA	Unlikely	NA	NA	NA	NA	NA	NA	NA	NA	NA	0.6	2	NA	NA	NA	Unlikely	NA	NA	white	1	Unlikely	NA	NA	white
1169-06-02	-266838	NA	NA	NA	NA	NA	Unlikely	NA	NA	NA	NA	NA	NA	NA	NA	NA	0.6	2	NA	NA	NA	Unlikely	NA	NA	white	1	Unlikely	NA	NA	white
1169-06-03	-266837	NA	NA	NA	NA	NA	Unlikely	NA	NA	NA	NA	NA	NA	NA	NA	NA	0.6	2	NA	NA	NA	Unlikely	NA	NA	white	1	Unlikely	NA	NA	white
1169-06-04	-266836	NA	NA	NA	NA	NA	Unlikely	NA	NA	NA	NA	NA	NA	NA	NA	NA	0.6	2	NA	NA	NA	Unlikely	NA	NA	white	1	Unlikely	NA	NA	white
1169-06-05	-266835	NA	NA	NA	NA	NA	Unlikely	NA	NA	NA	NA	NA	NA	NA	NA	NA	0.6	2	NA	NA	NA	Unlikely	NA	NA	white	1	Unlikely	NA	NA	white
1169-06-06	-266834	NA	NA	NA	NA	NA	Unlikely	NA	NA	NA	NA	NA	NA	NA	NA	NA	0.6	2	NA	NA	NA	Unlikely	NA	NA	white	1	Unlikely	NA	NA	white
1169-06-07	-266833	NA	NA	NA	NA	NA	Unlikely	NA	NA	NA	NA	NA	NA	NA	NA	NA	0.6	2	NA	NA	NA	Unlikely	NA	NA	white	1	Unlikely	NA	NA	white
1169-06-08	-266832	NA	NA	NA	NA	NA	Unlikely	NA	NA	NA	NA	NA	NA	NA	NA	NA	0.6	2	NA	NA	NA	Unlikely	NA	NA	white	1	Unlikely	NA	NA	white
1169-06-09	-266831	NA	NA	NA	NA	NA	Unlikely	NA	NA	NA	NA	NA	NA	NA	NA	NA	0.6	2	NA	NA	NA	Unlikely	NA	NA	white	1	Unlikely	NA	NA	white
1169-06-10	-266830	NA	NA	NA	NA	NA	Unlikely	NA	NA	NA	NA	NA	NA	NA	NA	NA	0.6	2	NA	NA	NA	Unlikely	NA	NA	white	1	Unlikely	NA	NA	white
1169-06-11	-266829	NA	NA	NA	NA	NA	Unlikely	NA	NA	NA	NA	NA	NA	NA	NA	NA	0.6	2	NA	NA	NA	Unlikely	NA	NA	white	1	Unlikely	NA	NA	white
1169-06-12	-266828	31	0.0412263	0.0313	0.0285	0.0347331	Unlikely	white	NA	NA	NA	1169-06-12	NA	NA	NA	NA	0.6	2	NA	NA	NA	Unlikely	NA	NA	white	1	Unlikely	NA	NA	white
1169-06-13	-266827	NA	NA	NA	NA	NA	Unlikely	NA	NA	NA	NA	NA	NA	NA	NA	NA	0.6	2	NA	NA	NA	Unlikely	NA	NA	white	1	Unlikely	NA	NA	white
1169-06-14	-266826	NA	NA	NA	NA	NA	Unlikely	NA	NA	NA	NA	NA	NA	NA	NA	NA	0.6	2	NA	NA	NA	Unlikely	NA	NA	white	1	Unlikely	NA	NA	white
1169-06-15	-266825	NA	NA	NA	NA	NA	Unlikely	NA	NA	NA	NA	NA	NA	NA	NA	NA	0.6	2	NA	NA	NA	Unlikely	NA	NA	white	1	Unlikely	NA	NA	white
1169-06-16	-266824	NA	NA	NA	NA	NA	Unlikely	NA	NA	NA	NA	NA	NA	NA	NA	NA	0.6	2	NA	NA	NA	Unlikely	NA	NA	white	1	Unlikely	NA	NA	white
1169-06-17	-266823	NA	NA	NA	NA	NA	Unlikely	NA	NA	NA	NA	NA	NA	NA	NA	NA	0.6	2	NA	NA	NA	Unlikely	NA	NA	white	1	Unlikely	NA	NA	white
1169-06-18	-266822	NA	NA	NA	NA	NA	Unlikely	NA	NA	NA	NA	NA	NA	NA	NA	NA	0.6	2	NA	NA	NA	Unlikely	NA	NA	white	1	Unlikely	NA	NA	white
1169-06-19	-266821	NA	NA	NA	NA	NA	Unlikely	NA	NA	NA	NA	NA	NA	NA	NA	NA	0.6	2	NA	NA	NA	Unlikely	NA	NA	white	1	Unlikely	NA	NA	white
1169-06-20	-266820	NA	NA	NA	NA	NA	Unlikely	NA	NA	NA	NA	NA	NA	NA	NA	NA	0.6	2	NA	NA	NA	Unlikely	NA	NA	white	1	Unlikely	NA	NA	white
1169-06-21	-266819	NA	NA	NA	NA	NA	Unlikely	NA	NA	NA	NA	NA	NA	NA	NA	NA	0.6	2	NA	NA	NA	Unlikely	NA	NA	white	1	Unlikely	NA	NA	white
1169-06-22	-266818	NA	NA	NA	NA	NA	Unlikely	NA	NA	NA	NA	NA	NA	NA	NA	NA	0.6	2	NA	NA	NA	Unlikely	NA	NA	white	1	Unlikely	NA	NA	white
1169-06-23	-266817	NA	NA	NA	NA	NA	Unlikely	NA	NA	NA	NA	NA	NA	NA	NA	NA	0.6	2	NA	NA	NA	Unlikely	NA	NA	white	1	Unlikely	NA	NA	white
1169-06-24	-266816	NA	NA	NA	NA	NA	Unlikely	NA	NA	NA	NA	NA	NA	NA	NA	NA	0.6	2	NA	NA	NA	Unlikely	NA	NA	white	1	Unlikely	NA	NA	white
1169-06-25	-266815	NA	NA	NA	NA	NA	Unlikely	NA	NA	NA	NA	NA	NA	NA	NA	NA	0.6	2	NA	NA	NA	Unlikely	NA	NA	white	1	Unlikely	NA	NA	white
1169-06-26	-266814	NA	NA	NA	NA	NA	Unlikely	NA	NA	NA	NA	NA	NA	NA	NA	NA	0.6	2	NA	NA	NA	Unlikely	NA	NA	white	1	Unlikely	NA	NA	white
1169-06-27	-266813	NA	NA	NA	NA	NA	Unlikely	NA	NA	NA	NA	NA	NA	NA	NA	NA	0.6	2	NA	NA	NA	Unlikely	NA	NA	white	1	Unlikely	NA	NA	white
1169-06-28	-266812	NA	NA	NA	NA	NA	Unlikely	NA	NA	NA	NA	NA	NA	NA	NA	NA	0.6	2	NA	NA	NA	Unlikely	NA	NA	white	1	Unlikely	NA	NA	white
1169-06-29	-266811	NA	NA	NA	NA	NA	Unlikely	NA	NA	NA	NA	NA	NA	NA	NA	NA	0.6	2	NA	NA	NA	Unlikely	NA	NA	white	1	Unlikely	NA	NA	white
1169-06-30	-266810	NA	NA	NA	NA	NA	Unlikely	NA	NA	NA	NA	NA	NA	NA	NA	NA	0.6	2	NA	NA	NA	Unlikely	NA	NA	white	1	Unlikely	NA	NA	white
1169-07-01	-266809	NA	NA	NA	NA	NA	Unlikely	NA	NA	NA	NA	NA	NA	NA	NA	NA	0.6	2	NA	NA	NA	Unlikely	NA	NA	white	1	Unlikely	NA	NA	white
1169-07-02	-266808	NA	NA	NA	NA	NA	Unlikely	NA	NA	NA	NA	NA	NA	NA	NA	NA	0.6	2	NA	NA	NA	Unlikely	NA	NA	white	1	Unlikely	NA	NA	white
1169-07-03	-266807	NA	NA	NA	NA	NA	Unlikely	NA	NA	NA	NA	NA	NA	NA	NA	NA	0.6	2	NA	NA	NA	Unlikely	NA	NA	white	1	Unlikely	NA	NA	white
1169-07-04	-266806	NA	NA	NA	NA	NA	Unlikely	NA	NA	NA	NA	NA	NA	NA	NA	NA	0.6	2	NA	NA	NA	Unlikely	NA	NA	white	1	Unlikely	NA	NA	white
1169-07-05	-266805	NA	NA	NA	NA	NA	Unlikely	NA	NA	NA	NA	NA	NA	NA	NA	NA	0.6	2	NA	NA	NA	Unlikely	NA	NA	white	1	Unlikely	NA	NA	white
1169-07-06	-266804	NA	NA	NA	NA	NA	Unlikely	NA	NA	NA	NA	NA	NA	NA	NA	NA	0.6	2	NA	NA	NA	Unlikely	NA	NA	white	1	Unlikely	NA	NA	white
1169-07-07	-266803	NA	NA	NA	NA	NA	Unlikely	NA	NA	NA	NA	NA	NA	NA	NA	NA	0.6	2	NA	NA	NA	Unlikely	NA	NA	white	1	Unlikely	NA	NA	white
1169-07-08	-266802	NA	NA	NA	NA	NA	Unlikely	NA	NA	NA	NA	NA	NA	NA	NA	NA	0.6	2	NA	NA	NA	Unlikely	NA	NA	white	1	Unlikely	NA	NA	white
1169-07-09	-266801	NA	NA	NA	NA	NA	Unlikely	NA	NA	NA	NA	NA	NA	NA	NA	NA	0.6	2	NA	NA	NA	Unlikely	NA	NA	white	1	Unlikely	NA	NA	white
1169-07-10	-266800	NA	NA	NA	NA	NA	Unlikely	NA	NA	NA	NA	NA	NA	NA	NA	NA	0.6	2	NA	NA	NA	Unlikely	NA	NA	white	1	Unlikely	NA	NA	white
1169-07-11	-266799	NA	NA	NA	NA	NA	Unlikely	NA	NA	NA	NA	NA	NA	NA	NA	NA	0.6	2	NA	NA	NA	Unlikely	NA	NA	white	1	Unlikely	NA	NA	white
1169-07-12	-266798	30	0.0444972	0.0343	0.0312	0.0378656	Unlikely	white	NA	NA	NA	1169-07-12	NA	NA	NA	NA	0.6	2	NA	NA	NA	Unlikely	NA	NA	white	1	Unlikely	NA	NA	white
1169-07-13	-266797	NA	NA	NA	NA	NA	Unlikely	NA	NA	NA	NA	NA	NA	NA	NA	NA	0.6	2	NA	NA	NA	Unlikely	NA	NA	white	1	Unlikely	NA	NA	white
1169-07-14	-266796	NA	NA	NA	NA	NA	Unlikely	NA	NA	NA	NA	NA	NA	NA	NA	NA	0.6	2	NA	NA	NA	Unlikely	NA	NA	white	1	Unlikely	NA	NA	white
1169-07-15	-266795	NA	NA	NA	NA	NA	Unlikely	NA	NA	NA	NA	NA	NA	NA	NA	NA	0.6	2	NA	NA	NA	Unlikely	NA	NA	white	1	Unlikely	NA	NA	white
1169-07-16	-266794	NA	NA	NA	NA	NA	Unlikely	NA	NA	NA	NA	NA	NA	NA	NA	NA	0.6	2	NA	NA	NA	Unlikely	NA	NA	white	1	Unlikely	NA	NA	white
1169-07-17	-266793	NA	NA	NA	NA	NA	Unlikely	NA	NA	NA	NA	NA	NA	NA	NA	NA	0.6	2	NA	NA	NA	Unlikely	NA	NA	white	1	Unlikely	NA	NA	white
1169-07-18	-266792	NA	NA	NA	NA	NA	Unlikely	NA	NA	NA	NA	NA	NA	NA	NA	NA	0.6	2	NA	NA	NA	Unlikely	NA	NA	white	1	Unlikely	NA	NA	white
1169-07-19	-266791	NA	NA	NA	NA	NA	Unlikely	NA	NA	NA	NA	NA	NA	NA	NA	NA	0.6	2	NA	NA	NA	Unlikely	NA	NA	white	1	Unlikely	NA	NA	white
1169-07-20	-266790	NA	NA	NA	NA	NA	Unlikely	NA	NA	NA	NA	NA	NA	NA	NA	NA	0.6	2	NA	NA	NA	Unlikely	NA	NA	white	1	Unlikely	NA	NA	white
1169-07-21	-266789	NA	NA	NA	NA	NA	Unlikely	NA	NA	NA	NA	NA	NA	NA	NA	NA	0.6	2	NA	NA	NA	Unlikely	NA	NA	white	1	Unlikely	NA	NA	white
1169-07-22	-266788	NA	NA	NA	NA	NA	Unlikely	NA	NA	NA	NA	NA	NA	NA	NA	NA	0.6	2	NA	NA	NA	Unlikely	NA	NA	white	1	Unlikely	NA	NA	white
1169-07-23	-266787	NA	NA	NA	NA	NA	Unlikely	NA	NA	NA	NA	NA	NA	NA	NA	NA	0.6	2	NA	NA	NA	Unlikely	NA	NA	white	1	Unlikely	NA	NA	white
1169-07-24	-266786	NA	NA	NA	NA	NA	Unlikely	NA	NA	NA	NA	NA	NA	NA	NA	NA	0.6	2	NA	NA	NA	Unlikely	NA	NA	white	1	Unlikely	NA	NA	white
1169-07-25	-266785	NA	NA	NA	NA	NA	Unlikely	NA	NA	NA	NA	NA	NA	NA	NA	NA	0.6	2	NA	NA	NA	Unlikely	NA	NA	white	1	Unlikely	NA	NA	white
1169-07-26	-266784	NA	NA	NA	NA	NA	Unlikely	NA	NA	NA	NA	NA	NA	NA	NA	NA	0.6	2	NA	NA	NA	Unlikely	NA	NA	white	1	Unlikely	NA	NA	white
1169-07-27	-266783	NA	NA	NA	NA	NA	Unlikely	NA	NA	NA	NA	NA	NA	NA	NA	NA	0.6	2	NA	NA	NA	Unlikely	NA	NA	white	1	Unlikely	NA	NA	white
1169-07-28	-266782	NA	NA	NA	NA	NA	Unlikely	NA	NA	NA	NA	NA	NA	NA	NA	NA	0.6	2	NA	NA	NA	Unlikely	NA	NA	white	1	Unlikely	NA	NA	white
1169-07-29	-266781	NA	NA	NA	NA	NA	Unlikely	NA	NA	NA	NA	NA	NA	NA	NA	NA	0.6	2	NA	NA	NA	Unlikely	NA	NA	white	1	Unlikely	NA	NA	white
1169-07-30	-266780	NA	NA	NA	NA	NA	Unlikely	NA	NA	NA	NA	NA	NA	NA	NA	NA	0.6	2	NA	NA	NA	Unlikely	NA	NA	white	1	Unlikely	NA	NA	white
1169-07-31	-266779	NA	NA	NA	NA	NA	Unlikely	NA	NA	NA	NA	NA	NA	NA	NA	NA	0.6	2	0.163015	0.148203	0.0623871	Unlikely	NA	NA	white	1	Unlikely	NA	NA	white
1169-08-01	-266778	NA	NA	NA	NA	NA	Unlikely	NA	NA	NA	NA	NA	NA	NA	NA	NA	0.6	2	NA	NA	NA	Unlikely	NA	NA	white	1	Unlikely	NA	NA	white
1169-08-02	-266777	NA	NA	NA	NA	NA	Unlikely	NA	NA	NA	NA	NA	NA	NA	NA	NA	0.6	2	NA	NA	NA	Unlikely	NA	NA	white	1	Unlikely	NA	NA	white
1169-08-03	-266776	NA	NA	NA	NA	NA	Unlikely	NA	NA	NA	NA	NA	NA	NA	NA	NA	0.6	2	NA	NA	NA	Unlikely	NA	NA	white	1	Unlikely	NA	NA	white
1169-08-04	-266775	NA	NA	NA	NA	NA	Unlikely	NA	NA	NA	NA	NA	NA	NA	NA	NA	0.6	2	NA	NA	NA	Unlikely	NA	NA	white	1	Unlikely	NA	NA	white
1169-08-05	-266774	NA	NA	NA	NA	NA	Unlikely	NA	NA	NA	NA	NA	NA	NA	NA	NA	0.6	2	NA	NA	NA	Unlikely	NA	NA	white	1	Unlikely	NA	NA	white
1169-08-06	-266773	NA	NA	NA	NA	NA	Unlikely	NA	NA	NA	NA	NA	NA	NA	NA	NA	0.6	2	NA	NA	NA	Unlikely	NA	NA	white	1	Unlikely	NA	NA	white
1169-08-07	-266772	NA	NA	NA	NA	NA	Unlikely	NA	NA	NA	NA	NA	NA	NA	NA	NA	0.6	2	NA	NA	NA	Unlikely	NA	NA	white	1	Unlikely	NA	NA	white
1169-08-08	-266771	NA	NA	NA	NA	NA	Unlikely	NA	NA	NA	NA	NA	NA	NA	NA	NA	0.6	2	NA	NA	NA	Unlikely	NA	NA	white	1	Unlikely	NA	NA	white
1169-08-09	-266770	NA	NA	NA	NA	NA	Unlikely	NA	NA	NA	NA	NA	NA	NA	NA	NA	0.6	2	NA	NA	NA	Unlikely	NA	NA	white	1	Unlikely	NA	NA	white
1169-08-10	-266769	NA	NA	NA	NA	NA	Unlikely	NA	NA	NA	NA	NA	NA	NA	NA	NA	0.6	2	NA	NA	NA	Unlikely	NA	NA	white	1	Unlikely	NA	NA	white
1169-08-11	-266768	NA	NA	NA	NA	NA	Unlikely	NA	NA	NA	NA	NA	NA	NA	NA	NA	0.6	2	NA	NA	NA	Unlikely	NA	NA	white	1	Unlikely	NA	NA	white
1169-08-12	-266767	29	0.0480039	0.0385	0.035	0.0413828	Unlikely	white	NA	NA	NA	1169-08-12	NA	NA	NA	NA	0.6	2	NA	NA	NA	Unlikely	NA	NA	white	1	Unlikely	NA	NA	white
1169-08-13	-266766	NA	NA	NA	NA	NA	Unlikely	NA	NA	NA	NA	NA	NA	NA	NA	NA	0.6	2	NA	NA	NA	Unlikely	NA	NA	white	1	Unlikely	NA	NA	white
1169-08-14	-266765	NA	NA	NA	NA	NA	Unlikely	NA	NA	NA	NA	NA	NA	NA	NA	NA	0.6	2	NA	NA	NA	Unlikely	NA	NA	white	1	Unlikely	NA	NA	white
1169-08-15	-266764	NA	NA	NA	NA	NA	Unlikely	NA	NA	NA	NA	NA	NA	NA	NA	NA	0.6	2	NA	NA	NA	Unlikely	NA	NA	white	1	Unlikely	NA	NA	white
1169-08-16	-266763	NA	NA	NA	NA	NA	Unlikely	NA	NA	NA	NA	NA	NA	NA	NA	NA	0.6	2	NA	NA	NA	Unlikely	NA	NA	white	1	Unlikely	NA	NA	white
1169-08-17	-266762	NA	NA	NA	NA	NA	Unlikely	NA	NA	NA	NA	NA	NA	NA	NA	NA	0.6	2	NA	NA	NA	Unlikely	NA	NA	white	1	Unlikely	NA	NA	white
1169-08-18	-266761	NA	NA	NA	NA	NA	Unlikely	NA	NA	NA	NA	NA	NA	NA	NA	NA	0.6	2	NA	NA	NA	Unlikely	NA	NA	white	1	Unlikely	NA	NA	white
1169-08-19	-266760	NA	NA	NA	NA	NA	Unlikely	NA	NA	NA	NA	NA	NA	NA	NA	NA	0.6	2	NA	NA	NA	Unlikely	NA	NA	white	1	Unlikely	NA	NA	white
1169-08-20	-266759	NA	NA	NA	NA	NA	Unlikely	NA	NA	NA	NA	NA	NA	NA	NA	NA	0.6	2	NA	NA	NA	Unlikely	NA	NA	white	1	Unlikely	NA	NA	white
1169-08-21	-266758	NA	NA	NA	NA	NA	Unlikely	NA	NA	NA	NA	NA	NA	NA	NA	NA	0.6	2	NA	NA	NA	Unlikely	NA	NA	white	1	Unlikely	NA	NA	white
1169-08-22	-266757	NA	NA	NA	NA	NA	Unlikely	NA	NA	NA	NA	NA	NA	NA	NA	NA	0.6	2	NA	NA	NA	Unlikely	NA	NA	white	1	Unlikely	NA	NA	white
1169-08-23	-266756	NA	NA	NA	NA	NA	Unlikely	NA	NA	NA	NA	NA	NA	NA	NA	NA	0.6	2	NA	NA	NA	Unlikely	NA	NA	white	1	Unlikely	NA	NA	white
1169-08-24	-266755	NA	NA	NA	NA	NA	Unlikely	NA	NA	NA	NA	NA	NA	NA	NA	NA	0.6	2	NA	NA	NA	Unlikely	NA	NA	white	1	Unlikely	NA	NA	white
1169-08-25	-266754	NA	NA	NA	NA	NA	Unlikely	NA	NA	NA	NA	NA	NA	NA	NA	NA	0.6	2	NA	NA	NA	Unlikely	NA	NA	white	1	Unlikely	NA	NA	white
1169-08-26	-266753	NA	NA	NA	NA	NA	Unlikely	NA	NA	NA	NA	NA	NA	NA	NA	NA	0.6	2	NA	NA	NA	Unlikely	NA	NA	white	1	Unlikely	NA	NA	white
1169-08-27	-266752	NA	NA	NA	NA	NA	Unlikely	NA	NA	NA	NA	NA	NA	NA	NA	NA	0.6	2	NA	NA	NA	Unlikely	NA	NA	white	1	Unlikely	NA	NA	white
1169-08-28	-266751	NA	NA	NA	NA	NA	Unlikely	NA	NA	NA	NA	NA	NA	NA	NA	NA	0.6	2	NA	NA	NA	Unlikely	NA	NA	white	1	Unlikely	NA	NA	white
1169-08-29	-266750	NA	NA	NA	NA	NA	Unlikely	NA	NA	NA	NA	NA	NA	NA	NA	NA	0.6	2	NA	NA	NA	Unlikely	NA	NA	white	1	Unlikely	NA	NA	white
1169-08-30	-266749	NA	NA	NA	NA	NA	Unlikely	NA	NA	NA	NA	NA	NA	NA	NA	NA	0.6	2	NA	NA	NA	Unlikely	NA	NA	white	1	Unlikely	NA	NA	white
1169-08-31	-266748	NA	NA	NA	NA	NA	Unlikely	NA	NA	NA	NA	NA	NA	NA	NA	NA	0.6	2	NA	NA	NA	Unlikely	NA	NA	white	1	Unlikely	NA	NA	white
1169-09-01	-266747	NA	NA	NA	NA	NA	Unlikely	NA	NA	NA	NA	NA	NA	NA	NA	NA	0.6	2	NA	NA	NA	Unlikely	NA	NA	white	1	Unlikely	NA	NA	white
1169-09-02	-266746	NA	NA	NA	NA	NA	Unlikely	NA	NA	NA	NA	NA	NA	NA	NA	NA	0.6	2	NA	NA	NA	Unlikely	NA	NA	white	1	Unlikely	NA	NA	white
1169-09-03	-266745	NA	NA	NA	NA	NA	Unlikely	NA	NA	NA	NA	NA	NA	NA	NA	NA	0.6	2	NA	NA	NA	Unlikely	NA	NA	white	1	Unlikely	NA	NA	white
1169-09-04	-266744	NA	NA	NA	NA	NA	Unlikely	NA	NA	NA	NA	NA	NA	NA	NA	NA	0.6	2	NA	NA	NA	Unlikely	NA	NA	white	1	Unlikely	NA	NA	white
1169-09-05	-266743	NA	NA	NA	NA	NA	Unlikely	NA	NA	NA	NA	NA	NA	NA	NA	NA	0.6	2	NA	NA	NA	Unlikely	NA	NA	white	1	Unlikely	NA	NA	white
1169-09-06	-266742	NA	NA	NA	NA	NA	Unlikely	NA	NA	NA	NA	NA	NA	NA	NA	NA	0.6	2	NA	NA	NA	Unlikely	NA	NA	white	1	Unlikely	NA	NA	white
1169-09-07	-266741	NA	NA	NA	NA	NA	Unlikely	NA	NA	NA	NA	NA	NA	NA	NA	NA	0.6	2	NA	NA	NA	Unlikely	NA	NA	white	1	Unlikely	NA	NA	white
1169-09-08	-266740	NA	NA	NA	NA	NA	Unlikely	NA	NA	NA	NA	NA	NA	NA	NA	NA	0.6	2	NA	NA	NA	Unlikely	NA	NA	white	1	Unlikely	NA	NA	white
1169-09-09	-266739	NA	NA	NA	NA	NA	Unlikely	NA	NA	NA	NA	NA	NA	NA	NA	NA	0.6	2	NA	NA	NA	Unlikely	NA	NA	white	1	Unlikely	NA	NA	white
1169-09-10	-266738	NA	NA	NA	NA	NA	Unlikely	NA	NA	NA	NA	NA	NA	NA	NA	NA	0.6	2	NA	NA	NA	Unlikely	NA	NA	white	1	Unlikely	NA	NA	white
1169-09-11	-266737	NA	NA	NA	NA	NA	Unlikely	NA	NA	NA	NA	NA	NA	NA	NA	NA	0.6	2	NA	NA	NA	Unlikely	NA	NA	white	1	Unlikely	NA	NA	white
1169-09-12	-266736	28	0.0518281	0.0413	0.0376	0.0450532	Unlikely	white	NA	NA	NA	1169-09-12	NA	NA	NA	NA	0.6	2	NA	NA	NA	Unlikely	NA	NA	white	1	Unlikely	NA	NA	white
1169-09-13	-266735	NA	NA	NA	NA	NA	Unlikely	NA	NA	NA	NA	NA	NA	NA	NA	NA	0.6	2	NA	NA	NA	Unlikely	NA	NA	white	1	Unlikely	NA	NA	white
1169-09-14	-266734	NA	NA	NA	NA	NA	Unlikely	NA	NA	NA	NA	NA	NA	NA	NA	NA	0.6	2	NA	NA	NA	Unlikely	NA	NA	white	1	Unlikely	NA	NA	white
1169-09-15	-266733	NA	NA	NA	NA	NA	Unlikely	NA	NA	NA	NA	NA	NA	NA	NA	NA	0.6	2	NA	NA	NA	Unlikely	NA	NA	white	1	Unlikely	NA	NA	white
1169-09-16	-266732	NA	NA	NA	NA	NA	Unlikely	NA	NA	NA	NA	NA	NA	NA	NA	NA	0.6	2	NA	NA	NA	Unlikely	NA	NA	white	1	Unlikely	NA	NA	white
1169-09-17	-266731	NA	NA	NA	NA	NA	Unlikely	NA	NA	NA	NA	NA	NA	NA	NA	NA	0.6	2	NA	NA	NA	Unlikely	NA	NA	white	1	Unlikely	NA	NA	white
1169-09-18	-266730	NA	NA	NA	NA	NA	Unlikely	NA	NA	NA	NA	NA	NA	NA	NA	NA	0.6	2	NA	NA	NA	Unlikely	NA	NA	white	1	Unlikely	NA	NA	white
1169-09-19	-266729	NA	NA	NA	NA	NA	Unlikely	NA	NA	NA	NA	NA	NA	NA	NA	NA	0.6	2	NA	NA	NA	Unlikely	NA	NA	white	1	Unlikely	NA	NA	white
1169-09-20	-266728	NA	NA	NA	NA	NA	Unlikely	NA	NA	NA	NA	NA	NA	NA	NA	NA	0.6	2	NA	NA	NA	Unlikely	NA	NA	white	1	Unlikely	NA	NA	white
1169-09-21	-266727	NA	NA	NA	NA	NA	Unlikely	NA	NA	NA	NA	NA	NA	NA	NA	NA	0.6	2	NA	NA	NA	Unlikely	NA	NA	white	1	Unlikely	NA	NA	white
1169-09-22	-266726	NA	NA	NA	NA	NA	Unlikely	NA	NA	NA	NA	NA	NA	NA	NA	NA	0.6	2	NA	NA	NA	Unlikely	NA	NA	white	1	Unlikely	NA	NA	white
1169-09-23	-266725	NA	NA	NA	NA	NA	Unlikely	NA	NA	NA	NA	NA	NA	NA	NA	NA	0.6	2	NA	NA	NA	Unlikely	NA	NA	white	1	Unlikely	NA	NA	white
1169-09-24	-266724	NA	NA	NA	NA	NA	Unlikely	NA	NA	NA	NA	NA	NA	NA	NA	NA	0.6	2	NA	NA	NA	Unlikely	NA	NA	white	1	Unlikely	NA	NA	white
1169-09-25	-266723	NA	NA	NA	NA	NA	Unlikely	NA	NA	NA	NA	NA	NA	NA	NA	NA	0.6	2	NA	NA	NA	Unlikely	NA	NA	white	1	Unlikely	NA	NA	white
1169-09-26	-266722	NA	NA	NA	NA	NA	Unlikely	NA	NA	NA	NA	NA	NA	NA	NA	NA	0.6	2	NA	NA	NA	Unlikely	NA	NA	white	1	Unlikely	NA	NA	white
1169-09-27	-266721	NA	NA	NA	NA	NA	Unlikely	NA	NA	NA	NA	NA	NA	NA	NA	NA	0.6	2	NA	NA	NA	Unlikely	NA	NA	white	1	Unlikely	NA	NA	white
1169-09-28	-266720	NA	NA	NA	NA	NA	Unlikely	NA	NA	NA	NA	NA	NA	NA	NA	NA	0.6	2	NA	NA	NA	Unlikely	NA	NA	white	1	Unlikely	NA	NA	white
1169-09-29	-266719	NA	NA	NA	NA	NA	Unlikely	NA	NA	NA	NA	NA	NA	NA	NA	NA	0.6	2	NA	NA	NA	Unlikely	NA	NA	white	1	Unlikely	NA	NA	white
1169-09-30	-266718	NA	NA	NA	NA	NA	Unlikely	NA	NA	NA	NA	NA	NA	NA	NA	NA	0.6	2	NA	NA	NA	Unlikely	NA	NA	white	1	Unlikely	NA	NA	white
1169-10-01	-266717	NA	NA	NA	NA	NA	Unlikely	NA	NA	NA	NA	NA	NA	NA	NA	NA	0.6	2	NA	NA	NA	Unlikely	NA	NA	white	1	Unlikely	NA	NA	white
1169-10-02	-266716	NA	NA	NA	NA	NA	Unlikely	NA	NA	NA	NA	NA	NA	NA	NA	NA	0.6	2	NA	NA	NA	Unlikely	NA	NA	white	1	Unlikely	NA	NA	white
1169-10-03	-266715	NA	NA	NA	NA	NA	Unlikely	NA	NA	NA	NA	NA	NA	NA	NA	NA	0.6	2	NA	NA	NA	Unlikely	NA	NA	white	1	Unlikely	NA	NA	white
1169-10-04	-266714	NA	NA	NA	NA	NA	Unlikely	NA	NA	NA	NA	NA	NA	NA	NA	NA	0.6	2	NA	NA	NA	Unlikely	NA	NA	white	1	Unlikely	NA	NA	white
1169-10-05	-266713	NA	NA	NA	NA	NA	Unlikely	NA	NA	NA	NA	NA	NA	NA	NA	NA	0.6	2	NA	NA	NA	Unlikely	NA	NA	white	1	Unlikely	NA	NA	white
1169-10-06	-266712	NA	NA	NA	NA	NA	Unlikely	NA	NA	NA	NA	NA	NA	NA	NA	NA	0.6	2	NA	NA	NA	Unlikely	NA	NA	white	1	Unlikely	NA	NA	white
1169-10-07	-266711	NA	NA	NA	NA	NA	Unlikely	NA	NA	NA	NA	NA	NA	NA	NA	NA	0.6	2	NA	NA	NA	Unlikely	NA	NA	white	1	Unlikely	NA	NA	white
1169-10-08	-266710	NA	NA	NA	NA	NA	Unlikely	NA	NA	NA	NA	NA	NA	NA	NA	NA	0.6	2	NA	NA	NA	Unlikely	NA	NA	white	1	Unlikely	NA	NA	white
1169-10-09	-266709	NA	NA	NA	NA	NA	Unlikely	NA	NA	NA	NA	NA	NA	NA	NA	NA	0.6	2	NA	NA	NA	Unlikely	NA	NA	white	1	Unlikely	NA	NA	white
1169-10-10	-266708	NA	NA	NA	NA	NA	Unlikely	NA	NA	NA	NA	NA	NA	NA	NA	NA	0.6	2	NA	NA	NA	Unlikely	NA	NA	white	1	Unlikely	NA	NA	white
1169-10-11	-266707	NA	NA	NA	NA	NA	Unlikely	NA	NA	NA	NA	NA	NA	NA	NA	NA	0.6	2	NA	NA	NA	Unlikely	NA	NA	white	1	Unlikely	NA	NA	white
1169-10-12	-266706	27	0.0560822	0.0433	0.0394	0.04852	Unlikely	white	NA	NA	NA	1169-10-12	NA	NA	NA	NA	0.6	2	NA	NA	NA	Unlikely	NA	NA	white	1	Unlikely	NA	NA	white
1169-10-13	-266705	NA	NA	NA	NA	NA	Unlikely	NA	NA	NA	NA	NA	NA	NA	NA	NA	0.6	2	NA	NA	NA	Unlikely	NA	NA	white	1	Unlikely	NA	NA	white
1169-10-14	-266704	NA	NA	NA	NA	NA	Unlikely	NA	NA	NA	NA	NA	NA	NA	NA	NA	0.6	2	NA	NA	NA	Unlikely	NA	NA	white	1	Unlikely	NA	NA	white
1169-10-15	-266703	NA	NA	NA	NA	NA	Unlikely	NA	NA	NA	NA	NA	NA	NA	NA	NA	0.6	2	NA	NA	NA	Unlikely	NA	NA	white	1	Unlikely	NA	NA	white
1169-10-16	-266702	NA	NA	NA	NA	NA	Unlikely	NA	NA	NA	NA	NA	NA	NA	NA	NA	0.6	2	NA	NA	NA	Unlikely	NA	NA	white	1	Unlikely	NA	NA	white
1169-10-17	-266701	NA	NA	NA	NA	NA	Unlikely	NA	NA	NA	NA	NA	NA	NA	NA	NA	0.6	2	NA	NA	NA	Unlikely	NA	NA	white	1	Unlikely	NA	NA	white
1169-10-18	-266700	NA	NA	NA	NA	NA	Unlikely	NA	NA	NA	NA	NA	NA	NA	NA	NA	0.6	2	NA	NA	NA	Unlikely	NA	NA	white	1	Unlikely	NA	NA	white
1169-10-19	-266699	NA	NA	NA	NA	NA	Unlikely	NA	NA	NA	NA	NA	NA	NA	NA	NA	0.6	2	NA	NA	NA	Unlikely	NA	NA	white	1	Unlikely	NA	NA	white
1169-10-20	-266698	NA	NA	NA	NA	NA	Unlikely	NA	NA	NA	NA	NA	NA	NA	NA	NA	0.6	2	NA	NA	NA	Unlikely	NA	NA	white	1	Unlikely	NA	NA	white
1169-10-21	-266697	NA	NA	NA	NA	NA	Unlikely	NA	NA	NA	NA	NA	NA	NA	NA	NA	0.6	2	NA	NA	NA	Unlikely	NA	NA	white	1	Unlikely	NA	NA	white
1169-10-22	-266696	NA	NA	NA	NA	NA	Unlikely	NA	NA	NA	NA	NA	NA	NA	NA	NA	0.6	2	NA	NA	NA	Unlikely	NA	NA	white	1	Unlikely	NA	NA	white
1169-10-23	-266695	NA	NA	NA	NA	NA	Unlikely	NA	NA	NA	NA	NA	NA	NA	NA	NA	0.6	2	NA	NA	NA	Unlikely	NA	NA	white	1	Unlikely	NA	NA	white
1169-10-24	-266694	NA	NA	NA	NA	NA	Unlikely	NA	NA	NA	NA	NA	NA	NA	NA	NA	0.6	2	NA	NA	NA	Unlikely	NA	NA	white	1	Unlikely	NA	NA	white
1169-10-25	-266693	NA	NA	NA	NA	NA	Unlikely	NA	NA	NA	NA	NA	NA	NA	NA	NA	0.6	2	NA	NA	NA	Unlikely	NA	NA	white	1	Unlikely	NA	NA	white
1169-10-26	-266692	NA	NA	NA	NA	NA	Unlikely	NA	NA	NA	NA	NA	NA	NA	NA	NA	0.6	2	NA	NA	NA	Unlikely	NA	NA	white	1	Unlikely	NA	NA	white
1169-10-27	-266691	NA	NA	NA	NA	NA	Unlikely	NA	NA	NA	NA	NA	NA	NA	NA	NA	0.6	2	NA	NA	NA	Unlikely	NA	NA	white	1	Unlikely	NA	NA	white
1169-10-28	-266690	NA	NA	NA	NA	NA	Unlikely	NA	NA	NA	NA	NA	NA	NA	NA	NA	0.6	2	NA	NA	NA	Unlikely	NA	NA	white	1	Unlikely	NA	NA	white
1169-10-29	-266689	NA	NA	NA	NA	NA	Unlikely	NA	NA	NA	NA	NA	NA	NA	NA	NA	0.6	2	NA	NA	NA	Unlikely	NA	NA	white	1	Unlikely	NA	NA	white
1169-10-30	-266688	NA	NA	NA	NA	NA	Unlikely	NA	NA	NA	NA	NA	NA	NA	NA	NA	0.6	2	NA	NA	NA	Unlikely	NA	NA	white	1	Unlikely	NA	NA	white
1169-10-31	-266687	NA	NA	NA	NA	NA	Unlikely	NA	NA	NA	NA	NA	NA	NA	NA	NA	0.6	2	NA	NA	NA	Unlikely	NA	NA	white	1	Unlikely	NA	NA	white
1169-11-01	-266686	NA	NA	NA	NA	NA	Unlikely	NA	NA	NA	NA	NA	NA	NA	NA	NA	0.6	2	NA	NA	NA	Unlikely	NA	NA	white	1	Unlikely	NA	NA	white
1169-11-02	-266685	NA	NA	NA	NA	NA	Unlikely	NA	NA	NA	NA	NA	NA	NA	NA	NA	0.6	2	NA	NA	NA	Unlikely	NA	NA	white	1	Unlikely	NA	NA	white
1169-11-03	-266684	NA	NA	NA	NA	NA	Unlikely	NA	NA	NA	NA	NA	NA	NA	NA	NA	0.6	2	NA	NA	NA	Unlikely	NA	NA	white	1	Unlikely	NA	NA	white
1169-11-04	-266683	NA	NA	NA	NA	NA	Unlikely	NA	NA	NA	NA	NA	NA	NA	NA	NA	0.6	2	NA	NA	NA	Unlikely	NA	NA	white	1	Unlikely	NA	NA	white
1169-11-05	-266682	NA	NA	NA	NA	NA	Unlikely	NA	NA	NA	NA	NA	NA	NA	NA	NA	0.6	2	NA	NA	NA	Unlikely	NA	NA	white	1	Unlikely	NA	NA	white
1169-11-06	-266681	NA	NA	NA	NA	NA	Unlikely	NA	NA	NA	NA	NA	NA	NA	NA	NA	0.6	2	NA	NA	NA	Unlikely	NA	NA	white	1	Unlikely	NA	NA	white
1169-11-07	-266680	NA	NA	NA	NA	NA	Unlikely	NA	NA	NA	NA	NA	NA	NA	NA	NA	0.6	2	NA	NA	NA	Unlikely	NA	NA	white	1	Unlikely	NA	NA	white
1169-11-08	-266679	NA	NA	NA	NA	NA	Unlikely	NA	NA	NA	NA	NA	NA	NA	NA	NA	0.6	2	NA	NA	NA	Unlikely	NA	NA	white	1	Unlikely	NA	NA	white
1169-11-09	-266678	NA	NA	NA	NA	NA	Unlikely	NA	NA	NA	NA	NA	NA	NA	NA	NA	0.6	2	NA	NA	NA	Unlikely	NA	NA	white	1	Unlikely	NA	NA	white
1169-11-10	-266677	NA	NA	NA	NA	NA	Unlikely	NA	NA	NA	NA	NA	NA	NA	NA	NA	0.6	2	NA	NA	NA	Unlikely	NA	NA	white	1	Unlikely	NA	NA	white
1169-11-11	-266676	NA	NA	NA	NA	NA	Unlikely	NA	NA	NA	NA	NA	NA	NA	NA	NA	0.6	2	NA	NA	NA	Unlikely	NA	NA	white	1	Unlikely	NA	NA	white
1169-11-12	-266675	26	0.060888	0.0468	0.0425	0.053078	Unlikely	white	NA	NA	NA	1169-11-12	NA	NA	NA	NA	0.6	2	NA	NA	NA	Unlikely	NA	NA	white	1	Unlikely	NA	NA	white
1169-11-13	-266674	NA	NA	NA	NA	NA	Unlikely	NA	NA	NA	NA	NA	NA	NA	NA	NA	0.6	2	NA	NA	NA	Unlikely	NA	NA	white	1	Unlikely	NA	NA	white
1169-11-14	-266673	NA	NA	NA	NA	NA	Unlikely	NA	NA	NA	NA	NA	NA	NA	NA	NA	0.6	2	NA	NA	NA	Unlikely	NA	NA	white	1	Unlikely	NA	NA	white
1169-11-15	-266672	NA	NA	NA	NA	NA	Unlikely	NA	NA	NA	NA	NA	NA	NA	NA	NA	0.6	2	NA	NA	NA	Unlikely	NA	NA	white	1	Unlikely	NA	NA	white
1169-11-16	-266671	NA	NA	NA	NA	NA	Unlikely	NA	NA	NA	NA	NA	NA	NA	NA	NA	0.6	2	NA	NA	NA	Unlikely	NA	NA	white	1	Unlikely	NA	NA	white
1169-11-17	-266670	NA	NA	NA	NA	NA	Unlikely	NA	NA	NA	NA	NA	NA	NA	NA	NA	0.6	2	NA	NA	NA	Unlikely	NA	NA	white	1	Unlikely	NA	NA	white
1169-11-18	-266669	NA	NA	NA	NA	NA	Unlikely	NA	NA	NA	NA	NA	NA	NA	NA	NA	0.6	2	NA	NA	NA	Unlikely	NA	NA	white	1	Unlikely	NA	NA	white
1169-11-19	-266668	NA	NA	NA	NA	NA	Unlikely	NA	NA	NA	NA	NA	NA	NA	NA	NA	0.6	2	NA	NA	NA	Unlikely	NA	NA	white	1	Unlikely	NA	NA	white
1169-11-20	-266667	NA	NA	NA	NA	NA	Unlikely	NA	NA	NA	NA	NA	NA	NA	NA	NA	0.6	2	NA	NA	NA	Unlikely	NA	NA	white	1	Unlikely	NA	NA	white
1169-11-21	-266666	NA	NA	NA	NA	NA	Unlikely	NA	NA	NA	NA	NA	NA	NA	NA	NA	0.6	2	NA	NA	NA	Unlikely	NA	NA	white	1	Unlikely	NA	NA	white
1169-11-22	-266665	NA	NA	NA	NA	NA	Unlikely	NA	NA	NA	NA	NA	NA	NA	NA	NA	0.6	2	NA	NA	NA	Unlikely	NA	NA	white	1	Unlikely	NA	NA	white
1169-11-23	-266664	NA	NA	NA	NA	NA	Unlikely	NA	NA	NA	NA	NA	NA	NA	NA	NA	0.6	2	NA	NA	NA	Unlikely	NA	NA	white	1	Unlikely	NA	NA	white
1169-11-24	-266663	NA	NA	NA	NA	NA	Unlikely	NA	NA	NA	NA	NA	NA	NA	NA	NA	0.6	2	NA	NA	NA	Unlikely	NA	NA	white	1	Unlikely	NA	NA	white
1169-11-25	-266662	NA	NA	NA	NA	NA	Unlikely	NA	NA	NA	NA	NA	NA	NA	NA	NA	0.6	2	NA	NA	NA	Unlikely	NA	NA	white	1	Unlikely	NA	NA	white
1169-11-26	-266661	NA	NA	NA	NA	NA	Unlikely	NA	NA	NA	NA	NA	NA	NA	NA	NA	0.6	2	NA	NA	NA	Unlikely	NA	NA	white	1	Unlikely	NA	NA	white
1169-11-27	-266660	NA	NA	NA	NA	NA	Unlikely	NA	NA	NA	NA	NA	NA	NA	NA	NA	0.6	2	NA	NA	NA	Unlikely	NA	NA	white	1	Unlikely	NA	NA	white
1169-11-28	-266659	NA	NA	NA	NA	NA	Unlikely	NA	NA	NA	NA	NA	NA	NA	NA	NA	0.6	2	NA	NA	NA	Unlikely	NA	NA	white	1	Unlikely	NA	NA	white
1169-11-29	-266658	NA	NA	NA	NA	NA	Unlikely	NA	NA	NA	NA	NA	NA	NA	NA	NA	0.6	2	NA	NA	NA	Unlikely	NA	NA	white	1	Unlikely	NA	NA	white
1169-11-30	-266657	NA	NA	NA	NA	NA	Unlikely	NA	NA	NA	NA	NA	NA	NA	NA	NA	0.6	2	NA	NA	NA	Unlikely	NA	NA	white	1	Unlikely	NA	NA	white
1169-12-01	-266656	NA	NA	NA	NA	NA	Unlikely	NA	NA	NA	NA	NA	NA	NA	NA	NA	0.6	2	NA	NA	NA	Unlikely	NA	NA	white	1	Unlikely	NA	NA	white
1169-12-02	-266655	NA	NA	NA	NA	NA	Unlikely	NA	NA	NA	NA	NA	NA	NA	NA	NA	0.6	2	NA	NA	NA	Unlikely	NA	NA	white	1	Unlikely	NA	NA	white
1169-12-03	-266654	NA	NA	NA	NA	NA	Unlikely	NA	NA	NA	NA	NA	NA	NA	NA	NA	0.6	2	NA	NA	NA	Unlikely	NA	NA	white	1	Unlikely	NA	NA	white
1169-12-04	-266653	NA	NA	NA	NA	NA	Unlikely	NA	NA	NA	NA	NA	NA	NA	NA	NA	0.6	2	NA	NA	NA	Unlikely	NA	NA	white	1	Unlikely	NA	NA	white
1169-12-05	-266652	NA	NA	NA	NA	NA	Unlikely	NA	NA	NA	NA	NA	NA	NA	NA	NA	0.6	2	NA	NA	NA	Unlikely	NA	NA	white	1	Unlikely	NA	NA	white
1169-12-06	-266651	NA	NA	NA	NA	NA	Unlikely	NA	NA	NA	NA	NA	NA	NA	NA	NA	0.6	2	NA	NA	NA	Unlikely	NA	NA	white	1	Unlikely	NA	NA	white
1169-12-07	-266650	NA	NA	NA	NA	NA	Unlikely	NA	NA	NA	NA	NA	NA	NA	NA	NA	0.6	2	NA	NA	NA	Unlikely	NA	NA	white	1	Unlikely	NA	NA	white
1169-12-08	-266649	NA	NA	NA	NA	NA	Unlikely	NA	NA	NA	NA	NA	NA	NA	NA	NA	0.6	2	NA	NA	NA	Unlikely	NA	NA	white	1	Unlikely	NA	NA	white
1169-12-09	-266648	NA	NA	NA	NA	NA	Unlikely	NA	NA	NA	NA	NA	NA	NA	NA	NA	0.6	2	NA	NA	NA	Unlikely	NA	NA	white	1	Unlikely	NA	NA	white
1169-12-10	-266647	NA	NA	NA	NA	NA	Unlikely	NA	NA	NA	NA	NA	NA	NA	NA	NA	0.6	2	NA	NA	NA	Unlikely	NA	NA	white	1	Unlikely	NA	NA	white
1169-12-11	-266646	NA	NA	NA	NA	NA	Unlikely	NA	NA	NA	NA	NA	NA	NA	NA	NA	0.6	2	NA	NA	NA	Unlikely	NA	NA	white	1	Unlikely	NA	NA	white
1169-12-12	-266645	25	0.0663452	0.049	0.0445	0.0585945	Unlikely	white	NA	NA	NA	1169-12-12	NA	NA	NA	NA	0.6	2	NA	NA	NA	Unlikely	NA	NA	white	1	Unlikely	NA	NA	white
1169-12-13	-266644	NA	NA	NA	NA	NA	Unlikely	NA	NA	NA	NA	NA	NA	NA	NA	NA	0.6	2	NA	NA	NA	Unlikely	NA	NA	white	1	Unlikely	NA	NA	white
1169-12-14	-266643	NA	NA	NA	NA	NA	Unlikely	NA	NA	NA	NA	NA	NA	NA	NA	NA	0.6	2	NA	NA	NA	Unlikely	NA	NA	white	1	Unlikely	NA	NA	white
1169-12-15	-266642	NA	NA	NA	NA	NA	Unlikely	NA	NA	NA	NA	NA	NA	NA	NA	NA	0.6	2	NA	NA	NA	Unlikely	NA	NA	white	1	Unlikely	NA	NA	white
1169-12-16	-266641	NA	NA	NA	NA	NA	Unlikely	NA	NA	NA	NA	NA	NA	NA	NA	NA	0.6	2	NA	NA	NA	Unlikely	NA	NA	white	1	Unlikely	NA	NA	white
1169-12-17	-266640	NA	NA	NA	NA	NA	Unlikely	NA	NA	NA	NA	NA	NA	NA	NA	NA	0.6	2	NA	NA	NA	Unlikely	NA	NA	white	1	Unlikely	NA	NA	white
1169-12-18	-266639	NA	NA	NA	NA	NA	Unlikely	NA	NA	NA	NA	NA	NA	NA	NA	NA	0.6	2	NA	NA	NA	Unlikely	NA	NA	white	1	Unlikely	NA	NA	white
1169-12-19	-266638	NA	NA	NA	NA	NA	Unlikely	NA	NA	NA	NA	NA	NA	NA	NA	NA	0.6	2	NA	NA	NA	Unlikely	NA	NA	white	1	Unlikely	NA	NA	white
1169-12-20	-266637	NA	NA	NA	NA	NA	Unlikely	NA	NA	NA	NA	NA	NA	NA	NA	NA	0.6	2	NA	NA	NA	Unlikely	NA	NA	white	1	Unlikely	NA	NA	white
1169-12-21	-266636	NA	NA	NA	NA	NA	Unlikely	NA	NA	NA	NA	NA	NA	NA	NA	NA	0.6	2	NA	NA	NA	Unlikely	NA	NA	white	1	Unlikely	NA	NA	white
1169-12-22	-266635	NA	NA	NA	NA	NA	Unlikely	NA	NA	NA	NA	NA	NA	NA	NA	NA	0.6	2	NA	NA	NA	Unlikely	NA	NA	white	1	Unlikely	NA	NA	white
1169-12-23	-266634	NA	NA	NA	NA	NA	Unlikely	NA	NA	NA	NA	NA	NA	NA	NA	NA	0.6	2	NA	NA	NA	Unlikely	NA	NA	white	1	Unlikely	NA	NA	white
1169-12-24	-266633	NA	NA	NA	NA	NA	Unlikely	NA	NA	NA	NA	NA	NA	NA	NA	NA	0.6	2	NA	NA	NA	Unlikely	NA	NA	white	1	Unlikely	NA	NA	white
1169-12-25	-266632	NA	NA	NA	NA	NA	Unlikely	NA	NA	NA	NA	NA	NA	NA	NA	NA	0.6	2	NA	NA	NA	Unlikely	NA	NA	white	1	Unlikely	NA	NA	white
1169-12-26	-266631	NA	NA	NA	NA	NA	Unlikely	NA	NA	NA	NA	NA	NA	NA	NA	NA	0.6	2	NA	NA	NA	Unlikely	NA	NA	white	1	Unlikely	NA	NA	white
1169-12-27	-266630	NA	NA	NA	NA	NA	Unlikely	NA	NA	NA	NA	NA	NA	NA	NA	NA	0.6	2	NA	NA	NA	Unlikely	NA	NA	white	1	Unlikely	NA	NA	white
1169-12-28	-266629	NA	NA	NA	NA	NA	Unlikely	NA	NA	NA	NA	NA	NA	NA	NA	NA	0.6	2	NA	NA	NA	Unlikely	NA	NA	white	1	Unlikely	NA	NA	white
1169-12-29	-266628	NA	NA	NA	NA	NA	Unlikely	NA	NA	NA	NA	NA	NA	NA	NA	NA	0.6	2	NA	NA	NA	Unlikely	NA	NA	white	1	Unlikely	NA	NA	white
1169-12-30	-266627	NA	NA	NA	NA	NA	Unlikely	NA	NA	NA	NA	NA	NA	NA	NA	NA	0.6	2	NA	NA	NA	Unlikely	NA	NA	white	1	Unlikely	NA	NA	white
1169-12-31	-266626	NA	NA	NA	NA	NA	Unlikely	NA	NA	NA	NA	NA	NA	NA	NA	NA	0.6	2	NA	NA	NA	Unlikely	NA	NA	white	1	Unlikely	NA	NA	white
1170-01-01	-266625	NA	NA	NA	NA	NA	Unlikely	NA	NA	NA	NA	NA	NA	NA	NA	NA	0.6	2	NA	NA	NA	Unlikely	NA	NA	white	1	Unlikely	NA	NA	white
1170-01-02	-266624	NA	NA	NA	NA	NA	Unlikely	NA	NA	NA	NA	NA	NA	NA	NA	NA	0.6	2	NA	NA	NA	Unlikely	NA	NA	white	1	Unlikely	NA	NA	white
1170-01-03	-266623	NA	NA	NA	NA	NA	Unlikely	NA	NA	NA	NA	NA	NA	NA	NA	NA	0.6	2	NA	NA	NA	Unlikely	NA	NA	white	1	Unlikely	NA	NA	white
1170-01-04	-266622	NA	NA	NA	NA	NA	Unlikely	NA	NA	NA	NA	NA	NA	NA	NA	NA	0.6	2	NA	NA	NA	Unlikely	NA	NA	white	1	Unlikely	NA	NA	white
1170-01-05	-266621	NA	NA	NA	NA	NA	Unlikely	NA	NA	NA	NA	NA	NA	NA	NA	NA	0.6	2	NA	NA	NA	Unlikely	NA	NA	white	1	Unlikely	NA	NA	white
1170-01-06	-266620	NA	NA	NA	NA	NA	Unlikely	NA	NA	NA	NA	NA	NA	NA	NA	NA	0.6	2	NA	NA	NA	Unlikely	NA	NA	white	1	Unlikely	NA	NA	white
1170-01-07	-266619	NA	NA	NA	NA	NA	Unlikely	NA	NA	NA	NA	NA	NA	NA	NA	NA	0.6	2	NA	NA	NA	Unlikely	NA	NA	white	1	Unlikely	NA	NA	white
1170-01-08	-266618	NA	NA	NA	NA	NA	Unlikely	NA	NA	NA	NA	NA	NA	NA	NA	NA	0.6	2	NA	NA	NA	Unlikely	NA	NA	white	1	Unlikely	NA	NA	white
1170-01-09	-266617	NA	NA	NA	NA	NA	Unlikely	NA	NA	NA	NA	NA	NA	NA	NA	NA	0.6	2	NA	NA	NA	Unlikely	NA	NA	white	1	Unlikely	NA	NA	white
1170-01-10	-266616	NA	NA	NA	NA	NA	Unlikely	NA	NA	NA	NA	NA	NA	NA	NA	NA	0.6	2	NA	NA	NA	Unlikely	NA	NA	white	1	Unlikely	NA	NA	white
1170-01-11	-266615	NA	NA	NA	NA	NA	Unlikely	NA	NA	NA	NA	NA	NA	NA	NA	NA	0.6	2	NA	NA	NA	Unlikely	NA	NA	white	1	Unlikely	NA	NA	white
1170-01-12	-266614	24	0.0724898	0.053	0.0482	0.0636862	Unlikely	white	NA	NA	NA	1170-01-12	NA	NA	NA	NA	0.6	2	NA	NA	NA	Unlikely	NA	NA	white	1	Unlikely	NA	NA	white
1170-01-13	-266613	NA	NA	NA	NA	NA	Unlikely	NA	NA	NA	NA	NA	NA	NA	NA	NA	0.6	2	NA	NA	NA	Unlikely	NA	NA	white	1	Unlikely	NA	NA	white
1170-01-14	-266612	NA	NA	NA	NA	NA	Unlikely	NA	NA	NA	NA	NA	NA	NA	NA	NA	0.6	2	NA	NA	NA	Unlikely	NA	NA	white	1	Unlikely	NA	NA	white
1170-01-15	-266611	NA	NA	NA	NA	NA	Unlikely	NA	NA	NA	NA	NA	NA	NA	NA	NA	0.6	2	NA	NA	NA	Unlikely	NA	NA	white	1	Unlikely	NA	NA	white
1170-01-16	-266610	NA	NA	NA	NA	NA	Unlikely	NA	NA	NA	NA	NA	NA	NA	NA	NA	0.6	2	NA	NA	NA	Unlikely	NA	NA	white	1	Unlikely	NA	NA	white
1170-01-17	-266609	NA	NA	NA	NA	NA	Unlikely	NA	NA	NA	NA	NA	NA	NA	NA	NA	0.6	2	NA	NA	NA	Unlikely	NA	NA	white	1	Unlikely	NA	NA	white
1170-01-18	-266608	NA	NA	NA	NA	NA	Unlikely	NA	NA	NA	NA	NA	NA	NA	NA	NA	0.6	2	NA	NA	NA	Unlikely	NA	NA	white	1	Unlikely	NA	NA	white
1170-01-19	-266607	NA	NA	NA	NA	NA	Unlikely	NA	NA	NA	NA	NA	NA	NA	NA	NA	0.6	2	NA	NA	NA	Unlikely	NA	NA	white	1	Unlikely	NA	NA	white
1170-01-20	-266606	NA	NA	NA	NA	NA	Unlikely	NA	NA	NA	NA	NA	NA	NA	NA	NA	0.6	2	NA	NA	NA	Unlikely	NA	NA	white	1	Unlikely	NA	NA	white
1170-01-21	-266605	NA	NA	NA	NA	NA	Unlikely	NA	NA	NA	NA	NA	NA	NA	NA	NA	0.6	2	NA	NA	NA	Unlikely	NA	NA	white	1	Unlikely	NA	NA	white
1170-01-22	-266604	NA	NA	NA	NA	NA	Unlikely	NA	NA	NA	NA	NA	NA	NA	NA	NA	0.6	2	NA	NA	NA	Unlikely	NA	NA	white	1	Unlikely	NA	NA	white
1170-01-23	-266603	NA	NA	NA	NA	NA	Unlikely	NA	NA	NA	NA	NA	NA	NA	NA	NA	0.6	2	NA	NA	NA	Unlikely	NA	NA	white	1	Unlikely	NA	NA	white
1170-01-24	-266602	NA	NA	NA	NA	NA	Unlikely	NA	NA	NA	NA	NA	NA	NA	NA	NA	0.6	2	NA	NA	NA	Unlikely	NA	NA	white	1	Unlikely	NA	NA	white
1170-01-25	-266601	NA	NA	NA	NA	NA	Unlikely	NA	NA	NA	NA	NA	NA	NA	NA	NA	0.6	2	NA	NA	NA	Unlikely	NA	NA	white	1	Unlikely	NA	NA	white
1170-01-26	-266600	NA	NA	NA	NA	NA	Unlikely	NA	NA	NA	NA	NA	NA	NA	NA	NA	0.6	2	NA	NA	NA	Unlikely	NA	NA	white	1	Unlikely	NA	NA	white
1170-01-27	-266599	NA	NA	NA	NA	NA	Unlikely	NA	NA	NA	NA	NA	NA	NA	NA	NA	0.6	2	NA	NA	NA	Unlikely	NA	NA	white	1	Unlikely	NA	NA	white
1170-01-28	-266598	NA	NA	NA	NA	NA	Unlikely	NA	NA	NA	NA	NA	NA	NA	NA	NA	0.6	2	NA	NA	NA	Unlikely	NA	NA	white	1	Unlikely	NA	NA	white
1170-01-29	-266597	NA	NA	NA	NA	NA	Unlikely	NA	NA	NA	NA	NA	NA	NA	NA	NA	0.6	2	NA	NA	NA	Unlikely	NA	NA	white	1	Unlikely	NA	NA	white
1170-01-30	-266596	NA	NA	NA	NA	NA	Unlikely	NA	NA	NA	NA	NA	NA	NA	NA	NA	0.6	2	NA	NA	NA	Unlikely	NA	NA	white	1	Unlikely	NA	NA	white
1170-01-31	-266595	NA	NA	NA	NA	NA	Unlikely	NA	NA	NA	NA	NA	NA	NA	NA	NA	0.6	2	NA	NA	NA	Unlikely	NA	NA	white	1	Unlikely	NA	NA	white
1170-02-01	-266594	NA	NA	NA	NA	NA	Unlikely	NA	NA	NA	NA	NA	NA	NA	NA	NA	0.6	2	NA	NA	NA	Unlikely	NA	NA	white	1	Unlikely	NA	NA	white
1170-02-02	-266593	NA	NA	NA	NA	NA	Unlikely	NA	NA	NA	NA	NA	NA	NA	NA	NA	0.6	2	NA	NA	NA	Unlikely	NA	NA	white	1	Unlikely	NA	NA	white
1170-02-03	-266592	NA	NA	NA	NA	NA	Unlikely	NA	NA	NA	NA	NA	NA	NA	NA	NA	0.6	2	NA	NA	NA	Unlikely	NA	NA	white	1	Unlikely	NA	NA	white
1170-02-04	-266591	NA	NA	NA	NA	NA	Unlikely	NA	NA	NA	NA	NA	NA	NA	NA	NA	0.6	2	NA	NA	NA	Unlikely	NA	NA	white	1	Unlikely	NA	NA	white
1170-02-05	-266590	NA	NA	NA	NA	NA	Unlikely	NA	NA	NA	NA	NA	NA	NA	NA	NA	0.6	2	NA	NA	NA	Unlikely	NA	NA	white	1	Unlikely	NA	NA	white
1170-02-06	-266589	NA	NA	NA	NA	NA	Unlikely	NA	NA	NA	NA	NA	NA	NA	NA	NA	0.6	2	NA	NA	NA	Unlikely	NA	NA	white	1	Unlikely	NA	NA	white
1170-02-07	-266588	NA	NA	NA	NA	NA	Unlikely	NA	NA	NA	NA	NA	NA	NA	NA	NA	0.6	2	NA	NA	NA	Unlikely	NA	NA	white	1	Unlikely	NA	NA	white
1170-02-08	-266587	NA	NA	NA	NA	NA	Unlikely	NA	NA	NA	NA	NA	NA	NA	NA	NA	0.6	2	NA	NA	NA	Unlikely	NA	NA	white	1	Unlikely	NA	NA	white
1170-02-09	-266586	NA	NA	NA	NA	NA	Unlikely	NA	NA	NA	NA	NA	NA	NA	NA	NA	0.6	2	NA	NA	NA	Unlikely	NA	NA	white	1	Unlikely	NA	NA	white
1170-02-10	-266585	NA	NA	NA	NA	NA	Unlikely	NA	NA	NA	NA	NA	NA	NA	NA	NA	0.6	2	NA	NA	NA	Unlikely	NA	NA	white	1	Unlikely	NA	NA	white
1170-02-11	-266584	NA	NA	NA	NA	NA	Unlikely	NA	NA	NA	NA	NA	NA	NA	NA	NA	0.6	2	NA	NA	NA	Unlikely	NA	NA	white	1	Unlikely	NA	NA	white
1170-02-12	-266583	23	0.0792636	0.0577	0.0525	0.0691584	Unlikely	white	NA	NA	NA	1170-02-12	NA	NA	NA	NA	0.6	2	NA	NA	NA	Unlikely	NA	NA	white	1	Unlikely	NA	NA	white
1170-02-13	-266582	NA	NA	NA	NA	NA	Unlikely	NA	NA	NA	NA	NA	NA	NA	NA	NA	0.6	2	NA	NA	NA	Unlikely	NA	NA	white	1	Unlikely	NA	NA	white
1170-02-14	-266581	NA	NA	NA	NA	NA	Unlikely	NA	NA	NA	NA	NA	NA	NA	NA	NA	0.6	2	NA	NA	NA	Unlikely	NA	NA	white	1	Unlikely	NA	NA	white
1170-02-15	-266580	NA	NA	NA	NA	NA	Unlikely	NA	NA	NA	NA	NA	NA	NA	NA	NA	0.6	2	NA	NA	NA	Unlikely	NA	NA	white	1	Unlikely	NA	NA	white
1170-02-16	-266579	NA	NA	NA	NA	NA	Unlikely	NA	NA	NA	NA	NA	NA	NA	NA	NA	0.6	2	NA	NA	NA	Unlikely	NA	NA	white	1	Unlikely	NA	NA	white
1170-02-17	-266578	NA	NA	NA	NA	NA	Unlikely	NA	NA	NA	NA	NA	NA	NA	NA	NA	0.6	2	NA	NA	NA	Unlikely	NA	NA	white	1	Unlikely	NA	NA	white
1170-02-18	-266577	NA	NA	NA	NA	NA	Unlikely	NA	NA	NA	NA	NA	NA	NA	NA	NA	0.6	2	NA	NA	NA	Unlikely	NA	NA	white	1	Unlikely	NA	NA	white
1170-02-19	-266576	NA	NA	NA	NA	NA	Unlikely	NA	NA	NA	NA	NA	NA	NA	NA	NA	0.6	2	NA	NA	NA	Unlikely	NA	NA	white	1	Unlikely	NA	NA	white
1170-02-20	-266575	NA	NA	NA	NA	NA	Unlikely	NA	NA	NA	NA	NA	NA	NA	NA	NA	0.6	2	NA	NA	NA	Unlikely	NA	NA	white	1	Unlikely	NA	NA	white
1170-02-21	-266574	NA	NA	NA	NA	NA	Unlikely	NA	NA	NA	NA	NA	NA	NA	NA	NA	0.6	2	NA	NA	NA	Unlikely	NA	NA	white	1	Unlikely	NA	NA	white
1170-02-22	-266573	NA	NA	NA	NA	NA	Unlikely	NA	NA	NA	NA	NA	NA	NA	NA	NA	0.6	2	NA	NA	NA	Unlikely	NA	NA	white	1	Unlikely	NA	NA	white
1170-02-23	-266572	NA	NA	NA	NA	NA	Unlikely	NA	NA	NA	NA	NA	NA	NA	NA	NA	0.6	2	NA	NA	NA	Unlikely	NA	NA	white	1	Unlikely	NA	NA	white
1170-02-24	-266571	NA	NA	NA	NA	NA	Unlikely	NA	NA	NA	NA	NA	NA	NA	NA	NA	0.6	2	NA	NA	NA	Unlikely	NA	NA	white	1	Unlikely	NA	NA	white
1170-02-25	-266570	NA	NA	NA	NA	NA	Unlikely	NA	NA	NA	NA	NA	NA	NA	NA	NA	0.6	2	NA	NA	NA	Unlikely	NA	NA	white	1	Unlikely	NA	NA	white
1170-02-26	-266569	NA	NA	NA	NA	NA	Unlikely	NA	NA	NA	NA	NA	NA	NA	NA	NA	0.6	2	NA	NA	NA	Unlikely	NA	NA	white	1	Unlikely	NA	NA	white
1170-02-27	-266568	NA	NA	NA	NA	NA	Unlikely	NA	NA	NA	NA	NA	NA	NA	NA	NA	0.6	2	NA	NA	NA	Unlikely	NA	NA	white	1	Unlikely	NA	NA	white
1170-02-28	-266567	NA	NA	NA	NA	NA	Unlikely	NA	NA	NA	NA	NA	NA	NA	NA	NA	0.6	2	NA	NA	NA	Unlikely	NA	NA	white	1	Unlikely	NA	NA	white
1170-03-01	-266566	NA	NA	NA	NA	NA	Unlikely	NA	NA	NA	NA	NA	NA	NA	NA	NA	0.6	2	NA	NA	NA	Unlikely	NA	NA	white	1	Unlikely	NA	NA	white
1170-03-02	-266565	NA	NA	NA	NA	NA	Unlikely	NA	NA	NA	NA	NA	NA	NA	NA	NA	0.6	2	NA	NA	NA	Unlikely	NA	NA	white	1	Unlikely	NA	NA	white
1170-03-03	-266564	NA	NA	NA	NA	NA	Unlikely	NA	NA	NA	NA	NA	NA	NA	NA	NA	0.6	2	NA	NA	NA	Unlikely	NA	NA	white	1	Unlikely	NA	NA	white
1170-03-04	-266563	NA	NA	NA	NA	NA	Unlikely	NA	NA	NA	NA	NA	NA	NA	NA	NA	0.6	2	NA	NA	NA	Unlikely	NA	NA	white	1	Unlikely	NA	NA	white
1170-03-05	-266562	NA	NA	NA	NA	NA	Unlikely	NA	NA	NA	NA	NA	NA	NA	NA	NA	0.6	2	NA	NA	NA	Unlikely	NA	NA	white	1	Unlikely	NA	NA	white
1170-03-06	-266561	NA	NA	NA	NA	NA	Unlikely	NA	NA	NA	NA	NA	NA	NA	NA	NA	0.6	2	NA	NA	NA	Unlikely	NA	NA	white	1	Unlikely	NA	NA	white
1170-03-07	-266560	NA	NA	NA	NA	NA	Unlikely	NA	NA	NA	NA	NA	NA	NA	NA	NA	0.6	2	NA	NA	NA	Unlikely	NA	NA	white	1	Unlikely	NA	NA	white
1170-03-08	-266559	NA	NA	NA	NA	NA	Unlikely	NA	NA	NA	NA	NA	NA	NA	NA	NA	0.6	2	NA	NA	NA	Unlikely	NA	NA	white	1	Unlikely	NA	NA	white
1170-03-09	-266558	NA	NA	NA	NA	NA	Unlikely	NA	NA	NA	NA	NA	NA	NA	NA	NA	0.6	2	NA	NA	NA	Unlikely	NA	NA	white	1	Unlikely	NA	NA	white
1170-03-10	-266557	NA	NA	NA	NA	NA	Unlikely	NA	NA	NA	NA	NA	NA	NA	NA	NA	0.6	2	NA	NA	NA	Unlikely	NA	NA	white	1	Unlikely	NA	NA	white
1170-03-11	-266556	NA	NA	NA	NA	NA	Unlikely	NA	NA	NA	NA	NA	NA	NA	NA	NA	0.6	2	NA	NA	NA	Unlikely	NA	NA	white	1	Unlikely	NA	NA	white
1170-03-12	-266555	22	0.0865228	0.0615	0.0559	0.0755302	Unlikely	white	21	NA	NA	1170-03-12	NA	NA	NA	NA	0.6	2	NA	NA	NA	Unlikely	NA	NA	white	1	Unlikely	NA	NA	white
1170-03-13	-266554	NA	NA	NA	NA	NA	Low	NA	NA	NA	NA	NA	NA	NA	NA	NA	0.6	2	NA	NA	NA	Unlikely	NA	NA	white	1	Unlikely	NA	NA	white
1170-03-14	-266553	NA	NA	NA	NA	NA	Low	NA	NA	NA	NA	NA	NA	NA	NA	NA	0.6	2	NA	NA	NA	Unlikely	NA	NA	white	1	Unlikely	NA	NA	white
1170-03-15	-266552	NA	NA	NA	NA	NA	Low	NA	NA	NA	NA	NA	NA	NA	NA	NA	0.6	2	NA	NA	NA	Unlikely	NA	NA	white	1	Unlikely	NA	NA	white
1170-03-16	-266551	NA	NA	NA	NA	NA	Low	NA	NA	NA	NA	NA	NA	NA	NA	NA	0.6	2	NA	NA	NA	Unlikely	NA	NA	white	1	Unlikely	NA	NA	white
1170-03-17	-266550	NA	NA	NA	NA	NA	Low	NA	NA	NA	NA	NA	NA	NA	NA	NA	0.6	2	NA	NA	NA	Unlikely	NA	NA	white	1	Unlikely	NA	NA	white
1170-03-18	-266549	NA	NA	NA	NA	NA	Low	NA	NA	NA	NA	NA	NA	NA	NA	NA	0.6	2	NA	NA	NA	Unlikely	NA	NA	white	1	Unlikely	NA	NA	white
1170-03-19	-266548	NA	NA	NA	NA	NA	Low	NA	NA	NA	NA	NA	NA	NA	NA	NA	0.6	2	NA	NA	NA	Unlikely	NA	NA	white	1	Unlikely	NA	NA	white
1170-03-20	-266547	NA	NA	NA	NA	NA	Low	NA	NA	NA	NA	NA	NA	NA	NA	NA	0.6	2	NA	NA	NA	Unlikely	NA	NA	white	1	Unlikely	NA	NA	white
1170-03-21	-266546	NA	NA	NA	NA	NA	Low	NA	NA	NA	NA	NA	NA	NA	NA	NA	0.6	2	NA	NA	NA	Unlikely	NA	NA	white	1	Unlikely	NA	NA	white
1170-03-22	-266545	NA	NA	NA	NA	NA	Low	NA	NA	NA	NA	NA	NA	NA	NA	NA	0.6	2	NA	NA	NA	Unlikely	NA	NA	white	1	Unlikely	NA	NA	white
1170-03-23	-266544	NA	NA	NA	NA	NA	Low	NA	NA	NA	NA	NA	NA	NA	NA	NA	0.6	2	NA	NA	NA	Unlikely	NA	NA	white	1	Unlikely	NA	NA	white
1170-03-24	-266543	NA	NA	NA	NA	NA	Low	NA	NA	NA	NA	NA	NA	NA	NA	NA	0.6	2	NA	NA	NA	Unlikely	NA	NA	white	1	Unlikely	NA	NA	white
1170-03-25	-266542	NA	NA	NA	NA	NA	Low	NA	NA	NA	NA	NA	NA	NA	NA	NA	0.6	2	NA	NA	NA	Unlikely	NA	NA	white	1	Unlikely	NA	NA	white
1170-03-26	-266541	NA	NA	NA	NA	NA	Low	NA	NA	NA	NA	NA	NA	NA	NA	NA	0.6	2	NA	NA	NA	Unlikely	NA	NA	white	1	Unlikely	NA	NA	white
1170-03-27	-266540	NA	NA	NA	NA	NA	Low	NA	NA	NA	NA	NA	NA	NA	NA	NA	0.6	2	NA	NA	NA	Unlikely	NA	NA	white	1	Unlikely	NA	NA	white
1170-03-28	-266539	NA	NA	NA	NA	NA	Low	NA	NA	NA	NA	NA	NA	NA	NA	NA	0.6	2	NA	NA	NA	Unlikely	NA	NA	white	1	Unlikely	NA	NA	white
1170-03-29	-266538	NA	NA	NA	NA	NA	Low	NA	NA	NA	NA	NA	NA	NA	NA	NA	0.6	2	NA	NA	NA	Unlikely	NA	NA	white	1	Unlikely	NA	NA	white
1170-03-30	-266537	NA	NA	NA	NA	NA	Low	NA	NA	NA	NA	NA	NA	NA	NA	NA	0.6	2	NA	NA	NA	Unlikely	NA	NA	white	1	Unlikely	NA	NA	white
1170-03-31	-266536	NA	NA	NA	NA	NA	Low	NA	NA	NA	NA	NA	NA	NA	NA	NA	0.6	2	NA	NA	NA	Unlikely	NA	NA	white	1	Unlikely	NA	NA	white
1170-04-01	-266535	NA	NA	NA	NA	NA	Low	NA	NA	NA	NA	NA	NA	NA	NA	NA	0.6	2	NA	NA	NA	Unlikely	NA	NA	white	1	Unlikely	NA	NA	white
1170-04-02	-266534	NA	NA	NA	NA	NA	Low	NA	NA	NA	NA	NA	NA	NA	NA	NA	0.6	2	NA	NA	NA	Unlikely	NA	NA	white	1	Unlikely	NA	NA	white
1170-04-03	-266533	NA	NA	NA	NA	NA	Low	NA	NA	NA	NA	NA	NA	NA	NA	NA	0.6	2	NA	NA	NA	Unlikely	NA	NA	white	1	Unlikely	NA	NA	white
1170-04-04	-266532	NA	NA	NA	NA	NA	Low	NA	NA	NA	NA	NA	NA	NA	NA	NA	0.6	2	NA	NA	NA	Unlikely	NA	NA	white	1	Unlikely	NA	NA	white
1170-04-05	-266531	NA	NA	NA	NA	NA	Low	NA	NA	NA	NA	NA	NA	NA	NA	NA	0.6	2	NA	NA	NA	Unlikely	NA	NA	white	1	Unlikely	NA	NA	white
1170-04-06	-266530	NA	NA	NA	NA	NA	Low	NA	NA	NA	NA	NA	NA	NA	NA	NA	0.6	2	NA	NA	NA	Unlikely	NA	NA	white	1	Unlikely	NA	NA	white
1170-04-07	-266529	NA	NA	NA	NA	NA	Low	NA	NA	NA	NA	NA	NA	NA	NA	NA	0.6	2	NA	NA	NA	Unlikely	NA	NA	white	1	Unlikely	NA	NA	white
1170-04-08	-266528	NA	NA	NA	NA	NA	Low	NA	NA	NA	NA	NA	NA	NA	NA	NA	0.6	2	NA	NA	NA	Unlikely	NA	NA	white	1	Unlikely	NA	NA	white
1170-04-09	-266527	NA	NA	NA	NA	NA	Low	NA	NA	NA	NA	NA	NA	NA	NA	NA	0.6	2	NA	NA	NA	Unlikely	NA	NA	white	1	Unlikely	NA	NA	white
1170-04-10	-266526	NA	NA	NA	NA	NA	Low	NA	NA	NA	NA	NA	NA	NA	NA	NA	0.6	2	NA	NA	NA	Unlikely	NA	NA	white	1	Unlikely	NA	NA	white
1170-04-11	-266525	NA	NA	NA	NA	NA	Low	NA	NA	NA	NA	NA	NA	NA	NA	NA	0.6	2	NA	NA	NA	Unlikely	NA	NA	white	1	Unlikely	NA	NA	white
1170-04-12	-266524	21	0.0940792	0.0668	0.0608	0.0762586	Low	254-232-200	NA	NA	NA	1170-04-12	-266524	-266524	NA	NA	0.6	2	NA	NA	NA	Unlikely	NA	NA	white	1	Unlikely	NA	NA	white
1170-04-13	-266523	NA	NA	NA	NA	NA	Low	NA	NA	NA	NA	NA	NA	NA	NA	NA	0.6	2	NA	NA	NA	Unlikely	NA	NA	white	1	Unlikely	NA	NA	white
1170-04-14	-266522	NA	NA	NA	NA	NA	Low	NA	NA	NA	NA	NA	NA	NA	NA	NA	0.6	2	NA	NA	NA	Unlikely	NA	NA	white	1	Unlikely	NA	NA	white
1170-04-15	-266521	NA	NA	NA	NA	NA	Low	NA	NA	NA	NA	NA	NA	NA	NA	NA	0.6	2	NA	NA	NA	Unlikely	NA	NA	white	1	Unlikely	NA	NA	white
1170-04-16	-266520	NA	NA	NA	NA	NA	Low	NA	NA	NA	NA	NA	NA	NA	NA	NA	0.6	2	NA	NA	NA	Unlikely	NA	NA	white	1	Unlikely	NA	NA	white
1170-04-17	-266519	NA	NA	NA	NA	NA	Low	NA	NA	NA	NA	NA	NA	NA	NA	NA	0.6	2	NA	NA	NA	Unlikely	NA	NA	white	1	Unlikely	NA	NA	white
1170-04-18	-266518	NA	NA	NA	NA	NA	Low	NA	NA	NA	NA	NA	NA	NA	NA	NA	0.6	2	NA	NA	NA	Unlikely	NA	NA	white	1	Unlikely	NA	NA	white
1170-04-19	-266517	NA	NA	NA	NA	NA	Low	NA	NA	NA	NA	NA	NA	NA	NA	NA	0.6	2	NA	NA	NA	Unlikely	NA	NA	white	1	Unlikely	NA	NA	white
1170-04-20	-266516	NA	NA	NA	NA	NA	Low	NA	NA	NA	NA	NA	NA	NA	NA	NA	0.6	2	NA	NA	NA	Unlikely	NA	NA	white	1	Unlikely	NA	NA	white
1170-04-21	-266515	NA	NA	NA	NA	NA	Low	NA	NA	NA	NA	NA	NA	NA	NA	NA	0.6	2	NA	NA	NA	Unlikely	NA	NA	white	1	Unlikely	NA	NA	white
1170-04-22	-266514	NA	NA	NA	NA	NA	Low	NA	NA	NA	NA	NA	NA	NA	NA	NA	0.6	2	NA	NA	NA	Unlikely	NA	NA	white	1	Unlikely	NA	NA	white
1170-04-23	-266513	NA	NA	NA	NA	NA	Low	NA	NA	NA	NA	NA	NA	NA	NA	NA	0.6	2	NA	NA	NA	Unlikely	NA	NA	white	1	Unlikely	NA	NA	white
1170-04-24	-266512	NA	NA	NA	NA	NA	Low	NA	NA	NA	NA	NA	NA	NA	NA	NA	0.6	2	NA	NA	NA	Unlikely	NA	NA	white	1	Unlikely	NA	NA	white
1170-04-25	-266511	NA	NA	NA	NA	NA	Low	NA	NA	NA	NA	NA	NA	NA	NA	NA	0.6	2	NA	NA	NA	Unlikely	NA	NA	white	1	Unlikely	NA	NA	white
1170-04-26	-266510	NA	NA	NA	NA	NA	Low	NA	NA	NA	NA	NA	NA	NA	NA	NA	0.6	2	NA	NA	NA	Unlikely	NA	NA	white	1	Unlikely	NA	NA	white
1170-04-27	-266509	NA	NA	NA	NA	NA	Low	NA	NA	NA	NA	NA	NA	NA	NA	NA	0.6	2	NA	NA	NA	Unlikely	NA	NA	white	1	Unlikely	NA	NA	white
1170-04-28	-266508	NA	NA	NA	NA	NA	Low	NA	NA	NA	NA	NA	NA	NA	NA	NA	0.6	2	NA	NA	NA	Unlikely	NA	NA	white	1	Unlikely	NA	NA	white
1170-04-29	-266507	NA	NA	NA	NA	NA	Low	NA	NA	NA	NA	NA	NA	NA	NA	NA	0.6	2	NA	NA	NA	Unlikely	NA	NA	white	1	Unlikely	NA	NA	white
1170-04-30	-266506	NA	NA	NA	NA	NA	Low	NA	NA	NA	NA	NA	NA	NA	NA	NA	0.6	2	NA	NA	NA	Unlikely	NA	NA	white	1	Unlikely	NA	NA	white
1170-05-01	-266505	NA	NA	NA	NA	NA	Low	NA	NA	NA	NA	NA	NA	NA	NA	NA	0.6	2	NA	NA	NA	Unlikely	NA	NA	white	1	Unlikely	NA	NA	white
1170-05-02	-266504	NA	NA	NA	NA	NA	Low	NA	NA	NA	NA	NA	NA	NA	NA	NA	0.6	2	NA	NA	NA	Unlikely	NA	NA	white	1	Unlikely	NA	NA	white
1170-05-03	-266503	NA	NA	NA	NA	NA	Low	NA	NA	NA	NA	NA	NA	NA	NA	NA	0.6	2	NA	NA	NA	Unlikely	NA	NA	white	1	Unlikely	NA	NA	white
1170-05-04	-266502	NA	NA	NA	NA	NA	Low	NA	NA	NA	NA	NA	NA	NA	NA	NA	0.6	2	NA	NA	NA	Unlikely	NA	NA	white	1	Unlikely	NA	NA	white
1170-05-05	-266501	NA	NA	NA	NA	NA	Low	NA	NA	NA	NA	NA	NA	NA	NA	NA	0.6	2	NA	NA	NA	Unlikely	NA	NA	white	1	Unlikely	NA	NA	white
1170-05-06	-266500	NA	NA	NA	NA	NA	Low	NA	NA	NA	NA	NA	NA	NA	NA	NA	0.6	2	NA	NA	NA	Unlikely	NA	NA	white	1	Unlikely	NA	NA	white
1170-05-07	-266499	NA	NA	NA	NA	NA	Low	NA	NA	NA	NA	NA	NA	NA	NA	NA	0.6	2	NA	NA	NA	Unlikely	NA	NA	white	1	Unlikely	NA	NA	white
1170-05-08	-266498	NA	NA	NA	NA	NA	Low	NA	NA	NA	NA	NA	NA	NA	NA	NA	0.6	2	NA	NA	NA	Unlikely	NA	NA	white	1	Unlikely	NA	NA	white
1170-05-09	-266497	NA	NA	NA	NA	NA	Low	NA	NA	NA	NA	NA	NA	NA	NA	NA	0.6	2	NA	NA	NA	Unlikely	NA	NA	white	1	Unlikely	NA	NA	white
1170-05-10	-266496	NA	NA	NA	NA	NA	Low	NA	NA	NA	NA	NA	NA	NA	NA	NA	0.6	2	NA	NA	NA	Unlikely	NA	NA	white	1	Unlikely	NA	NA	white
1170-05-11	-266495	NA	NA	NA	NA	NA	Low	NA	NA	NA	NA	NA	NA	NA	NA	NA	0.6	2	NA	NA	NA	Unlikely	NA	NA	white	1	Unlikely	NA	NA	white
1170-05-12	-266494	20	0.101724	0.0727	0.0661	0.0816359	Low	254-232-200	NA	NA	NA	1170-05-12	NA	-266478	NA	NA	0.6	2	NA	NA	NA	Unlikely	NA	NA	white	1	Unlikely	NA	NA	white
1170-05-13	-266493	NA	NA	NA	NA	NA	Low	NA	NA	NA	NA	NA	NA	NA	NA	NA	0.6	2	NA	NA	NA	Unlikely	NA	NA	white	1	Unlikely	NA	NA	white
1170-05-14	-266492	NA	NA	NA	NA	NA	Low	NA	NA	NA	NA	NA	NA	NA	NA	NA	0.6	2	NA	NA	NA	Unlikely	NA	NA	white	1	Unlikely	NA	NA	white
1170-05-15	-266491	NA	NA	NA	NA	NA	Low	NA	NA	NA	NA	NA	NA	NA	NA	NA	0.6	2	NA	NA	NA	Unlikely	NA	NA	white	1	Unlikely	NA	NA	white
1170-05-16	-266490	NA	NA	NA	NA	NA	Low	NA	NA	NA	NA	NA	NA	NA	NA	NA	0.6	2	NA	NA	NA	Unlikely	NA	NA	white	1	Unlikely	NA	NA	white
1170-05-17	-266489	NA	NA	NA	NA	NA	Low	NA	NA	NA	NA	NA	NA	NA	NA	NA	0.6	2	NA	NA	NA	Unlikely	NA	NA	white	1	Unlikely	NA	NA	white
1170-05-18	-266488	NA	NA	NA	NA	NA	Low	NA	NA	NA	NA	NA	NA	NA	NA	NA	0.6	2	NA	NA	NA	Unlikely	NA	NA	white	1	Unlikely	NA	NA	white
1170-05-19	-266487	NA	NA	NA	NA	NA	Low	NA	NA	NA	NA	NA	NA	NA	NA	NA	0.6	2	NA	NA	NA	Unlikely	NA	NA	white	1	Unlikely	NA	NA	white
1170-05-20	-266486	NA	NA	NA	NA	NA	Low	NA	NA	NA	NA	NA	NA	NA	NA	NA	0.6	2	NA	NA	NA	Unlikely	NA	NA	white	1	Unlikely	NA	NA	white
1170-05-21	-266485	NA	NA	NA	NA	NA	Low	NA	NA	NA	NA	NA	NA	NA	NA	NA	0.6	2	NA	NA	NA	Unlikely	NA	NA	white	1	Unlikely	NA	NA	white
1170-05-22	-266484	NA	NA	NA	NA	NA	Low	NA	NA	NA	NA	NA	NA	NA	NA	NA	0.6	2	NA	NA	NA	Unlikely	NA	NA	white	1	Unlikely	NA	NA	white
1170-05-23	-266483	NA	NA	NA	NA	NA	Low	NA	NA	NA	NA	NA	NA	NA	NA	NA	0.6	2	NA	NA	NA	Unlikely	NA	NA	white	1	Unlikely	NA	NA	white
1170-05-24	-266482	NA	NA	NA	NA	NA	Low	NA	NA	NA	NA	NA	NA	NA	NA	NA	0.6	2	NA	NA	NA	Unlikely	NA	NA	white	1	Unlikely	NA	NA	white
1170-05-25	-266481	NA	NA	NA	NA	NA	Low	NA	NA	NA	NA	NA	NA	NA	NA	NA	0.6	2	NA	NA	NA	Unlikely	NA	NA	white	1	Unlikely	NA	NA	white
1170-05-26	-266480	NA	NA	NA	NA	NA	Low	NA	NA	NA	NA	NA	NA	NA	NA	NA	0.6	2	NA	NA	NA	Unlikely	NA	NA	white	1	Unlikely	NA	NA	white
1170-05-27	-266479	NA	NA	NA	NA	NA	Low	NA	NA	NA	NA	NA	NA	NA	NA	NA	0.6	2	NA	NA	NA	Unlikely	NA	NA	white	1	Unlikely	NA	NA	white
1170-05-28	-266478	NA	NA	NA	NA	NA	Low	NA	NA	NA	NA	NA	NA	NA	NA	NA	0.6	2	NA	NA	NA	Unlikely	NA	NA	white	1	Unlikely	NA	NA	white
1170-05-29	-266477	NA	NA	NA	NA	NA	Low	NA	NA	NA	NA	NA	NA	NA	NA	NA	0.6	2	NA	NA	NA	Unlikely	NA	NA	white	1	Unlikely	NA	NA	white
1170-05-30	-266476	NA	NA	NA	NA	NA	Low	NA	NA	NA	NA	NA	NA	NA	NA	NA	0.6	2	NA	NA	NA	Unlikely	NA	NA	white	1	Unlikely	NA	NA	white
1170-05-31	-266475	NA	NA	NA	NA	NA	Low	NA	NA	NA	NA	NA	NA	NA	NA	NA	0.6	2	NA	NA	NA	Unlikely	NA	NA	white	1	Unlikely	NA	NA	white
1170-06-01	-266474	NA	NA	NA	NA	NA	Low	NA	NA	NA	NA	NA	NA	NA	NA	NA	0.6	2	NA	NA	NA	Unlikely	NA	NA	white	1	Unlikely	NA	NA	white
1170-06-02	-266473	NA	NA	NA	NA	NA	Low	NA	NA	NA	NA	NA	NA	NA	NA	NA	0.6	2	NA	NA	NA	Unlikely	NA	NA	white	1	Unlikely	NA	NA	white
1170-06-03	-266472	NA	NA	NA	NA	NA	Low	NA	NA	NA	NA	NA	NA	NA	NA	NA	0.6	2	NA	NA	NA	Unlikely	NA	NA	white	1	Unlikely	NA	NA	white
1170-06-04	-266471	NA	NA	NA	NA	NA	Low	NA	NA	NA	NA	NA	NA	NA	NA	NA	0.6	2	NA	NA	NA	Unlikely	NA	NA	white	1	Unlikely	NA	NA	white
1170-06-05	-266470	NA	NA	NA	NA	NA	Low	NA	NA	NA	NA	NA	NA	NA	NA	NA	0.6	2	NA	NA	NA	Unlikely	NA	NA	white	1	Unlikely	NA	NA	white
1170-06-06	-266469	NA	NA	NA	NA	NA	Low	NA	NA	NA	NA	NA	NA	NA	NA	NA	0.6	2	NA	NA	NA	Unlikely	NA	NA	white	1	Unlikely	NA	NA	white
1170-06-07	-266468	NA	NA	NA	NA	NA	Low	NA	NA	NA	NA	NA	NA	NA	NA	NA	0.6	2	NA	NA	NA	Unlikely	NA	NA	white	1	Unlikely	NA	NA	white
1170-06-08	-266467	NA	NA	NA	NA	NA	Low	NA	NA	NA	NA	NA	NA	NA	NA	NA	0.6	2	NA	NA	NA	Unlikely	NA	NA	white	1	Unlikely	NA	NA	white
1170-06-09	-266466	NA	NA	NA	NA	NA	Low	NA	NA	NA	NA	NA	NA	NA	NA	NA	0.6	2	NA	NA	NA	Unlikely	NA	NA	white	1	Unlikely	NA	NA	white
1170-06-10	-266465	NA	NA	NA	NA	NA	Low	NA	NA	NA	NA	NA	NA	NA	NA	NA	0.6	2	NA	NA	NA	Unlikely	NA	NA	white	1	Unlikely	NA	NA	white
1170-06-11	-266464	NA	NA	NA	NA	NA	Low	NA	NA	NA	NA	NA	NA	NA	NA	NA	0.6	2	NA	NA	NA	Unlikely	NA	NA	white	1	Unlikely	NA	NA	white
1170-06-12	-266463	19	0.10922	0.0817	0.0743	0.0831119	Low	254-232-200	19.5	18	21	1170-06-12	NA	NA	NA	NA	0.6	2	NA	NA	NA	Unlikely	NA	NA	white	1	Unlikely	NA	NA	white
1170-06-13	-266462	NA	NA	NA	NA	NA	Medium	NA	NA	NA	NA	NA	NA	NA	NA	NA	0.6	2	NA	NA	NA	Unlikely	NA	NA	white	1	Unlikely	NA	NA	white
1170-06-14	-266461	NA	NA	NA	NA	NA	Medium	NA	NA	NA	NA	NA	NA	NA	NA	NA	0.6	2	NA	NA	NA	Unlikely	NA	NA	white	1	Unlikely	NA	NA	white
1170-06-15	-266460	NA	NA	NA	NA	NA	Medium	NA	NA	NA	NA	NA	NA	NA	NA	NA	0.6	2	NA	NA	NA	Unlikely	NA	NA	white	1	Unlikely	NA	NA	white
1170-06-16	-266459	NA	NA	NA	NA	NA	Medium	NA	NA	NA	NA	NA	NA	NA	NA	NA	0.6	2	NA	NA	NA	Unlikely	NA	NA	white	1	Unlikely	NA	NA	white
1170-06-17	-266458	NA	NA	NA	NA	NA	Medium	NA	NA	NA	NA	NA	NA	NA	NA	NA	0.6	2	NA	NA	NA	Unlikely	NA	NA	white	1	Unlikely	NA	NA	white
1170-06-18	-266457	NA	NA	NA	NA	NA	Medium	NA	NA	NA	NA	NA	NA	NA	NA	NA	0.6	2	NA	NA	NA	Unlikely	NA	NA	white	1	Unlikely	NA	NA	white
1170-06-19	-266456	NA	NA	NA	NA	NA	Medium	NA	NA	NA	NA	NA	NA	NA	NA	NA	0.6	2	NA	NA	NA	Unlikely	NA	NA	white	1	Unlikely	NA	NA	white
1170-06-20	-266455	NA	NA	NA	NA	NA	Medium	NA	NA	NA	NA	NA	NA	NA	NA	NA	0.6	2	NA	NA	NA	Unlikely	NA	NA	white	1	Unlikely	NA	NA	white
1170-06-21	-266454	NA	NA	NA	NA	NA	Medium	NA	NA	NA	NA	NA	NA	NA	NA	NA	0.6	2	NA	NA	NA	Unlikely	NA	NA	white	1	Unlikely	NA	NA	white
1170-06-22	-266453	NA	NA	NA	NA	NA	Medium	NA	NA	NA	NA	NA	NA	NA	NA	NA	0.6	2	NA	NA	NA	Unlikely	NA	NA	white	1	Unlikely	NA	NA	white
1170-06-23	-266452	NA	NA	NA	NA	NA	Medium	NA	NA	NA	NA	NA	NA	NA	NA	NA	0.6	2	NA	NA	NA	Unlikely	NA	NA	white	1	Unlikely	NA	NA	white
1170-06-24	-266451	NA	NA	NA	NA	NA	Medium	NA	NA	NA	NA	NA	NA	NA	NA	NA	0.6	2	NA	NA	NA	Unlikely	NA	NA	white	1	Unlikely	NA	NA	white
1170-06-25	-266450	NA	NA	NA	NA	NA	Medium	NA	NA	NA	NA	NA	NA	NA	NA	NA	0.6	2	NA	NA	NA	Unlikely	NA	NA	white	1	Unlikely	NA	NA	white
1170-06-26	-266449	NA	NA	NA	NA	NA	Medium	NA	NA	NA	NA	NA	NA	NA	NA	NA	0.6	2	NA	NA	NA	Unlikely	NA	NA	white	1	Unlikely	NA	NA	white
1170-06-27	-266448	NA	NA	NA	NA	NA	Medium	NA	NA	NA	NA	NA	NA	NA	NA	NA	0.6	2	NA	NA	NA	Unlikely	NA	NA	white	1	Unlikely	NA	NA	white
1170-06-28	-266447	NA	NA	NA	NA	NA	Medium	NA	NA	NA	NA	NA	NA	NA	NA	NA	0.6	2	NA	NA	NA	Unlikely	NA	NA	white	1	Unlikely	NA	NA	white
1170-06-29	-266446	NA	NA	NA	NA	NA	Medium	NA	NA	NA	NA	NA	NA	NA	NA	NA	0.6	2	NA	NA	NA	Unlikely	NA	NA	white	1	Unlikely	NA	NA	white
1170-06-30	-266445	NA	NA	NA	NA	NA	Medium	NA	NA	NA	NA	NA	NA	NA	NA	NA	0.6	2	NA	NA	NA	Unlikely	NA	NA	white	1	Unlikely	NA	NA	white
1170-07-01	-266444	NA	NA	NA	NA	NA	Medium	NA	NA	NA	NA	NA	NA	NA	NA	NA	0.6	2	NA	NA	NA	Unlikely	NA	NA	white	1	Unlikely	NA	NA	white
1170-07-02	-266443	NA	NA	NA	NA	NA	Medium	NA	NA	NA	NA	NA	NA	NA	NA	NA	0.6	2	NA	NA	NA	Unlikely	NA	NA	white	1	Unlikely	NA	NA	white
1170-07-03	-266442	NA	NA	NA	NA	NA	Medium	NA	NA	NA	NA	NA	NA	NA	NA	NA	0.6	2	NA	NA	NA	Unlikely	NA	NA	white	1	Unlikely	NA	NA	white
1170-07-04	-266441	NA	NA	NA	NA	NA	Medium	NA	NA	NA	NA	NA	NA	NA	NA	NA	0.6	2	NA	NA	NA	Unlikely	NA	NA	white	1	Unlikely	NA	NA	white
1170-07-05	-266440	NA	NA	NA	NA	NA	Medium	NA	NA	NA	NA	NA	NA	NA	NA	NA	0.6	2	NA	NA	NA	Unlikely	NA	NA	white	1	Unlikely	NA	NA	white
1170-07-06	-266439	NA	NA	NA	NA	NA	Medium	NA	NA	NA	NA	NA	NA	NA	NA	NA	0.6	2	NA	NA	NA	Unlikely	NA	NA	white	1	Unlikely	NA	NA	white
1170-07-07	-266438	NA	NA	NA	NA	NA	Medium	NA	NA	NA	NA	NA	NA	NA	NA	NA	0.6	2	NA	NA	NA	Unlikely	NA	NA	white	1	Unlikely	NA	NA	white
1170-07-08	-266437	NA	NA	NA	NA	NA	Medium	NA	NA	NA	NA	NA	NA	NA	NA	NA	0.6	2	NA	NA	NA	Unlikely	NA	NA	white	1	Unlikely	NA	NA	white
1170-07-09	-266436	NA	NA	NA	NA	NA	Medium	NA	NA	NA	NA	NA	NA	NA	NA	NA	0.6	2	NA	NA	NA	Unlikely	NA	NA	white	1	Unlikely	NA	NA	white
1170-07-10	-266435	NA	NA	NA	NA	NA	Medium	NA	NA	NA	NA	NA	NA	NA	NA	NA	0.6	2	NA	NA	NA	Unlikely	NA	NA	white	1	Unlikely	NA	NA	white
1170-07-11	-266434	NA	NA	NA	NA	NA	Medium	NA	NA	NA	NA	NA	NA	NA	NA	NA	0.6	2	NA	NA	NA	Unlikely	NA	NA	white	1	Unlikely	NA	NA	white
1170-07-12	-266433	18	0.116331	0.0872	0.0793	0.0926726	Medium	253-187-132	17.5	17	18	1170-07-12	-266433	-266418	NA	NA	0.6	2	NA	NA	NA	Unlikely	NA	NA	white	1	Unlikely	NA	NA	white
1170-07-13	-266432	NA	NA	NA	NA	NA	Very high	NA	NA	NA	NA	NA	NA	NA	NA	NA	0.6	2	NA	NA	NA	Unlikely	NA	NA	white	1	Unlikely	NA	NA	white
1170-07-14	-266431	NA	NA	NA	NA	NA	Very high	NA	NA	NA	NA	NA	NA	NA	NA	NA	0.6	2	NA	NA	NA	Unlikely	NA	NA	white	1	Unlikely	NA	NA	white
1170-07-15	-266430	NA	NA	NA	NA	NA	Very high	NA	NA	NA	NA	NA	NA	NA	NA	NA	0.6	2	NA	NA	NA	Unlikely	NA	NA	white	1	Unlikely	NA	NA	white
1170-07-16	-266429	NA	NA	NA	NA	NA	Very high	NA	NA	NA	NA	NA	NA	NA	NA	NA	0.6	2	NA	NA	NA	Unlikely	NA	NA	white	1	Unlikely	NA	NA	white
1170-07-17	-266428	NA	NA	NA	NA	NA	Very high	NA	NA	NA	NA	NA	NA	NA	NA	NA	0.6	2	NA	NA	NA	Unlikely	NA	NA	white	1	Unlikely	NA	NA	white
1170-07-18	-266427	NA	NA	NA	NA	NA	Very high	NA	NA	NA	NA	NA	NA	NA	NA	NA	0.6	2	NA	NA	NA	Unlikely	NA	NA	white	1	Unlikely	NA	NA	white
1170-07-19	-266426	NA	NA	NA	NA	NA	Very high	NA	NA	NA	NA	NA	NA	NA	NA	NA	0.6	2	NA	NA	NA	Unlikely	NA	NA	white	1	Unlikely	NA	NA	white
1170-07-20	-266425	NA	NA	NA	NA	NA	Very high	NA	NA	NA	NA	NA	NA	NA	NA	NA	0.6	2	NA	NA	NA	Unlikely	NA	NA	white	1	Unlikely	NA	NA	white
1170-07-21	-266424	NA	NA	NA	NA	NA	Very high	NA	NA	NA	NA	NA	NA	NA	NA	NA	0.6	2	NA	NA	NA	Unlikely	NA	NA	white	1	Unlikely	NA	NA	white
1170-07-22	-266423	NA	NA	NA	NA	NA	Very high	NA	NA	NA	NA	NA	NA	NA	NA	NA	0.6	2	NA	NA	NA	Unlikely	NA	NA	white	1	Unlikely	NA	NA	white
1170-07-23	-266422	NA	NA	NA	NA	NA	Very high	NA	NA	NA	NA	NA	NA	NA	NA	NA	0.6	2	NA	NA	NA	Unlikely	NA	NA	white	1	Unlikely	NA	NA	white
1170-07-24	-266421	NA	NA	NA	NA	NA	Very high	NA	NA	NA	NA	NA	NA	NA	NA	NA	0.6	2	NA	NA	NA	Unlikely	NA	NA	white	1	Unlikely	NA	NA	white
1170-07-25	-266420	NA	NA	NA	NA	NA	Very high	NA	NA	NA	NA	NA	NA	NA	NA	NA	0.6	2	NA	NA	NA	Unlikely	NA	NA	white	1	Unlikely	NA	NA	white
1170-07-26	-266419	NA	NA	NA	NA	NA	Very high	NA	NA	NA	NA	NA	NA	NA	NA	NA	0.6	2	NA	NA	NA	Unlikely	NA	NA	white	1	Unlikely	NA	NA	white
1170-07-27	-266418	NA	NA	NA	NA	NA	Very high	NA	NA	NA	NA	NA	NA	NA	NA	NA	0.6	2	NA	NA	NA	Unlikely	NA	NA	white	1	Unlikely	NA	NA	white
1170-07-28	-266417	NA	NA	NA	NA	NA	Very high	NA	NA	NA	NA	NA	NA	NA	NA	NA	0.6	2	NA	NA	NA	Unlikely	NA	NA	white	1	Unlikely	NA	NA	white
1170-07-29	-266416	NA	NA	NA	NA	NA	Very high	NA	NA	NA	NA	NA	NA	NA	NA	NA	0.6	2	NA	NA	NA	Unlikely	NA	NA	white	1	Unlikely	NA	NA	white
1170-07-30	-266415	NA	NA	NA	NA	NA	Very high	NA	NA	NA	NA	NA	NA	NA	NA	NA	0.6	2	NA	NA	NA	Unlikely	NA	NA	white	1	Unlikely	NA	NA	white
1170-07-31	-266414	NA	NA	NA	NA	NA	Very high	NA	NA	NA	NA	NA	NA	NA	NA	NA	0.6	2	0.00303491	0.171903	-0.077	Unlikely	NA	NA	white	1	Unlikely	NA	NA	white
1170-08-01	-266413	NA	NA	NA	NA	NA	Very high	NA	NA	NA	NA	NA	NA	NA	NA	NA	0.6	2	NA	NA	NA	Unlikely	NA	NA	white	1	Unlikely	NA	NA	white
1170-08-02	-266412	NA	NA	NA	NA	NA	Very high	NA	NA	NA	NA	NA	NA	NA	NA	NA	0.6	2	NA	NA	NA	Unlikely	NA	NA	white	1	Unlikely	NA	NA	white
1170-08-03	-266411	NA	NA	NA	NA	NA	Very high	NA	NA	NA	NA	NA	NA	NA	NA	NA	0.6	2	NA	NA	NA	Unlikely	NA	NA	white	1	Unlikely	NA	NA	white
1170-08-04	-266410	NA	NA	NA	NA	NA	Very high	NA	NA	NA	NA	NA	NA	NA	NA	NA	0.6	2	NA	NA	NA	Unlikely	NA	NA	white	1	Unlikely	NA	NA	white
1170-08-05	-266409	NA	NA	NA	NA	NA	Very high	NA	NA	NA	NA	NA	NA	NA	NA	NA	0.6	2	NA	NA	NA	Unlikely	NA	NA	white	1	Unlikely	NA	NA	white
1170-08-06	-266408	NA	NA	NA	NA	NA	Very high	NA	NA	NA	NA	NA	NA	NA	NA	NA	0.6	2	NA	NA	NA	Unlikely	NA	NA	white	1	Unlikely	NA	NA	white
1170-08-07	-266407	NA	NA	NA	NA	NA	Very high	NA	NA	NA	NA	NA	NA	NA	NA	NA	0.6	2	NA	NA	NA	Unlikely	NA	NA	white	1	Unlikely	NA	NA	white
1170-08-08	-266406	NA	NA	NA	NA	NA	Very high	NA	NA	NA	NA	NA	NA	NA	NA	NA	0.6	2	NA	NA	NA	Unlikely	NA	NA	white	1	Unlikely	NA	NA	white
1170-08-09	-266405	NA	NA	NA	NA	NA	Very high	NA	NA	NA	NA	NA	NA	NA	NA	NA	0.6	2	NA	NA	NA	Unlikely	NA	NA	white	1	Unlikely	NA	NA	white
1170-08-10	-266404	NA	NA	NA	NA	NA	Very high	NA	NA	NA	NA	NA	NA	NA	NA	NA	0.6	2	NA	NA	NA	Unlikely	NA	NA	white	1	Unlikely	NA	NA	white
1170-08-11	-266403	NA	NA	NA	NA	NA	Very high	NA	NA	NA	NA	NA	NA	NA	NA	NA	0.6	2	NA	NA	NA	Unlikely	NA	NA	white	1	Unlikely	NA	NA	white
1170-08-12	-266402	17	0.122961	0.1009	0.0918	0.0962042	Very high	127-0-25	NA	NA	NA	1170-08-12	-266402	NA	NA	NA	0.6	2	NA	NA	NA	Unlikely	NA	NA	white	1	Unlikely	NA	NA	white
1170-08-13	-266401	NA	NA	NA	NA	NA	Very high	NA	NA	NA	NA	NA	NA	NA	NA	NA	0.6	2	NA	NA	NA	Unlikely	NA	NA	white	1	Unlikely	NA	NA	white
1170-08-14	-266400	NA	NA	NA	NA	NA	Very high	NA	NA	NA	NA	NA	NA	NA	NA	NA	0.6	2	NA	NA	NA	Unlikely	NA	NA	white	1	Unlikely	NA	NA	white
1170-08-15	-266399	NA	NA	NA	NA	NA	Very high	NA	NA	NA	NA	NA	NA	NA	NA	NA	0.6	2	NA	NA	NA	Unlikely	NA	NA	white	1	Unlikely	NA	NA	white
1170-08-16	-266398	NA	NA	NA	NA	NA	Very high	NA	NA	NA	NA	NA	NA	NA	NA	NA	0.6	2	NA	NA	NA	Unlikely	NA	NA	white	1	Unlikely	NA	NA	white
1170-08-17	-266397	NA	NA	NA	NA	NA	Very high	NA	NA	NA	NA	NA	NA	NA	NA	NA	0.6	2	NA	NA	NA	Unlikely	NA	NA	white	1	Unlikely	NA	NA	white
1170-08-18	-266396	NA	NA	NA	NA	NA	Very high	NA	NA	NA	NA	NA	NA	NA	NA	NA	0.6	2	NA	NA	NA	Unlikely	NA	NA	white	1	Unlikely	NA	NA	white
1170-08-19	-266395	NA	NA	NA	NA	NA	Very high	NA	NA	NA	NA	NA	NA	NA	NA	NA	0.6	2	NA	NA	NA	Unlikely	NA	NA	white	1	Unlikely	NA	NA	white
1170-08-20	-266394	NA	NA	NA	NA	NA	Very high	NA	NA	NA	NA	NA	NA	NA	NA	NA	0.6	2	NA	NA	NA	Unlikely	NA	NA	white	1	Unlikely	NA	NA	white
1170-08-21	-266393	NA	NA	NA	NA	NA	Very high	NA	NA	NA	NA	NA	NA	NA	NA	NA	0.6	2	NA	NA	NA	Unlikely	NA	NA	white	1	Unlikely	NA	NA	white
1170-08-22	-266392	NA	NA	NA	NA	NA	Very high	NA	NA	NA	NA	NA	NA	NA	NA	NA	0.6	2	NA	NA	NA	Unlikely	NA	NA	white	1	Unlikely	NA	NA	white
1170-08-23	-266391	NA	NA	NA	NA	NA	Very high	NA	NA	NA	NA	NA	NA	NA	NA	NA	0.6	2	NA	NA	NA	Unlikely	NA	NA	white	1	Unlikely	NA	NA	white
1170-08-24	-266390	NA	NA	NA	NA	NA	Very high	NA	NA	NA	NA	NA	NA	NA	NA	NA	0.6	2	NA	NA	NA	Unlikely	NA	NA	white	1	Unlikely	NA	NA	white
1170-08-25	-266389	NA	NA	NA	NA	NA	Very high	NA	NA	NA	NA	NA	NA	NA	NA	NA	0.6	2	NA	NA	NA	Unlikely	NA	NA	white	1	Unlikely	NA	NA	white
1170-08-26	-266388	NA	NA	NA	NA	NA	Very high	NA	NA	NA	NA	NA	NA	NA	NA	NA	0.6	2	NA	NA	NA	Unlikely	NA	NA	white	1	Unlikely	NA	NA	white
1170-08-27	-266387	NA	NA	NA	NA	NA	Very high	NA	NA	NA	NA	NA	NA	NA	NA	NA	0.6	2	NA	NA	NA	Unlikely	NA	NA	white	1	Unlikely	NA	NA	white
1170-08-28	-266386	NA	NA	NA	NA	NA	Very high	NA	NA	NA	NA	NA	NA	NA	NA	NA	0.6	2	NA	NA	NA	Unlikely	NA	NA	white	1	Unlikely	NA	NA	white
1170-08-29	-266385	NA	NA	NA	NA	NA	Very high	NA	NA	NA	NA	NA	NA	NA	NA	NA	0.6	2	NA	NA	NA	Unlikely	NA	NA	white	1	Unlikely	NA	NA	white
1170-08-30	-266384	NA	NA	NA	NA	NA	Very high	NA	NA	NA	NA	NA	NA	NA	NA	NA	0.6	2	NA	NA	NA	Unlikely	NA	NA	white	1	Unlikely	NA	NA	white
1170-08-31	-266383	NA	NA	NA	NA	NA	Very high	NA	NA	NA	NA	NA	NA	NA	NA	NA	0.6	2	NA	NA	NA	Unlikely	NA	NA	white	1	Unlikely	NA	NA	white
1170-09-01	-266382	NA	NA	NA	NA	NA	Very high	NA	NA	NA	NA	NA	NA	NA	NA	NA	0.6	2	NA	NA	NA	Unlikely	NA	NA	white	1	Unlikely	NA	NA	white
1170-09-02	-266381	NA	NA	NA	NA	NA	Very high	NA	NA	NA	NA	NA	NA	NA	NA	NA	0.6	2	NA	NA	NA	Unlikely	NA	NA	white	1	Unlikely	NA	NA	white
1170-09-03	-266380	NA	NA	NA	NA	NA	Very high	NA	NA	NA	NA	NA	NA	NA	NA	NA	0.6	2	NA	NA	NA	Unlikely	NA	NA	white	1	Unlikely	NA	NA	white
1170-09-04	-266379	NA	NA	NA	NA	NA	Very high	NA	NA	NA	NA	NA	NA	NA	NA	NA	0.6	2	NA	NA	NA	Unlikely	NA	NA	white	1	Unlikely	NA	NA	white
1170-09-05	-266378	NA	NA	NA	NA	NA	Very high	NA	NA	NA	NA	NA	NA	NA	NA	NA	0.6	2	NA	NA	NA	Unlikely	NA	NA	white	1	Unlikely	NA	NA	white
1170-09-06	-266377	NA	NA	NA	NA	NA	Very high	NA	NA	NA	NA	NA	NA	NA	NA	NA	0.6	2	NA	NA	NA	Unlikely	NA	NA	white	1	Unlikely	NA	NA	white
1170-09-07	-266376	NA	NA	NA	NA	NA	Very high	NA	NA	NA	NA	NA	NA	NA	NA	NA	0.6	2	NA	NA	NA	Unlikely	NA	NA	white	1	Unlikely	NA	NA	white
1170-09-08	-266375	NA	NA	NA	NA	NA	Very high	NA	NA	NA	NA	NA	NA	NA	NA	NA	0.6	2	NA	NA	NA	Unlikely	NA	NA	white	1	Unlikely	NA	NA	white
1170-09-09	-266374	NA	NA	NA	NA	NA	Very high	NA	NA	NA	NA	NA	NA	NA	NA	NA	0.6	2	NA	NA	NA	Unlikely	NA	NA	white	1	Unlikely	NA	NA	white
1170-09-10	-266373	NA	NA	NA	NA	NA	Very high	NA	NA	NA	NA	NA	NA	NA	NA	NA	0.6	2	NA	NA	NA	Unlikely	NA	NA	white	1	Unlikely	NA	NA	white
1170-09-11	-266372	NA	NA	NA	NA	NA	Very high	NA	NA	NA	NA	NA	NA	NA	NA	NA	0.6	2	NA	NA	NA	Unlikely	NA	NA	white	1	Unlikely	NA	NA	white
1170-09-12	-266371	16	0.131956	0.1076	0.0978	0.104209	Very high	127-0-25	NA	NA	NA	1170-09-12	NA	NA	NA	NA	0.6	2	NA	NA	NA	Unlikely	NA	NA	white	1	Unlikely	NA	NA	white
1170-09-13	-266370	NA	NA	NA	NA	NA	Very high	NA	NA	NA	NA	NA	NA	NA	NA	NA	0.6	2	NA	NA	NA	Unlikely	NA	NA	white	1	Unlikely	NA	NA	white
1170-09-14	-266369	NA	NA	NA	NA	NA	Very high	NA	NA	NA	NA	NA	NA	NA	NA	NA	0.6	2	NA	NA	NA	Unlikely	NA	NA	white	1	Unlikely	NA	NA	white
1170-09-15	-266368	NA	NA	NA	NA	NA	Very high	NA	NA	NA	NA	NA	NA	NA	NA	NA	0.6	2	NA	NA	NA	Unlikely	NA	NA	white	1	Unlikely	NA	NA	white
1170-09-16	-266367	NA	NA	NA	NA	NA	Very high	NA	NA	NA	NA	NA	NA	NA	NA	NA	0.6	2	NA	NA	NA	Unlikely	NA	NA	white	1	Unlikely	NA	NA	white
1170-09-17	-266366	NA	NA	NA	NA	NA	Very high	NA	NA	NA	NA	NA	NA	NA	NA	NA	0.6	2	NA	NA	NA	Unlikely	NA	NA	white	1	Unlikely	NA	NA	white
1170-09-18	-266365	NA	NA	NA	NA	NA	Very high	NA	NA	NA	NA	NA	NA	NA	NA	NA	0.6	2	NA	NA	NA	Unlikely	NA	NA	white	1	Unlikely	NA	NA	white
1170-09-19	-266364	NA	NA	NA	NA	NA	Very high	NA	NA	NA	NA	NA	NA	NA	NA	NA	0.6	2	NA	NA	NA	Unlikely	NA	NA	white	1	Unlikely	NA	NA	white
1170-09-20	-266363	NA	NA	NA	NA	NA	Very high	NA	NA	NA	NA	NA	NA	NA	NA	NA	0.6	2	NA	NA	NA	Unlikely	NA	NA	white	1	Unlikely	NA	NA	white
1170-09-21	-266362	NA	NA	NA	NA	NA	Very high	NA	NA	NA	NA	NA	NA	NA	NA	NA	0.6	2	NA	NA	NA	Unlikely	NA	NA	white	1	Unlikely	NA	NA	white
1170-09-22	-266361	NA	NA	NA	NA	NA	Very high	NA	NA	NA	NA	NA	NA	NA	NA	NA	0.6	2	NA	NA	NA	Unlikely	NA	NA	white	1	Unlikely	NA	NA	white
1170-09-23	-266360	NA	NA	NA	NA	NA	Very high	NA	NA	NA	NA	NA	NA	NA	NA	NA	0.6	2	NA	NA	NA	Unlikely	NA	NA	white	1	Unlikely	NA	NA	white
1170-09-24	-266359	NA	NA	NA	NA	NA	Very high	NA	NA	NA	NA	NA	NA	NA	NA	NA	0.6	2	NA	NA	NA	Unlikely	NA	NA	white	1	Unlikely	NA	NA	white
1170-09-25	-266358	NA	NA	NA	NA	NA	Very high	NA	NA	NA	NA	NA	NA	NA	NA	NA	0.6	2	NA	NA	NA	Unlikely	NA	NA	white	1	Unlikely	NA	NA	white
1170-09-26	-266357	NA	NA	NA	NA	NA	Very high	NA	NA	NA	NA	NA	NA	NA	NA	NA	0.6	2	NA	NA	NA	Unlikely	NA	NA	white	1	Unlikely	NA	NA	white
1170-09-27	-266356	NA	NA	NA	NA	NA	Very high	NA	NA	NA	NA	NA	NA	NA	NA	NA	0.6	2	NA	NA	NA	Unlikely	NA	NA	white	1	Unlikely	NA	NA	white
1170-09-28	-266355	NA	NA	NA	NA	NA	Very high	NA	NA	NA	NA	NA	NA	NA	NA	NA	0.6	2	NA	NA	NA	Unlikely	NA	NA	white	1	Unlikely	NA	NA	white
1170-09-29	-266354	NA	NA	NA	NA	NA	Very high	NA	NA	NA	NA	NA	NA	NA	NA	NA	0.6	2	NA	NA	NA	Unlikely	NA	NA	white	1	Unlikely	NA	NA	white
1170-09-30	-266353	NA	NA	NA	NA	NA	Very high	NA	NA	NA	NA	NA	NA	NA	NA	NA	0.6	2	NA	NA	NA	Unlikely	NA	NA	white	1	Unlikely	NA	NA	white
1170-10-01	-266352	NA	NA	NA	NA	NA	Very high	NA	NA	NA	NA	NA	NA	NA	NA	NA	0.6	2	NA	NA	NA	Unlikely	NA	NA	white	1	Unlikely	NA	NA	white
1170-10-02	-266351	NA	NA	NA	NA	NA	Very high	NA	NA	NA	NA	NA	NA	NA	NA	NA	0.6	2	NA	NA	NA	Unlikely	NA	NA	white	1	Unlikely	NA	NA	white
1170-10-03	-266350	NA	NA	NA	NA	NA	Very high	NA	NA	NA	NA	NA	NA	NA	NA	NA	0.6	2	NA	NA	NA	Unlikely	NA	NA	white	1	Unlikely	NA	NA	white
1170-10-04	-266349	NA	NA	NA	NA	NA	Very high	NA	NA	NA	NA	NA	NA	NA	NA	NA	0.6	2	NA	NA	NA	Unlikely	NA	NA	white	1	Unlikely	NA	NA	white
1170-10-05	-266348	NA	NA	NA	NA	NA	Very high	NA	NA	NA	NA	NA	NA	NA	NA	NA	0.6	2	NA	NA	NA	Unlikely	NA	NA	white	1	Unlikely	NA	NA	white
1170-10-06	-266347	NA	NA	NA	NA	NA	Very high	NA	NA	NA	NA	NA	NA	NA	NA	NA	0.6	2	NA	NA	NA	Unlikely	NA	NA	white	1	Unlikely	NA	NA	white
1170-10-07	-266346	NA	NA	NA	NA	NA	Very high	NA	NA	NA	NA	NA	NA	NA	NA	NA	0.6	2	NA	NA	NA	Unlikely	NA	NA	white	1	Unlikely	NA	NA	white
1170-10-08	-266345	NA	NA	NA	NA	NA	Very high	NA	NA	NA	NA	NA	NA	NA	NA	NA	0.6	2	NA	NA	NA	Unlikely	NA	NA	white	1	Unlikely	NA	NA	white
1170-10-09	-266344	NA	NA	NA	NA	NA	Very high	NA	NA	NA	NA	NA	NA	NA	NA	NA	0.6	2	NA	NA	NA	Unlikely	NA	NA	white	1	Unlikely	NA	NA	white
1170-10-10	-266343	NA	NA	NA	NA	NA	Very high	NA	NA	NA	NA	NA	NA	NA	NA	NA	0.6	2	NA	NA	NA	Unlikely	NA	NA	white	1	Unlikely	NA	NA	white
1170-10-11	-266342	NA	NA	NA	NA	NA	Very high	NA	NA	NA	NA	NA	NA	NA	NA	NA	0.6	2	NA	NA	NA	Unlikely	NA	NA	white	1	Unlikely	NA	NA	white
1170-10-12	-266341	15	0.141867	0.1149	0.1044	0.113563	Very high	127-0-25	NA	NA	NA	1170-10-12	NA	NA	NA	NA	0.6	2	NA	NA	NA	Unlikely	NA	NA	white	1	Unlikely	NA	NA	white
1170-10-13	-266340	NA	NA	NA	NA	NA	Very high	NA	NA	NA	NA	NA	NA	NA	NA	NA	0.6	2	NA	NA	NA	Unlikely	NA	NA	white	1	Unlikely	NA	NA	white
1170-10-14	-266339	NA	NA	NA	NA	NA	Very high	NA	NA	NA	NA	NA	NA	NA	NA	NA	0.6	2	NA	NA	NA	Unlikely	NA	NA	white	1	Unlikely	NA	NA	white
1170-10-15	-266338	NA	NA	NA	NA	NA	Very high	NA	NA	NA	NA	NA	NA	NA	NA	NA	0.6	2	NA	NA	NA	Unlikely	NA	NA	white	1	Unlikely	NA	NA	white
1170-10-16	-266337	NA	NA	NA	NA	NA	Very high	NA	NA	NA	NA	NA	NA	NA	NA	NA	0.6	2	NA	NA	NA	Unlikely	NA	NA	white	1	Unlikely	NA	NA	white
1170-10-17	-266336	NA	NA	NA	NA	NA	Very high	NA	NA	NA	NA	NA	NA	NA	NA	NA	0.6	2	NA	NA	NA	Unlikely	NA	NA	white	1	Unlikely	NA	NA	white
1170-10-18	-266335	NA	NA	NA	NA	NA	Very high	NA	NA	NA	NA	NA	NA	NA	NA	NA	0.6	2	NA	NA	NA	Unlikely	NA	NA	white	1	Unlikely	NA	NA	white
1170-10-19	-266334	NA	NA	NA	NA	NA	Very high	NA	NA	NA	NA	NA	NA	NA	NA	NA	0.6	2	NA	NA	NA	Unlikely	NA	NA	white	1	Unlikely	NA	NA	white
1170-10-20	-266333	NA	NA	NA	NA	NA	Very high	NA	NA	NA	NA	NA	NA	NA	NA	NA	0.6	2	NA	NA	NA	Unlikely	NA	NA	white	1	Unlikely	NA	NA	white
1170-10-21	-266332	NA	NA	NA	NA	NA	Very high	NA	NA	NA	NA	NA	NA	NA	NA	NA	0.6	2	NA	NA	NA	Unlikely	NA	NA	white	1	Unlikely	NA	NA	white
1170-10-22	-266331	NA	NA	NA	NA	NA	Very high	NA	NA	NA	NA	NA	NA	NA	NA	NA	0.6	2	NA	NA	NA	Unlikely	NA	NA	white	1	Unlikely	NA	NA	white
1170-10-23	-266330	NA	NA	NA	NA	NA	Very high	NA	NA	NA	NA	NA	NA	NA	NA	NA	0.6	2	NA	NA	NA	Unlikely	NA	NA	white	1	Unlikely	NA	NA	white
1170-10-24	-266329	NA	NA	NA	NA	NA	Very high	NA	NA	NA	NA	NA	NA	NA	NA	NA	0.6	2	NA	NA	NA	Unlikely	NA	NA	white	1	Unlikely	NA	NA	white
1170-10-25	-266328	NA	NA	NA	NA	NA	Very high	NA	NA	NA	NA	NA	NA	NA	NA	NA	0.6	2	NA	NA	NA	Unlikely	NA	NA	white	1	Unlikely	NA	NA	white
1170-10-26	-266327	NA	NA	NA	NA	NA	Very high	NA	NA	NA	NA	NA	NA	NA	NA	NA	0.6	2	NA	NA	NA	Unlikely	NA	NA	white	1	Unlikely	NA	NA	white
1170-10-27	-266326	NA	NA	NA	NA	NA	Very high	NA	NA	NA	NA	NA	NA	NA	NA	NA	0.6	2	NA	NA	NA	Unlikely	NA	NA	white	1	Unlikely	NA	NA	white
1170-10-28	-266325	NA	NA	NA	NA	NA	Very high	NA	NA	NA	NA	NA	NA	NA	NA	NA	0.6	2	NA	NA	NA	Unlikely	NA	NA	white	1	Unlikely	NA	NA	white
1170-10-29	-266324	NA	NA	NA	NA	NA	Very high	NA	NA	NA	NA	NA	NA	NA	NA	NA	0.6	2	NA	NA	NA	Unlikely	NA	NA	white	1	Unlikely	NA	NA	white
1170-10-30	-266323	NA	NA	NA	NA	NA	Very high	NA	NA	NA	NA	NA	NA	NA	NA	NA	0.6	2	NA	NA	NA	Unlikely	NA	NA	white	1	Unlikely	NA	NA	white
1170-10-31	-266322	NA	NA	NA	NA	NA	Very high	NA	NA	NA	NA	NA	NA	NA	NA	NA	0.6	2	NA	NA	NA	Unlikely	NA	NA	white	1	Unlikely	NA	NA	white
1170-11-01	-266321	NA	NA	NA	NA	NA	Very high	NA	NA	NA	NA	NA	NA	NA	NA	NA	0.6	2	NA	NA	NA	Low	-266321	-266321	254-232-200	1	Low	-266321	-266321	254-232-200
1170-11-02	-266320	NA	NA	NA	NA	NA	Very high	NA	NA	NA	NA	NA	NA	NA	NA	NA	0.6	2	NA	NA	NA	Low	NA	NA	254-232-200	1	Low	NA	NA	254-232-200
1170-11-03	-266319	NA	NA	NA	NA	NA	Very high	NA	NA	NA	NA	NA	NA	NA	NA	NA	0.6	2	NA	NA	NA	Low	NA	NA	254-232-200	1	Low	NA	NA	254-232-200
1170-11-04	-266318	NA	NA	NA	NA	NA	Very high	NA	NA	NA	NA	NA	NA	NA	NA	NA	0.6	2	NA	NA	NA	Low	NA	NA	254-232-200	1	Low	NA	NA	254-232-200
1170-11-05	-266317	NA	NA	NA	NA	NA	Very high	NA	NA	NA	NA	NA	NA	NA	NA	NA	0.6	2	NA	NA	NA	Low	NA	NA	254-232-200	1	Low	NA	NA	254-232-200
1170-11-06	-266316	NA	NA	NA	NA	NA	Very high	NA	NA	NA	NA	NA	NA	NA	NA	NA	0.6	2	NA	NA	NA	Low	NA	NA	254-232-200	1	Low	NA	NA	254-232-200
1170-11-07	-266315	NA	NA	NA	NA	NA	Very high	NA	NA	NA	NA	NA	NA	NA	NA	NA	0.6	2	NA	NA	NA	Low	NA	NA	254-232-200	1	Low	NA	NA	254-232-200
1170-11-08	-266314	NA	NA	NA	NA	NA	Very high	NA	NA	NA	NA	NA	NA	NA	NA	NA	0.6	2	NA	NA	NA	Low	NA	NA	254-232-200	1	Low	NA	NA	254-232-200
1170-11-09	-266313	NA	NA	NA	NA	NA	Very high	NA	NA	NA	NA	NA	NA	NA	NA	NA	0.6	2	NA	NA	NA	Low	NA	NA	254-232-200	1	Low	NA	NA	254-232-200
1170-11-10	-266312	NA	NA	NA	NA	NA	Very high	NA	NA	NA	NA	NA	NA	NA	NA	NA	0.6	2	NA	NA	NA	Low	NA	NA	254-232-200	1	Low	NA	NA	254-232-200
1170-11-11	-266311	NA	NA	NA	NA	NA	Very high	NA	NA	NA	NA	NA	NA	NA	NA	NA	0.6	2	NA	NA	NA	Low	NA	NA	254-232-200	1	Low	NA	NA	254-232-200
1170-11-12	-266310	14	0.152926	0.1255	0.1141	0.117639	Very high	127-0-25	NA	NA	NA	1170-11-12	NA	NA	NA	NA	0.6	2	NA	NA	NA	Low	NA	NA	254-232-200	1	Low	NA	NA	254-232-200
1170-11-13	-266309	NA	NA	NA	NA	NA	Very high	NA	NA	NA	NA	NA	NA	NA	NA	NA	0.6	2	NA	NA	NA	Low	NA	NA	254-232-200	1	Low	NA	NA	254-232-200
1170-11-14	-266308	NA	NA	NA	NA	NA	Very high	NA	NA	NA	NA	NA	NA	NA	NA	NA	0.6	2	NA	NA	NA	Low	NA	NA	254-232-200	1	Low	NA	NA	254-232-200
1170-11-15	-266307	NA	NA	NA	NA	NA	Very high	NA	NA	NA	NA	NA	NA	NA	NA	NA	0.6	2	NA	NA	NA	Low	NA	NA	254-232-200	1	Low	NA	NA	254-232-200
1170-11-16	-266306	NA	NA	NA	NA	NA	Very high	NA	NA	NA	NA	NA	NA	NA	NA	NA	0.6	2	NA	NA	NA	Low	NA	NA	254-232-200	1	Low	NA	NA	254-232-200
1170-11-17	-266305	NA	NA	NA	NA	NA	Very high	NA	NA	NA	NA	NA	NA	NA	NA	NA	0.6	2	NA	NA	NA	Low	NA	NA	254-232-200	1	Low	NA	NA	254-232-200
1170-11-18	-266304	NA	NA	NA	NA	NA	Very high	NA	NA	NA	NA	NA	NA	NA	NA	NA	0.6	2	NA	NA	NA	Low	NA	NA	254-232-200	1	Low	NA	NA	254-232-200
1170-11-19	-266303	NA	NA	NA	NA	NA	Very high	NA	NA	NA	NA	NA	NA	NA	NA	NA	0.6	2	NA	NA	NA	Low	NA	NA	254-232-200	1	Low	NA	NA	254-232-200
1170-11-20	-266302	NA	NA	NA	NA	NA	Very high	NA	NA	NA	NA	NA	NA	NA	NA	NA	0.6	2	NA	NA	NA	Low	NA	NA	254-232-200	1	Low	NA	NA	254-232-200
1170-11-21	-266301	NA	NA	NA	NA	NA	Very high	NA	NA	NA	NA	NA	NA	NA	NA	NA	0.6	2	NA	NA	NA	Low	NA	NA	254-232-200	1	Low	NA	NA	254-232-200
1170-11-22	-266300	NA	NA	NA	NA	NA	Very high	NA	NA	NA	NA	NA	NA	NA	NA	NA	0.6	2	NA	NA	NA	Low	NA	NA	254-232-200	1	Low	NA	NA	254-232-200
1170-11-23	-266299	NA	NA	NA	NA	NA	Very high	NA	NA	NA	NA	NA	NA	NA	NA	NA	0.6	2	NA	NA	NA	Low	NA	NA	254-232-200	1	Low	NA	NA	254-232-200
1170-11-24	-266298	NA	NA	NA	NA	NA	Very high	NA	NA	NA	NA	NA	NA	NA	NA	NA	0.6	2	NA	NA	NA	Low	NA	NA	254-232-200	1	Low	NA	NA	254-232-200
1170-11-25	-266297	NA	NA	NA	NA	NA	Very high	NA	NA	NA	NA	NA	NA	NA	NA	NA	0.6	2	NA	NA	NA	Low	NA	NA	254-232-200	1	Low	NA	NA	254-232-200
1170-11-26	-266296	NA	NA	NA	NA	NA	Very high	NA	NA	NA	NA	NA	NA	NA	NA	NA	0.6	2	NA	NA	NA	Low	NA	NA	254-232-200	1	Low	NA	NA	254-232-200
1170-11-27	-266295	NA	NA	NA	NA	NA	Very high	NA	NA	NA	NA	NA	NA	NA	NA	NA	0.6	2	NA	NA	NA	Low	NA	NA	254-232-200	1	Low	NA	NA	254-232-200
1170-11-28	-266294	NA	NA	NA	NA	NA	Very high	NA	NA	NA	NA	NA	NA	NA	NA	NA	0.6	2	NA	NA	NA	Low	NA	NA	254-232-200	1	Low	NA	NA	254-232-200
1170-11-29	-266293	NA	NA	NA	NA	NA	Very high	NA	NA	NA	NA	NA	NA	NA	NA	NA	0.6	2	NA	NA	NA	Low	NA	NA	254-232-200	1	Low	NA	NA	254-232-200
1170-11-30	-266292	NA	NA	NA	NA	NA	Very high	NA	NA	NA	NA	NA	NA	NA	NA	NA	0.6	2	NA	NA	NA	Low	NA	NA	254-232-200	1	Low	NA	NA	254-232-200
1170-12-01	-266291	NA	NA	NA	NA	NA	Very high	NA	NA	NA	NA	NA	NA	NA	NA	NA	0.6	2	NA	NA	NA	Low	NA	NA	254-232-200	1	Low	NA	NA	254-232-200
1170-12-02	-266290	NA	NA	NA	NA	NA	Very high	NA	NA	NA	NA	NA	NA	NA	NA	NA	0.6	2	NA	NA	NA	Low	NA	NA	254-232-200	1	Low	NA	NA	254-232-200
1170-12-03	-266289	NA	NA	NA	NA	NA	Very high	NA	NA	NA	NA	NA	NA	NA	NA	NA	0.6	2	NA	NA	NA	Low	NA	NA	254-232-200	1	Low	NA	NA	254-232-200
1170-12-04	-266288	NA	NA	NA	NA	NA	Very high	NA	NA	NA	NA	NA	NA	NA	NA	NA	0.6	2	NA	NA	NA	Low	NA	NA	254-232-200	1	Low	NA	NA	254-232-200
1170-12-05	-266287	NA	NA	NA	NA	NA	Very high	NA	NA	NA	NA	NA	NA	NA	NA	NA	0.6	2	NA	NA	NA	Low	NA	NA	254-232-200	1	Low	NA	NA	254-232-200
1170-12-06	-266286	NA	NA	NA	NA	NA	Very high	NA	NA	NA	NA	NA	NA	NA	NA	NA	0.6	2	NA	NA	NA	Low	NA	NA	254-232-200	1	Low	NA	NA	254-232-200
1170-12-07	-266285	NA	NA	NA	NA	NA	Very high	NA	NA	NA	NA	NA	NA	NA	NA	NA	0.6	2	NA	NA	NA	Low	NA	NA	254-232-200	1	Low	NA	NA	254-232-200
1170-12-08	-266284	NA	NA	NA	NA	NA	Very high	NA	NA	NA	NA	NA	NA	NA	NA	NA	0.6	2	NA	NA	NA	Low	NA	NA	254-232-200	1	Low	NA	NA	254-232-200
1170-12-09	-266283	NA	NA	NA	NA	NA	Very high	NA	NA	NA	NA	NA	NA	NA	NA	NA	0.6	2	NA	NA	NA	Low	NA	NA	254-232-200	1	Low	NA	NA	254-232-200
1170-12-10	-266282	NA	NA	NA	NA	NA	Very high	NA	NA	NA	NA	NA	NA	NA	NA	NA	0.6	2	NA	NA	NA	Low	NA	NA	254-232-200	1	Low	NA	NA	254-232-200
1170-12-11	-266281	NA	NA	NA	NA	NA	Very high	NA	NA	NA	NA	NA	NA	NA	NA	NA	0.6	2	NA	NA	NA	Low	NA	NA	254-232-200	1	Low	NA	NA	254-232-200
1170-12-12	-266280	13	0.164911	0.135	0.1228	0.121574	Very high	127-0-25	NA	NA	NA	1170-12-12	NA	NA	NA	NA	0.6	2	NA	NA	NA	Low	NA	NA	254-232-200	1	Low	NA	NA	254-232-200
1170-12-13	-266279	NA	NA	NA	NA	NA	Very high	NA	NA	NA	NA	NA	NA	NA	NA	NA	0.6	2	NA	NA	NA	Low	NA	NA	254-232-200	1	Low	NA	NA	254-232-200
1170-12-14	-266278	NA	NA	NA	NA	NA	Very high	NA	NA	NA	NA	NA	NA	NA	NA	NA	0.6	2	NA	NA	NA	Low	NA	NA	254-232-200	1	Low	NA	NA	254-232-200
1170-12-15	-266277	NA	NA	NA	NA	NA	Very high	NA	NA	NA	NA	NA	NA	NA	NA	NA	0.6	2	NA	NA	NA	Low	NA	NA	254-232-200	1	Low	NA	NA	254-232-200
1170-12-16	-266276	NA	NA	NA	NA	NA	Very high	NA	NA	NA	NA	NA	NA	NA	NA	NA	0.6	2	NA	NA	NA	Low	NA	NA	254-232-200	1	Low	NA	NA	254-232-200
1170-12-17	-266275	NA	NA	NA	NA	NA	Very high	NA	NA	NA	NA	NA	NA	NA	NA	NA	0.6	2	NA	NA	NA	Low	NA	-266275	254-232-200	1	Low	NA	-266275	254-232-200
1170-12-18	-266274	NA	NA	NA	NA	NA	Very high	NA	NA	NA	NA	NA	NA	NA	NA	NA	0.6	2	NA	NA	NA	Low	NA	NA	254-232-200	1	Low	NA	NA	254-232-200
1170-12-19	-266273	NA	NA	NA	NA	NA	Very high	NA	NA	NA	NA	NA	NA	NA	NA	NA	0.6	2	NA	NA	NA	Low	NA	NA	254-232-200	1	Low	NA	NA	254-232-200
1170-12-20	-266272	NA	NA	NA	NA	NA	Very high	NA	NA	NA	NA	NA	NA	NA	NA	NA	0.6	2	NA	NA	NA	Low	NA	NA	254-232-200	1	Low	NA	NA	254-232-200
1170-12-21	-266271	NA	NA	NA	NA	NA	Very high	NA	NA	NA	NA	NA	NA	NA	NA	NA	0.6	2	NA	NA	NA	Low	NA	NA	254-232-200	1	Low	NA	NA	254-232-200
1170-12-22	-266270	NA	NA	NA	NA	NA	Very high	NA	NA	NA	NA	NA	NA	NA	NA	NA	0.6	2	NA	NA	NA	Low	NA	NA	254-232-200	1	Low	NA	NA	254-232-200
1170-12-23	-266269	NA	NA	NA	NA	NA	Very high	NA	NA	NA	NA	NA	NA	NA	NA	NA	0.6	2	NA	NA	NA	Low	NA	NA	254-232-200	1	Low	NA	NA	254-232-200
1170-12-24	-266268	NA	NA	NA	NA	NA	Very high	NA	NA	NA	NA	NA	NA	NA	NA	NA	0.6	2	NA	NA	NA	Low	NA	NA	254-232-200	1	Low	NA	NA	254-232-200
1170-12-25	-266267	NA	NA	NA	NA	NA	Very high	NA	NA	NA	NA	NA	NA	NA	NA	NA	0.6	2	NA	NA	NA	Low	NA	NA	254-232-200	1	Low	NA	NA	254-232-200
1170-12-26	-266266	NA	NA	NA	NA	NA	Very high	NA	NA	NA	NA	NA	NA	NA	NA	NA	0.6	2	NA	NA	NA	Low	NA	NA	254-232-200	1	Low	NA	NA	254-232-200
1170-12-27	-266265	NA	NA	NA	NA	NA	Very high	NA	NA	NA	NA	NA	NA	NA	NA	NA	0.6	2	NA	NA	NA	Low	NA	NA	254-232-200	1	Low	NA	NA	254-232-200
1170-12-28	-266264	NA	NA	NA	NA	NA	Very high	NA	NA	NA	NA	NA	NA	NA	NA	NA	0.6	2	NA	NA	NA	Low	NA	NA	254-232-200	1	Low	NA	NA	254-232-200
1170-12-29	-266263	NA	NA	NA	NA	NA	Very high	NA	NA	NA	NA	NA	NA	NA	NA	NA	0.6	2	NA	NA	NA	Low	NA	NA	254-232-200	1	Low	NA	NA	254-232-200
1170-12-30	-266262	NA	NA	NA	NA	NA	Very high	NA	NA	NA	NA	NA	NA	NA	NA	NA	0.6	2	NA	NA	NA	Low	NA	NA	254-232-200	1	Low	NA	NA	254-232-200
1170-12-31	-266261	NA	NA	NA	NA	NA	Very high	NA	NA	NA	NA	NA	NA	NA	NA	NA	0.6	2	NA	NA	NA	Low	NA	NA	254-232-200	1	Low	NA	NA	254-232-200
1171-01-01	-266260	NA	NA	NA	NA	NA	Very high	NA	NA	NA	NA	NA	NA	NA	NA	NA	0.6	2	NA	NA	NA	Low	NA	NA	254-232-200	1	Low	NA	NA	254-232-200
1171-01-02	-266259	NA	NA	NA	NA	NA	Very high	NA	NA	NA	NA	NA	NA	NA	NA	NA	0.6	2	NA	NA	NA	Low	NA	NA	254-232-200	1	Low	NA	NA	254-232-200
1171-01-03	-266258	NA	NA	NA	NA	NA	Very high	NA	NA	NA	NA	NA	NA	NA	NA	NA	0.6	2	NA	NA	NA	Low	NA	NA	254-232-200	1	Low	NA	NA	254-232-200
1171-01-04	-266257	NA	NA	NA	NA	NA	Very high	NA	NA	NA	NA	NA	NA	NA	NA	NA	0.6	2	NA	NA	NA	Low	NA	NA	254-232-200	1	Low	NA	NA	254-232-200
1171-01-05	-266256	NA	NA	NA	NA	NA	Very high	NA	NA	NA	NA	NA	NA	NA	NA	NA	0.6	2	NA	NA	NA	Low	NA	NA	254-232-200	1	Low	NA	NA	254-232-200
1171-01-06	-266255	NA	NA	NA	NA	NA	Very high	NA	NA	NA	NA	NA	NA	NA	NA	NA	0.6	2	NA	NA	NA	Low	NA	NA	254-232-200	1	Low	NA	NA	254-232-200
1171-01-07	-266254	NA	NA	NA	NA	NA	Very high	NA	NA	NA	NA	NA	NA	NA	NA	NA	0.6	2	NA	NA	NA	Low	NA	NA	254-232-200	1	Low	NA	NA	254-232-200
1171-01-08	-266253	NA	NA	NA	NA	NA	Very high	NA	NA	NA	NA	NA	NA	NA	NA	NA	0.6	2	NA	NA	NA	Low	NA	NA	254-232-200	1	Low	NA	NA	254-232-200
1171-01-09	-266252	NA	NA	NA	NA	NA	Very high	NA	NA	NA	NA	NA	NA	NA	NA	NA	0.6	2	NA	NA	NA	Low	NA	NA	254-232-200	1	Low	NA	NA	254-232-200
1171-01-10	-266251	NA	NA	NA	NA	NA	Very high	NA	NA	NA	NA	NA	NA	NA	NA	NA	0.6	2	NA	NA	NA	Low	NA	NA	254-232-200	1	Low	NA	NA	254-232-200
1171-01-11	-266250	NA	NA	NA	NA	NA	Very high	NA	NA	NA	NA	NA	NA	NA	NA	NA	0.6	2	NA	NA	NA	Low	NA	NA	254-232-200	1	Low	NA	NA	254-232-200
1171-01-12	-266249	12	0.176895	0.1392	0.1265	0.132863	Very high	127-0-25	NA	NA	NA	1171-01-12	NA	NA	NA	NA	0.6	2	NA	NA	NA	Low	NA	NA	254-232-200	1	Low	NA	NA	254-232-200
1171-01-13	-266248	NA	NA	NA	NA	NA	Very high	NA	NA	NA	NA	NA	NA	NA	NA	NA	0.6	2	NA	NA	NA	Low	NA	NA	254-232-200	1	Low	NA	NA	254-232-200
1171-01-14	-266247	NA	NA	NA	NA	NA	Very high	NA	NA	NA	NA	NA	NA	NA	NA	NA	0.6	2	NA	NA	NA	Low	NA	NA	254-232-200	1	Low	NA	NA	254-232-200
1171-01-15	-266246	NA	NA	NA	NA	NA	Very high	NA	NA	NA	NA	NA	NA	NA	NA	NA	0.6	2	NA	NA	NA	Low	NA	NA	254-232-200	1	Low	NA	NA	254-232-200
1171-01-16	-266245	NA	NA	NA	NA	NA	Very high	NA	NA	NA	NA	NA	NA	NA	NA	NA	0.6	2	NA	NA	NA	Low	NA	NA	254-232-200	1	Low	NA	NA	254-232-200
1171-01-17	-266244	NA	NA	NA	NA	NA	Very high	NA	NA	NA	NA	NA	NA	NA	NA	NA	0.6	2	NA	NA	NA	Low	NA	NA	254-232-200	1	Low	NA	NA	254-232-200
1171-01-18	-266243	NA	NA	NA	NA	NA	Very high	NA	NA	NA	NA	NA	NA	NA	NA	NA	0.6	2	NA	NA	NA	Low	NA	NA	254-232-200	1	Low	NA	NA	254-232-200
1171-01-19	-266242	NA	NA	NA	NA	NA	Very high	NA	NA	NA	NA	NA	NA	NA	NA	NA	0.6	2	NA	NA	NA	Low	NA	NA	254-232-200	1	Low	NA	NA	254-232-200
1171-01-20	-266241	NA	NA	NA	NA	NA	Very high	NA	NA	NA	NA	NA	NA	NA	NA	NA	0.6	2	NA	NA	NA	Low	NA	NA	254-232-200	1	Low	NA	NA	254-232-200
1171-01-21	-266240	NA	NA	NA	NA	NA	Very high	NA	NA	NA	NA	NA	NA	NA	NA	NA	0.6	2	NA	NA	NA	Low	NA	NA	254-232-200	1	Low	NA	NA	254-232-200
1171-01-22	-266239	NA	NA	NA	NA	NA	Very high	NA	NA	NA	NA	NA	NA	NA	NA	NA	0.6	2	NA	NA	NA	Low	NA	NA	254-232-200	1	Low	NA	NA	254-232-200
1171-01-23	-266238	NA	NA	NA	NA	NA	Very high	NA	NA	NA	NA	NA	NA	NA	NA	NA	0.6	2	NA	NA	NA	Low	NA	NA	254-232-200	1	Low	NA	NA	254-232-200
1171-01-24	-266237	NA	NA	NA	NA	NA	Very high	NA	NA	NA	NA	NA	NA	NA	NA	NA	0.6	2	NA	NA	NA	Low	NA	NA	254-232-200	1	Low	NA	NA	254-232-200
1171-01-25	-266236	NA	NA	NA	NA	NA	Very high	NA	NA	NA	NA	NA	NA	NA	NA	NA	0.6	2	NA	NA	NA	Low	NA	NA	254-232-200	1	Low	NA	NA	254-232-200
1171-01-26	-266235	NA	NA	NA	NA	NA	Very high	NA	NA	NA	NA	NA	NA	NA	NA	NA	0.6	2	NA	NA	NA	Low	NA	NA	254-232-200	1	Low	NA	NA	254-232-200
1171-01-27	-266234	NA	NA	NA	NA	NA	Very high	NA	NA	NA	NA	NA	NA	NA	NA	NA	0.6	2	NA	NA	NA	Low	NA	NA	254-232-200	1	Low	NA	NA	254-232-200
1171-01-28	-266233	NA	NA	NA	NA	NA	Very high	NA	NA	NA	NA	NA	NA	NA	NA	NA	0.6	2	NA	NA	NA	Low	NA	NA	254-232-200	1	Low	NA	NA	254-232-200
1171-01-29	-266232	NA	NA	NA	NA	NA	Very high	NA	NA	NA	NA	NA	NA	NA	NA	NA	0.6	2	NA	NA	NA	Low	NA	NA	254-232-200	1	Low	NA	NA	254-232-200
1171-01-30	-266231	NA	NA	NA	NA	NA	Very high	NA	NA	NA	NA	NA	NA	NA	NA	NA	0.6	2	NA	NA	NA	Low	NA	NA	254-232-200	1	Low	NA	NA	254-232-200
1171-01-31	-266230	NA	NA	NA	NA	NA	Very high	NA	NA	NA	NA	NA	NA	NA	NA	NA	0.6	2	NA	NA	NA	Low	NA	NA	254-232-200	1	Low	NA	NA	254-232-200
1171-02-01	-266229	NA	NA	NA	NA	NA	Very high	NA	NA	NA	NA	NA	NA	NA	NA	NA	0.6	2	NA	NA	NA	Medium	-266229	NA	253-180-732	1	High	-266229	NA	239-101-72
1171-02-02	-266228	NA	NA	NA	NA	NA	Very high	NA	NA	NA	NA	NA	NA	NA	NA	NA	0.6	2	NA	NA	NA	Medium	NA	NA	253-180-732	1	High	NA	NA	239-101-72
1171-02-03	-266227	NA	NA	NA	NA	NA	Very high	NA	NA	NA	NA	NA	NA	NA	NA	NA	0.6	2	NA	NA	NA	Medium	NA	NA	253-180-732	1	High	NA	NA	239-101-72
1171-02-04	-266226	NA	NA	NA	NA	NA	Very high	NA	NA	NA	NA	NA	NA	NA	NA	NA	0.6	2	NA	NA	NA	Medium	NA	NA	253-180-732	1	High	NA	NA	239-101-72
1171-02-05	-266225	NA	NA	NA	NA	NA	Very high	NA	NA	NA	NA	NA	NA	NA	NA	NA	0.6	2	NA	NA	NA	Medium	NA	NA	253-180-732	1	High	NA	NA	239-101-72
1171-02-06	-266224	NA	NA	NA	NA	NA	Very high	NA	NA	NA	NA	NA	NA	NA	NA	NA	0.6	2	NA	NA	NA	Medium	NA	NA	253-180-732	1	High	NA	NA	239-101-72
1171-02-07	-266223	NA	NA	NA	NA	NA	Very high	NA	NA	NA	NA	NA	NA	NA	NA	NA	0.6	2	NA	NA	NA	Medium	NA	NA	253-180-732	1	High	NA	NA	239-101-72
1171-02-08	-266222	NA	NA	NA	NA	NA	Very high	NA	NA	NA	NA	NA	NA	NA	NA	NA	0.6	2	NA	NA	NA	Medium	NA	NA	253-180-732	1	High	NA	NA	239-101-72
1171-02-09	-266221	NA	NA	NA	NA	NA	Very high	NA	NA	NA	NA	NA	NA	NA	NA	NA	0.6	2	NA	NA	NA	Medium	NA	NA	253-180-732	1	High	NA	NA	239-101-72
1171-02-10	-266220	NA	NA	NA	NA	NA	Very high	NA	NA	NA	NA	NA	NA	NA	NA	NA	0.6	2	NA	NA	NA	Medium	NA	NA	253-180-732	1	High	NA	NA	239-101-72
1171-02-11	-266219	NA	NA	NA	NA	NA	Very high	NA	NA	NA	NA	NA	NA	NA	NA	NA	0.6	2	NA	NA	NA	Medium	NA	NA	253-180-732	1	High	NA	NA	239-101-72
1171-02-12	-266218	11	0.187394	0.1516	0.1379	0.126961	Very high	127-0-25	NA	NA	NA	1171-02-12	NA	NA	NA	NA	0.6	2	NA	NA	NA	Medium	NA	NA	253-180-732	1	High	NA	NA	239-101-72
1171-02-13	-266217	NA	NA	NA	NA	NA	Very high	NA	NA	NA	NA	NA	NA	NA	NA	NA	0.6	2	NA	NA	NA	Medium	NA	NA	253-180-732	1	High	NA	NA	239-101-72
1171-02-14	-266216	NA	NA	NA	NA	NA	Very high	NA	NA	NA	NA	NA	NA	NA	NA	NA	0.6	2	NA	NA	NA	Medium	NA	NA	253-180-732	1	High	NA	NA	239-101-72
1171-02-15	-266215	NA	NA	NA	NA	NA	Very high	NA	NA	NA	NA	NA	NA	NA	NA	NA	0.6	2	NA	NA	NA	Medium	NA	NA	253-180-732	1	High	NA	NA	239-101-72
1171-02-16	-266214	NA	NA	NA	NA	NA	Very high	NA	NA	NA	NA	NA	NA	NA	NA	NA	0.6	2	NA	NA	NA	Medium	NA	NA	253-180-732	1	High	NA	NA	239-101-72
1171-02-17	-266213	NA	NA	NA	NA	NA	Very high	NA	NA	NA	NA	NA	NA	NA	NA	NA	0.6	2	NA	NA	NA	Medium	NA	NA	253-180-732	1	High	NA	NA	239-101-72
1171-02-18	-266212	NA	NA	NA	NA	NA	Very high	NA	NA	NA	NA	NA	NA	NA	NA	NA	0.6	2	NA	NA	NA	Medium	NA	NA	253-180-732	1	High	NA	NA	239-101-72
1171-02-19	-266211	NA	NA	NA	NA	NA	Very high	NA	NA	NA	NA	NA	NA	NA	NA	NA	0.6	2	NA	NA	NA	Medium	NA	NA	253-180-732	1	High	NA	NA	239-101-72
1171-02-20	-266210	NA	NA	NA	NA	NA	Very high	NA	NA	NA	NA	NA	NA	NA	NA	NA	0.6	2	NA	NA	NA	Medium	NA	NA	253-180-732	1	High	NA	NA	239-101-72
1171-02-21	-266209	NA	NA	NA	NA	NA	Very high	NA	NA	NA	NA	NA	NA	NA	NA	NA	0.6	2	NA	NA	NA	Medium	NA	NA	253-180-732	1	High	NA	NA	239-101-72
1171-02-22	-266208	NA	NA	NA	NA	NA	Very high	NA	NA	NA	NA	NA	NA	NA	NA	NA	0.6	2	NA	NA	NA	Medium	NA	NA	253-180-732	1	High	NA	NA	239-101-72
1171-02-23	-266207	NA	NA	NA	NA	NA	Very high	NA	NA	NA	NA	NA	NA	NA	NA	NA	0.6	2	NA	NA	NA	Medium	NA	NA	253-180-732	1	High	NA	NA	239-101-72
1171-02-24	-266206	NA	NA	NA	NA	NA	Very high	NA	NA	NA	NA	NA	NA	NA	NA	NA	0.6	2	NA	NA	NA	Medium	NA	NA	253-180-732	1	High	NA	NA	239-101-72
1171-02-25	-266205	NA	NA	NA	NA	NA	Very high	NA	NA	NA	NA	NA	NA	NA	NA	NA	0.6	2	NA	NA	NA	Medium	NA	NA	253-180-732	1	High	NA	NA	239-101-72
1171-02-26	-266204	NA	NA	NA	NA	NA	Very high	NA	NA	NA	NA	NA	NA	NA	NA	NA	0.6	2	NA	NA	NA	Medium	NA	NA	253-180-732	1	High	NA	NA	239-101-72
1171-02-27	-266203	NA	NA	NA	NA	NA	Very high	NA	NA	NA	NA	NA	NA	NA	NA	NA	0.6	2	NA	NA	NA	Medium	NA	NA	253-180-732	1	High	NA	NA	239-101-72
1171-02-28	-266202	NA	NA	NA	NA	NA	Very high	NA	NA	NA	NA	NA	NA	NA	NA	NA	0.6	2	NA	NA	NA	Medium	NA	NA	253-180-732	1	High	NA	NA	239-101-72
1171-03-01	-266201	NA	NA	NA	NA	NA	Very high	NA	NA	NA	NA	NA	NA	NA	NA	NA	0.6	2	NA	NA	NA	Medium	NA	NA	253-180-732	1	High	NA	NA	239-101-72
1171-03-02	-266200	NA	NA	NA	NA	NA	Very high	NA	NA	NA	NA	NA	NA	NA	NA	NA	0.6	2	NA	NA	NA	Medium	NA	NA	253-180-732	1	High	NA	NA	239-101-72
1171-03-03	-266199	NA	NA	NA	NA	NA	Very high	NA	NA	NA	NA	NA	NA	NA	NA	NA	0.6	2	NA	NA	NA	Medium	NA	NA	253-180-732	1	High	NA	NA	239-101-72
1171-03-04	-266198	NA	NA	NA	NA	NA	Very high	NA	NA	NA	NA	NA	NA	NA	NA	NA	0.6	2	NA	NA	NA	Medium	NA	NA	253-180-732	1	High	NA	NA	239-101-72
1171-03-05	-266197	NA	NA	NA	NA	NA	Very high	NA	NA	NA	NA	NA	NA	NA	NA	NA	0.6	2	NA	NA	NA	Medium	NA	NA	253-180-732	1	High	NA	NA	239-101-72
1171-03-06	-266196	NA	NA	NA	NA	NA	Very high	NA	NA	NA	NA	NA	NA	NA	NA	NA	0.6	2	NA	NA	NA	Medium	NA	NA	253-180-732	1	High	NA	NA	239-101-72
1171-03-07	-266195	NA	NA	NA	NA	NA	Very high	NA	NA	NA	NA	NA	NA	NA	NA	NA	0.6	2	NA	NA	NA	Medium	NA	NA	253-180-732	1	High	NA	NA	239-101-72
1171-03-08	-266194	NA	NA	NA	NA	NA	Very high	NA	NA	NA	NA	NA	NA	NA	NA	NA	0.6	2	NA	NA	NA	Medium	NA	NA	253-180-732	1	High	NA	NA	239-101-72
1171-03-09	-266193	NA	NA	NA	NA	NA	Very high	NA	NA	NA	NA	NA	NA	NA	NA	NA	0.6	2	NA	NA	NA	Medium	NA	NA	253-180-732	1	High	NA	NA	239-101-72
1171-03-10	-266192	NA	NA	NA	NA	NA	Very high	NA	NA	NA	NA	NA	NA	NA	NA	NA	0.6	2	NA	NA	NA	Medium	NA	NA	253-180-732	1	High	NA	NA	239-101-72
1171-03-11	-266191	NA	NA	NA	NA	NA	Very high	NA	NA	NA	NA	NA	NA	NA	NA	NA	0.6	2	NA	NA	NA	Medium	NA	NA	253-180-732	1	High	NA	NA	239-101-72
1171-03-12	-266190	10	0.195107	0.1525	0.1386	0.120415	Very high	127-0-25	NA	NA	NA	1171-03-12	NA	-266189	NA	NA	0.6	2	NA	NA	NA	Medium	NA	NA	253-180-732	1	High	NA	NA	239-101-72
1171-03-13	-266189	NA	NA	NA	NA	NA	Very high	NA	NA	NA	NA	NA	NA	NA	NA	NA	0.6	2	NA	NA	NA	Medium	NA	NA	253-180-732	1	High	NA	NA	239-101-72
1171-03-14	-266188	NA	NA	NA	NA	NA	Very high	NA	NA	NA	NA	NA	NA	NA	NA	NA	0.6	2	NA	NA	NA	Medium	NA	NA	253-180-732	1	High	NA	NA	239-101-72
1171-03-15	-266187	NA	NA	NA	NA	NA	Very high	NA	NA	NA	NA	NA	NA	NA	NA	NA	0.6	2	NA	NA	NA	Medium	NA	NA	253-180-732	1	High	NA	NA	239-101-72
1171-03-16	-266186	NA	NA	NA	NA	NA	Very high	NA	NA	NA	NA	NA	NA	NA	NA	NA	0.6	2	NA	NA	NA	Medium	NA	NA	253-180-732	1	High	NA	NA	239-101-72
1171-03-17	-266185	NA	NA	NA	NA	NA	Very high	NA	NA	NA	NA	NA	NA	NA	NA	NA	0.6	2	NA	NA	NA	Medium	NA	NA	253-180-732	1	High	NA	NA	239-101-72
1171-03-18	-266184	NA	NA	NA	NA	NA	Very high	NA	NA	NA	NA	NA	NA	NA	NA	NA	0.6	2	NA	NA	NA	Medium	NA	-266184	253-180-732	1	High	NA	-266184	239-101-72
1171-03-19	-266183	NA	NA	NA	NA	NA	Very high	NA	NA	NA	NA	NA	NA	NA	NA	NA	0.6	2	NA	NA	NA	Medium	NA	NA	253-180-732	1	High	NA	NA	239-101-72
1171-03-20	-266182	NA	NA	NA	NA	NA	Very high	NA	NA	NA	NA	NA	NA	NA	NA	NA	0.6	2	NA	NA	NA	Medium	NA	NA	253-180-732	1	High	NA	NA	239-101-72
1171-03-21	-266181	NA	NA	NA	NA	NA	Very high	NA	NA	NA	NA	NA	NA	NA	NA	NA	0.6	2	NA	NA	NA	Medium	NA	NA	253-180-732	1	High	NA	NA	239-101-72
1171-03-22	-266180	NA	NA	NA	NA	NA	Very high	NA	NA	NA	NA	NA	NA	NA	NA	NA	0.6	2	NA	NA	NA	Medium	NA	NA	253-180-732	1	High	NA	NA	239-101-72
1171-03-23	-266179	NA	NA	NA	NA	NA	Very high	NA	NA	NA	NA	NA	NA	NA	NA	NA	0.6	2	NA	NA	NA	Medium	NA	NA	253-180-732	1	High	NA	NA	239-101-72
1171-03-24	-266178	NA	NA	NA	NA	NA	Very high	NA	NA	NA	NA	NA	NA	NA	NA	NA	0.6	2	NA	NA	NA	Medium	NA	NA	253-180-732	1	High	NA	NA	239-101-72
1171-03-25	-266177	NA	NA	NA	NA	NA	Very high	NA	NA	NA	NA	NA	NA	NA	NA	NA	0.6	2	NA	NA	NA	Medium	NA	NA	253-180-732	1	High	NA	NA	239-101-72
1171-03-26	-266176	NA	NA	NA	NA	NA	Very high	NA	NA	NA	NA	NA	NA	NA	NA	NA	0.6	2	NA	NA	NA	Medium	NA	NA	253-180-732	1	High	NA	NA	239-101-72
1171-03-27	-266175	NA	NA	NA	NA	NA	Very high	NA	NA	NA	NA	NA	NA	NA	NA	NA	0.6	2	NA	NA	NA	Medium	NA	NA	253-180-732	1	High	NA	NA	239-101-72
1171-03-28	-266174	NA	NA	NA	NA	NA	Very high	NA	NA	NA	NA	NA	NA	NA	NA	NA	0.6	2	NA	NA	NA	Medium	NA	NA	253-180-732	1	High	NA	NA	239-101-72
1171-03-29	-266173	NA	NA	NA	NA	NA	Very high	NA	NA	NA	NA	NA	NA	NA	NA	NA	0.6	2	NA	NA	NA	Medium	NA	NA	253-180-732	1	High	NA	NA	239-101-72
1171-03-30	-266172	NA	NA	NA	NA	NA	Very high	NA	NA	NA	NA	NA	NA	NA	NA	NA	0.6	2	NA	NA	NA	Medium	NA	NA	253-180-732	1	High	NA	NA	239-101-72
1171-03-31	-266171	NA	NA	NA	NA	NA	Very high	NA	NA	NA	NA	NA	NA	NA	NA	NA	0.6	2	NA	NA	NA	Medium	NA	NA	253-180-732	1	High	NA	NA	239-101-72
1171-04-01	-266170	NA	NA	NA	NA	NA	Very high	NA	NA	NA	NA	NA	NA	NA	NA	NA	0.6	2	NA	NA	NA	Medium	NA	NA	253-180-732	1	High	NA	NA	239-101-72
1171-04-02	-266169	NA	NA	NA	NA	NA	Very high	NA	NA	NA	NA	NA	NA	NA	NA	NA	0.6	2	NA	NA	NA	Medium	NA	NA	253-180-732	1	High	NA	NA	239-101-72
1171-04-03	-266168	NA	NA	NA	NA	NA	Very high	NA	NA	NA	NA	NA	NA	NA	NA	NA	0.6	2	NA	NA	NA	Medium	NA	NA	253-180-732	1	High	NA	NA	239-101-72
1171-04-04	-266167	NA	NA	NA	NA	NA	Very high	NA	NA	NA	NA	NA	NA	NA	NA	NA	0.6	2	NA	NA	NA	Medium	NA	NA	253-180-732	1	High	NA	NA	239-101-72
1171-04-05	-266166	NA	NA	NA	NA	NA	Very high	NA	NA	NA	NA	NA	NA	NA	NA	NA	0.6	2	NA	NA	NA	Medium	NA	NA	253-180-732	1	High	NA	NA	239-101-72
1171-04-06	-266165	NA	NA	NA	NA	NA	Very high	NA	NA	NA	NA	NA	NA	NA	NA	NA	0.6	2	NA	NA	NA	Medium	NA	NA	253-180-732	1	High	NA	NA	239-101-72
1171-04-07	-266164	NA	NA	NA	NA	NA	Very high	NA	NA	NA	NA	NA	NA	NA	NA	NA	0.6	2	NA	NA	NA	Medium	NA	NA	253-180-732	1	High	NA	NA	239-101-72
1171-04-08	-266163	NA	NA	NA	NA	NA	Very high	NA	NA	NA	NA	NA	NA	NA	NA	NA	0.6	2	NA	NA	NA	Medium	NA	NA	253-180-732	1	High	NA	NA	239-101-72
1171-04-09	-266162	NA	NA	NA	NA	NA	Very high	NA	NA	NA	NA	NA	NA	NA	NA	NA	0.6	2	NA	NA	NA	Medium	NA	NA	253-180-732	1	High	NA	NA	239-101-72
1171-04-10	-266161	NA	NA	NA	NA	NA	Very high	NA	NA	NA	NA	NA	NA	NA	NA	NA	0.6	2	NA	NA	NA	Medium	NA	NA	253-180-732	1	High	NA	NA	239-101-72
1171-04-11	-266160	NA	NA	NA	NA	NA	Very high	NA	NA	NA	NA	NA	NA	NA	NA	NA	0.6	2	NA	NA	NA	Medium	NA	NA	253-180-732	1	High	NA	NA	239-101-72
1171-04-12	-266159	9	0.199598	0.157	0.1428	0.122467	Very high	127-0-25	NA	NA	NA	1171-04-12	NA	NA	NA	NA	0.6	2	NA	NA	NA	Medium	NA	NA	253-180-732	1	High	NA	NA	239-101-72
1171-04-13	-266158	NA	NA	NA	NA	NA	Very high	NA	NA	NA	NA	NA	NA	NA	NA	NA	0.6	2	NA	NA	NA	Medium	NA	NA	253-180-732	1	High	NA	NA	239-101-72
1171-04-14	-266157	NA	NA	NA	NA	NA	Very high	NA	NA	NA	NA	NA	NA	NA	NA	NA	0.6	2	NA	NA	NA	Medium	NA	NA	253-180-732	1	High	NA	NA	239-101-72
1171-04-15	-266156	NA	NA	NA	NA	NA	Very high	NA	NA	NA	NA	NA	NA	NA	NA	NA	0.6	2	NA	NA	NA	Medium	NA	NA	253-180-732	1	High	NA	NA	239-101-72
1171-04-16	-266155	NA	NA	NA	NA	NA	Very high	NA	NA	NA	NA	NA	NA	NA	NA	NA	0.6	2	NA	NA	NA	Medium	NA	NA	253-180-732	1	High	NA	NA	239-101-72
1171-04-17	-266154	NA	NA	NA	NA	NA	Very high	NA	NA	NA	NA	NA	NA	NA	NA	NA	0.6	2	NA	NA	NA	Medium	NA	NA	253-180-732	1	High	NA	NA	239-101-72
1171-04-18	-266153	NA	NA	NA	NA	NA	Very high	NA	NA	NA	NA	NA	NA	NA	NA	NA	0.6	2	NA	NA	NA	Medium	NA	NA	253-180-732	1	High	NA	NA	239-101-72
1171-04-19	-266152	NA	NA	NA	NA	NA	Very high	NA	NA	NA	NA	NA	NA	NA	NA	NA	0.6	2	NA	NA	NA	Medium	NA	NA	253-180-732	1	High	NA	NA	239-101-72
1171-04-20	-266151	NA	NA	NA	NA	NA	Very high	NA	NA	NA	NA	NA	NA	NA	NA	NA	0.6	2	NA	NA	NA	Medium	NA	NA	253-180-732	1	High	NA	NA	239-101-72
1171-04-21	-266150	NA	NA	NA	NA	NA	Very high	NA	NA	NA	NA	NA	NA	NA	NA	NA	0.6	2	NA	NA	NA	Medium	NA	NA	253-180-732	1	High	NA	NA	239-101-72
1171-04-22	-266149	NA	NA	NA	NA	NA	Very high	NA	NA	NA	NA	NA	NA	NA	NA	NA	0.6	2	NA	NA	NA	Medium	NA	NA	253-180-732	1	High	NA	NA	239-101-72
1171-04-23	-266148	NA	NA	NA	NA	NA	Very high	NA	NA	NA	NA	NA	NA	NA	NA	NA	0.6	2	NA	NA	NA	Medium	NA	NA	253-180-732	1	High	NA	NA	239-101-72
1171-04-24	-266147	NA	NA	NA	NA	NA	Very high	NA	NA	NA	NA	NA	NA	NA	NA	NA	0.6	2	NA	NA	NA	Medium	NA	NA	253-180-732	1	High	NA	NA	239-101-72
1171-04-25	-266146	NA	NA	NA	NA	NA	Very high	NA	NA	NA	NA	NA	NA	NA	NA	NA	0.6	2	NA	NA	NA	Medium	NA	NA	253-180-732	1	High	NA	NA	239-101-72
1171-04-26	-266145	NA	NA	NA	NA	NA	Very high	NA	NA	NA	NA	NA	NA	NA	NA	NA	0.6	2	NA	NA	NA	Medium	NA	NA	253-180-732	1	High	NA	NA	239-101-72
1171-04-27	-266144	NA	NA	NA	NA	NA	Very high	NA	NA	NA	NA	NA	NA	NA	NA	NA	0.6	2	NA	NA	NA	Medium	NA	NA	253-180-732	1	High	NA	NA	239-101-72
1171-04-28	-266143	NA	NA	NA	NA	NA	Very high	NA	NA	NA	NA	NA	NA	NA	NA	NA	0.6	2	NA	NA	NA	Medium	NA	NA	253-180-732	1	High	NA	NA	239-101-72
1171-04-29	-266142	NA	NA	NA	NA	NA	Very high	NA	NA	NA	NA	NA	NA	NA	NA	NA	0.6	2	NA	NA	NA	Medium	NA	NA	253-180-732	1	High	NA	NA	239-101-72
1171-04-30	-266141	NA	NA	NA	NA	NA	Very high	NA	NA	NA	NA	NA	NA	NA	NA	NA	0.6	2	NA	NA	NA	Medium	NA	NA	253-180-732	1	High	NA	NA	239-101-72
1171-05-01	-266140	NA	NA	NA	NA	NA	Very high	NA	NA	NA	NA	NA	NA	NA	NA	NA	0.6	2	NA	NA	NA	Very high	-266140	NA	127-0-25	1	Very high	-266140	NA	127-0-25
1171-05-02	-266139	NA	NA	NA	NA	NA	Very high	NA	NA	NA	NA	NA	NA	NA	NA	NA	0.6	2	NA	NA	NA	Very high	NA	NA	127-0-25	1	Very high	NA	NA	127-0-25
1171-05-03	-266138	NA	NA	NA	NA	NA	Very high	NA	NA	NA	NA	NA	NA	NA	NA	NA	0.6	2	NA	NA	NA	Very high	NA	NA	127-0-25	1	Very high	NA	NA	127-0-25
1171-05-04	-266137	NA	NA	NA	NA	NA	Very high	NA	NA	NA	NA	NA	NA	NA	NA	NA	0.6	2	NA	NA	NA	Very high	NA	NA	127-0-25	1	Very high	NA	NA	127-0-25
1171-05-05	-266136	NA	NA	NA	NA	NA	Very high	NA	NA	NA	NA	NA	NA	NA	NA	NA	0.6	2	NA	NA	NA	Very high	NA	NA	127-0-25	1	Very high	NA	NA	127-0-25
1171-05-06	-266135	NA	NA	NA	NA	NA	Very high	NA	NA	NA	NA	NA	NA	NA	NA	NA	0.6	2	NA	NA	NA	Very high	NA	NA	127-0-25	1	Very high	NA	NA	127-0-25
1171-05-07	-266134	NA	NA	NA	NA	NA	Very high	NA	NA	NA	NA	NA	NA	NA	NA	NA	0.6	2	NA	NA	NA	Very high	NA	NA	127-0-25	1	Very high	NA	NA	127-0-25
1171-05-08	-266133	NA	NA	NA	NA	NA	Very high	NA	NA	NA	NA	NA	NA	NA	NA	NA	0.6	2	NA	NA	NA	Very high	NA	NA	127-0-25	1	Very high	NA	NA	127-0-25
1171-05-09	-266132	NA	NA	NA	NA	NA	Very high	NA	NA	NA	NA	NA	NA	NA	NA	NA	0.6	2	NA	NA	NA	Very high	NA	NA	127-0-25	1	Very high	NA	NA	127-0-25
1171-05-10	-266131	NA	NA	NA	NA	NA	Very high	NA	NA	NA	NA	NA	NA	NA	NA	NA	0.6	2	NA	NA	NA	Very high	NA	NA	127-0-25	1	Very high	NA	NA	127-0-25
1171-05-11	-266130	NA	NA	NA	NA	NA	Very high	NA	NA	NA	NA	NA	NA	NA	NA	NA	0.6	2	NA	NA	NA	Very high	NA	NA	127-0-25	1	Very high	NA	NA	127-0-25
1171-05-12	-266129	8	0.200268	0.1644	0.1494	0.121616	Very high	127-0-25	NA	NA	NA	1171-05-12	NA	NA	NA	NA	0.6	2	NA	NA	NA	Very high	NA	NA	127-0-25	1	Very high	NA	NA	127-0-25
1171-05-13	-266128	NA	NA	NA	NA	NA	Very high	NA	NA	NA	NA	NA	NA	NA	NA	NA	0.6	2	NA	NA	NA	Very high	NA	NA	127-0-25	1	Very high	NA	NA	127-0-25
1171-05-14	-266127	NA	NA	NA	NA	NA	Very high	NA	NA	NA	NA	NA	NA	NA	NA	NA	0.6	2	NA	NA	NA	Very high	NA	NA	127-0-25	1	Very high	NA	NA	127-0-25
1171-05-15	-266126	NA	NA	NA	NA	NA	Very high	NA	NA	NA	NA	NA	NA	NA	NA	NA	0.6	2	NA	NA	NA	Very high	NA	NA	127-0-25	1	Very high	NA	NA	127-0-25
1171-05-16	-266125	NA	NA	NA	NA	NA	Very high	NA	NA	NA	NA	NA	NA	NA	NA	NA	0.6	2	NA	NA	NA	Very high	NA	NA	127-0-25	1	Very high	NA	NA	127-0-25
1171-05-17	-266124	NA	NA	NA	NA	NA	Very high	NA	NA	NA	NA	NA	NA	NA	NA	NA	0.6	2	NA	NA	NA	Very high	NA	NA	127-0-25	1	Very high	NA	NA	127-0-25
1171-05-18	-266123	NA	NA	NA	NA	NA	Very high	NA	NA	NA	NA	NA	NA	NA	NA	NA	0.6	2	NA	NA	NA	Very high	NA	NA	127-0-25	1	Very high	NA	NA	127-0-25
1171-05-19	-266122	NA	NA	NA	NA	NA	Very high	NA	NA	NA	NA	NA	NA	NA	NA	NA	0.6	2	NA	NA	NA	Very high	NA	NA	127-0-25	1	Very high	NA	NA	127-0-25
1171-05-20	-266121	NA	NA	NA	NA	NA	Very high	NA	NA	NA	NA	NA	NA	NA	NA	NA	0.6	2	NA	NA	NA	Very high	NA	NA	127-0-25	1	Very high	NA	NA	127-0-25
1171-05-21	-266120	NA	NA	NA	NA	NA	Very high	NA	NA	NA	NA	NA	NA	NA	NA	NA	0.6	2	NA	NA	NA	Very high	NA	NA	127-0-25	1	Very high	NA	NA	127-0-25
1171-05-22	-266119	NA	NA	NA	NA	NA	Very high	NA	NA	NA	NA	NA	NA	NA	NA	NA	0.6	2	NA	NA	NA	Very high	NA	NA	127-0-25	1	Very high	NA	NA	127-0-25
1171-05-23	-266118	NA	NA	NA	NA	NA	Very high	NA	NA	NA	NA	NA	NA	NA	NA	NA	0.6	2	NA	NA	NA	Very high	NA	NA	127-0-25	1	Very high	NA	NA	127-0-25
1171-05-24	-266117	NA	NA	NA	NA	NA	Very high	NA	NA	NA	NA	NA	NA	NA	NA	NA	0.6	2	NA	NA	NA	Very high	NA	NA	127-0-25	1	Very high	NA	NA	127-0-25
1171-05-25	-266116	NA	NA	NA	NA	NA	Very high	NA	NA	NA	NA	NA	NA	NA	NA	NA	0.6	2	NA	NA	NA	Very high	NA	NA	127-0-25	1	Very high	NA	NA	127-0-25
1171-05-26	-266115	NA	NA	NA	NA	NA	Very high	NA	NA	NA	NA	NA	NA	NA	NA	NA	0.6	2	NA	NA	NA	Very high	NA	NA	127-0-25	1	Very high	NA	NA	127-0-25
1171-05-27	-266114	NA	NA	NA	NA	NA	Very high	NA	NA	NA	NA	NA	NA	NA	NA	NA	0.6	2	NA	NA	NA	Very high	NA	NA	127-0-25	1	Very high	NA	NA	127-0-25
1171-05-28	-266113	NA	NA	NA	NA	NA	Very high	NA	NA	NA	NA	NA	NA	NA	NA	NA	0.6	2	NA	NA	NA	Very high	NA	NA	127-0-25	1	Very high	NA	NA	127-0-25
1171-05-29	-266112	NA	NA	NA	NA	NA	Very high	NA	NA	NA	NA	NA	NA	NA	NA	NA	0.6	2	NA	NA	NA	Very high	NA	NA	127-0-25	1	Very high	NA	NA	127-0-25
1171-05-30	-266111	NA	NA	NA	NA	NA	Very high	NA	NA	NA	NA	NA	NA	NA	NA	NA	0.6	2	NA	NA	NA	Very high	NA	NA	127-0-25	1	Very high	NA	NA	127-0-25
1171-05-31	-266110	NA	NA	NA	NA	NA	Very high	NA	NA	NA	NA	NA	NA	NA	NA	NA	0.6	2	NA	NA	NA	Very high	NA	NA	127-0-25	1	Very high	NA	NA	127-0-25
1171-06-01	-266109	NA	NA	NA	NA	NA	Very high	NA	NA	NA	NA	NA	NA	NA	NA	NA	0.6	2	NA	NA	NA	Very high	NA	NA	127-0-25	1	Very high	NA	NA	127-0-25
1171-06-02	-266108	NA	NA	NA	NA	NA	Very high	NA	NA	NA	NA	NA	NA	NA	NA	NA	0.6	2	NA	NA	NA	Very high	NA	NA	127-0-25	1	Very high	NA	NA	127-0-25
1171-06-03	-266107	NA	NA	NA	NA	NA	Very high	NA	NA	NA	NA	NA	NA	NA	NA	NA	0.6	2	NA	NA	NA	Very high	NA	NA	127-0-25	1	Very high	NA	NA	127-0-25
1171-06-04	-266106	NA	NA	NA	NA	NA	Very high	NA	NA	NA	NA	NA	NA	NA	NA	NA	0.6	2	NA	NA	NA	Very high	NA	NA	127-0-25	1	Very high	NA	NA	127-0-25
1171-06-05	-266105	NA	NA	NA	NA	NA	Very high	NA	NA	NA	NA	NA	NA	NA	NA	NA	0.6	2	NA	NA	NA	Very high	NA	NA	127-0-25	1	Very high	NA	NA	127-0-25
1171-06-06	-266104	NA	NA	NA	NA	NA	Very high	NA	NA	NA	NA	NA	NA	NA	NA	NA	0.6	2	NA	NA	NA	Very high	NA	NA	127-0-25	1	Very high	NA	NA	127-0-25
1171-06-07	-266103	NA	NA	NA	NA	NA	Very high	NA	NA	NA	NA	NA	NA	NA	NA	NA	0.6	2	NA	NA	NA	Very high	NA	NA	127-0-25	1	Very high	NA	NA	127-0-25
1171-06-08	-266102	NA	NA	NA	NA	NA	Very high	NA	NA	NA	NA	NA	NA	NA	NA	NA	0.6	2	NA	NA	NA	Very high	NA	NA	127-0-25	1	Very high	NA	NA	127-0-25
1171-06-09	-266101	NA	NA	NA	NA	NA	Very high	NA	NA	NA	NA	NA	NA	NA	NA	NA	0.6	2	NA	NA	NA	Very high	NA	NA	127-0-25	1	Very high	NA	NA	127-0-25
1171-06-10	-266100	NA	NA	NA	NA	NA	Very high	NA	NA	NA	NA	NA	NA	NA	NA	NA	0.6	2	NA	NA	NA	Very high	NA	NA	127-0-25	1	Very high	NA	NA	127-0-25
1171-06-11	-266099	NA	NA	NA	NA	NA	Very high	NA	NA	NA	NA	NA	NA	NA	NA	NA	0.6	2	NA	NA	NA	Very high	NA	NA	127-0-25	1	Very high	NA	NA	127-0-25
1171-06-12	-266098	7	0.19838	0.1631	0.1483	0.118066	Very high	127-0-25	NA	NA	NA	1171-06-12	NA	NA	NA	NA	0.6	2	NA	NA	NA	Very high	NA	NA	127-0-25	1	Very high	NA	NA	127-0-25
1171-06-13	-266097	NA	NA	NA	NA	NA	Very high	NA	NA	NA	NA	NA	NA	NA	NA	NA	0.6	2	NA	NA	NA	Very high	NA	NA	127-0-25	1	Very high	NA	NA	127-0-25
1171-06-14	-266096	NA	NA	NA	NA	NA	Very high	NA	NA	NA	NA	NA	NA	NA	NA	NA	0.6	2	NA	NA	NA	Very high	NA	NA	127-0-25	1	Very high	NA	NA	127-0-25
1171-06-15	-266095	NA	NA	NA	NA	NA	Very high	NA	NA	NA	NA	NA	NA	NA	NA	NA	0.6	2	NA	NA	NA	Very high	NA	NA	127-0-25	1	Very high	NA	NA	127-0-25
1171-06-16	-266094	NA	NA	NA	NA	NA	Very high	NA	NA	NA	NA	NA	NA	NA	NA	NA	0.6	2	NA	NA	NA	Very high	NA	-266094	127-0-25	1	Very high	NA	-266094	127-0-25
1171-06-17	-266093	NA	NA	NA	NA	NA	Very high	NA	NA	NA	NA	NA	NA	NA	NA	NA	0.6	2	NA	NA	NA	Very high	NA	NA	127-0-25	1	Very high	NA	NA	127-0-25
1171-06-18	-266092	NA	NA	NA	NA	NA	Very high	NA	NA	NA	NA	NA	NA	NA	NA	NA	0.6	2	NA	NA	NA	Very high	NA	NA	127-0-25	1	Very high	NA	NA	127-0-25
1171-06-19	-266091	NA	NA	NA	NA	NA	Very high	NA	NA	NA	NA	NA	NA	NA	NA	NA	0.6	2	NA	NA	NA	Very high	NA	NA	127-0-25	1	Very high	NA	NA	127-0-25
1171-06-20	-266090	NA	NA	NA	NA	NA	Very high	NA	NA	NA	NA	NA	NA	NA	NA	NA	0.6	2	NA	NA	NA	Very high	NA	NA	127-0-25	1	Very high	NA	NA	127-0-25
1171-06-21	-266089	NA	NA	NA	NA	NA	Very high	NA	NA	NA	NA	NA	NA	NA	NA	NA	0.6	2	NA	NA	NA	Very high	NA	NA	127-0-25	1	Very high	NA	NA	127-0-25
1171-06-22	-266088	NA	NA	NA	NA	NA	Very high	NA	NA	NA	NA	NA	NA	NA	NA	NA	0.6	2	NA	NA	NA	Very high	NA	NA	127-0-25	1	Very high	NA	NA	127-0-25
[truncated: 1,653 more rows]

## Sheet: UE4
Dates	grf_Date	Months	AOD_UE4_eVolv2k	AOD_1883_Krakatau_Sato_GISS_Global	AOD_Pinatubo_Sato_GISS_Global	AOD_Pinatubo_GLOSSACv2_Global	Proba	Color	color_grapher	borne_inf	borne_sup	Daily_date	Borne_Eclipse	Grapher_color_eclipse	Dark_Lunar_Date	Red_Lunar_Date	Proba_max	Proba_max2	NVOLCv2	NTREND_2015	Schneider_2015	TRProba	borne_sup_TR	Index_couleur_TR	TRColor	Tree_Ring_Grapher_Proba	Synth_proba	borne_sup_synth	Index_couleur_synth	synthColor
1223-01-01	-247267	NA	NA	NA	NA	NA	Unlikely	NA	NA	NA	NA	NA	NA	NA	NA	NA	0.6	2	NA	NA	NA	Unlikely	NA	NA	white	1	Unlikely	NA	NA	white
1223-01-02	-247266	NA	NA	NA	NA	NA	Unlikely	NA	NA	NA	NA	NA	NA	NA	NA	NA	0.6	2	NA	NA	NA	Unlikely	NA	NA	white	1	Unlikely	NA	NA	white
1223-01-03	-247265	NA	NA	NA	NA	NA	Unlikely	NA	NA	NA	NA	NA	NA	NA	NA	NA	0.6	2	NA	NA	NA	Unlikely	NA	NA	white	1	Unlikely	NA	NA	white
1223-01-04	-247264	NA	NA	NA	NA	NA	Unlikely	NA	NA	NA	NA	NA	NA	NA	NA	NA	0.6	2	NA	NA	NA	Unlikely	NA	NA	white	1	Unlikely	NA	NA	white
1223-01-05	-247263	NA	NA	NA	NA	NA	Unlikely	NA	NA	NA	NA	NA	NA	NA	NA	NA	0.6	2	NA	NA	NA	Unlikely	NA	NA	white	1	Unlikely	NA	NA	white
1223-01-06	-247262	NA	NA	NA	NA	NA	Unlikely	NA	NA	NA	NA	NA	NA	NA	NA	NA	0.6	2	NA	NA	NA	Unlikely	NA	NA	white	1	Unlikely	NA	NA	white
1223-01-07	-247261	NA	NA	NA	NA	NA	Unlikely	NA	NA	NA	NA	NA	NA	NA	NA	NA	0.6	2	NA	NA	NA	Unlikely	NA	NA	white	1	Unlikely	NA	NA	white
1223-01-08	-247260	NA	NA	NA	NA	NA	Unlikely	NA	NA	NA	NA	NA	NA	NA	NA	NA	0.6	2	NA	NA	NA	Unlikely	NA	NA	white	1	Unlikely	NA	NA	white
1223-01-09	-247259	NA	NA	NA	NA	NA	Unlikely	NA	NA	NA	NA	NA	NA	NA	NA	NA	0.6	2	NA	NA	NA	Unlikely	NA	NA	white	1	Unlikely	NA	NA	white
1223-01-10	-247258	NA	NA	NA	NA	NA	Unlikely	NA	NA	NA	NA	NA	NA	NA	NA	NA	0.6	2	NA	NA	NA	Unlikely	NA	NA	white	1	Unlikely	NA	NA	white
1223-01-11	-247257	NA	NA	NA	NA	NA	Unlikely	NA	NA	NA	NA	NA	NA	NA	NA	NA	0.6	2	NA	NA	NA	Unlikely	NA	NA	white	1	Unlikely	NA	NA	white
1223-01-12	-247256	NA	NA	NA	NA	NA	Unlikely	NA	NA	NA	NA	NA	NA	NA	NA	NA	0.6	2	NA	NA	NA	Unlikely	NA	NA	white	1	Unlikely	NA	NA	white
1223-01-13	-247255	NA	NA	NA	NA	NA	Unlikely	NA	NA	NA	NA	NA	NA	NA	NA	NA	0.6	2	NA	NA	NA	Unlikely	NA	NA	white	1	Unlikely	NA	NA	white
1223-01-14	-247254	NA	NA	NA	NA	NA	Unlikely	NA	NA	NA	NA	NA	NA	NA	NA	NA	0.6	2	NA	NA	NA	Unlikely	NA	NA	white	1	Unlikely	NA	NA	white
1223-01-15	-247253	NA	NA	NA	NA	NA	Unlikely	NA	NA	NA	NA	NA	NA	NA	NA	NA	0.6	2	NA	NA	NA	Unlikely	NA	NA	white	1	Unlikely	NA	NA	white
1223-01-16	-247252	NA	NA	NA	NA	NA	Unlikely	NA	NA	NA	NA	NA	NA	NA	NA	NA	0.6	2	NA	NA	NA	Unlikely	NA	NA	white	1	Unlikely	NA	NA	white
1223-01-17	-247251	NA	NA	NA	NA	NA	Unlikely	NA	NA	NA	NA	NA	NA	NA	NA	NA	0.6	2	NA	NA	NA	Unlikely	NA	NA	white	1	Unlikely	NA	NA	white
1223-01-18	-247250	NA	NA	NA	NA	NA	Unlikely	NA	NA	NA	NA	NA	NA	NA	NA	NA	0.6	2	NA	NA	NA	Unlikely	NA	NA	white	1	Unlikely	NA	NA	white
1223-01-19	-247249	NA	NA	NA	NA	NA	Unlikely	NA	NA	NA	NA	NA	NA	NA	NA	NA	0.6	2	NA	NA	NA	Unlikely	NA	NA	white	1	Unlikely	NA	NA	white
1223-01-20	-247248	NA	NA	NA	NA	NA	Unlikely	NA	NA	NA	NA	NA	NA	NA	NA	NA	0.6	2	NA	NA	NA	Unlikely	NA	NA	white	1	Unlikely	NA	NA	white
1223-01-21	-247247	NA	NA	NA	NA	NA	Unlikely	NA	NA	NA	NA	NA	NA	NA	NA	NA	0.6	2	NA	NA	NA	Unlikely	NA	NA	white	1	Unlikely	NA	NA	white
1223-01-22	-247246	NA	NA	NA	NA	NA	Unlikely	NA	NA	NA	NA	NA	NA	NA	NA	NA	0.6	2	NA	NA	NA	Unlikely	NA	NA	white	1	Unlikely	NA	NA	white
1223-01-23	-247245	NA	NA	NA	NA	NA	Unlikely	NA	NA	NA	NA	NA	NA	NA	NA	NA	0.6	2	NA	NA	NA	Unlikely	NA	NA	white	1	Unlikely	NA	NA	white
1223-01-24	-247244	NA	NA	NA	NA	NA	Unlikely	NA	NA	NA	NA	NA	NA	NA	NA	NA	0.6	2	NA	NA	NA	Unlikely	NA	NA	white	1	Unlikely	NA	NA	white
1223-01-25	-247243	NA	NA	NA	NA	NA	Unlikely	NA	NA	NA	NA	NA	NA	NA	NA	NA	0.6	2	NA	NA	NA	Unlikely	NA	NA	white	1	Unlikely	NA	NA	white
1223-01-26	-247242	NA	NA	NA	NA	NA	Unlikely	NA	NA	NA	NA	NA	NA	NA	NA	NA	0.6	2	NA	NA	NA	Unlikely	NA	NA	white	1	Unlikely	NA	NA	white
1223-01-27	-247241	NA	NA	NA	NA	NA	Unlikely	NA	NA	NA	NA	NA	NA	NA	NA	NA	0.6	2	NA	NA	NA	Unlikely	NA	NA	white	1	Unlikely	NA	NA	white
1223-01-28	-247240	NA	NA	NA	NA	NA	Unlikely	NA	NA	NA	NA	NA	NA	NA	NA	NA	0.6	2	NA	NA	NA	Unlikely	NA	NA	white	1	Unlikely	NA	NA	white
1223-01-29	-247239	NA	NA	NA	NA	NA	Unlikely	NA	NA	NA	NA	NA	NA	NA	NA	NA	0.6	2	NA	NA	NA	Unlikely	NA	NA	white	1	Unlikely	NA	NA	white
1223-01-30	-247238	NA	NA	NA	NA	NA	Unlikely	NA	NA	NA	NA	NA	NA	NA	NA	NA	0.6	2	NA	NA	NA	Unlikely	NA	NA	white	1	Unlikely	NA	NA	white
1223-01-31	-247237	NA	NA	NA	NA	NA	Unlikely	NA	NA	NA	NA	NA	NA	NA	NA	NA	0.6	2	NA	NA	NA	Unlikely	NA	NA	white	1	Unlikely	NA	NA	white
1223-02-01	-247236	NA	NA	NA	NA	NA	Unlikely	NA	NA	NA	NA	NA	NA	NA	NA	NA	0.6	2	NA	NA	NA	Unlikely	NA	NA	white	1	Unlikely	NA	NA	white
1223-02-02	-247235	NA	NA	NA	NA	NA	Unlikely	NA	NA	NA	NA	NA	NA	NA	NA	NA	0.6	2	NA	NA	NA	Unlikely	NA	NA	white	1	Unlikely	NA	NA	white
1223-02-03	-247234	NA	NA	NA	NA	NA	Unlikely	NA	NA	NA	NA	NA	NA	NA	NA	NA	0.6	2	NA	NA	NA	Unlikely	NA	NA	white	1	Unlikely	NA	NA	white
1223-02-04	-247233	NA	NA	NA	NA	NA	Unlikely	NA	NA	NA	NA	NA	NA	NA	NA	NA	0.6	2	NA	NA	NA	Unlikely	NA	NA	white	1	Unlikely	NA	NA	white
1223-02-05	-247232	NA	NA	NA	NA	NA	Unlikely	NA	NA	NA	NA	NA	NA	NA	NA	NA	0.6	2	NA	NA	NA	Unlikely	NA	NA	white	1	Unlikely	NA	NA	white
1223-02-06	-247231	NA	NA	NA	NA	NA	Unlikely	NA	NA	NA	NA	NA	NA	NA	NA	NA	0.6	2	NA	NA	NA	Unlikely	NA	NA	white	1	Unlikely	NA	NA	white
1223-02-07	-247230	NA	NA	NA	NA	NA	Unlikely	NA	NA	NA	NA	NA	NA	NA	NA	NA	0.6	2	NA	NA	NA	Unlikely	NA	NA	white	1	Unlikely	NA	NA	white
1223-02-08	-247229	NA	NA	NA	NA	NA	Unlikely	NA	NA	NA	NA	NA	NA	NA	NA	NA	0.6	2	NA	NA	NA	Unlikely	NA	NA	white	1	Unlikely	NA	NA	white
1223-02-09	-247228	NA	NA	NA	NA	NA	Unlikely	NA	NA	NA	NA	NA	NA	NA	NA	NA	0.6	2	NA	NA	NA	Unlikely	NA	NA	white	1	Unlikely	NA	NA	white
1223-02-10	-247227	NA	NA	NA	NA	NA	Unlikely	NA	NA	NA	NA	NA	NA	NA	NA	NA	0.6	2	NA	NA	NA	Unlikely	NA	NA	white	1	Unlikely	NA	NA	white
1223-02-11	-247226	NA	NA	NA	NA	NA	Unlikely	NA	NA	NA	NA	NA	NA	NA	NA	NA	0.6	2	NA	NA	NA	Unlikely	NA	NA	white	1	Unlikely	NA	NA	white
1223-02-12	-247225	NA	NA	NA	NA	NA	Unlikely	NA	NA	NA	NA	NA	NA	NA	NA	NA	0.6	2	NA	NA	NA	Unlikely	NA	NA	white	1	Unlikely	NA	NA	white
1223-02-13	-247224	NA	NA	NA	NA	NA	Unlikely	NA	NA	NA	NA	NA	NA	NA	NA	NA	0.6	2	NA	NA	NA	Unlikely	NA	NA	white	1	Unlikely	NA	NA	white
1223-02-14	-247223	NA	NA	NA	NA	NA	Unlikely	NA	NA	NA	NA	NA	NA	NA	NA	NA	0.6	2	NA	NA	NA	Unlikely	NA	NA	white	1	Unlikely	NA	NA	white
1223-02-15	-247222	NA	NA	NA	NA	NA	Unlikely	NA	NA	NA	NA	NA	NA	NA	NA	NA	0.6	2	NA	NA	NA	Unlikely	NA	NA	white	1	Unlikely	NA	NA	white
1223-02-16	-247221	NA	NA	NA	NA	NA	Unlikely	NA	NA	NA	NA	NA	NA	NA	NA	NA	0.6	2	NA	NA	NA	Unlikely	NA	NA	white	1	Unlikely	NA	NA	white
1223-02-17	-247220	NA	NA	NA	NA	NA	Unlikely	NA	NA	NA	NA	NA	NA	NA	NA	NA	0.6	2	NA	NA	NA	Unlikely	NA	NA	white	1	Unlikely	NA	NA	white
1223-02-18	-247219	NA	NA	NA	NA	NA	Unlikely	NA	NA	NA	NA	NA	NA	NA	NA	NA	0.6	2	NA	NA	NA	Unlikely	NA	NA	white	1	Unlikely	NA	NA	white
1223-02-19	-247218	NA	NA	NA	NA	NA	Unlikely	NA	NA	NA	NA	NA	NA	NA	NA	NA	0.6	2	NA	NA	NA	Unlikely	NA	NA	white	1	Unlikely	NA	NA	white
1223-02-20	-247217	NA	NA	NA	NA	NA	Unlikely	NA	NA	NA	NA	NA	NA	NA	NA	NA	0.6	2	NA	NA	NA	Unlikely	NA	NA	white	1	Unlikely	NA	NA	white
1223-02-21	-247216	NA	NA	NA	NA	NA	Unlikely	NA	NA	NA	NA	NA	NA	NA	NA	NA	0.6	2	NA	NA	NA	Unlikely	NA	NA	white	1	Unlikely	NA	NA	white
1223-02-22	-247215	NA	NA	NA	NA	NA	Unlikely	NA	NA	NA	NA	NA	NA	NA	NA	NA	0.6	2	NA	NA	NA	Unlikely	NA	NA	white	1	Unlikely	NA	NA	white
1223-02-23	-247214	NA	NA	NA	NA	NA	Unlikely	NA	NA	NA	NA	NA	NA	NA	NA	NA	0.6	2	NA	NA	NA	Unlikely	NA	NA	white	1	Unlikely	NA	NA	white
1223-02-24	-247213	NA	NA	NA	NA	NA	Unlikely	NA	NA	NA	NA	NA	NA	NA	NA	NA	0.6	2	NA	NA	NA	Unlikely	NA	NA	white	1	Unlikely	NA	NA	white
1223-02-25	-247212	NA	NA	NA	NA	NA	Unlikely	NA	NA	NA	NA	NA	NA	NA	NA	NA	0.6	2	NA	NA	NA	Unlikely	NA	NA	white	1	Unlikely	NA	NA	white
1223-02-26	-247211	NA	NA	NA	NA	NA	Unlikely	NA	NA	NA	NA	NA	NA	NA	NA	NA	0.6	2	NA	NA	NA	Unlikely	NA	NA	white	1	Unlikely	NA	NA	white
1223-02-27	-247210	NA	NA	NA	NA	NA	Unlikely	NA	NA	NA	NA	NA	NA	NA	NA	NA	0.6	2	NA	NA	NA	Unlikely	NA	NA	white	1	Unlikely	NA	NA	white
1223-02-28	-247209	NA	NA	NA	NA	NA	Unlikely	NA	NA	NA	NA	NA	NA	NA	NA	NA	0.6	2	NA	NA	NA	Unlikely	NA	NA	white	1	Unlikely	NA	NA	white
1223-03-01	-247208	NA	NA	NA	NA	NA	Unlikely	NA	NA	NA	NA	NA	NA	NA	NA	NA	0.6	2	NA	NA	NA	Unlikely	NA	NA	white	1	Unlikely	NA	NA	white
1223-03-02	-247207	NA	NA	NA	NA	NA	Unlikely	NA	NA	NA	NA	NA	NA	NA	NA	NA	0.6	2	NA	NA	NA	Unlikely	NA	NA	white	1	Unlikely	NA	NA	white
1223-03-03	-247206	NA	NA	NA	NA	NA	Unlikely	NA	NA	NA	NA	NA	NA	NA	NA	NA	0.6	2	NA	NA	NA	Unlikely	NA	NA	white	1	Unlikely	NA	NA	white
1223-03-04	-247205	NA	NA	NA	NA	NA	Unlikely	NA	NA	NA	NA	NA	NA	NA	NA	NA	0.6	2	NA	NA	NA	Unlikely	NA	NA	white	1	Unlikely	NA	NA	white
1223-03-05	-247204	NA	NA	NA	NA	NA	Unlikely	NA	NA	NA	NA	NA	NA	NA	NA	NA	0.6	2	NA	NA	NA	Unlikely	NA	NA	white	1	Unlikely	NA	NA	white
1223-03-06	-247203	NA	NA	NA	NA	NA	Unlikely	NA	NA	NA	NA	NA	NA	NA	NA	NA	0.6	2	NA	NA	NA	Unlikely	NA	NA	white	1	Unlikely	NA	NA	white
1223-03-07	-247202	NA	NA	NA	NA	NA	Unlikely	NA	NA	NA	NA	NA	NA	NA	NA	NA	0.6	2	NA	NA	NA	Unlikely	NA	NA	white	1	Unlikely	NA	NA	white
1223-03-08	-247201	NA	NA	NA	NA	NA	Unlikely	NA	NA	NA	NA	NA	NA	NA	NA	NA	0.6	2	NA	NA	NA	Unlikely	NA	NA	white	1	Unlikely	NA	NA	white
1223-03-09	-247200	NA	NA	NA	NA	NA	Unlikely	NA	NA	NA	NA	NA	NA	NA	NA	NA	0.6	2	NA	NA	NA	Unlikely	NA	NA	white	1	Unlikely	NA	NA	white
1223-03-10	-247199	NA	NA	NA	NA	NA	Unlikely	NA	NA	NA	NA	NA	NA	NA	NA	NA	0.6	2	NA	NA	NA	Unlikely	NA	NA	white	1	Unlikely	NA	NA	white
1223-03-11	-247198	NA	NA	NA	NA	NA	Unlikely	NA	NA	NA	NA	NA	NA	NA	NA	NA	0.6	2	NA	NA	NA	Unlikely	NA	NA	white	1	Unlikely	NA	NA	white
1223-03-12	-247197	NA	NA	NA	NA	NA	Unlikely	NA	NA	NA	NA	NA	NA	NA	NA	NA	0.6	2	NA	NA	NA	Unlikely	NA	NA	white	1	Unlikely	NA	NA	white
1223-03-13	-247196	NA	NA	NA	NA	NA	Unlikely	NA	NA	NA	NA	NA	NA	NA	NA	NA	0.6	2	NA	NA	NA	Unlikely	NA	NA	white	1	Unlikely	NA	NA	white
1223-03-14	-247195	NA	NA	NA	NA	NA	Unlikely	NA	NA	NA	NA	NA	NA	NA	NA	NA	0.6	2	NA	NA	NA	Unlikely	NA	NA	white	1	Unlikely	NA	NA	white
1223-03-15	-247194	NA	NA	NA	NA	NA	Unlikely	NA	NA	NA	NA	NA	NA	NA	NA	NA	0.6	2	NA	NA	NA	Unlikely	NA	NA	white	1	Unlikely	NA	NA	white
1223-03-16	-247193	NA	NA	NA	NA	NA	Unlikely	NA	NA	NA	NA	NA	NA	NA	NA	NA	0.6	2	NA	NA	NA	Unlikely	NA	NA	white	1	Unlikely	NA	NA	white
1223-03-17	-247192	NA	NA	NA	NA	NA	Unlikely	NA	NA	NA	NA	NA	NA	NA	NA	NA	0.6	2	NA	NA	NA	Unlikely	NA	NA	white	1	Unlikely	NA	NA	white
1223-03-18	-247191	NA	NA	NA	NA	NA	Unlikely	NA	NA	NA	NA	NA	NA	NA	NA	NA	0.6	2	NA	NA	NA	Unlikely	NA	NA	white	1	Unlikely	NA	NA	white
1223-03-19	-247190	NA	NA	NA	NA	NA	Unlikely	NA	NA	NA	NA	NA	NA	NA	NA	NA	0.6	2	NA	NA	NA	Unlikely	NA	NA	white	1	Unlikely	NA	NA	white
1223-03-20	-247189	NA	NA	NA	NA	NA	Unlikely	NA	NA	NA	NA	NA	NA	NA	NA	NA	0.6	2	NA	NA	NA	Unlikely	NA	NA	white	1	Unlikely	NA	NA	white
1223-03-21	-247188	NA	NA	NA	NA	NA	Unlikely	NA	NA	NA	NA	NA	NA	NA	NA	NA	0.6	2	NA	NA	NA	Unlikely	NA	NA	white	1	Unlikely	NA	NA	white
1223-03-22	-247187	NA	NA	NA	NA	NA	Unlikely	NA	NA	NA	NA	NA	NA	NA	NA	NA	0.6	2	NA	NA	NA	Unlikely	NA	NA	white	1	Unlikely	NA	NA	white
1223-03-23	-247186	NA	NA	NA	NA	NA	Unlikely	NA	NA	NA	NA	NA	NA	NA	NA	NA	0.6	2	NA	NA	NA	Unlikely	NA	NA	white	1	Unlikely	NA	NA	white
1223-03-24	-247185	NA	NA	NA	NA	NA	Unlikely	NA	NA	NA	NA	NA	NA	NA	NA	NA	0.6	2	NA	NA	NA	Unlikely	NA	NA	white	1	Unlikely	NA	NA	white
1223-03-25	-247184	NA	NA	NA	NA	NA	Unlikely	NA	NA	NA	NA	NA	NA	NA	NA	NA	0.6	2	NA	NA	NA	Unlikely	NA	NA	white	1	Unlikely	NA	NA	white
1223-03-26	-247183	NA	NA	NA	NA	NA	Unlikely	NA	NA	NA	NA	NA	NA	NA	NA	NA	0.6	2	NA	NA	NA	Unlikely	NA	NA	white	1	Unlikely	NA	NA	white
1223-03-27	-247182	NA	NA	NA	NA	NA	Unlikely	NA	NA	NA	NA	NA	NA	NA	NA	NA	0.6	2	NA	NA	NA	Unlikely	NA	NA	white	1	Unlikely	NA	NA	white
1223-03-28	-247181	NA	NA	NA	NA	NA	Unlikely	NA	NA	NA	NA	NA	NA	NA	NA	NA	0.6	2	NA	NA	NA	Unlikely	NA	NA	white	1	Unlikely	NA	NA	white
1223-03-29	-247180	NA	NA	NA	NA	NA	Unlikely	NA	NA	NA	NA	NA	NA	NA	NA	NA	0.6	2	NA	NA	NA	Unlikely	NA	NA	white	1	Unlikely	NA	NA	white
1223-03-30	-247179	NA	NA	NA	NA	NA	Unlikely	NA	NA	NA	NA	NA	NA	NA	NA	NA	0.6	2	NA	NA	NA	Unlikely	NA	NA	white	1	Unlikely	NA	NA	white
1223-03-31	-247178	NA	NA	NA	NA	NA	Unlikely	NA	NA	NA	NA	NA	NA	NA	NA	NA	0.6	2	NA	NA	NA	Unlikely	NA	NA	white	1	Unlikely	NA	NA	white
1223-04-01	-247177	NA	NA	NA	NA	NA	Unlikely	NA	NA	NA	NA	NA	NA	NA	NA	NA	0.6	2	NA	NA	NA	Unlikely	NA	NA	white	1	Unlikely	NA	NA	white
1223-04-02	-247176	NA	NA	NA	NA	NA	Unlikely	NA	NA	NA	NA	NA	NA	NA	NA	NA	0.6	2	NA	NA	NA	Unlikely	NA	NA	white	1	Unlikely	NA	NA	white
1223-04-03	-247175	NA	NA	NA	NA	NA	Unlikely	NA	NA	NA	NA	NA	NA	NA	NA	NA	0.6	2	NA	NA	NA	Unlikely	NA	NA	white	1	Unlikely	NA	NA	white
1223-04-04	-247174	NA	NA	NA	NA	NA	Unlikely	NA	NA	NA	NA	NA	NA	NA	NA	NA	0.6	2	NA	NA	NA	Unlikely	NA	NA	white	1	Unlikely	NA	NA	white
1223-04-05	-247173	NA	NA	NA	NA	NA	Unlikely	NA	NA	NA	NA	NA	NA	NA	NA	NA	0.6	2	NA	NA	NA	Unlikely	NA	NA	white	1	Unlikely	NA	NA	white
1223-04-06	-247172	NA	NA	NA	NA	NA	Unlikely	NA	NA	NA	NA	NA	NA	NA	NA	NA	0.6	2	NA	NA	NA	Unlikely	NA	NA	white	1	Unlikely	NA	NA	white
1223-04-07	-247171	NA	NA	NA	NA	NA	Unlikely	NA	NA	NA	NA	NA	NA	NA	NA	NA	0.6	2	NA	NA	NA	Unlikely	NA	NA	white	1	Unlikely	NA	NA	white
1223-04-08	-247170	NA	NA	NA	NA	NA	Unlikely	NA	NA	NA	NA	NA	NA	NA	NA	NA	0.6	2	NA	NA	NA	Unlikely	NA	NA	white	1	Unlikely	NA	NA	white
1223-04-09	-247169	NA	NA	NA	NA	NA	Unlikely	NA	NA	NA	NA	NA	NA	NA	NA	NA	0.6	2	NA	NA	NA	Unlikely	NA	NA	white	1	Unlikely	NA	NA	white
1223-04-10	-247168	NA	NA	NA	NA	NA	Unlikely	NA	NA	NA	NA	NA	NA	NA	NA	NA	0.6	2	NA	NA	NA	Unlikely	NA	NA	white	1	Unlikely	NA	NA	white
1223-04-11	-247167	NA	NA	NA	NA	NA	Unlikely	NA	NA	NA	NA	NA	NA	NA	NA	NA	0.6	2	NA	NA	NA	Unlikely	NA	NA	white	1	Unlikely	NA	NA	white
1223-04-12	-247166	NA	NA	NA	NA	NA	Unlikely	NA	NA	NA	NA	NA	NA	NA	NA	NA	0.6	2	NA	NA	NA	Unlikely	NA	NA	white	1	Unlikely	NA	NA	white
1223-04-13	-247165	NA	NA	NA	NA	NA	Unlikely	NA	NA	NA	NA	NA	NA	NA	NA	NA	0.6	2	NA	NA	NA	Unlikely	NA	NA	white	1	Unlikely	NA	NA	white
1223-04-14	-247164	NA	NA	NA	NA	NA	Unlikely	NA	NA	NA	NA	NA	NA	NA	NA	NA	0.6	2	NA	NA	NA	Unlikely	NA	NA	white	1	Unlikely	NA	NA	white
1223-04-15	-247163	NA	NA	NA	NA	NA	Unlikely	NA	NA	NA	NA	NA	NA	NA	NA	NA	0.6	2	NA	NA	NA	Unlikely	NA	NA	white	1	Unlikely	NA	NA	white
1223-04-16	-247162	NA	NA	NA	NA	NA	Unlikely	NA	NA	NA	NA	NA	NA	NA	NA	NA	0.6	2	NA	NA	NA	Unlikely	NA	NA	white	1	Unlikely	NA	NA	white
1223-04-17	-247161	NA	NA	NA	NA	NA	Unlikely	NA	NA	NA	NA	NA	NA	NA	NA	NA	0.6	2	NA	NA	NA	Unlikely	NA	NA	white	1	Unlikely	NA	NA	white
1223-04-18	-247160	NA	NA	NA	NA	NA	Unlikely	NA	NA	NA	NA	NA	NA	NA	NA	NA	0.6	2	NA	NA	NA	Unlikely	NA	NA	white	1	Unlikely	NA	NA	white
1223-04-19	-247159	NA	NA	NA	NA	NA	Unlikely	NA	NA	NA	NA	NA	NA	NA	NA	NA	0.6	2	NA	NA	NA	Unlikely	NA	NA	white	1	Unlikely	NA	NA	white
1223-04-20	-247158	NA	NA	NA	NA	NA	Unlikely	NA	NA	NA	NA	NA	NA	NA	NA	NA	0.6	2	NA	NA	NA	Unlikely	NA	NA	white	1	Unlikely	NA	NA	white
1223-04-21	-247157	NA	NA	NA	NA	NA	Unlikely	NA	NA	NA	NA	NA	NA	NA	NA	NA	0.6	2	NA	NA	NA	Unlikely	NA	NA	white	1	Unlikely	NA	NA	white
1223-04-22	-247156	NA	NA	NA	NA	NA	Unlikely	NA	NA	NA	NA	NA	NA	NA	NA	NA	0.6	2	NA	NA	NA	Unlikely	NA	NA	white	1	Unlikely	NA	NA	white
1223-04-23	-247155	NA	NA	NA	NA	NA	Unlikely	NA	NA	NA	NA	NA	NA	NA	NA	NA	0.6	2	NA	NA	NA	Unlikely	NA	NA	white	1	Unlikely	NA	NA	white
1223-04-24	-247154	NA	NA	NA	NA	NA	Unlikely	NA	NA	NA	NA	NA	NA	NA	NA	NA	0.6	2	NA	NA	NA	Unlikely	NA	NA	white	1	Unlikely	NA	NA	white
1223-04-25	-247153	NA	NA	NA	NA	NA	Unlikely	NA	NA	NA	NA	NA	NA	NA	NA	NA	0.6	2	NA	NA	NA	Unlikely	NA	NA	white	1	Unlikely	NA	NA	white
1223-04-26	-247152	NA	NA	NA	NA	NA	Unlikely	NA	NA	NA	NA	NA	NA	NA	NA	NA	0.6	2	NA	NA	NA	Unlikely	NA	NA	white	1	Unlikely	NA	NA	white
1223-04-27	-247151	NA	NA	NA	NA	NA	Unlikely	NA	NA	NA	NA	NA	NA	NA	NA	NA	0.6	2	NA	NA	NA	Unlikely	NA	NA	white	1	Unlikely	NA	NA	white
1223-04-28	-247150	NA	NA	NA	NA	NA	Unlikely	NA	NA	NA	NA	NA	NA	NA	NA	NA	0.6	2	NA	NA	NA	Unlikely	NA	NA	white	1	Unlikely	NA	NA	white
1223-04-29	-247149	NA	NA	NA	NA	NA	Unlikely	NA	NA	NA	NA	NA	NA	NA	NA	NA	0.6	2	NA	NA	NA	Unlikely	NA	NA	white	1	Unlikely	NA	NA	white
1223-04-30	-247148	NA	NA	NA	NA	NA	Unlikely	NA	NA	NA	NA	NA	NA	NA	NA	NA	0.6	2	NA	NA	NA	Unlikely	NA	NA	white	1	Unlikely	NA	NA	white
1223-05-01	-247147	NA	NA	NA	NA	NA	Unlikely	NA	NA	NA	NA	NA	NA	NA	NA	NA	0.6	2	NA	NA	NA	Unlikely	NA	NA	white	1	Unlikely	NA	NA	white
1223-05-02	-247146	NA	NA	NA	NA	NA	Unlikely	NA	NA	NA	NA	NA	NA	NA	NA	NA	0.6	2	NA	NA	NA	Unlikely	NA	NA	white	1	Unlikely	NA	NA	white
1223-05-03	-247145	NA	NA	NA	NA	NA	Unlikely	NA	NA	NA	NA	NA	NA	NA	NA	NA	0.6	2	NA	NA	NA	Unlikely	NA	NA	white	1	Unlikely	NA	NA	white
1223-05-04	-247144	NA	NA	NA	NA	NA	Unlikely	NA	NA	NA	NA	NA	NA	NA	NA	NA	0.6	2	NA	NA	NA	Unlikely	NA	NA	white	1	Unlikely	NA	NA	white
1223-05-05	-247143	NA	NA	NA	NA	NA	Unlikely	NA	NA	NA	NA	NA	NA	NA	NA	NA	0.6	2	NA	NA	NA	Unlikely	NA	NA	white	1	Unlikely	NA	NA	white
1223-05-06	-247142	NA	NA	NA	NA	NA	Unlikely	NA	NA	NA	NA	NA	NA	NA	NA	NA	0.6	2	NA	NA	NA	Unlikely	NA	NA	white	1	Unlikely	NA	NA	white
1223-05-07	-247141	NA	NA	NA	NA	NA	Unlikely	NA	NA	NA	NA	NA	NA	NA	NA	NA	0.6	2	NA	NA	NA	Unlikely	NA	NA	white	1	Unlikely	NA	NA	white
1223-05-08	-247140	NA	NA	NA	NA	NA	Unlikely	NA	NA	NA	NA	NA	NA	NA	NA	NA	0.6	2	NA	NA	NA	Unlikely	NA	NA	white	1	Unlikely	NA	NA	white
1223-05-09	-247139	NA	NA	NA	NA	NA	Unlikely	NA	NA	NA	NA	NA	NA	NA	NA	NA	0.6	2	NA	NA	NA	Unlikely	NA	NA	white	1	Unlikely	NA	NA	white
1223-05-10	-247138	NA	NA	NA	NA	NA	Unlikely	NA	NA	NA	NA	NA	NA	NA	NA	NA	0.6	2	NA	NA	NA	Unlikely	NA	NA	white	1	Unlikely	NA	NA	white
1223-05-11	-247137	NA	NA	NA	NA	NA	Unlikely	NA	NA	NA	NA	NA	NA	NA	NA	NA	0.6	2	NA	NA	NA	Unlikely	NA	NA	white	1	Unlikely	NA	NA	white
1223-05-12	-247136	NA	NA	NA	NA	NA	Unlikely	NA	NA	NA	NA	NA	NA	NA	NA	NA	0.6	2	NA	NA	NA	Unlikely	NA	NA	white	1	Unlikely	NA	NA	white
1223-05-13	-247135	NA	NA	NA	NA	NA	Unlikely	NA	NA	NA	NA	NA	NA	NA	NA	NA	0.6	2	NA	NA	NA	Unlikely	NA	NA	white	1	Unlikely	NA	NA	white
1223-05-14	-247134	NA	NA	NA	NA	NA	Unlikely	NA	NA	NA	NA	NA	NA	NA	NA	NA	0.6	2	NA	NA	NA	Unlikely	NA	NA	white	1	Unlikely	NA	NA	white
1223-05-15	-247133	NA	NA	NA	NA	NA	Unlikely	NA	NA	NA	NA	NA	NA	NA	NA	NA	0.6	2	NA	NA	NA	Unlikely	NA	NA	white	1	Unlikely	NA	NA	white
1223-05-16	-247132	NA	NA	NA	NA	NA	Unlikely	NA	NA	NA	NA	NA	NA	NA	NA	NA	0.6	2	NA	NA	NA	Unlikely	NA	NA	white	1	Unlikely	NA	NA	white
1223-05-17	-247131	NA	NA	NA	NA	NA	Unlikely	NA	NA	NA	NA	NA	NA	NA	NA	NA	0.6	2	NA	NA	NA	Unlikely	NA	NA	white	1	Unlikely	NA	NA	white
1223-05-18	-247130	NA	NA	NA	NA	NA	Unlikely	NA	NA	NA	NA	NA	NA	NA	NA	NA	0.6	2	NA	NA	NA	Unlikely	NA	NA	white	1	Unlikely	NA	NA	white
1223-05-19	-247129	NA	NA	NA	NA	NA	Unlikely	NA	NA	NA	NA	NA	NA	NA	NA	NA	0.6	2	NA	NA	NA	Unlikely	NA	NA	white	1	Unlikely	NA	NA	white
1223-05-20	-247128	NA	NA	NA	NA	NA	Unlikely	NA	NA	NA	NA	NA	NA	NA	NA	NA	0.6	2	NA	NA	NA	Unlikely	NA	NA	white	1	Unlikely	NA	NA	white
1223-05-21	-247127	NA	NA	NA	NA	NA	Unlikely	NA	NA	NA	NA	NA	NA	NA	NA	NA	0.6	2	NA	NA	NA	Unlikely	NA	NA	white	1	Unlikely	NA	NA	white
1223-05-22	-247126	NA	NA	NA	NA	NA	Unlikely	NA	NA	NA	NA	NA	NA	NA	NA	NA	0.6	2	NA	NA	NA	Unlikely	NA	NA	white	1	Unlikely	NA	NA	white
1223-05-23	-247125	NA	NA	NA	NA	NA	Unlikely	NA	NA	NA	NA	NA	NA	NA	NA	NA	0.6	2	NA	NA	NA	Unlikely	NA	NA	white	1	Unlikely	NA	NA	white
1223-05-24	-247124	NA	NA	NA	NA	NA	Unlikely	NA	NA	NA	NA	NA	NA	NA	NA	NA	0.6	2	NA	NA	NA	Unlikely	NA	NA	white	1	Unlikely	NA	NA	white
1223-05-25	-247123	NA	NA	NA	NA	NA	Unlikely	NA	NA	NA	NA	NA	NA	NA	NA	NA	0.6	2	NA	NA	NA	Unlikely	NA	NA	white	1	Unlikely	NA	NA	white
1223-05-26	-247122	NA	NA	NA	NA	NA	Unlikely	NA	NA	NA	NA	NA	NA	NA	NA	NA	0.6	2	NA	NA	NA	Unlikely	NA	NA	white	1	Unlikely	NA	NA	white
1223-05-27	-247121	NA	NA	NA	NA	NA	Unlikely	NA	NA	NA	NA	NA	NA	NA	NA	NA	0.6	2	NA	NA	NA	Unlikely	NA	NA	white	1	Unlikely	NA	NA	white
1223-05-28	-247120	NA	NA	NA	NA	NA	Unlikely	NA	NA	NA	NA	NA	NA	NA	NA	NA	0.6	2	NA	NA	NA	Unlikely	NA	NA	white	1	Unlikely	NA	NA	white
1223-05-29	-247119	NA	NA	NA	NA	NA	Unlikely	NA	NA	NA	NA	NA	NA	NA	NA	NA	0.6	2	NA	NA	NA	Unlikely	NA	NA	white	1	Unlikely	NA	NA	white
1223-05-30	-247118	NA	NA	NA	NA	NA	Unlikely	NA	NA	NA	NA	NA	NA	NA	NA	NA	0.6	2	NA	NA	NA	Unlikely	NA	NA	white	1	Unlikely	NA	NA	white
1223-05-31	-247117	NA	NA	NA	NA	NA	Unlikely	NA	NA	NA	NA	NA	NA	NA	NA	NA	0.6	2	NA	NA	NA	Unlikely	NA	NA	white	1	Unlikely	NA	NA	white
1223-06-01	-247116	NA	NA	NA	NA	NA	Unlikely	NA	NA	NA	NA	NA	NA	NA	NA	NA	0.6	2	NA	NA	NA	Unlikely	NA	NA	white	1	Unlikely	NA	NA	white
1223-06-02	-247115	NA	NA	NA	NA	NA	Unlikely	NA	NA	NA	NA	NA	NA	NA	NA	NA	0.6	2	NA	NA	NA	Unlikely	NA	NA	white	1	Unlikely	NA	NA	white
1223-06-03	-247114	NA	NA	NA	NA	NA	Unlikely	NA	NA	NA	NA	NA	NA	NA	NA	NA	0.6	2	NA	NA	NA	Unlikely	NA	NA	white	1	Unlikely	NA	NA	white
1223-06-04	-247113	NA	NA	NA	NA	NA	Unlikely	NA	NA	NA	NA	NA	NA	NA	NA	NA	0.6	2	NA	NA	NA	Unlikely	NA	NA	white	1	Unlikely	NA	NA	white
1223-06-05	-247112	NA	NA	NA	NA	NA	Unlikely	NA	NA	NA	NA	NA	NA	NA	NA	NA	0.6	2	NA	NA	NA	Unlikely	NA	NA	white	1	Unlikely	NA	NA	white
1223-06-06	-247111	NA	NA	NA	NA	NA	Unlikely	NA	NA	NA	NA	NA	NA	NA	NA	NA	0.6	2	NA	NA	NA	Unlikely	NA	NA	white	1	Unlikely	NA	NA	white
1223-06-07	-247110	NA	NA	NA	NA	NA	Unlikely	NA	NA	NA	NA	NA	NA	NA	NA	NA	0.6	2	NA	NA	NA	Unlikely	NA	NA	white	1	Unlikely	NA	NA	white
1223-06-08	-247109	NA	NA	NA	NA	NA	Unlikely	NA	NA	NA	NA	NA	NA	NA	NA	NA	0.6	2	NA	NA	NA	Unlikely	NA	NA	white	1	Unlikely	NA	NA	white
1223-06-09	-247108	NA	NA	NA	NA	NA	Unlikely	NA	NA	NA	NA	NA	NA	NA	NA	NA	0.6	2	NA	NA	NA	Unlikely	NA	NA	white	1	Unlikely	NA	NA	white
1223-06-10	-247107	NA	NA	NA	NA	NA	Unlikely	NA	NA	NA	NA	NA	NA	NA	NA	NA	0.6	2	NA	NA	NA	Unlikely	NA	NA	white	1	Unlikely	NA	NA	white
1223-06-11	-247106	NA	NA	NA	NA	NA	Unlikely	NA	NA	NA	NA	NA	NA	NA	NA	NA	0.6	2	NA	NA	NA	Unlikely	NA	NA	white	1	Unlikely	NA	NA	white
1223-06-12	-247105	NA	NA	NA	NA	NA	Unlikely	NA	NA	NA	NA	NA	NA	NA	NA	NA	0.6	2	NA	NA	NA	Unlikely	NA	NA	white	1	Unlikely	NA	NA	white
1223-06-13	-247104	NA	NA	NA	NA	NA	Unlikely	NA	NA	NA	NA	NA	NA	NA	NA	NA	0.6	2	NA	NA	NA	Unlikely	NA	NA	white	1	Unlikely	NA	NA	white
1223-06-14	-247103	NA	NA	NA	NA	NA	Unlikely	NA	NA	NA	NA	NA	NA	NA	NA	NA	0.6	2	NA	NA	NA	Unlikely	NA	NA	white	1	Unlikely	NA	NA	white
1223-06-15	-247102	NA	NA	NA	NA	NA	Unlikely	NA	NA	NA	NA	NA	NA	NA	NA	NA	0.6	2	NA	NA	NA	Unlikely	NA	NA	white	1	Unlikely	NA	NA	white
1223-06-16	-247101	NA	NA	NA	NA	NA	Unlikely	NA	NA	NA	NA	NA	NA	NA	NA	NA	0.6	2	NA	NA	NA	Unlikely	NA	NA	white	1	Unlikely	NA	NA	white
1223-06-17	-247100	NA	NA	NA	NA	NA	Unlikely	NA	NA	NA	NA	NA	NA	NA	NA	NA	0.6	2	NA	NA	NA	Unlikely	NA	NA	white	1	Unlikely	NA	NA	white
1223-06-18	-247099	NA	NA	NA	NA	NA	Unlikely	NA	NA	NA	NA	NA	NA	NA	NA	NA	0.6	2	NA	NA	NA	Unlikely	NA	NA	white	1	Unlikely	NA	NA	white
1223-06-19	-247098	NA	NA	NA	NA	NA	Unlikely	NA	NA	NA	NA	NA	NA	NA	NA	NA	0.6	2	NA	NA	NA	Unlikely	NA	NA	white	1	Unlikely	NA	NA	white
1223-06-20	-247097	NA	NA	NA	NA	NA	Unlikely	NA	NA	NA	NA	NA	NA	NA	NA	NA	0.6	2	NA	NA	NA	Unlikely	NA	NA	white	1	Unlikely	NA	NA	white
1223-06-21	-247096	NA	NA	NA	NA	NA	Unlikely	NA	NA	NA	NA	NA	NA	NA	NA	NA	0.6	2	NA	NA	NA	Unlikely	NA	NA	white	1	Unlikely	NA	NA	white
1223-06-22	-247095	NA	NA	NA	NA	NA	Unlikely	NA	NA	NA	NA	NA	NA	NA	NA	NA	0.6	2	NA	NA	NA	Unlikely	NA	NA	white	1	Unlikely	NA	NA	white
1223-06-23	-247094	NA	NA	NA	NA	NA	Unlikely	NA	NA	NA	NA	NA	NA	NA	NA	NA	0.6	2	NA	NA	NA	Unlikely	NA	NA	white	1	Unlikely	NA	NA	white
1223-06-24	-247093	NA	NA	NA	NA	NA	Unlikely	NA	NA	NA	NA	NA	NA	NA	NA	NA	0.6	2	NA	NA	NA	Unlikely	NA	NA	white	1	Unlikely	NA	NA	white
1223-06-25	-247092	NA	NA	NA	NA	NA	Unlikely	NA	NA	NA	NA	NA	NA	NA	NA	NA	0.6	2	NA	NA	NA	Unlikely	NA	NA	white	1	Unlikely	NA	NA	white
1223-06-26	-247091	NA	NA	NA	NA	NA	Unlikely	NA	NA	NA	NA	NA	NA	NA	NA	NA	0.6	2	NA	NA	NA	Unlikely	NA	NA	white	1	Unlikely	NA	NA	white
1223-06-27	-247090	NA	NA	NA	NA	NA	Unlikely	NA	NA	NA	NA	NA	NA	NA	NA	NA	0.6	2	NA	NA	NA	Unlikely	NA	NA	white	1	Unlikely	NA	NA	white
1223-06-28	-247089	NA	NA	NA	NA	NA	Unlikely	NA	NA	NA	NA	NA	NA	NA	NA	NA	0.6	2	NA	NA	NA	Unlikely	NA	NA	white	1	Unlikely	NA	NA	white
1223-06-29	-247088	NA	NA	NA	NA	NA	Unlikely	NA	NA	NA	NA	NA	NA	NA	NA	NA	0.6	2	NA	NA	NA	Unlikely	NA	NA	white	1	Unlikely	NA	NA	white
1223-06-30	-247087	NA	NA	NA	NA	NA	Unlikely	NA	NA	NA	NA	NA	NA	NA	NA	NA	0.6	2	NA	NA	NA	Unlikely	NA	NA	white	1	Unlikely	NA	NA	white
1223-07-01	-247086	NA	NA	NA	NA	NA	Unlikely	NA	NA	NA	NA	NA	NA	NA	NA	NA	0.6	2	NA	NA	NA	Unlikely	NA	NA	white	1	Unlikely	NA	NA	white
1223-07-02	-247085	NA	NA	NA	NA	NA	Unlikely	NA	NA	NA	NA	NA	NA	NA	NA	NA	0.6	2	NA	NA	NA	Unlikely	NA	NA	white	1	Unlikely	NA	NA	white
1223-07-03	-247084	NA	NA	NA	NA	NA	Unlikely	NA	NA	NA	NA	NA	NA	NA	NA	NA	0.6	2	NA	NA	NA	Unlikely	NA	NA	white	1	Unlikely	NA	NA	white
1223-07-04	-247083	NA	NA	NA	NA	NA	Unlikely	NA	NA	NA	NA	NA	NA	NA	NA	NA	0.6	2	NA	NA	NA	Unlikely	NA	NA	white	1	Unlikely	NA	NA	white
1223-07-05	-247082	NA	NA	NA	NA	NA	Unlikely	NA	NA	NA	NA	NA	NA	NA	NA	NA	0.6	2	NA	NA	NA	Unlikely	NA	NA	white	1	Unlikely	NA	NA	white
1223-07-06	-247081	NA	NA	NA	NA	NA	Unlikely	NA	NA	NA	NA	NA	NA	NA	NA	NA	0.6	2	NA	NA	NA	Unlikely	NA	NA	white	1	Unlikely	NA	NA	white
1223-07-07	-247080	NA	NA	NA	NA	NA	Unlikely	NA	NA	NA	NA	NA	NA	NA	NA	NA	0.6	2	NA	NA	NA	Unlikely	NA	NA	white	1	Unlikely	NA	NA	white
1223-07-08	-247079	NA	NA	NA	NA	NA	Unlikely	NA	NA	NA	NA	NA	NA	NA	NA	NA	0.6	2	NA	NA	NA	Unlikely	NA	NA	white	1	Unlikely	NA	NA	white
1223-07-09	-247078	NA	NA	NA	NA	NA	Unlikely	NA	NA	NA	NA	NA	NA	NA	NA	NA	0.6	2	NA	NA	NA	Unlikely	NA	NA	white	1	Unlikely	NA	NA	white
1223-07-10	-247077	NA	NA	NA	NA	NA	Unlikely	NA	NA	NA	NA	NA	NA	NA	NA	NA	0.6	2	NA	NA	NA	Unlikely	NA	NA	white	1	Unlikely	NA	NA	white
1223-07-11	-247076	NA	NA	NA	NA	NA	Unlikely	NA	NA	NA	NA	NA	NA	NA	NA	NA	0.6	2	NA	NA	NA	Unlikely	NA	NA	white	1	Unlikely	NA	NA	white
1223-07-12	-247075	NA	NA	NA	NA	NA	Unlikely	NA	NA	NA	NA	NA	NA	NA	NA	NA	0.6	2	NA	NA	NA	Unlikely	NA	NA	white	1	Unlikely	NA	NA	white
1223-07-13	-247074	NA	NA	NA	NA	NA	Unlikely	NA	NA	NA	NA	NA	NA	NA	NA	NA	0.6	2	NA	NA	NA	Unlikely	NA	NA	white	1	Unlikely	NA	NA	white
1223-07-14	-247073	NA	NA	NA	NA	NA	Unlikely	NA	NA	NA	NA	NA	NA	NA	NA	NA	0.6	2	NA	NA	NA	Unlikely	NA	NA	white	1	Unlikely	NA	NA	white
1223-07-15	-247072	NA	NA	NA	NA	NA	Unlikely	NA	NA	NA	NA	NA	NA	NA	NA	NA	0.6	2	NA	NA	NA	Unlikely	NA	NA	white	1	Unlikely	NA	NA	white
1223-07-16	-247071	NA	NA	NA	NA	NA	Unlikely	NA	NA	NA	NA	NA	NA	NA	NA	NA	0.6	2	NA	NA	NA	Unlikely	NA	NA	white	1	Unlikely	NA	NA	white
1223-07-17	-247070	NA	NA	NA	NA	NA	Unlikely	NA	NA	NA	NA	NA	NA	NA	NA	NA	0.6	2	NA	NA	NA	Unlikely	NA	NA	white	1	Unlikely	NA	NA	white
1223-07-18	-247069	NA	NA	NA	NA	NA	Unlikely	NA	NA	NA	NA	NA	NA	NA	NA	NA	0.6	2	NA	NA	NA	Unlikely	NA	NA	white	1	Unlikely	NA	NA	white
1223-07-19	-247068	NA	NA	NA	NA	NA	Unlikely	NA	NA	NA	NA	NA	NA	NA	NA	NA	0.6	2	NA	NA	NA	Unlikely	NA	NA	white	1	Unlikely	NA	NA	white
1223-07-20	-247067	NA	NA	NA	NA	NA	Unlikely	NA	NA	NA	NA	NA	NA	NA	NA	NA	0.6	2	NA	NA	NA	Unlikely	NA	NA	white	1	Unlikely	NA	NA	white
1223-07-21	-247066	NA	NA	NA	NA	NA	Unlikely	NA	NA	NA	NA	NA	NA	NA	NA	NA	0.6	2	NA	NA	NA	Unlikely	NA	NA	white	1	Unlikely	NA	NA	white
1223-07-22	-247065	NA	NA	NA	NA	NA	Unlikely	NA	NA	NA	NA	NA	NA	NA	NA	NA	0.6	2	NA	NA	NA	Unlikely	NA	NA	white	1	Unlikely	NA	NA	white
1223-07-23	-247064	NA	NA	NA	NA	NA	Unlikely	NA	NA	NA	NA	NA	NA	NA	NA	NA	0.6	2	NA	NA	NA	Unlikely	NA	NA	white	1	Unlikely	NA	NA	white
1223-07-24	-247063	NA	NA	NA	NA	NA	Unlikely	NA	NA	NA	NA	NA	NA	NA	NA	NA	0.6	2	NA	NA	NA	Unlikely	NA	NA	white	1	Unlikely	NA	NA	white
1223-07-25	-247062	NA	NA	NA	NA	NA	Unlikely	NA	NA	NA	NA	NA	NA	NA	NA	NA	0.6	2	NA	NA	NA	Unlikely	NA	NA	white	1	Unlikely	NA	NA	white
1223-07-26	-247061	NA	NA	NA	NA	NA	Unlikely	NA	NA	NA	NA	NA	NA	NA	NA	NA	0.6	2	NA	NA	NA	Unlikely	NA	NA	white	1	Unlikely	NA	NA	white
1223-07-27	-247060	NA	NA	NA	NA	NA	Unlikely	NA	NA	NA	NA	NA	NA	NA	NA	NA	0.6	2	NA	NA	NA	Unlikely	NA	NA	white	1	Unlikely	NA	NA	white
1223-07-28	-247059	NA	NA	NA	NA	NA	Unlikely	NA	NA	NA	NA	NA	NA	NA	NA	NA	0.6	2	NA	NA	NA	Unlikely	NA	NA	white	1	Unlikely	NA	NA	white
1223-07-29	-247058	NA	NA	NA	NA	NA	Unlikely	NA	NA	NA	NA	NA	NA	NA	NA	NA	0.6	2	NA	NA	NA	Unlikely	NA	NA	white	1	Unlikely	NA	NA	white
1223-07-30	-247057	NA	NA	NA	NA	NA	Unlikely	NA	NA	NA	NA	NA	NA	NA	NA	NA	0.6	2	NA	NA	NA	Unlikely	NA	NA	white	1	Unlikely	NA	NA	white
1223-07-31	-247056	NA	NA	NA	NA	NA	Unlikely	NA	NA	NA	NA	NA	NA	NA	NA	NA	0.6	2	0.0297143	-0.126935	0.00558065	Unlikely	NA	NA	white	1	Unlikely	NA	NA	white
1223-08-01	-247055	NA	NA	NA	NA	NA	Unlikely	NA	NA	NA	NA	NA	NA	NA	NA	NA	0.6	2	NA	NA	NA	Unlikely	NA	NA	white	1	Unlikely	NA	NA	white
1223-08-02	-247054	NA	NA	NA	NA	NA	Unlikely	NA	NA	NA	NA	NA	NA	NA	NA	NA	0.6	2	NA	NA	NA	Unlikely	NA	NA	white	1	Unlikely	NA	NA	white
1223-08-03	-247053	NA	NA	NA	NA	NA	Unlikely	NA	NA	NA	NA	NA	NA	NA	NA	NA	0.6	2	NA	NA	NA	Unlikely	NA	NA	white	1	Unlikely	NA	NA	white
1223-08-04	-247052	NA	NA	NA	NA	NA	Unlikely	NA	NA	NA	NA	NA	NA	NA	NA	NA	0.6	2	NA	NA	NA	Unlikely	NA	NA	white	1	Unlikely	NA	NA	white
1223-08-05	-247051	NA	NA	NA	NA	NA	Unlikely	NA	NA	NA	NA	NA	NA	NA	NA	NA	0.6	2	NA	NA	NA	Unlikely	NA	NA	white	1	Unlikely	NA	NA	white
1223-08-06	-247050	NA	NA	NA	NA	NA	Unlikely	NA	NA	NA	NA	NA	NA	NA	NA	NA	0.6	2	NA	NA	NA	Unlikely	NA	NA	white	1	Unlikely	NA	NA	white
1223-08-07	-247049	NA	NA	NA	NA	NA	Unlikely	NA	NA	NA	NA	NA	NA	NA	NA	NA	0.6	2	NA	NA	NA	Unlikely	NA	NA	white	1	Unlikely	NA	NA	white
1223-08-08	-247048	NA	NA	NA	NA	NA	Unlikely	NA	NA	NA	NA	NA	NA	NA	NA	NA	0.6	2	NA	NA	NA	Unlikely	NA	NA	white	1	Unlikely	NA	NA	white
1223-08-09	-247047	NA	NA	NA	NA	NA	Unlikely	NA	NA	NA	NA	NA	NA	NA	NA	NA	0.6	2	NA	NA	NA	Unlikely	NA	NA	white	1	Unlikely	NA	NA	white
1223-08-10	-247046	NA	NA	NA	NA	NA	Unlikely	NA	NA	NA	NA	NA	NA	NA	NA	NA	0.6	2	NA	NA	NA	Unlikely	NA	NA	white	1	Unlikely	NA	NA	white
1223-08-11	-247045	NA	NA	NA	NA	NA	Unlikely	NA	NA	NA	NA	NA	NA	NA	NA	NA	0.6	2	NA	NA	NA	Unlikely	NA	NA	white	1	Unlikely	NA	NA	white
1223-08-12	-247044	NA	NA	NA	NA	NA	Unlikely	NA	NA	NA	NA	NA	NA	NA	NA	NA	0.6	2	NA	NA	NA	Unlikely	NA	NA	white	1	Unlikely	NA	NA	white
1223-08-13	-247043	NA	NA	NA	NA	NA	Unlikely	NA	NA	NA	NA	NA	NA	NA	NA	NA	0.6	2	NA	NA	NA	Unlikely	NA	NA	white	1	Unlikely	NA	NA	white
1223-08-14	-247042	NA	NA	NA	NA	NA	Unlikely	NA	NA	NA	NA	NA	NA	NA	NA	NA	0.6	2	NA	NA	NA	Unlikely	NA	NA	white	1	Unlikely	NA	NA	white
1223-08-15	-247041	NA	NA	NA	NA	NA	Unlikely	NA	NA	NA	NA	NA	NA	NA	NA	NA	0.6	2	NA	NA	NA	Unlikely	NA	NA	white	1	Unlikely	NA	NA	white
1223-08-16	-247040	NA	NA	NA	NA	NA	Unlikely	NA	NA	NA	NA	NA	NA	NA	NA	NA	0.6	2	NA	NA	NA	Unlikely	NA	NA	white	1	Unlikely	NA	NA	white
1223-08-17	-247039	NA	NA	NA	NA	NA	Unlikely	NA	NA	NA	NA	NA	NA	NA	NA	NA	0.6	2	NA	NA	NA	Unlikely	NA	NA	white	1	Unlikely	NA	NA	white
1223-08-18	-247038	NA	NA	NA	NA	NA	Unlikely	NA	NA	NA	NA	NA	NA	NA	NA	NA	0.6	2	NA	NA	NA	Unlikely	NA	NA	white	1	Unlikely	NA	NA	white
1223-08-19	-247037	NA	NA	NA	NA	NA	Unlikely	NA	NA	NA	NA	NA	NA	NA	NA	NA	0.6	2	NA	NA	NA	Unlikely	NA	NA	white	1	Unlikely	NA	NA	white
1223-08-20	-247036	NA	NA	NA	NA	NA	Unlikely	NA	NA	NA	NA	NA	NA	NA	NA	NA	0.6	2	NA	NA	NA	Unlikely	NA	NA	white	1	Unlikely	NA	NA	white
1223-08-21	-247035	NA	NA	NA	NA	NA	Unlikely	NA	NA	NA	NA	NA	NA	NA	NA	NA	0.6	2	NA	NA	NA	Unlikely	NA	NA	white	1	Unlikely	NA	NA	white
1223-08-22	-247034	NA	NA	NA	NA	NA	Unlikely	NA	NA	NA	NA	NA	NA	NA	NA	NA	0.6	2	NA	NA	NA	Unlikely	NA	NA	white	1	Unlikely	NA	NA	white
1223-08-23	-247033	NA	NA	NA	NA	NA	Unlikely	NA	NA	NA	NA	NA	NA	NA	NA	NA	0.6	2	NA	NA	NA	Unlikely	NA	NA	white	1	Unlikely	NA	NA	white
1223-08-24	-247032	NA	NA	NA	NA	NA	Unlikely	NA	NA	NA	NA	NA	NA	NA	NA	NA	0.6	2	NA	NA	NA	Unlikely	NA	NA	white	1	Unlikely	NA	NA	white
1223-08-25	-247031	NA	NA	NA	NA	NA	Unlikely	NA	NA	NA	NA	NA	NA	NA	NA	NA	0.6	2	NA	NA	NA	Unlikely	NA	NA	white	1	Unlikely	NA	NA	white
1223-08-26	-247030	NA	NA	NA	NA	NA	Unlikely	NA	NA	NA	NA	NA	NA	NA	NA	NA	0.6	2	NA	NA	NA	Unlikely	NA	NA	white	1	Unlikely	NA	NA	white
1223-08-27	-247029	NA	NA	NA	NA	NA	Unlikely	NA	NA	NA	NA	NA	NA	NA	NA	NA	0.6	2	NA	NA	NA	Unlikely	NA	NA	white	1	Unlikely	NA	NA	white
1223-08-28	-247028	NA	NA	NA	NA	NA	Unlikely	NA	NA	NA	NA	NA	NA	NA	NA	NA	0.6	2	NA	NA	NA	Unlikely	NA	NA	white	1	Unlikely	NA	NA	white
1223-08-29	-247027	NA	NA	NA	NA	NA	Unlikely	NA	NA	NA	NA	NA	NA	NA	NA	NA	0.6	2	NA	NA	NA	Unlikely	NA	NA	white	1	Unlikely	NA	NA	white
1223-08-30	-247026	NA	NA	NA	NA	NA	Unlikely	NA	NA	NA	NA	NA	NA	NA	NA	NA	0.6	2	NA	NA	NA	Unlikely	NA	NA	white	1	Unlikely	NA	NA	white
1223-08-31	-247025	NA	NA	NA	NA	NA	Unlikely	NA	NA	NA	NA	NA	NA	NA	NA	NA	0.6	2	NA	NA	NA	Unlikely	NA	NA	white	1	Unlikely	NA	NA	white
1223-09-01	-247024	NA	NA	NA	NA	NA	Unlikely	NA	NA	NA	NA	NA	NA	NA	NA	NA	0.6	2	NA	NA	NA	Unlikely	NA	NA	white	1	Unlikely	NA	NA	white
1223-09-02	-247023	NA	NA	NA	NA	NA	Unlikely	NA	NA	NA	NA	NA	NA	NA	NA	NA	0.6	2	NA	NA	NA	Unlikely	NA	NA	white	1	Unlikely	NA	NA	white
1223-09-03	-247022	NA	NA	NA	NA	NA	Unlikely	NA	NA	NA	NA	NA	NA	NA	NA	NA	0.6	2	NA	NA	NA	Unlikely	NA	NA	white	1	Unlikely	NA	NA	white
1223-09-04	-247021	NA	NA	NA	NA	NA	Unlikely	NA	NA	NA	NA	NA	NA	NA	NA	NA	0.6	2	NA	NA	NA	Unlikely	NA	NA	white	1	Unlikely	NA	NA	white
1223-09-05	-247020	NA	NA	NA	NA	NA	Unlikely	NA	NA	NA	NA	NA	NA	NA	NA	NA	0.6	2	NA	NA	NA	Unlikely	NA	NA	white	1	Unlikely	NA	NA	white
1223-09-06	-247019	NA	NA	NA	NA	NA	Unlikely	NA	NA	NA	NA	NA	NA	NA	NA	NA	0.6	2	NA	NA	NA	Unlikely	NA	NA	white	1	Unlikely	NA	NA	white
1223-09-07	-247018	NA	NA	NA	NA	NA	Unlikely	NA	NA	NA	NA	NA	NA	NA	NA	NA	0.6	2	NA	NA	NA	Unlikely	NA	NA	white	1	Unlikely	NA	NA	white
1223-09-08	-247017	NA	NA	NA	NA	NA	Unlikely	NA	NA	NA	NA	NA	NA	NA	NA	NA	0.6	2	NA	NA	NA	Unlikely	NA	NA	white	1	Unlikely	NA	NA	white
1223-09-09	-247016	NA	NA	NA	NA	NA	Unlikely	NA	NA	NA	NA	NA	NA	NA	NA	NA	0.6	2	NA	NA	NA	Unlikely	NA	NA	white	1	Unlikely	NA	NA	white
1223-09-10	-247015	NA	NA	NA	NA	NA	Unlikely	NA	NA	NA	NA	NA	NA	NA	NA	NA	0.6	2	NA	NA	NA	Unlikely	NA	NA	white	1	Unlikely	NA	NA	white
1223-09-11	-247014	NA	NA	NA	NA	NA	Unlikely	NA	NA	NA	NA	NA	NA	NA	NA	NA	0.6	2	NA	NA	NA	Unlikely	NA	NA	white	1	Unlikely	NA	NA	white
1223-09-12	-247013	NA	NA	NA	NA	NA	Unlikely	NA	NA	NA	NA	NA	NA	NA	NA	NA	0.6	2	NA	NA	NA	Unlikely	NA	NA	white	1	Unlikely	NA	NA	white
1223-09-13	-247012	NA	NA	NA	NA	NA	Unlikely	NA	NA	NA	NA	NA	NA	NA	NA	NA	0.6	2	NA	NA	NA	Unlikely	NA	NA	white	1	Unlikely	NA	NA	white
1223-09-14	-247011	NA	NA	NA	NA	NA	Unlikely	NA	NA	NA	NA	NA	NA	NA	NA	NA	0.6	2	NA	NA	NA	Unlikely	NA	NA	white	1	Unlikely	NA	NA	white
1223-09-15	-247010	NA	NA	NA	NA	NA	Unlikely	NA	NA	NA	NA	NA	NA	NA	NA	NA	0.6	2	NA	NA	NA	Unlikely	NA	NA	white	1	Unlikely	NA	NA	white
1223-09-16	-247009	NA	NA	NA	NA	NA	Unlikely	NA	NA	NA	NA	NA	NA	NA	NA	NA	0.6	2	NA	NA	NA	Unlikely	NA	NA	white	1	Unlikely	NA	NA	white
1223-09-17	-247008	NA	NA	NA	NA	NA	Unlikely	NA	NA	NA	NA	NA	NA	NA	NA	NA	0.6	2	NA	NA	NA	Unlikely	NA	NA	white	1	Unlikely	NA	NA	white
1223-09-18	-247007	NA	NA	NA	NA	NA	Unlikely	NA	NA	NA	NA	NA	NA	NA	NA	NA	0.6	2	NA	NA	NA	Unlikely	NA	NA	white	1	Unlikely	NA	NA	white
1223-09-19	-247006	NA	NA	NA	NA	NA	Unlikely	NA	NA	NA	NA	NA	NA	NA	NA	NA	0.6	2	NA	NA	NA	Unlikely	NA	NA	white	1	Unlikely	NA	NA	white
1223-09-20	-247005	NA	NA	NA	NA	NA	Unlikely	NA	NA	NA	NA	NA	NA	NA	NA	NA	0.6	2	NA	NA	NA	Unlikely	NA	NA	white	1	Unlikely	NA	NA	white
1223-09-21	-247004	NA	NA	NA	NA	NA	Unlikely	NA	NA	NA	NA	NA	NA	NA	NA	NA	0.6	2	NA	NA	NA	Unlikely	NA	NA	white	1	Unlikely	NA	NA	white
1223-09-22	-247003	NA	NA	NA	NA	NA	Unlikely	NA	NA	NA	NA	NA	NA	NA	NA	NA	0.6	2	NA	NA	NA	Unlikely	NA	NA	white	1	Unlikely	NA	NA	white
1223-09-23	-247002	NA	NA	NA	NA	NA	Unlikely	NA	NA	NA	NA	NA	NA	NA	NA	NA	0.6	2	NA	NA	NA	Unlikely	NA	NA	white	1	Unlikely	NA	NA	white
1223-09-24	-247001	NA	NA	NA	NA	NA	Unlikely	NA	NA	NA	NA	NA	NA	NA	NA	NA	0.6	2	NA	NA	NA	Unlikely	NA	NA	white	1	Unlikely	NA	NA	white
1223-09-25	-247000	NA	NA	NA	NA	NA	Unlikely	NA	NA	NA	NA	NA	NA	NA	NA	NA	0.6	2	NA	NA	NA	Unlikely	NA	NA	white	1	Unlikely	NA	NA	white
1223-09-26	-246999	NA	NA	NA	NA	NA	Unlikely	NA	NA	NA	NA	NA	NA	NA	NA	NA	0.6	2	NA	NA	NA	Unlikely	NA	NA	white	1	Unlikely	NA	NA	white
1223-09-27	-246998	NA	NA	NA	NA	NA	Unlikely	NA	NA	NA	NA	NA	NA	NA	NA	NA	0.6	2	NA	NA	NA	Unlikely	NA	NA	white	1	Unlikely	NA	NA	white
1223-09-28	-246997	NA	NA	NA	NA	NA	Unlikely	NA	NA	NA	NA	NA	NA	NA	NA	NA	0.6	2	NA	NA	NA	Unlikely	NA	NA	white	1	Unlikely	NA	NA	white
1223-09-29	-246996	NA	NA	NA	NA	NA	Unlikely	NA	NA	NA	NA	NA	NA	NA	NA	NA	0.6	2	NA	NA	NA	Unlikely	NA	NA	white	1	Unlikely	NA	NA	white
1223-09-30	-246995	NA	NA	NA	NA	NA	Unlikely	NA	NA	NA	NA	NA	NA	NA	NA	NA	0.6	2	NA	NA	NA	Unlikely	NA	NA	white	1	Unlikely	NA	NA	white
1223-10-01	-246994	NA	NA	NA	NA	NA	Unlikely	NA	NA	NA	NA	NA	NA	NA	NA	NA	0.6	2	NA	NA	NA	Unlikely	NA	NA	white	1	Unlikely	NA	NA	white
1223-10-02	-246993	NA	NA	NA	NA	NA	Unlikely	NA	NA	NA	NA	NA	NA	NA	NA	NA	0.6	2	NA	NA	NA	Unlikely	NA	NA	white	1	Unlikely	NA	NA	white
1223-10-03	-246992	NA	NA	NA	NA	NA	Unlikely	NA	NA	NA	NA	NA	NA	NA	NA	NA	0.6	2	NA	NA	NA	Unlikely	NA	NA	white	1	Unlikely	NA	NA	white
1223-10-04	-246991	NA	NA	NA	NA	NA	Unlikely	NA	NA	NA	NA	NA	NA	NA	NA	NA	0.6	2	NA	NA	NA	Unlikely	NA	NA	white	1	Unlikely	NA	NA	white
1223-10-05	-246990	NA	NA	NA	NA	NA	Unlikely	NA	NA	NA	NA	NA	NA	NA	NA	NA	0.6	2	NA	NA	NA	Unlikely	NA	NA	white	1	Unlikely	NA	NA	white
1223-10-06	-246989	NA	NA	NA	NA	NA	Unlikely	NA	NA	NA	NA	NA	NA	NA	NA	NA	0.6	2	NA	NA	NA	Unlikely	NA	NA	white	1	Unlikely	NA	NA	white
1223-10-07	-246988	NA	NA	NA	NA	NA	Unlikely	NA	NA	NA	NA	NA	NA	NA	NA	NA	0.6	2	NA	NA	NA	Unlikely	NA	NA	white	1	Unlikely	NA	NA	white
1223-10-08	-246987	NA	NA	NA	NA	NA	Unlikely	NA	NA	NA	NA	NA	NA	NA	NA	NA	0.6	2	NA	NA	NA	Unlikely	NA	NA	white	1	Unlikely	NA	NA	white
1223-10-09	-246986	NA	NA	NA	NA	NA	Unlikely	NA	NA	NA	NA	NA	NA	NA	NA	NA	0.6	2	NA	NA	NA	Unlikely	NA	NA	white	1	Unlikely	NA	NA	white
1223-10-10	-246985	NA	NA	NA	NA	NA	Unlikely	NA	NA	NA	NA	NA	NA	NA	NA	NA	0.6	2	NA	NA	NA	Unlikely	NA	NA	white	1	Unlikely	NA	NA	white
1223-10-11	-246984	NA	NA	NA	NA	NA	Unlikely	NA	NA	NA	NA	NA	NA	NA	NA	NA	0.6	2	NA	NA	NA	Unlikely	NA	NA	white	1	Unlikely	NA	NA	white
1223-10-12	-246983	NA	NA	NA	NA	NA	Unlikely	NA	NA	NA	NA	NA	NA	NA	NA	NA	0.6	2	NA	NA	NA	Unlikely	NA	NA	white	1	Unlikely	NA	NA	white
1223-10-13	-246982	NA	NA	NA	NA	NA	Unlikely	NA	NA	NA	NA	NA	NA	NA	NA	NA	0.6	2	NA	NA	NA	Unlikely	NA	NA	white	1	Unlikely	NA	NA	white
1223-10-14	-246981	NA	NA	NA	NA	NA	Unlikely	NA	NA	NA	NA	NA	NA	NA	NA	NA	0.6	2	NA	NA	NA	Unlikely	NA	NA	white	1	Unlikely	NA	NA	white
1223-10-15	-246980	NA	NA	NA	NA	NA	Unlikely	NA	NA	NA	NA	NA	NA	NA	NA	NA	0.6	2	NA	NA	NA	Unlikely	NA	NA	white	1	Unlikely	NA	NA	white
1223-10-16	-246979	NA	NA	NA	NA	NA	Unlikely	NA	NA	NA	NA	NA	NA	NA	NA	NA	0.6	2	NA	NA	NA	Unlikely	NA	NA	white	1	Unlikely	NA	NA	white
1223-10-17	-246978	NA	NA	NA	NA	NA	Unlikely	NA	NA	NA	NA	NA	NA	NA	NA	NA	0.6	2	NA	NA	NA	Unlikely	NA	NA	white	1	Unlikely	NA	NA	white
1223-10-18	-246977	NA	NA	NA	NA	NA	Unlikely	NA	NA	NA	NA	NA	NA	NA	NA	NA	0.6	2	NA	NA	NA	Unlikely	NA	NA	white	1	Unlikely	NA	NA	white
1223-10-19	-246976	NA	NA	NA	NA	NA	Unlikely	NA	NA	NA	NA	NA	NA	NA	NA	NA	0.6	2	NA	NA	NA	Unlikely	NA	NA	white	1	Unlikely	NA	NA	white
1223-10-20	-246975	NA	NA	NA	NA	NA	Unlikely	NA	NA	NA	NA	NA	NA	NA	NA	NA	0.6	2	NA	NA	NA	Unlikely	NA	NA	white	1	Unlikely	NA	NA	white
1223-10-21	-246974	NA	NA	NA	NA	NA	Unlikely	NA	NA	NA	NA	NA	NA	NA	NA	NA	0.6	2	NA	NA	NA	Unlikely	NA	NA	white	1	Unlikely	NA	NA	white
1223-10-22	-246973	NA	NA	NA	NA	NA	Unlikely	NA	NA	NA	NA	NA	NA	NA	NA	NA	0.6	2	NA	NA	NA	Unlikely	NA	NA	white	1	Unlikely	NA	NA	white
1223-10-23	-246972	NA	NA	NA	NA	NA	Unlikely	NA	NA	NA	NA	NA	NA	NA	NA	NA	0.6	2	NA	NA	NA	Unlikely	NA	NA	white	1	Unlikely	NA	NA	white
1223-10-24	-246971	NA	NA	NA	NA	NA	Unlikely	NA	NA	NA	NA	NA	NA	NA	NA	NA	0.6	2	NA	NA	NA	Unlikely	NA	NA	white	1	Unlikely	NA	NA	white
1223-10-25	-246970	NA	NA	NA	NA	NA	Unlikely	NA	NA	NA	NA	NA	NA	NA	NA	NA	0.6	2	NA	NA	NA	Unlikely	NA	NA	white	1	Unlikely	NA	NA	white
1223-10-26	-246969	NA	NA	NA	NA	NA	Unlikely	NA	NA	NA	NA	NA	NA	NA	NA	NA	0.6	2	NA	NA	NA	Unlikely	NA	NA	white	1	Unlikely	NA	NA	white
1223-10-27	-246968	NA	NA	NA	NA	NA	Unlikely	NA	NA	NA	NA	NA	NA	NA	NA	NA	0.6	2	NA	NA	NA	Unlikely	NA	NA	white	1	Unlikely	NA	NA	white
1223-10-28	-246967	NA	NA	NA	NA	NA	Unlikely	NA	NA	NA	NA	NA	NA	NA	NA	NA	0.6	2	NA	NA	NA	Unlikely	NA	NA	white	1	Unlikely	NA	NA	white
1223-10-29	-246966	NA	NA	NA	NA	NA	Unlikely	NA	NA	NA	NA	NA	NA	NA	NA	NA	0.6	2	NA	NA	NA	Unlikely	NA	NA	white	1	Unlikely	NA	NA	white
1223-10-30	-246965	NA	NA	NA	NA	NA	Unlikely	NA	NA	NA	NA	NA	NA	NA	NA	NA	0.6	2	NA	NA	NA	Unlikely	NA	NA	white	1	Unlikely	NA	NA	white
1223-10-31	-246964	NA	NA	NA	NA	NA	Unlikely	NA	NA	NA	NA	NA	NA	NA	NA	NA	0.6	2	NA	NA	NA	Unlikely	NA	NA	white	1	Unlikely	NA	NA	white
1223-11-01	-246963	NA	NA	NA	NA	NA	Unlikely	NA	NA	NA	NA	NA	NA	NA	NA	NA	0.6	2	NA	NA	NA	Unlikely	NA	NA	white	1	Unlikely	NA	NA	white
1223-11-02	-246962	NA	NA	NA	NA	NA	Unlikely	NA	NA	NA	NA	NA	NA	NA	NA	NA	0.6	2	NA	NA	NA	Unlikely	NA	NA	white	1	Unlikely	NA	NA	white
1223-11-03	-246961	NA	NA	NA	NA	NA	Unlikely	NA	NA	NA	NA	NA	NA	NA	NA	NA	0.6	2	NA	NA	NA	Unlikely	NA	NA	white	1	Unlikely	NA	NA	white
1223-11-04	-246960	NA	NA	NA	NA	NA	Unlikely	NA	NA	NA	NA	NA	NA	NA	NA	NA	0.6	2	NA	NA	NA	Unlikely	NA	NA	white	1	Unlikely	NA	NA	white
1223-11-05	-246959	NA	NA	NA	NA	NA	Unlikely	NA	NA	NA	NA	NA	NA	NA	NA	NA	0.6	2	NA	NA	NA	Unlikely	NA	NA	white	1	Unlikely	NA	NA	white
1223-11-06	-246958	NA	NA	NA	NA	NA	Unlikely	NA	NA	NA	NA	NA	NA	NA	NA	NA	0.6	2	NA	NA	NA	Unlikely	NA	NA	white	1	Unlikely	NA	NA	white
1223-11-07	-246957	NA	NA	NA	NA	NA	Unlikely	NA	NA	NA	NA	NA	NA	NA	NA	NA	0.6	2	NA	NA	NA	Unlikely	NA	NA	white	1	Unlikely	NA	NA	white
1223-11-08	-246956	NA	NA	NA	NA	NA	Unlikely	NA	NA	NA	NA	NA	NA	NA	NA	NA	0.6	2	NA	NA	NA	Unlikely	NA	NA	white	1	Unlikely	NA	NA	white
1223-11-09	-246955	NA	NA	NA	NA	NA	Unlikely	NA	NA	NA	NA	NA	NA	NA	NA	NA	0.6	2	NA	NA	NA	Unlikely	NA	NA	white	1	Unlikely	NA	NA	white
1223-11-10	-246954	NA	NA	NA	NA	NA	Unlikely	NA	NA	NA	NA	NA	NA	NA	NA	NA	0.6	2	NA	NA	NA	Unlikely	NA	NA	white	1	Unlikely	NA	NA	white
1223-11-11	-246953	NA	NA	NA	NA	NA	Unlikely	NA	NA	NA	NA	NA	NA	NA	NA	NA	0.6	2	NA	NA	NA	Unlikely	NA	NA	white	1	Unlikely	NA	NA	white
1223-11-12	-246952	NA	NA	NA	NA	NA	Unlikely	NA	NA	NA	NA	NA	NA	NA	NA	NA	0.6	2	NA	NA	NA	Unlikely	NA	NA	white	1	Unlikely	NA	NA	white
1223-11-13	-246951	NA	NA	NA	NA	NA	Unlikely	NA	NA	NA	NA	NA	NA	NA	NA	NA	0.6	2	NA	NA	NA	Unlikely	NA	NA	white	1	Unlikely	NA	NA	white
1223-11-14	-246950	NA	NA	NA	NA	NA	Unlikely	NA	NA	NA	NA	NA	NA	NA	NA	NA	0.6	2	NA	NA	NA	Unlikely	NA	NA	white	1	Unlikely	NA	NA	white
1223-11-15	-246949	NA	NA	NA	NA	NA	Unlikely	NA	NA	NA	NA	NA	NA	NA	NA	NA	0.6	2	NA	NA	NA	Unlikely	NA	NA	white	1	Unlikely	NA	NA	white
1223-11-16	-246948	NA	NA	NA	NA	NA	Unlikely	NA	NA	NA	NA	NA	NA	NA	NA	NA	0.6	2	NA	NA	NA	Unlikely	NA	NA	white	1	Unlikely	NA	NA	white
1223-11-17	-246947	NA	NA	NA	NA	NA	Unlikely	NA	NA	NA	NA	NA	NA	NA	NA	NA	0.6	2	NA	NA	NA	Unlikely	NA	NA	white	1	Unlikely	NA	NA	white
1223-11-18	-246946	NA	NA	NA	NA	NA	Unlikely	NA	NA	NA	NA	NA	NA	NA	NA	NA	0.6	2	NA	NA	NA	Unlikely	NA	NA	white	1	Unlikely	NA	NA	white
1223-11-19	-246945	NA	NA	NA	NA	NA	Unlikely	NA	NA	NA	NA	NA	NA	NA	NA	NA	0.6	2	NA	NA	NA	Unlikely	NA	NA	white	1	Unlikely	NA	NA	white
1223-11-20	-246944	NA	NA	NA	NA	NA	Unlikely	NA	NA	NA	NA	NA	NA	NA	NA	NA	0.6	2	NA	NA	NA	Unlikely	NA	NA	white	1	Unlikely	NA	NA	white
1223-11-21	-246943	NA	NA	NA	NA	NA	Unlikely	NA	NA	NA	NA	NA	NA	NA	NA	NA	0.6	2	NA	NA	NA	Unlikely	NA	NA	white	1	Unlikely	NA	NA	white
1223-11-22	-246942	NA	NA	NA	NA	NA	Unlikely	NA	NA	NA	NA	NA	NA	NA	NA	NA	0.6	2	NA	NA	NA	Unlikely	NA	NA	white	1	Unlikely	NA	NA	white
1223-11-23	-246941	NA	NA	NA	NA	NA	Unlikely	NA	NA	NA	NA	NA	NA	NA	NA	NA	0.6	2	NA	NA	NA	Unlikely	NA	NA	white	1	Unlikely	NA	NA	white
1223-11-24	-246940	NA	NA	NA	NA	NA	Unlikely	NA	NA	NA	NA	NA	NA	NA	NA	NA	0.6	2	NA	NA	NA	Unlikely	NA	NA	white	1	Unlikely	NA	NA	white
1223-11-25	-246939	NA	NA	NA	NA	NA	Unlikely	NA	NA	NA	NA	NA	NA	NA	NA	NA	0.6	2	NA	NA	NA	Unlikely	NA	NA	white	1	Unlikely	NA	NA	white
1223-11-26	-246938	NA	NA	NA	NA	NA	Unlikely	NA	NA	NA	NA	NA	NA	NA	NA	NA	0.6	2	NA	NA	NA	Unlikely	NA	NA	white	1	Unlikely	NA	NA	white
1223-11-27	-246937	NA	NA	NA	NA	NA	Unlikely	NA	NA	NA	NA	NA	NA	NA	NA	NA	0.6	2	NA	NA	NA	Unlikely	NA	NA	white	1	Unlikely	NA	NA	white
1223-11-28	-246936	NA	NA	NA	NA	NA	Unlikely	NA	NA	NA	NA	NA	NA	NA	NA	NA	0.6	2	NA	NA	NA	Unlikely	NA	NA	white	1	Unlikely	NA	NA	white
1223-11-29	-246935	NA	NA	NA	NA	NA	Unlikely	NA	NA	NA	NA	NA	NA	NA	NA	NA	0.6	2	NA	NA	NA	Unlikely	NA	NA	white	1	Unlikely	NA	NA	white
1223-11-30	-246934	NA	NA	NA	NA	NA	Unlikely	NA	NA	NA	NA	NA	NA	NA	NA	NA	0.6	2	NA	NA	NA	Unlikely	NA	NA	white	1	Unlikely	NA	NA	white
1223-12-01	-246933	NA	NA	NA	NA	NA	Unlikely	NA	NA	NA	NA	NA	NA	NA	NA	NA	0.6	2	NA	NA	NA	Unlikely	NA	NA	white	1	Unlikely	NA	NA	white
1223-12-02	-246932	NA	NA	NA	NA	NA	Unlikely	NA	NA	NA	NA	NA	NA	NA	NA	NA	0.6	2	NA	NA	NA	Unlikely	NA	NA	white	1	Unlikely	NA	NA	white
1223-12-03	-246931	NA	NA	NA	NA	NA	Unlikely	NA	NA	NA	NA	NA	NA	NA	NA	NA	0.6	2	NA	NA	NA	Unlikely	NA	NA	white	1	Unlikely	NA	NA	white
1223-12-04	-246930	NA	NA	NA	NA	NA	Unlikely	NA	NA	NA	NA	NA	NA	NA	NA	NA	0.6	2	NA	NA	NA	Unlikely	NA	NA	white	1	Unlikely	NA	NA	white
1223-12-05	-246929	NA	NA	NA	NA	NA	Unlikely	NA	NA	NA	NA	NA	NA	NA	NA	NA	0.6	2	NA	NA	NA	Unlikely	NA	NA	white	1	Unlikely	NA	NA	white
1223-12-06	-246928	NA	NA	NA	NA	NA	Unlikely	NA	NA	NA	NA	NA	NA	NA	NA	NA	0.6	2	NA	NA	NA	Unlikely	NA	NA	white	1	Unlikely	NA	NA	white
1223-12-07	-246927	NA	NA	NA	NA	NA	Unlikely	NA	NA	NA	NA	NA	NA	NA	NA	NA	0.6	2	NA	NA	NA	Unlikely	NA	NA	white	1	Unlikely	NA	NA	white
1223-12-08	-246926	NA	NA	NA	NA	NA	Unlikely	NA	NA	NA	NA	NA	NA	NA	NA	NA	0.6	2	NA	NA	NA	Unlikely	NA	NA	white	1	Unlikely	NA	NA	white
1223-12-09	-246925	NA	NA	NA	NA	NA	Unlikely	NA	NA	NA	NA	NA	NA	NA	NA	NA	0.6	2	NA	NA	NA	Unlikely	NA	NA	white	1	Unlikely	NA	NA	white
1223-12-10	-246924	NA	NA	NA	NA	NA	Unlikely	NA	NA	NA	NA	NA	NA	NA	NA	NA	0.6	2	NA	NA	NA	Unlikely	NA	NA	white	1	Unlikely	NA	NA	white
1223-12-11	-246923	NA	NA	NA	NA	NA	Unlikely	NA	NA	NA	NA	NA	NA	NA	NA	NA	0.6	2	NA	NA	NA	Unlikely	NA	NA	white	1	Unlikely	NA	NA	white
1223-12-12	-246922	NA	NA	NA	NA	NA	Unlikely	NA	NA	NA	NA	NA	NA	NA	NA	NA	0.6	2	NA	NA	NA	Unlikely	NA	NA	white	1	Unlikely	NA	NA	white
1223-12-13	-246921	NA	NA	NA	NA	NA	Unlikely	NA	NA	NA	NA	NA	NA	NA	NA	NA	0.6	2	NA	NA	NA	Unlikely	NA	NA	white	1	Unlikely	NA	NA	white
1223-12-14	-246920	NA	NA	NA	NA	NA	Unlikely	NA	NA	NA	NA	NA	NA	NA	NA	NA	0.6	2	NA	NA	NA	Unlikely	NA	NA	white	1	Unlikely	NA	NA	white
1223-12-15	-246919	NA	NA	NA	NA	NA	Unlikely	NA	NA	NA	NA	NA	NA	NA	NA	NA	0.6	2	NA	NA	NA	Unlikely	NA	NA	white	1	Unlikely	NA	NA	white
1223-12-16	-246918	NA	NA	NA	NA	NA	Unlikely	NA	NA	NA	NA	NA	NA	NA	NA	NA	0.6	2	NA	NA	NA	Unlikely	NA	NA	white	1	Unlikely	NA	NA	white
1223-12-17	-246917	NA	NA	NA	NA	NA	Unlikely	NA	NA	NA	NA	NA	NA	NA	NA	NA	0.6	2	NA	NA	NA	Unlikely	NA	NA	white	1	Unlikely	NA	NA	white
1223-12-18	-246916	NA	NA	NA	NA	NA	Unlikely	NA	NA	NA	NA	NA	NA	NA	NA	NA	0.6	2	NA	NA	NA	Unlikely	NA	NA	white	1	Unlikely	NA	NA	white
1223-12-19	-246915	NA	NA	NA	NA	NA	Unlikely	NA	NA	NA	NA	NA	NA	NA	NA	NA	0.6	2	NA	NA	NA	Unlikely	NA	NA	white	1	Unlikely	NA	NA	white
1223-12-20	-246914	NA	NA	NA	NA	NA	Unlikely	NA	NA	NA	NA	NA	NA	NA	NA	NA	0.6	2	NA	NA	NA	Unlikely	NA	NA	white	1	Unlikely	NA	NA	white
1223-12-21	-246913	NA	NA	NA	NA	NA	Unlikely	NA	NA	NA	NA	NA	NA	NA	NA	NA	0.6	2	NA	NA	NA	Unlikely	NA	NA	white	1	Unlikely	NA	NA	white
1223-12-22	-246912	NA	NA	NA	NA	NA	Unlikely	NA	NA	NA	NA	NA	NA	NA	NA	NA	0.6	2	NA	NA	NA	Unlikely	NA	NA	white	1	Unlikely	NA	NA	white
1223-12-23	-246911	NA	NA	NA	NA	NA	Unlikely	NA	NA	NA	NA	NA	NA	NA	NA	NA	0.6	2	NA	NA	NA	Unlikely	NA	NA	white	1	Unlikely	NA	NA	white
1223-12-24	-246910	NA	NA	NA	NA	NA	Unlikely	NA	NA	NA	NA	NA	NA	NA	NA	NA	0.6	2	NA	NA	NA	Unlikely	NA	NA	white	1	Unlikely	NA	NA	white
1223-12-25	-246909	NA	NA	NA	NA	NA	Unlikely	NA	NA	NA	NA	NA	NA	NA	NA	NA	0.6	2	NA	NA	NA	Unlikely	NA	NA	white	1	Unlikely	NA	NA	white
1223-12-26	-246908	NA	NA	NA	NA	NA	Unlikely	NA	NA	NA	NA	NA	NA	NA	NA	NA	0.6	2	NA	NA	NA	Unlikely	NA	NA	white	1	Unlikely	NA	NA	white
1223-12-27	-246907	NA	NA	NA	NA	NA	Unlikely	NA	NA	NA	NA	NA	NA	NA	NA	NA	0.6	2	NA	NA	NA	Unlikely	NA	NA	white	1	Unlikely	NA	NA	white
1223-12-28	-246906	NA	NA	NA	NA	NA	Unlikely	NA	NA	NA	NA	NA	NA	NA	NA	NA	0.6	2	NA	NA	NA	Unlikely	NA	NA	white	1	Unlikely	NA	NA	white
1223-12-29	-246905	NA	NA	NA	NA	NA	Unlikely	NA	NA	NA	NA	NA	NA	NA	NA	NA	0.6	2	NA	NA	NA	Unlikely	NA	NA	white	1	Unlikely	NA	NA	white
1223-12-30	-246904	NA	NA	NA	NA	NA	Unlikely	NA	NA	NA	NA	NA	NA	NA	NA	NA	0.6	2	NA	NA	NA	Unlikely	NA	NA	white	1	Unlikely	NA	NA	white
1223-12-31	-246903	NA	NA	NA	NA	NA	Unlikely	NA	NA	NA	NA	NA	NA	NA	NA	NA	0.6	2	NA	NA	NA	Unlikely	NA	NA	white	1	Unlikely	NA	NA	white
1224-01-01	-246902	NA	NA	NA	NA	NA	Unlikely	NA	NA	NA	NA	NA	NA	NA	NA	NA	0.6	2	NA	NA	NA	Unlikely	NA	NA	white	1	Unlikely	NA	NA	white
1224-01-02	-246901	NA	NA	NA	NA	NA	Unlikely	NA	NA	NA	NA	NA	NA	NA	NA	NA	0.6	2	NA	NA	NA	Unlikely	NA	NA	white	1	Unlikely	NA	NA	white
1224-01-03	-246900	NA	NA	NA	NA	NA	Unlikely	NA	NA	NA	NA	NA	NA	NA	NA	NA	0.6	2	NA	NA	NA	Unlikely	NA	NA	white	1	Unlikely	NA	NA	white
1224-01-04	-246899	NA	NA	NA	NA	NA	Unlikely	NA	NA	NA	NA	NA	NA	NA	NA	NA	0.6	2	NA	NA	NA	Unlikely	NA	NA	white	1	Unlikely	NA	NA	white
1224-01-05	-246898	NA	NA	NA	NA	NA	Unlikely	NA	NA	NA	NA	NA	NA	NA	NA	NA	0.6	2	NA	NA	NA	Unlikely	NA	NA	white	1	Unlikely	NA	NA	white
1224-01-06	-246897	NA	NA	NA	NA	NA	Unlikely	NA	NA	NA	NA	NA	NA	NA	NA	NA	0.6	2	NA	NA	NA	Unlikely	NA	NA	white	1	Unlikely	NA	NA	white
1224-01-07	-246896	NA	NA	NA	NA	NA	Unlikely	NA	NA	NA	NA	NA	NA	NA	NA	NA	0.6	2	NA	NA	NA	Unlikely	NA	NA	white	1	Unlikely	NA	NA	white
1224-01-08	-246895	NA	NA	NA	NA	NA	Unlikely	NA	NA	NA	NA	NA	NA	NA	NA	NA	0.6	2	NA	NA	NA	Unlikely	NA	NA	white	1	Unlikely	NA	NA	white
1224-01-09	-246894	NA	NA	NA	NA	NA	Unlikely	NA	NA	NA	NA	NA	NA	NA	NA	NA	0.6	2	NA	NA	NA	Unlikely	NA	NA	white	1	Unlikely	NA	NA	white
1224-01-10	-246893	NA	NA	NA	NA	NA	Unlikely	NA	NA	NA	NA	NA	NA	NA	NA	NA	0.6	2	NA	NA	NA	Unlikely	NA	NA	white	1	Unlikely	NA	NA	white
1224-01-11	-246892	NA	NA	NA	NA	NA	Unlikely	NA	NA	NA	NA	NA	NA	NA	NA	NA	0.6	2	NA	NA	NA	Unlikely	NA	NA	white	1	Unlikely	NA	NA	white
1224-01-12	-246891	NA	NA	NA	NA	NA	Unlikely	NA	NA	NA	NA	NA	NA	NA	NA	NA	0.6	2	NA	NA	NA	Unlikely	NA	NA	white	1	Unlikely	NA	NA	white
1224-01-13	-246890	NA	NA	NA	NA	NA	Unlikely	NA	NA	NA	NA	NA	NA	NA	NA	NA	0.6	2	NA	NA	NA	Unlikely	NA	NA	white	1	Unlikely	NA	NA	white
1224-01-14	-246889	NA	NA	NA	NA	NA	Unlikely	NA	NA	NA	NA	NA	NA	NA	NA	NA	0.6	2	NA	NA	NA	Unlikely	NA	NA	white	1	Unlikely	NA	NA	white
1224-01-15	-246888	NA	NA	NA	NA	NA	Unlikely	NA	NA	NA	NA	NA	NA	NA	NA	NA	0.6	2	NA	NA	NA	Unlikely	NA	NA	white	1	Unlikely	NA	NA	white
1224-01-16	-246887	NA	NA	NA	NA	NA	Unlikely	NA	NA	NA	NA	NA	NA	NA	NA	NA	0.6	2	NA	NA	NA	Unlikely	NA	NA	white	1	Unlikely	NA	NA	white
1224-01-17	-246886	NA	NA	NA	NA	NA	Unlikely	NA	NA	NA	NA	NA	NA	NA	NA	NA	0.6	2	NA	NA	NA	Unlikely	NA	NA	white	1	Unlikely	NA	NA	white
1224-01-18	-246885	NA	NA	NA	NA	NA	Unlikely	NA	NA	NA	NA	NA	NA	NA	NA	NA	0.6	2	NA	NA	NA	Unlikely	NA	NA	white	1	Unlikely	NA	NA	white
1224-01-19	-246884	NA	NA	NA	NA	NA	Unlikely	NA	NA	NA	NA	NA	NA	NA	NA	NA	0.6	2	NA	NA	NA	Unlikely	NA	NA	white	1	Unlikely	NA	NA	white
1224-01-20	-246883	NA	NA	NA	NA	NA	Unlikely	NA	NA	NA	NA	NA	NA	NA	NA	NA	0.6	2	NA	NA	NA	Unlikely	NA	NA	white	1	Unlikely	NA	NA	white
1224-01-21	-246882	NA	NA	NA	NA	NA	Unlikely	NA	NA	NA	NA	NA	NA	NA	NA	NA	0.6	2	NA	NA	NA	Unlikely	NA	NA	white	1	Unlikely	NA	NA	white
1224-01-22	-246881	NA	NA	NA	NA	NA	Unlikely	NA	NA	NA	NA	NA	NA	NA	NA	NA	0.6	2	NA	NA	NA	Unlikely	NA	NA	white	1	Unlikely	NA	NA	white
1224-01-23	-246880	NA	NA	NA	NA	NA	Unlikely	NA	NA	NA	NA	NA	NA	NA	NA	NA	0.6	2	NA	NA	NA	Unlikely	NA	NA	white	1	Unlikely	NA	NA	white
1224-01-24	-246879	NA	NA	NA	NA	NA	Unlikely	NA	NA	NA	NA	NA	NA	NA	NA	NA	0.6	2	NA	NA	NA	Unlikely	NA	NA	white	1	Unlikely	NA	NA	white
1224-01-25	-246878	NA	NA	NA	NA	NA	Unlikely	NA	NA	NA	NA	NA	NA	NA	NA	NA	0.6	2	NA	NA	NA	Unlikely	NA	NA	white	1	Unlikely	NA	NA	white
1224-01-26	-246877	NA	NA	NA	NA	NA	Unlikely	NA	NA	NA	NA	NA	NA	NA	NA	NA	0.6	2	NA	NA	NA	Unlikely	NA	NA	white	1	Unlikely	NA	NA	white
1224-01-27	-246876	NA	NA	NA	NA	NA	Unlikely	NA	NA	NA	NA	NA	NA	NA	NA	NA	0.6	2	NA	NA	NA	Unlikely	NA	NA	white	1	Unlikely	NA	NA	white
1224-01-28	-246875	NA	NA	NA	NA	NA	Unlikely	NA	NA	NA	NA	NA	NA	NA	NA	NA	0.6	2	NA	NA	NA	Unlikely	NA	NA	white	1	Unlikely	NA	NA	white
1224-01-29	-246874	NA	NA	NA	NA	NA	Unlikely	NA	NA	NA	NA	NA	NA	NA	NA	NA	0.6	2	NA	NA	NA	Unlikely	NA	NA	white	1	Unlikely	NA	NA	white
1224-01-30	-246873	NA	NA	NA	NA	NA	Unlikely	NA	NA	NA	NA	NA	NA	NA	NA	NA	0.6	2	NA	NA	NA	Unlikely	NA	NA	white	1	Unlikely	NA	NA	white
1224-01-31	-246872	NA	NA	NA	NA	NA	Unlikely	NA	NA	NA	NA	NA	NA	NA	NA	NA	0.6	2	NA	NA	NA	Unlikely	NA	NA	white	1	Unlikely	NA	NA	white
1224-02-01	-246871	NA	NA	NA	NA	NA	Unlikely	NA	NA	NA	NA	NA	NA	NA	NA	NA	0.6	2	NA	NA	NA	Unlikely	NA	NA	white	1	Unlikely	NA	NA	white
1224-02-02	-246870	NA	NA	NA	NA	NA	Unlikely	NA	NA	NA	NA	NA	NA	NA	NA	NA	0.6	2	NA	NA	NA	Unlikely	NA	NA	white	1	Unlikely	NA	NA	white
1224-02-03	-246869	NA	NA	NA	NA	NA	Unlikely	NA	NA	NA	NA	NA	NA	NA	NA	NA	0.6	2	NA	NA	NA	Unlikely	NA	NA	white	1	Unlikely	NA	NA	white
1224-02-04	-246868	NA	NA	NA	NA	NA	Unlikely	NA	NA	NA	NA	NA	NA	NA	NA	NA	0.6	2	NA	NA	NA	Unlikely	NA	NA	white	1	Unlikely	NA	NA	white
1224-02-05	-246867	NA	NA	NA	NA	NA	Unlikely	NA	NA	NA	NA	NA	NA	NA	NA	NA	0.6	2	NA	NA	NA	Unlikely	NA	NA	white	1	Unlikely	NA	NA	white
1224-02-06	-246866	NA	NA	NA	NA	NA	Unlikely	NA	NA	NA	NA	NA	NA	NA	NA	NA	0.6	2	NA	NA	NA	Unlikely	NA	NA	white	1	Unlikely	NA	NA	white
1224-02-07	-246865	NA	NA	NA	NA	NA	Unlikely	NA	NA	NA	NA	NA	NA	NA	NA	NA	0.6	2	NA	NA	NA	Unlikely	NA	NA	white	1	Unlikely	NA	NA	white
1224-02-08	-246864	NA	NA	NA	NA	NA	Unlikely	NA	NA	NA	NA	NA	NA	NA	NA	NA	0.6	2	NA	NA	NA	Unlikely	NA	NA	white	1	Unlikely	NA	NA	white
1224-02-09	-246863	NA	NA	NA	NA	NA	Unlikely	NA	NA	NA	NA	NA	NA	NA	NA	NA	0.6	2	NA	NA	NA	Unlikely	NA	NA	white	1	Unlikely	NA	NA	white
1224-02-10	-246862	NA	NA	NA	NA	NA	Unlikely	NA	NA	NA	NA	NA	NA	NA	NA	NA	0.6	2	NA	NA	NA	Unlikely	NA	NA	white	1	Unlikely	NA	NA	white
1224-02-11	-246861	NA	NA	NA	NA	NA	Unlikely	NA	NA	NA	NA	NA	NA	NA	NA	NA	0.6	2	NA	NA	NA	Unlikely	NA	NA	white	1	Unlikely	NA	NA	white
1224-02-12	-246860	NA	NA	NA	NA	NA	Unlikely	NA	NA	NA	NA	NA	NA	NA	NA	NA	0.6	2	NA	NA	NA	Unlikely	NA	NA	white	1	Unlikely	NA	NA	white
1224-02-13	-246859	NA	NA	NA	NA	NA	Unlikely	NA	NA	NA	NA	NA	NA	NA	NA	NA	0.6	2	NA	NA	NA	Unlikely	NA	NA	white	1	Unlikely	NA	NA	white
1224-02-14	-246858	NA	NA	NA	NA	NA	Unlikely	NA	NA	NA	NA	NA	NA	NA	NA	NA	0.6	2	NA	NA	NA	Unlikely	NA	NA	white	1	Unlikely	NA	NA	white
1224-02-15	-246857	NA	NA	NA	NA	NA	Unlikely	NA	NA	NA	NA	NA	NA	NA	NA	NA	0.6	2	NA	NA	NA	Unlikely	NA	NA	white	1	Unlikely	NA	NA	white
1224-02-16	-246856	NA	NA	NA	NA	NA	Unlikely	NA	NA	NA	NA	NA	NA	NA	NA	NA	0.6	2	NA	NA	NA	Unlikely	NA	NA	white	1	Unlikely	NA	NA	white
1224-02-17	-246855	NA	NA	NA	NA	NA	Unlikely	NA	NA	NA	NA	NA	NA	NA	NA	NA	0.6	2	NA	NA	NA	Unlikely	NA	NA	white	1	Unlikely	NA	NA	white
1224-02-18	-246854	NA	NA	NA	NA	NA	Unlikely	NA	NA	NA	NA	NA	NA	NA	NA	NA	0.6	2	NA	NA	NA	Unlikely	NA	NA	white	1	Unlikely	NA	NA	white
1224-02-19	-246853	NA	NA	NA	NA	NA	Unlikely	NA	NA	NA	NA	NA	NA	NA	NA	NA	0.6	2	NA	NA	NA	Unlikely	NA	NA	white	1	Unlikely	NA	NA	white
1224-02-20	-246852	NA	NA	NA	NA	NA	Unlikely	NA	NA	NA	NA	NA	NA	NA	NA	NA	0.6	2	NA	NA	NA	Unlikely	NA	NA	white	1	Unlikely	NA	NA	white
1224-02-21	-246851	NA	NA	NA	NA	NA	Unlikely	NA	NA	NA	NA	NA	NA	NA	NA	NA	0.6	2	NA	NA	NA	Unlikely	NA	NA	white	1	Unlikely	NA	NA	white
1224-02-22	-246850	NA	NA	NA	NA	NA	Unlikely	NA	NA	NA	NA	NA	NA	NA	NA	NA	0.6	2	NA	NA	NA	Unlikely	NA	NA	white	1	Unlikely	NA	NA	white
1224-02-23	-246849	NA	NA	NA	NA	NA	Unlikely	NA	NA	NA	NA	NA	NA	NA	NA	NA	0.6	2	NA	NA	NA	Unlikely	NA	NA	white	1	Unlikely	NA	NA	white
1224-02-24	-246848	NA	NA	NA	NA	NA	Unlikely	NA	NA	NA	NA	NA	NA	NA	NA	NA	0.6	2	NA	NA	NA	Unlikely	NA	NA	white	1	Unlikely	NA	NA	white
1224-02-25	-246847	NA	NA	NA	NA	NA	Unlikely	NA	NA	NA	NA	NA	NA	NA	NA	NA	0.6	2	NA	NA	NA	Unlikely	NA	NA	white	1	Unlikely	NA	NA	white
1224-02-26	-246846	NA	NA	NA	NA	NA	Unlikely	NA	NA	NA	NA	NA	NA	NA	NA	NA	0.6	2	NA	NA	NA	Unlikely	NA	NA	white	1	Unlikely	NA	NA	white
1224-02-27	-246845	NA	NA	NA	NA	NA	Unlikely	NA	NA	NA	NA	NA	NA	NA	NA	NA	0.6	2	NA	NA	NA	Unlikely	NA	NA	white	1	Unlikely	NA	NA	white
1224-02-28	-246844	NA	NA	NA	NA	NA	Unlikely	NA	NA	NA	NA	NA	NA	NA	NA	NA	0.6	2	NA	NA	NA	Unlikely	NA	NA	white	1	Unlikely	NA	NA	white
1224-02-29	-246843	NA	NA	NA	NA	NA	Unlikely	NA	NA	NA	NA	NA	NA	NA	NA	NA	0.6	2	NA	NA	NA	Unlikely	NA	NA	white	1	Unlikely	NA	NA	white
1224-03-01	-246842	NA	NA	NA	NA	NA	Unlikely	NA	NA	NA	NA	NA	NA	NA	NA	NA	0.6	2	NA	NA	NA	Unlikely	NA	NA	white	1	Unlikely	NA	NA	white
1224-03-02	-246841	NA	NA	NA	NA	NA	Unlikely	NA	NA	NA	NA	NA	NA	NA	NA	NA	0.6	2	NA	NA	NA	Unlikely	NA	NA	white	1	Unlikely	NA	NA	white
1224-03-03	-246840	NA	NA	NA	NA	NA	Unlikely	NA	NA	NA	NA	NA	NA	NA	NA	NA	0.6	2	NA	NA	NA	Unlikely	NA	NA	white	1	Unlikely	NA	NA	white
1224-03-04	-246839	NA	NA	NA	NA	NA	Unlikely	NA	NA	NA	NA	NA	NA	NA	NA	NA	0.6	2	NA	NA	NA	Unlikely	NA	NA	white	1	Unlikely	NA	NA	white
1224-03-05	-246838	NA	NA	NA	NA	NA	Unlikely	NA	NA	NA	NA	NA	NA	NA	NA	NA	0.6	2	NA	NA	NA	Unlikely	NA	NA	white	1	Unlikely	NA	NA	white
1224-03-06	-246837	NA	NA	NA	NA	NA	Unlikely	NA	NA	NA	NA	NA	NA	NA	NA	NA	0.6	2	NA	NA	NA	Unlikely	NA	NA	white	1	Unlikely	NA	NA	white
1224-03-07	-246836	NA	NA	NA	NA	NA	Unlikely	NA	NA	NA	NA	NA	NA	NA	NA	NA	0.6	2	NA	NA	NA	Unlikely	NA	NA	white	1	Unlikely	NA	NA	white
1224-03-08	-246835	NA	NA	NA	NA	NA	Unlikely	NA	NA	NA	NA	NA	NA	NA	NA	NA	0.6	2	NA	NA	NA	Unlikely	NA	NA	white	1	Unlikely	NA	NA	white
1224-03-09	-246834	NA	NA	NA	NA	NA	Unlikely	NA	NA	NA	NA	NA	NA	NA	NA	NA	0.6	2	NA	NA	NA	Unlikely	NA	NA	white	1	Unlikely	NA	NA	white
1224-03-10	-246833	NA	NA	NA	NA	NA	Unlikely	NA	NA	NA	NA	NA	NA	NA	NA	NA	0.6	2	NA	NA	NA	Unlikely	NA	NA	white	1	Unlikely	NA	NA	white
1224-03-11	-246832	NA	NA	NA	NA	NA	Unlikely	NA	NA	NA	NA	NA	NA	NA	NA	NA	0.6	2	NA	NA	NA	Unlikely	NA	NA	white	1	Unlikely	NA	NA	white
1224-03-12	-246831	NA	NA	NA	NA	NA	Unlikely	NA	NA	NA	NA	NA	NA	NA	NA	NA	0.6	2	NA	NA	NA	Unlikely	NA	NA	white	1	Unlikely	NA	NA	white
1224-03-13	-246830	NA	NA	NA	NA	NA	Unlikely	NA	NA	NA	NA	NA	NA	NA	NA	NA	0.6	2	NA	NA	NA	Unlikely	NA	NA	white	1	Unlikely	NA	NA	white
1224-03-14	-246829	NA	NA	NA	NA	NA	Unlikely	NA	NA	NA	NA	NA	NA	NA	NA	NA	0.6	2	NA	NA	NA	Unlikely	NA	NA	white	1	Unlikely	NA	NA	white
1224-03-15	-246828	NA	NA	NA	NA	NA	Unlikely	NA	NA	NA	NA	NA	NA	NA	NA	NA	0.6	2	NA	NA	NA	Unlikely	NA	NA	white	1	Unlikely	NA	NA	white
1224-03-16	-246827	NA	NA	NA	NA	NA	Unlikely	NA	NA	NA	NA	NA	NA	NA	NA	NA	0.6	2	NA	NA	NA	Unlikely	NA	NA	white	1	Unlikely	NA	NA	white
1224-03-17	-246826	NA	NA	NA	NA	NA	Unlikely	NA	NA	NA	NA	NA	NA	NA	NA	NA	0.6	2	NA	NA	NA	Unlikely	NA	NA	white	1	Unlikely	NA	NA	white
1224-03-18	-246825	NA	NA	NA	NA	NA	Unlikely	NA	NA	NA	NA	NA	NA	NA	NA	NA	0.6	2	NA	NA	NA	Unlikely	NA	NA	white	1	Unlikely	NA	NA	white
1224-03-19	-246824	NA	NA	NA	NA	NA	Unlikely	NA	NA	NA	NA	NA	NA	NA	NA	NA	0.6	2	NA	NA	NA	Unlikely	NA	NA	white	1	Unlikely	NA	NA	white
1224-03-20	-246823	NA	NA	NA	NA	NA	Unlikely	NA	NA	NA	NA	NA	NA	NA	NA	NA	0.6	2	NA	NA	NA	Unlikely	NA	NA	white	1	Unlikely	NA	NA	white
1224-03-21	-246822	NA	NA	NA	NA	NA	Unlikely	NA	NA	NA	NA	NA	NA	NA	NA	NA	0.6	2	NA	NA	NA	Unlikely	NA	NA	white	1	Unlikely	NA	NA	white
1224-03-22	-246821	NA	NA	NA	NA	NA	Unlikely	NA	NA	NA	NA	NA	NA	NA	NA	NA	0.6	2	NA	NA	NA	Unlikely	NA	NA	white	1	Unlikely	NA	NA	white
1224-03-23	-246820	NA	NA	NA	NA	NA	Unlikely	NA	NA	NA	NA	NA	NA	NA	NA	NA	0.6	2	NA	NA	NA	Unlikely	NA	NA	white	1	Unlikely	NA	NA	white
1224-03-24	-246819	NA	NA	NA	NA	NA	Unlikely	NA	NA	NA	NA	NA	NA	NA	NA	NA	0.6	2	NA	NA	NA	Unlikely	NA	NA	white	1	Unlikely	NA	NA	white
1224-03-25	-246818	NA	NA	NA	NA	NA	Unlikely	NA	NA	NA	NA	NA	NA	NA	NA	NA	0.6	2	NA	NA	NA	Unlikely	NA	NA	white	1	Unlikely	NA	NA	white
1224-03-26	-246817	NA	NA	NA	NA	NA	Unlikely	NA	NA	NA	NA	NA	NA	NA	NA	NA	0.6	2	NA	NA	NA	Unlikely	NA	NA	white	1	Unlikely	NA	NA	white
1224-03-27	-246816	NA	NA	NA	NA	NA	Unlikely	NA	NA	NA	NA	NA	NA	NA	NA	NA	0.6	2	NA	NA	NA	Unlikely	NA	NA	white	1	Unlikely	NA	NA	white
1224-03-28	-246815	NA	NA	NA	NA	NA	Unlikely	NA	NA	NA	NA	NA	NA	NA	NA	NA	0.6	2	NA	NA	NA	Unlikely	NA	NA	white	1	Unlikely	NA	NA	white
1224-03-29	-246814	NA	NA	NA	NA	NA	Unlikely	NA	NA	NA	NA	NA	NA	NA	NA	NA	0.6	2	NA	NA	NA	Unlikely	NA	NA	white	1	Unlikely	NA	NA	white
1224-03-30	-246813	NA	NA	NA	NA	NA	Unlikely	NA	NA	NA	NA	NA	NA	NA	NA	NA	0.6	2	NA	NA	NA	Unlikely	NA	NA	white	1	Unlikely	NA	NA	white
1224-03-31	-246812	NA	NA	NA	NA	NA	Unlikely	NA	NA	NA	NA	NA	NA	NA	NA	NA	0.6	2	NA	NA	NA	Unlikely	NA	NA	white	1	Unlikely	NA	NA	white
1224-04-01	-246811	NA	NA	NA	NA	NA	Unlikely	NA	NA	NA	NA	NA	NA	NA	NA	NA	0.6	2	NA	NA	NA	Unlikely	NA	NA	white	1	Unlikely	NA	NA	white
1224-04-02	-246810	NA	NA	NA	NA	NA	Unlikely	NA	NA	NA	NA	NA	NA	NA	NA	NA	0.6	2	NA	NA	NA	Unlikely	NA	NA	white	1	Unlikely	NA	NA	white
1224-04-03	-246809	NA	NA	NA	NA	NA	Unlikely	NA	NA	NA	NA	NA	NA	NA	NA	NA	0.6	2	NA	NA	NA	Unlikely	NA	NA	white	1	Unlikely	NA	NA	white
1224-04-04	-246808	NA	NA	NA	NA	NA	Unlikely	NA	NA	NA	NA	NA	NA	NA	NA	NA	0.6	2	NA	NA	NA	Unlikely	NA	NA	white	1	Unlikely	NA	NA	white
1224-04-05	-246807	NA	NA	NA	NA	NA	Unlikely	NA	NA	NA	NA	NA	NA	NA	NA	NA	0.6	2	NA	NA	NA	Unlikely	NA	NA	white	1	Unlikely	NA	NA	white
1224-04-06	-246806	NA	NA	NA	NA	NA	Unlikely	NA	NA	NA	NA	NA	NA	NA	NA	NA	0.6	2	NA	NA	NA	Unlikely	NA	NA	white	1	Unlikely	NA	NA	white
1224-04-07	-246805	NA	NA	NA	NA	NA	Unlikely	NA	NA	NA	NA	NA	NA	NA	NA	NA	0.6	2	NA	NA	NA	Unlikely	NA	NA	white	1	Unlikely	NA	NA	white
1224-04-08	-246804	NA	NA	NA	NA	NA	Unlikely	NA	NA	NA	NA	NA	NA	NA	NA	NA	0.6	2	NA	NA	NA	Unlikely	NA	NA	white	1	Unlikely	NA	NA	white
1224-04-09	-246803	NA	NA	NA	NA	NA	Unlikely	NA	NA	NA	NA	NA	NA	NA	NA	NA	0.6	2	NA	NA	NA	Unlikely	NA	NA	white	1	Unlikely	NA	NA	white
1224-04-10	-246802	NA	NA	NA	NA	NA	Unlikely	NA	NA	NA	NA	NA	NA	NA	NA	NA	0.6	2	NA	NA	NA	Unlikely	NA	NA	white	1	Unlikely	NA	NA	white
1224-04-11	-246801	NA	NA	NA	NA	NA	Unlikely	NA	NA	NA	NA	NA	NA	NA	NA	NA	0.6	2	NA	NA	NA	Unlikely	NA	NA	white	1	Unlikely	NA	NA	white
1224-04-12	-246800	NA	NA	NA	NA	NA	Unlikely	NA	NA	NA	NA	NA	NA	NA	NA	NA	0.6	2	NA	NA	NA	Unlikely	NA	NA	white	1	Unlikely	NA	NA	white
1224-04-13	-246799	NA	NA	NA	NA	NA	Unlikely	NA	NA	NA	NA	NA	NA	NA	NA	NA	0.6	2	NA	NA	NA	Unlikely	NA	NA	white	1	Unlikely	NA	NA	white
1224-04-14	-246798	NA	NA	NA	NA	NA	Unlikely	NA	NA	NA	NA	NA	NA	NA	NA	NA	0.6	2	NA	NA	NA	Unlikely	NA	NA	white	1	Unlikely	NA	NA	white
1224-04-15	-246797	NA	NA	NA	NA	NA	Unlikely	NA	NA	NA	NA	NA	NA	NA	NA	NA	0.6	2	NA	NA	NA	Unlikely	NA	NA	white	1	Unlikely	NA	NA	white
1224-04-16	-246796	NA	NA	NA	NA	NA	Unlikely	NA	NA	NA	NA	NA	NA	NA	NA	NA	0.6	2	NA	NA	NA	Unlikely	NA	NA	white	1	Unlikely	NA	NA	white
1224-04-17	-246795	NA	NA	NA	NA	NA	Unlikely	NA	NA	NA	NA	NA	NA	NA	NA	NA	0.6	2	NA	NA	NA	Unlikely	NA	NA	white	1	Unlikely	NA	NA	white
1224-04-18	-246794	NA	NA	NA	NA	NA	Unlikely	NA	NA	NA	NA	NA	NA	NA	NA	NA	0.6	2	NA	NA	NA	Unlikely	NA	NA	white	1	Unlikely	NA	NA	white
1224-04-19	-246793	NA	NA	NA	NA	NA	Unlikely	NA	NA	NA	NA	NA	NA	NA	NA	NA	0.6	2	NA	NA	NA	Unlikely	NA	NA	white	1	Unlikely	NA	NA	white
1224-04-20	-246792	NA	NA	NA	NA	NA	Unlikely	NA	NA	NA	NA	NA	NA	NA	NA	NA	0.6	2	NA	NA	NA	Unlikely	NA	NA	white	1	Unlikely	NA	NA	white
1224-04-21	-246791	NA	NA	NA	NA	NA	Unlikely	NA	NA	NA	NA	NA	NA	NA	NA	NA	0.6	2	NA	NA	NA	Unlikely	NA	NA	white	1	Unlikely	NA	NA	white
1224-04-22	-246790	NA	NA	NA	NA	NA	Unlikely	NA	NA	NA	NA	NA	NA	NA	NA	NA	0.6	2	NA	NA	NA	Unlikely	NA	NA	white	1	Unlikely	NA	NA	white
1224-04-23	-246789	NA	NA	NA	NA	NA	Unlikely	NA	NA	NA	NA	NA	NA	NA	NA	NA	0.6	2	NA	NA	NA	Unlikely	NA	NA	white	1	Unlikely	NA	NA	white
1224-04-24	-246788	NA	NA	NA	NA	NA	Unlikely	NA	NA	NA	NA	NA	NA	NA	NA	NA	0.6	2	NA	NA	NA	Unlikely	NA	NA	white	1	Unlikely	NA	NA	white
1224-04-25	-246787	NA	NA	NA	NA	NA	Unlikely	NA	NA	NA	NA	NA	NA	NA	NA	NA	0.6	2	NA	NA	NA	Unlikely	NA	NA	white	1	Unlikely	NA	NA	white
1224-04-26	-246786	NA	NA	NA	NA	NA	Unlikely	NA	NA	NA	NA	NA	NA	NA	NA	NA	0.6	2	NA	NA	NA	Unlikely	NA	NA	white	1	Unlikely	NA	NA	white
1224-04-27	-246785	NA	NA	NA	NA	NA	Unlikely	NA	NA	NA	NA	NA	NA	NA	NA	NA	0.6	2	NA	NA	NA	Unlikely	NA	NA	white	1	Unlikely	NA	NA	white
1224-04-28	-246784	NA	NA	NA	NA	NA	Unlikely	NA	NA	NA	NA	NA	NA	NA	NA	NA	0.6	2	NA	NA	NA	Unlikely	NA	NA	white	1	Unlikely	NA	NA	white
1224-04-29	-246783	NA	NA	NA	NA	NA	Unlikely	NA	NA	NA	NA	NA	NA	NA	NA	NA	0.6	2	NA	NA	NA	Unlikely	NA	NA	white	1	Unlikely	NA	NA	white
1224-04-30	-246782	NA	NA	NA	NA	NA	Unlikely	NA	NA	NA	NA	NA	NA	NA	NA	NA	0.6	2	NA	NA	NA	Unlikely	NA	NA	white	1	Unlikely	NA	NA	white
1224-05-01	-246781	NA	NA	NA	NA	NA	Unlikely	NA	NA	NA	NA	NA	NA	NA	NA	NA	0.6	2	NA	NA	NA	Unlikely	NA	NA	white	1	Unlikely	NA	NA	white
1224-05-02	-246780	NA	NA	NA	NA	NA	Unlikely	NA	NA	NA	NA	NA	NA	NA	NA	NA	0.6	2	NA	NA	NA	Unlikely	NA	NA	white	1	Unlikely	NA	NA	white
1224-05-03	-246779	NA	NA	NA	NA	NA	Unlikely	NA	NA	NA	NA	NA	NA	NA	NA	NA	0.6	2	NA	NA	NA	Unlikely	NA	NA	white	1	Unlikely	NA	NA	white
1224-05-04	-246778	NA	NA	NA	NA	NA	Unlikely	NA	NA	NA	NA	NA	NA	NA	NA	NA	0.6	2	NA	NA	NA	Unlikely	NA	NA	white	1	Unlikely	NA	NA	white
1224-05-05	-246777	NA	NA	NA	NA	NA	Unlikely	NA	NA	NA	NA	NA	NA	NA	NA	NA	0.6	2	NA	NA	NA	Unlikely	NA	NA	white	1	Unlikely	NA	NA	white
1224-05-06	-246776	NA	NA	NA	NA	NA	Unlikely	NA	NA	NA	NA	NA	NA	NA	NA	NA	0.6	2	NA	NA	NA	Unlikely	NA	NA	white	1	Unlikely	NA	NA	white
1224-05-07	-246775	NA	NA	NA	NA	NA	Unlikely	NA	NA	NA	NA	NA	NA	NA	NA	NA	0.6	2	NA	NA	NA	Unlikely	NA	NA	white	1	Unlikely	NA	NA	white
1224-05-08	-246774	NA	NA	NA	NA	NA	Unlikely	NA	NA	NA	NA	NA	NA	NA	NA	NA	0.6	2	NA	NA	NA	Unlikely	NA	NA	white	1	Unlikely	NA	NA	white
1224-05-09	-246773	NA	NA	NA	NA	NA	Unlikely	NA	NA	NA	NA	NA	NA	NA	NA	NA	0.6	2	NA	NA	NA	Unlikely	NA	NA	white	1	Unlikely	NA	NA	white
1224-05-10	-246772	NA	NA	NA	NA	NA	Unlikely	NA	NA	NA	NA	NA	NA	NA	NA	NA	0.6	2	NA	NA	NA	Unlikely	NA	NA	white	1	Unlikely	NA	NA	white
1224-05-11	-246771	NA	NA	NA	NA	NA	Unlikely	NA	NA	NA	NA	NA	NA	NA	NA	NA	0.6	2	NA	NA	NA	Unlikely	NA	NA	white	1	Unlikely	NA	NA	white
1224-05-12	-246770	NA	NA	NA	NA	NA	Unlikely	NA	NA	NA	NA	NA	NA	NA	NA	NA	0.6	2	NA	NA	NA	Unlikely	NA	NA	white	1	Unlikely	NA	NA	white
1224-05-13	-246769	NA	NA	NA	NA	NA	Unlikely	NA	NA	NA	NA	NA	NA	NA	NA	NA	0.6	2	NA	NA	NA	Unlikely	NA	NA	white	1	Unlikely	NA	NA	white
1224-05-14	-246768	NA	NA	NA	NA	NA	Unlikely	NA	NA	NA	NA	NA	NA	NA	NA	NA	0.6	2	NA	NA	NA	Unlikely	NA	NA	white	1	Unlikely	NA	NA	white
1224-05-15	-246767	NA	NA	NA	NA	NA	Unlikely	NA	NA	NA	NA	NA	NA	NA	NA	NA	0.6	2	NA	NA	NA	Unlikely	NA	NA	white	1	Unlikely	NA	NA	white
1224-05-16	-246766	NA	NA	NA	NA	NA	Unlikely	NA	NA	NA	NA	NA	NA	NA	NA	NA	0.6	2	NA	NA	NA	Unlikely	NA	NA	white	1	Unlikely	NA	NA	white
1224-05-17	-246765	NA	NA	NA	NA	NA	Unlikely	NA	NA	NA	NA	NA	NA	NA	NA	NA	0.6	2	NA	NA	NA	Unlikely	NA	NA	white	1	Unlikely	NA	NA	white
1224-05-18	-246764	NA	NA	NA	NA	NA	Unlikely	NA	NA	NA	NA	NA	NA	NA	NA	NA	0.6	2	NA	NA	NA	Unlikely	NA	NA	white	1	Unlikely	NA	NA	white
1224-05-19	-246763	NA	NA	NA	NA	NA	Unlikely	NA	NA	NA	NA	NA	NA	NA	NA	NA	0.6	2	NA	NA	NA	Unlikely	NA	NA	white	1	Unlikely	NA	NA	white
1224-05-20	-246762	NA	NA	NA	NA	NA	Unlikely	NA	NA	NA	NA	NA	NA	NA	NA	NA	0.6	2	NA	NA	NA	Unlikely	NA	NA	white	1	Unlikely	NA	NA	white
1224-05-21	-246761	NA	NA	NA	NA	NA	Unlikely	NA	NA	NA	NA	NA	NA	NA	NA	NA	0.6	2	NA	NA	NA	Unlikely	NA	NA	white	1	Unlikely	NA	NA	white
1224-05-22	-246760	NA	NA	NA	NA	NA	Unlikely	NA	NA	NA	NA	NA	NA	NA	NA	NA	0.6	2	NA	NA	NA	Unlikely	NA	NA	white	1	Unlikely	NA	NA	white
1224-05-23	-246759	NA	NA	NA	NA	NA	Unlikely	NA	NA	NA	NA	NA	NA	NA	NA	NA	0.6	2	NA	NA	NA	Unlikely	NA	NA	white	1	Unlikely	NA	NA	white
1224-05-24	-246758	NA	NA	NA	NA	NA	Unlikely	NA	NA	NA	NA	NA	NA	NA	NA	NA	0.6	2	NA	NA	NA	Unlikely	NA	NA	white	1	Unlikely	NA	NA	white
1224-05-25	-246757	NA	NA	NA	NA	NA	Unlikely	NA	NA	NA	NA	NA	NA	NA	NA	NA	0.6	2	NA	NA	NA	Unlikely	NA	NA	white	1	Unlikely	NA	NA	white
1224-05-26	-246756	NA	NA	NA	NA	NA	Unlikely	NA	NA	NA	NA	NA	NA	NA	NA	NA	0.6	2	NA	NA	NA	Unlikely	NA	NA	white	1	Unlikely	NA	NA	white
1224-05-27	-246755	NA	NA	NA	NA	NA	Unlikely	NA	NA	NA	NA	NA	NA	NA	NA	NA	0.6	2	NA	NA	NA	Unlikely	NA	NA	white	1	Unlikely	NA	NA	white
1224-05-28	-246754	NA	NA	NA	NA	NA	Unlikely	NA	NA	NA	NA	NA	NA	NA	NA	NA	0.6	2	NA	NA	NA	Unlikely	NA	NA	white	1	Unlikely	NA	NA	white
1224-05-29	-246753	NA	NA	NA	NA	NA	Unlikely	NA	NA	NA	NA	NA	NA	NA	NA	NA	0.6	2	NA	NA	NA	Unlikely	NA	NA	white	1	Unlikely	NA	NA	white
1224-05-30	-246752	NA	NA	NA	NA	NA	Unlikely	NA	NA	NA	NA	NA	NA	NA	NA	NA	0.6	2	NA	NA	NA	Unlikely	NA	NA	white	1	Unlikely	NA	NA	white
1224-05-31	-246751	NA	NA	NA	NA	NA	Unlikely	NA	NA	NA	NA	NA	NA	NA	NA	NA	0.6	2	NA	NA	NA	Unlikely	NA	NA	white	1	Unlikely	NA	NA	white
1224-06-01	-246750	NA	NA	NA	NA	NA	Unlikely	NA	NA	NA	NA	NA	NA	NA	NA	NA	0.6	2	NA	NA	NA	Unlikely	NA	NA	white	1	Unlikely	NA	NA	white
1224-06-02	-246749	NA	NA	NA	NA	NA	Unlikely	NA	NA	NA	NA	NA	NA	NA	NA	NA	0.6	2	NA	NA	NA	Unlikely	NA	NA	white	1	Unlikely	NA	NA	white
1224-06-03	-246748	NA	NA	NA	NA	NA	Unlikely	NA	NA	NA	NA	NA	NA	NA	NA	NA	0.6	2	NA	NA	NA	Unlikely	NA	NA	white	1	Unlikely	NA	NA	white
1224-06-04	-246747	NA	NA	NA	NA	NA	Unlikely	NA	NA	NA	NA	NA	NA	NA	NA	NA	0.6	2	NA	NA	NA	Unlikely	NA	NA	white	1	Unlikely	NA	NA	white
1224-06-05	-246746	NA	NA	NA	NA	NA	Unlikely	NA	NA	NA	NA	NA	NA	NA	NA	NA	0.6	2	NA	NA	NA	Unlikely	NA	NA	white	1	Unlikely	NA	NA	white
1224-06-06	-246745	NA	NA	NA	NA	NA	Unlikely	NA	NA	NA	NA	NA	NA	NA	NA	NA	0.6	2	NA	NA	NA	Unlikely	NA	NA	white	1	Unlikely	NA	NA	white
1224-06-07	-246744	NA	NA	NA	NA	NA	Unlikely	NA	NA	NA	NA	NA	NA	NA	NA	NA	0.6	2	NA	NA	NA	Unlikely	NA	NA	white	1	Unlikely	NA	NA	white
1224-06-08	-246743	NA	NA	NA	NA	NA	Unlikely	NA	NA	NA	NA	NA	NA	NA	NA	NA	0.6	2	NA	NA	NA	Unlikely	NA	NA	white	1	Unlikely	NA	NA	white
1224-06-09	-246742	NA	NA	NA	NA	NA	Unlikely	NA	NA	NA	NA	NA	NA	NA	NA	NA	0.6	2	NA	NA	NA	Unlikely	NA	NA	white	1	Unlikely	NA	NA	white
1224-06-10	-246741	NA	NA	NA	NA	NA	Unlikely	NA	NA	NA	NA	NA	NA	NA	NA	NA	0.6	2	NA	NA	NA	Unlikely	NA	NA	white	1	Unlikely	NA	NA	white
1224-06-11	-246740	NA	NA	NA	NA	NA	Unlikely	NA	NA	NA	NA	NA	NA	NA	NA	NA	0.6	2	NA	NA	NA	Unlikely	NA	NA	white	1	Unlikely	NA	NA	white
1224-06-12	-246739	NA	NA	NA	NA	NA	Unlikely	NA	NA	NA	NA	NA	NA	NA	NA	NA	0.6	2	NA	NA	NA	Unlikely	NA	NA	white	1	Unlikely	NA	NA	white
1224-06-13	-246738	NA	NA	NA	NA	NA	Unlikely	NA	NA	NA	NA	NA	NA	NA	NA	NA	0.6	2	NA	NA	NA	Unlikely	NA	NA	white	1	Unlikely	NA	NA	white
1224-06-14	-246737	NA	NA	NA	NA	NA	Unlikely	NA	NA	NA	NA	NA	NA	NA	NA	NA	0.6	2	NA	NA	NA	Unlikely	NA	NA	white	1	Unlikely	NA	NA	white
1224-06-15	-246736	NA	NA	NA	NA	NA	Unlikely	NA	NA	NA	NA	NA	NA	NA	NA	NA	0.6	2	NA	NA	NA	Unlikely	NA	NA	white	1	Unlikely	NA	NA	white
1224-06-16	-246735	NA	NA	NA	NA	NA	Unlikely	NA	NA	NA	NA	NA	NA	NA	NA	NA	0.6	2	NA	NA	NA	Unlikely	NA	NA	white	1	Unlikely	NA	NA	white
1224-06-17	-246734	NA	NA	NA	NA	NA	Unlikely	NA	NA	NA	NA	NA	NA	NA	NA	NA	0.6	2	NA	NA	NA	Unlikely	NA	NA	white	1	Unlikely	NA	NA	white
1224-06-18	-246733	NA	NA	NA	NA	NA	Unlikely	NA	NA	NA	NA	NA	NA	NA	NA	NA	0.6	2	NA	NA	NA	Unlikely	NA	NA	white	1	Unlikely	NA	NA	white
1224-06-19	-246732	NA	NA	NA	NA	NA	Unlikely	NA	NA	NA	NA	NA	NA	NA	NA	NA	0.6	2	NA	NA	NA	Unlikely	NA	NA	white	1	Unlikely	NA	NA	white
1224-06-20	-246731	NA	NA	NA	NA	NA	Unlikely	NA	NA	NA	NA	NA	NA	NA	NA	NA	0.6	2	NA	NA	NA	Unlikely	NA	NA	white	1	Unlikely	NA	NA	white
1224-06-21	-246730	NA	NA	NA	NA	NA	Unlikely	NA	NA	NA	NA	NA	NA	NA	NA	NA	0.6	2	NA	NA	NA	Unlikely	NA	NA	white	1	Unlikely	NA	NA	white
1224-06-22	-246729	NA	NA	NA	NA	NA	Unlikely	NA	NA	NA	NA	NA	NA	NA	NA	NA	0.6	2	NA	NA	NA	Unlikely	NA	NA	white	1	Unlikely	NA	NA	white
1224-06-23	-246728	NA	NA	NA	NA	NA	Unlikely	NA	NA	NA	NA	NA	NA	NA	NA	NA	0.6	2	NA	NA	NA	Unlikely	NA	NA	white	1	Unlikely	NA	NA	white
1224-06-24	-246727	NA	NA	NA	NA	NA	Unlikely	NA	NA	NA	NA	NA	NA	NA	NA	NA	0.6	2	NA	NA	NA	Unlikely	NA	NA	white	1	Unlikely	NA	NA	white
1224-06-25	-246726	NA	NA	NA	NA	NA	Unlikely	NA	NA	NA	NA	NA	NA	NA	NA	NA	0.6	2	NA	NA	NA	Unlikely	NA	NA	white	1	Unlikely	NA	NA	white
1224-06-26	-246725	NA	NA	NA	NA	NA	Unlikely	NA	NA	NA	NA	NA	NA	NA	NA	NA	0.6	2	NA	NA	NA	Unlikely	NA	NA	white	1	Unlikely	NA	NA	white
1224-06-27	-246724	NA	NA	NA	NA	NA	Unlikely	NA	NA	NA	NA	NA	NA	NA	NA	NA	0.6	2	NA	NA	NA	Unlikely	NA	NA	white	1	Unlikely	NA	NA	white
1224-06-28	-246723	NA	NA	NA	NA	NA	Unlikely	NA	NA	NA	NA	NA	NA	NA	NA	NA	0.6	2	NA	NA	NA	Unlikely	NA	NA	white	1	Unlikely	NA	NA	white
1224-06-29	-246722	NA	NA	NA	NA	NA	Unlikely	NA	NA	NA	NA	NA	NA	NA	NA	NA	0.6	2	NA	NA	NA	Unlikely	NA	NA	white	1	Unlikely	NA	NA	white
1224-06-30	-246721	NA	NA	NA	NA	NA	Unlikely	NA	NA	NA	NA	NA	NA	NA	NA	NA	0.6	2	NA	NA	NA	Unlikely	NA	NA	white	1	Unlikely	NA	NA	white
1224-07-01	-246720	NA	NA	NA	NA	NA	Unlikely	NA	NA	NA	NA	NA	NA	NA	NA	NA	0.6	2	NA	NA	NA	Unlikely	NA	NA	white	1	Unlikely	NA	NA	white
1224-07-02	-246719	NA	NA	NA	NA	NA	Unlikely	NA	NA	NA	NA	NA	NA	NA	NA	NA	0.6	2	NA	NA	NA	Unlikely	NA	NA	white	1	Unlikely	NA	NA	white
1224-07-03	-246718	NA	NA	NA	NA	NA	Unlikely	NA	NA	NA	NA	NA	NA	NA	NA	NA	0.6	2	NA	NA	NA	Unlikely	NA	NA	white	1	Unlikely	NA	NA	white
1224-07-04	-246717	NA	NA	NA	NA	NA	Unlikely	NA	NA	NA	NA	NA	NA	NA	NA	NA	0.6	2	NA	NA	NA	Unlikely	NA	NA	white	1	Unlikely	NA	NA	white
1224-07-05	-246716	NA	NA	NA	NA	NA	Unlikely	NA	NA	NA	NA	NA	NA	NA	NA	NA	0.6	2	NA	NA	NA	Unlikely	NA	NA	white	1	Unlikely	NA	NA	white
1224-07-06	-246715	NA	NA	NA	NA	NA	Unlikely	NA	NA	NA	NA	NA	NA	NA	NA	NA	0.6	2	NA	NA	NA	Unlikely	NA	NA	white	1	Unlikely	NA	NA	white
1224-07-07	-246714	NA	NA	NA	NA	NA	Unlikely	NA	NA	NA	NA	NA	NA	NA	NA	NA	0.6	2	NA	NA	NA	Unlikely	NA	NA	white	1	Unlikely	NA	NA	white
1224-07-08	-246713	NA	NA	NA	NA	NA	Unlikely	NA	NA	NA	NA	NA	NA	NA	NA	NA	0.6	2	NA	NA	NA	Unlikely	NA	NA	white	1	Unlikely	NA	NA	white
1224-07-09	-246712	NA	NA	NA	NA	NA	Unlikely	NA	NA	NA	NA	NA	NA	NA	NA	NA	0.6	2	NA	NA	NA	Unlikely	NA	NA	white	1	Unlikely	NA	NA	white
1224-07-10	-246711	NA	NA	NA	NA	NA	Unlikely	NA	NA	NA	NA	NA	NA	NA	NA	NA	0.6	2	NA	NA	NA	Unlikely	NA	NA	white	1	Unlikely	NA	NA	white
1224-07-11	-246710	NA	NA	NA	NA	NA	Unlikely	NA	NA	NA	NA	NA	NA	NA	NA	NA	0.6	2	NA	NA	NA	Unlikely	NA	NA	white	1	Unlikely	NA	NA	white
1224-07-12	-246709	NA	NA	NA	NA	NA	Unlikely	NA	NA	NA	NA	NA	NA	NA	NA	NA	0.6	2	NA	NA	NA	Unlikely	NA	NA	white	1	Unlikely	NA	NA	white
1224-07-13	-246708	NA	NA	NA	NA	NA	Unlikely	NA	NA	NA	NA	NA	NA	NA	NA	NA	0.6	2	NA	NA	NA	Unlikely	NA	NA	white	1	Unlikely	NA	NA	white
1224-07-14	-246707	NA	NA	NA	NA	NA	Unlikely	NA	NA	NA	NA	NA	NA	NA	NA	NA	0.6	2	NA	NA	NA	Unlikely	NA	NA	white	1	Unlikely	NA	NA	white
1224-07-15	-246706	NA	NA	NA	NA	NA	Unlikely	NA	NA	NA	NA	NA	NA	NA	NA	NA	0.6	2	NA	NA	NA	Unlikely	NA	NA	white	1	Unlikely	NA	NA	white
1224-07-16	-246705	NA	NA	NA	NA	NA	Unlikely	NA	NA	NA	NA	NA	NA	NA	NA	NA	0.6	2	NA	NA	NA	Unlikely	NA	NA	white	1	Unlikely	NA	NA	white
1224-07-17	-246704	NA	NA	NA	NA	NA	Unlikely	NA	NA	NA	NA	NA	NA	NA	NA	NA	0.6	2	NA	NA	NA	Unlikely	NA	NA	white	1	Unlikely	NA	NA	white
1224-07-18	-246703	NA	NA	NA	NA	NA	Unlikely	NA	NA	NA	NA	NA	NA	NA	NA	NA	0.6	2	NA	NA	NA	Unlikely	NA	NA	white	1	Unlikely	NA	NA	white
1224-07-19	-246702	NA	NA	NA	NA	NA	Unlikely	NA	NA	NA	NA	NA	NA	NA	NA	NA	0.6	2	NA	NA	NA	Unlikely	NA	NA	white	1	Unlikely	NA	NA	white
1224-07-20	-246701	NA	NA	NA	NA	NA	Unlikely	NA	NA	NA	NA	NA	NA	NA	NA	NA	0.6	2	NA	NA	NA	Unlikely	NA	NA	white	1	Unlikely	NA	NA	white
1224-07-21	-246700	NA	NA	NA	NA	NA	Unlikely	NA	NA	NA	NA	NA	NA	NA	NA	NA	0.6	2	NA	NA	NA	Unlikely	NA	NA	white	1	Unlikely	NA	NA	white
1224-07-22	-246699	NA	NA	NA	NA	NA	Unlikely	NA	NA	NA	NA	NA	NA	NA	NA	NA	0.6	2	NA	NA	NA	Unlikely	NA	NA	white	1	Unlikely	NA	NA	white
1224-07-23	-246698	NA	NA	NA	NA	NA	Unlikely	NA	NA	NA	NA	NA	NA	NA	NA	NA	0.6	2	NA	NA	NA	Unlikely	NA	NA	white	1	Unlikely	NA	NA	white
1224-07-24	-246697	NA	NA	NA	NA	NA	Unlikely	NA	NA	NA	NA	NA	NA	NA	NA	NA	0.6	2	NA	NA	NA	Unlikely	NA	NA	white	1	Unlikely	NA	NA	white
1224-07-25	-246696	NA	NA	NA	NA	NA	Unlikely	NA	NA	NA	NA	NA	NA	NA	NA	NA	0.6	2	NA	NA	NA	Unlikely	NA	NA	white	1	Unlikely	NA	NA	white
1224-07-26	-246695	NA	NA	NA	NA	NA	Unlikely	NA	NA	NA	NA	NA	NA	NA	NA	NA	0.6	2	NA	NA	NA	Unlikely	NA	NA	white	1	Unlikely	NA	NA	white
1224-07-27	-246694	NA	NA	NA	NA	NA	Unlikely	NA	NA	NA	NA	NA	NA	NA	NA	NA	0.6	2	NA	NA	NA	Unlikely	NA	NA	white	1	Unlikely	NA	NA	white
1224-07-28	-246693	NA	NA	NA	NA	NA	Unlikely	NA	NA	NA	NA	NA	NA	NA	NA	NA	0.6	2	NA	NA	NA	Unlikely	NA	NA	white	1	Unlikely	NA	NA	white
1224-07-29	-246692	NA	NA	NA	NA	NA	Unlikely	NA	NA	NA	NA	NA	NA	NA	NA	NA	0.6	2	NA	NA	NA	Unlikely	NA	NA	white	1	Unlikely	NA	NA	white
1224-07-30	-246691	NA	NA	NA	NA	NA	Unlikely	NA	NA	NA	NA	NA	NA	NA	NA	NA	0.6	2	NA	NA	NA	Unlikely	NA	NA	white	1	Unlikely	NA	NA	white
1224-07-31	-246690	NA	NA	NA	NA	NA	Unlikely	NA	NA	NA	NA	NA	NA	NA	NA	NA	0.6	2	0.255075	0.251197	0.171194	Unlikely	NA	NA	white	1	Unlikely	NA	NA	white
1224-08-01	-246689	NA	NA	NA	NA	NA	Unlikely	NA	NA	NA	NA	NA	NA	NA	NA	NA	0.6	2	NA	NA	NA	Unlikely	NA	NA	white	1	Unlikely	NA	NA	white
1224-08-02	-246688	NA	NA	NA	NA	NA	Unlikely	NA	NA	NA	NA	NA	NA	NA	NA	NA	0.6	2	NA	NA	NA	Unlikely	NA	NA	white	1	Unlikely	NA	NA	white
1224-08-03	-246687	NA	NA	NA	NA	NA	Unlikely	NA	NA	NA	NA	NA	NA	NA	NA	NA	0.6	2	NA	NA	NA	Unlikely	NA	NA	white	1	Unlikely	NA	NA	white
1224-08-04	-246686	NA	NA	NA	NA	NA	Unlikely	NA	NA	NA	NA	NA	NA	NA	NA	NA	0.6	2	NA	NA	NA	Unlikely	NA	NA	white	1	Unlikely	NA	NA	white
1224-08-05	-246685	NA	NA	NA	NA	NA	Unlikely	NA	NA	NA	NA	NA	NA	NA	NA	NA	0.6	2	NA	NA	NA	Unlikely	NA	NA	white	1	Unlikely	NA	NA	white
1224-08-06	-246684	NA	NA	NA	NA	NA	Unlikely	NA	NA	NA	NA	NA	NA	NA	NA	NA	0.6	2	NA	NA	NA	Unlikely	NA	NA	white	1	Unlikely	NA	NA	white
1224-08-07	-246683	NA	NA	NA	NA	NA	Unlikely	NA	NA	NA	NA	NA	NA	NA	NA	NA	0.6	2	NA	NA	NA	Unlikely	NA	NA	white	1	Unlikely	NA	NA	white
1224-08-08	-246682	NA	NA	NA	NA	NA	Unlikely	NA	NA	NA	NA	NA	NA	NA	NA	NA	0.6	2	NA	NA	NA	Unlikely	NA	NA	white	1	Unlikely	NA	NA	white
1224-08-09	-246681	NA	NA	NA	NA	NA	Unlikely	NA	NA	NA	NA	NA	NA	NA	NA	NA	0.6	2	NA	NA	NA	Unlikely	NA	NA	white	1	Unlikely	NA	NA	white
1224-08-10	-246680	NA	NA	NA	NA	NA	Unlikely	NA	NA	NA	NA	NA	NA	NA	NA	NA	0.6	2	NA	NA	NA	Unlikely	NA	NA	white	1	Unlikely	NA	NA	white
1224-08-11	-246679	NA	NA	NA	NA	NA	Unlikely	NA	NA	NA	NA	NA	NA	NA	NA	NA	0.6	2	NA	NA	NA	Unlikely	NA	NA	white	1	Unlikely	NA	NA	white
1224-08-12	-246678	NA	NA	NA	NA	NA	Unlikely	NA	NA	NA	NA	NA	NA	NA	NA	NA	0.6	2	NA	NA	NA	Unlikely	NA	NA	white	1	Unlikely	NA	NA	white
1224-08-13	-246677	NA	NA	NA	NA	NA	Unlikely	NA	NA	NA	NA	NA	NA	NA	NA	NA	0.6	2	NA	NA	NA	Unlikely	NA	NA	white	1	Unlikely	NA	NA	white
1224-08-14	-246676	NA	NA	NA	NA	NA	Unlikely	NA	NA	NA	NA	NA	NA	NA	NA	NA	0.6	2	NA	NA	NA	Unlikely	NA	NA	white	1	Unlikely	NA	NA	white
1224-08-15	-246675	NA	NA	NA	NA	NA	Unlikely	NA	NA	NA	NA	NA	NA	NA	NA	NA	0.6	2	NA	NA	NA	Unlikely	NA	NA	white	1	Unlikely	NA	NA	white
1224-08-16	-246674	NA	NA	NA	NA	NA	Unlikely	NA	NA	NA	NA	NA	NA	NA	NA	NA	0.6	2	NA	NA	NA	Unlikely	NA	NA	white	1	Unlikely	NA	NA	white
1224-08-17	-246673	NA	NA	NA	NA	NA	Unlikely	NA	NA	NA	NA	NA	NA	NA	NA	NA	0.6	2	NA	NA	NA	Unlikely	NA	NA	white	1	Unlikely	NA	NA	white
1224-08-18	-246672	NA	NA	NA	NA	NA	Unlikely	NA	NA	NA	NA	NA	NA	NA	NA	NA	0.6	2	NA	NA	NA	Unlikely	NA	NA	white	1	Unlikely	NA	NA	white
1224-08-19	-246671	NA	NA	NA	NA	NA	Unlikely	NA	NA	NA	NA	NA	NA	NA	NA	NA	0.6	2	NA	NA	NA	Unlikely	NA	NA	white	1	Unlikely	NA	NA	white
1224-08-20	-246670	NA	NA	NA	NA	NA	Unlikely	NA	NA	NA	NA	NA	NA	NA	NA	NA	0.6	2	NA	NA	NA	Unlikely	NA	NA	white	1	Unlikely	NA	NA	white
1224-08-21	-246669	NA	NA	NA	NA	NA	Unlikely	NA	NA	NA	NA	NA	NA	NA	NA	NA	0.6	2	NA	NA	NA	Unlikely	NA	NA	white	1	Unlikely	NA	NA	white
1224-08-22	-246668	NA	NA	NA	NA	NA	Unlikely	NA	NA	NA	NA	NA	NA	NA	NA	NA	0.6	2	NA	NA	NA	Unlikely	NA	NA	white	1	Unlikely	NA	NA	white
1224-08-23	-246667	NA	NA	NA	NA	NA	Unlikely	NA	NA	NA	NA	NA	NA	NA	NA	NA	0.6	2	NA	NA	NA	Unlikely	NA	NA	white	1	Unlikely	NA	NA	white
1224-08-24	-246666	NA	NA	NA	NA	NA	Unlikely	NA	NA	NA	NA	NA	NA	NA	NA	NA	0.6	2	NA	NA	NA	Unlikely	NA	NA	white	1	Unlikely	NA	NA	white
1224-08-25	-246665	NA	NA	NA	NA	NA	Unlikely	NA	NA	NA	NA	NA	NA	NA	NA	NA	0.6	2	NA	NA	NA	Unlikely	NA	NA	white	1	Unlikely	NA	NA	white
1224-08-26	-246664	NA	NA	NA	NA	NA	Unlikely	NA	NA	NA	NA	NA	NA	NA	NA	NA	0.6	2	NA	NA	NA	Unlikely	NA	NA	white	1	Unlikely	NA	NA	white
1224-08-27	-246663	NA	NA	NA	NA	NA	Unlikely	NA	NA	NA	NA	NA	NA	NA	NA	NA	0.6	2	NA	NA	NA	Unlikely	NA	NA	white	1	Unlikely	NA	NA	white
1224-08-28	-246662	NA	NA	NA	NA	NA	Unlikely	NA	NA	NA	NA	NA	NA	NA	NA	NA	0.6	2	NA	NA	NA	Unlikely	NA	NA	white	1	Unlikely	NA	NA	white
1224-08-29	-246661	NA	NA	NA	NA	NA	Unlikely	NA	NA	NA	NA	NA	NA	NA	NA	NA	0.6	2	NA	NA	NA	Unlikely	NA	NA	white	1	Unlikely	NA	NA	white
1224-08-30	-246660	NA	NA	NA	NA	NA	Unlikely	NA	NA	NA	NA	NA	NA	NA	NA	NA	0.6	2	NA	NA	NA	Unlikely	NA	NA	white	1	Unlikely	NA	NA	white
1224-08-31	-246659	NA	NA	NA	NA	NA	Unlikely	NA	NA	NA	NA	NA	NA	NA	NA	NA	0.6	2	NA	NA	NA	Unlikely	NA	NA	white	1	Unlikely	NA	NA	white
1224-09-01	-246658	NA	NA	NA	NA	NA	Unlikely	NA	NA	NA	NA	NA	NA	NA	NA	NA	0.6	2	NA	NA	NA	Unlikely	NA	NA	white	1	Unlikely	NA	NA	white
1224-09-02	-246657	NA	NA	NA	NA	NA	Unlikely	NA	NA	NA	NA	NA	NA	NA	NA	NA	0.6	2	NA	NA	NA	Unlikely	NA	NA	white	1	Unlikely	NA	NA	white
1224-09-03	-246656	NA	NA	NA	NA	NA	Unlikely	NA	NA	NA	NA	NA	NA	NA	NA	NA	0.6	2	NA	NA	NA	Unlikely	NA	NA	white	1	Unlikely	NA	NA	white
1224-09-04	-246655	NA	NA	NA	NA	NA	Unlikely	NA	NA	NA	NA	NA	NA	NA	NA	NA	0.6	2	NA	NA	NA	Unlikely	NA	NA	white	1	Unlikely	NA	NA	white
1224-09-05	-246654	NA	NA	NA	NA	NA	Unlikely	NA	NA	NA	NA	NA	NA	NA	NA	NA	0.6	2	NA	NA	NA	Unlikely	NA	NA	white	1	Unlikely	NA	NA	white
1224-09-06	-246653	NA	NA	NA	NA	NA	Unlikely	NA	NA	NA	NA	NA	NA	NA	NA	NA	0.6	2	NA	NA	NA	Unlikely	NA	NA	white	1	Unlikely	NA	NA	white
1224-09-07	-246652	NA	NA	NA	NA	NA	Unlikely	NA	NA	NA	NA	NA	NA	NA	NA	NA	0.6	2	NA	NA	NA	Unlikely	NA	NA	white	1	Unlikely	NA	NA	white
1224-09-08	-246651	NA	NA	NA	NA	NA	Unlikely	NA	NA	NA	NA	NA	NA	NA	NA	NA	0.6	2	NA	NA	NA	Unlikely	NA	NA	white	1	Unlikely	NA	NA	white
1224-09-09	-246650	NA	NA	NA	NA	NA	Unlikely	NA	NA	NA	NA	NA	NA	NA	NA	NA	0.6	2	NA	NA	NA	Unlikely	NA	NA	white	1	Unlikely	NA	NA	white
1224-09-10	-246649	NA	NA	NA	NA	NA	Unlikely	NA	NA	NA	NA	NA	NA	NA	NA	NA	0.6	2	NA	NA	NA	Unlikely	NA	NA	white	1	Unlikely	NA	NA	white
1224-09-11	-246648	NA	NA	NA	NA	NA	Unlikely	NA	NA	NA	NA	NA	NA	NA	NA	NA	0.6	2	NA	NA	NA	Unlikely	NA	NA	white	1	Unlikely	NA	NA	white
1224-09-12	-246647	NA	NA	NA	NA	NA	Unlikely	NA	NA	NA	NA	NA	NA	NA	NA	NA	0.6	2	NA	NA	NA	Unlikely	NA	NA	white	1	Unlikely	NA	NA	white
1224-09-13	-246646	NA	NA	NA	NA	NA	Unlikely	NA	NA	NA	NA	NA	NA	NA	NA	NA	0.6	2	NA	NA	NA	Unlikely	NA	NA	white	1	Unlikely	NA	NA	white
1224-09-14	-246645	NA	NA	NA	NA	NA	Unlikely	NA	NA	NA	NA	NA	NA	NA	NA	NA	0.6	2	NA	NA	NA	Unlikely	NA	NA	white	1	Unlikely	NA	NA	white
1224-09-15	-246644	NA	NA	NA	NA	NA	Unlikely	NA	NA	NA	NA	NA	NA	NA	NA	NA	0.6	2	NA	NA	NA	Unlikely	NA	NA	white	1	Unlikely	NA	NA	white
1224-09-16	-246643	NA	NA	NA	NA	NA	Unlikely	NA	NA	NA	NA	NA	NA	NA	NA	NA	0.6	2	NA	NA	NA	Unlikely	NA	NA	white	1	Unlikely	NA	NA	white
1224-09-17	-246642	NA	NA	NA	NA	NA	Unlikely	NA	NA	NA	NA	NA	NA	NA	NA	NA	0.6	2	NA	NA	NA	Unlikely	NA	NA	white	1	Unlikely	NA	NA	white
1224-09-18	-246641	NA	NA	NA	NA	NA	Unlikely	NA	NA	NA	NA	NA	NA	NA	NA	NA	0.6	2	NA	NA	NA	Unlikely	NA	NA	white	1	Unlikely	NA	NA	white
1224-09-19	-246640	NA	NA	NA	NA	NA	Unlikely	NA	NA	NA	NA	NA	NA	NA	NA	NA	0.6	2	NA	NA	NA	Unlikely	NA	NA	white	1	Unlikely	NA	NA	white
1224-09-20	-246639	NA	NA	NA	NA	NA	Unlikely	NA	NA	NA	NA	NA	NA	NA	NA	NA	0.6	2	NA	NA	NA	Unlikely	NA	NA	white	1	Unlikely	NA	NA	white
1224-09-21	-246638	NA	NA	NA	NA	NA	Unlikely	NA	NA	NA	NA	NA	NA	NA	NA	NA	0.6	2	NA	NA	NA	Unlikely	NA	NA	white	1	Unlikely	NA	NA	white
1224-09-22	-246637	NA	NA	NA	NA	NA	Unlikely	NA	NA	NA	NA	NA	NA	NA	NA	NA	0.6	2	NA	NA	NA	Unlikely	NA	NA	white	1	Unlikely	NA	NA	white
1224-09-23	-246636	NA	NA	NA	NA	NA	Unlikely	NA	NA	NA	NA	NA	NA	NA	NA	NA	0.6	2	NA	NA	NA	Unlikely	NA	NA	white	1	Unlikely	NA	NA	white
1224-09-24	-246635	NA	NA	NA	NA	NA	Unlikely	NA	NA	NA	NA	NA	NA	NA	NA	NA	0.6	2	NA	NA	NA	Unlikely	NA	NA	white	1	Unlikely	NA	NA	white
1224-09-25	-246634	NA	NA	NA	NA	NA	Unlikely	NA	NA	NA	NA	NA	NA	NA	NA	NA	0.6	2	NA	NA	NA	Unlikely	NA	NA	white	1	Unlikely	NA	NA	white
1224-09-26	-246633	NA	NA	NA	NA	NA	Unlikely	NA	NA	NA	NA	NA	NA	NA	NA	NA	0.6	2	NA	NA	NA	Unlikely	NA	NA	white	1	Unlikely	NA	NA	white
1224-09-27	-246632	NA	NA	NA	NA	NA	Unlikely	NA	NA	NA	NA	NA	NA	NA	NA	NA	0.6	2	NA	NA	NA	Unlikely	NA	NA	white	1	Unlikely	NA	NA	white
1224-09-28	-246631	NA	NA	NA	NA	NA	Unlikely	NA	NA	NA	NA	NA	NA	NA	NA	NA	0.6	2	NA	NA	NA	Unlikely	NA	NA	white	1	Unlikely	NA	NA	white
1224-09-29	-246630	NA	NA	NA	NA	NA	Unlikely	NA	NA	NA	NA	NA	NA	NA	NA	NA	0.6	2	NA	NA	NA	Unlikely	NA	NA	white	1	Unlikely	NA	NA	white
1224-09-30	-246629	NA	NA	NA	NA	NA	Unlikely	NA	NA	NA	NA	NA	NA	NA	NA	NA	0.6	2	NA	NA	NA	Unlikely	NA	NA	white	1	Unlikely	NA	NA	white
1224-10-01	-246628	NA	NA	NA	NA	NA	Unlikely	NA	NA	NA	NA	NA	NA	NA	NA	NA	0.6	2	NA	NA	NA	Unlikely	NA	NA	white	1	Unlikely	NA	NA	white
1224-10-02	-246627	NA	NA	NA	NA	NA	Unlikely	NA	NA	NA	NA	NA	NA	NA	NA	NA	0.6	2	NA	NA	NA	Unlikely	NA	NA	white	1	Unlikely	NA	NA	white
1224-10-03	-246626	NA	NA	NA	NA	NA	Unlikely	NA	NA	NA	NA	NA	NA	NA	NA	NA	0.6	2	NA	NA	NA	Unlikely	NA	NA	white	1	Unlikely	NA	NA	white
1224-10-04	-246625	NA	NA	NA	NA	NA	Unlikely	NA	NA	NA	NA	NA	NA	NA	NA	NA	0.6	2	NA	NA	NA	Unlikely	NA	NA	white	1	Unlikely	NA	NA	white
1224-10-05	-246624	NA	NA	NA	NA	NA	Unlikely	NA	NA	NA	NA	NA	NA	NA	NA	NA	0.6	2	NA	NA	NA	Unlikely	NA	NA	white	1	Unlikely	NA	NA	white
1224-10-06	-246623	NA	NA	NA	NA	NA	Unlikely	NA	NA	NA	NA	NA	NA	NA	NA	NA	0.6	2	NA	NA	NA	Unlikely	NA	NA	white	1	Unlikely	NA	NA	white
1224-10-07	-246622	NA	NA	NA	NA	NA	Unlikely	NA	NA	NA	NA	NA	NA	NA	NA	NA	0.6	2	NA	NA	NA	Unlikely	NA	NA	white	1	Unlikely	NA	NA	white
1224-10-08	-246621	NA	NA	NA	NA	NA	Unlikely	NA	NA	NA	NA	NA	NA	NA	NA	NA	0.6	2	NA	NA	NA	Unlikely	NA	NA	white	1	Unlikely	NA	NA	white
1224-10-09	-246620	NA	NA	NA	NA	NA	Unlikely	NA	NA	NA	NA	NA	NA	NA	NA	NA	0.6	2	NA	NA	NA	Unlikely	NA	NA	white	1	Unlikely	NA	NA	white
1224-10-10	-246619	NA	NA	NA	NA	NA	Unlikely	NA	NA	NA	NA	NA	NA	NA	NA	NA	0.6	2	NA	NA	NA	Unlikely	NA	NA	white	1	Unlikely	NA	NA	white
1224-10-11	-246618	NA	NA	NA	NA	NA	Unlikely	NA	NA	NA	NA	NA	NA	NA	NA	NA	0.6	2	NA	NA	NA	Unlikely	NA	NA	white	1	Unlikely	NA	NA	white
1224-10-12	-246617	NA	NA	NA	NA	NA	Unlikely	NA	NA	NA	NA	NA	NA	NA	NA	NA	0.6	2	NA	NA	NA	Unlikely	NA	NA	white	1	Unlikely	NA	NA	white
1224-10-13	-246616	NA	NA	NA	NA	NA	Unlikely	NA	NA	NA	NA	NA	NA	NA	NA	NA	0.6	2	NA	NA	NA	Unlikely	NA	NA	white	1	Unlikely	NA	NA	white
1224-10-14	-246615	NA	NA	NA	NA	NA	Unlikely	NA	NA	NA	NA	NA	NA	NA	NA	NA	0.6	2	NA	NA	NA	Unlikely	NA	NA	white	1	Unlikely	NA	NA	white
1224-10-15	-246614	NA	NA	NA	NA	NA	Unlikely	NA	NA	NA	NA	NA	NA	NA	NA	NA	0.6	2	NA	NA	NA	Unlikely	NA	NA	white	1	Unlikely	NA	NA	white
1224-10-16	-246613	NA	NA	NA	NA	NA	Unlikely	NA	NA	NA	NA	NA	NA	NA	NA	NA	0.6	2	NA	NA	NA	Unlikely	NA	NA	white	1	Unlikely	NA	NA	white
1224-10-17	-246612	NA	NA	NA	NA	NA	Unlikely	NA	NA	NA	NA	NA	NA	NA	NA	NA	0.6	2	NA	NA	NA	Unlikely	NA	NA	white	1	Unlikely	NA	NA	white
1224-10-18	-246611	NA	NA	NA	NA	NA	Unlikely	NA	NA	NA	NA	NA	NA	NA	NA	NA	0.6	2	NA	NA	NA	Unlikely	NA	NA	white	1	Unlikely	NA	NA	white
1224-10-19	-246610	NA	NA	NA	NA	NA	Unlikely	NA	NA	NA	NA	NA	NA	NA	NA	NA	0.6	2	NA	NA	NA	Unlikely	NA	NA	white	1	Unlikely	NA	NA	white
1224-10-20	-246609	NA	NA	NA	NA	NA	Unlikely	NA	NA	NA	NA	NA	NA	NA	NA	NA	0.6	2	NA	NA	NA	Unlikely	NA	NA	white	1	Unlikely	NA	NA	white
1224-10-21	-246608	NA	NA	NA	NA	NA	Unlikely	NA	NA	NA	NA	NA	NA	NA	NA	NA	0.6	2	NA	NA	NA	Unlikely	NA	NA	white	1	Unlikely	NA	NA	white
1224-10-22	-246607	NA	NA	NA	NA	NA	Unlikely	NA	NA	NA	NA	NA	NA	NA	NA	NA	0.6	2	NA	NA	NA	Unlikely	NA	NA	white	1	Unlikely	NA	NA	white
1224-10-23	-246606	NA	NA	NA	NA	NA	Unlikely	NA	NA	NA	NA	NA	NA	NA	NA	NA	0.6	2	NA	NA	NA	Unlikely	NA	NA	white	1	Unlikely	NA	NA	white
1224-10-24	-246605	NA	NA	NA	NA	NA	Unlikely	NA	NA	NA	NA	NA	NA	NA	NA	NA	0.6	2	NA	NA	NA	Unlikely	NA	NA	white	1	Unlikely	NA	NA	white
1224-10-25	-246604	NA	NA	NA	NA	NA	Unlikely	NA	NA	NA	NA	NA	NA	NA	NA	NA	0.6	2	NA	NA	NA	Unlikely	NA	NA	white	1	Unlikely	NA	NA	white
1224-10-26	-246603	NA	NA	NA	NA	NA	Unlikely	NA	NA	NA	NA	NA	NA	NA	NA	NA	0.6	2	NA	NA	NA	Unlikely	NA	NA	white	1	Unlikely	NA	NA	white
1224-10-27	-246602	NA	NA	NA	NA	NA	Unlikely	NA	NA	NA	NA	NA	NA	NA	NA	NA	0.6	2	NA	NA	NA	Unlikely	NA	NA	white	1	Unlikely	NA	NA	white
1224-10-28	-246601	NA	NA	NA	NA	NA	Unlikely	NA	NA	NA	NA	NA	NA	NA	NA	NA	0.6	2	NA	NA	NA	Unlikely	NA	NA	white	1	Unlikely	NA	NA	white
1224-10-29	-246600	NA	NA	NA	NA	NA	Unlikely	NA	NA	NA	NA	NA	NA	NA	NA	NA	0.6	2	NA	NA	NA	Unlikely	NA	NA	white	1	Unlikely	NA	NA	white
1224-10-30	-246599	NA	NA	NA	NA	NA	Unlikely	NA	NA	NA	NA	NA	NA	NA	NA	NA	0.6	2	NA	NA	NA	Unlikely	NA	NA	white	1	Unlikely	NA	NA	white
1224-10-31	-246598	NA	NA	NA	NA	NA	Unlikely	NA	NA	NA	NA	NA	NA	NA	NA	NA	0.6	2	NA	NA	NA	Unlikely	NA	NA	white	1	Unlikely	NA	NA	white
1224-11-01	-246597	NA	NA	NA	NA	NA	Unlikely	NA	NA	NA	NA	NA	NA	NA	NA	NA	0.6	2	NA	NA	NA	Unlikely	NA	NA	white	1	Unlikely	NA	NA	white
1224-11-02	-246596	NA	NA	NA	NA	NA	Unlikely	NA	NA	NA	NA	NA	NA	NA	NA	NA	0.6	2	NA	NA	NA	Unlikely	NA	NA	white	1	Unlikely	NA	NA	white
1224-11-03	-246595	NA	NA	NA	NA	NA	Unlikely	NA	NA	NA	NA	NA	NA	NA	NA	NA	0.6	2	NA	NA	NA	Unlikely	NA	NA	white	1	Unlikely	NA	NA	white
1224-11-04	-246594	NA	NA	NA	NA	NA	Unlikely	NA	NA	NA	NA	NA	NA	NA	NA	NA	0.6	2	NA	NA	NA	Unlikely	NA	NA	white	1	Unlikely	NA	NA	white
1224-11-05	-246593	NA	NA	NA	NA	NA	Unlikely	NA	NA	NA	NA	NA	NA	NA	NA	NA	0.6	2	NA	NA	NA	Unlikely	NA	NA	white	1	Unlikely	NA	NA	white
1224-11-06	-246592	NA	NA	NA	NA	NA	Unlikely	NA	NA	NA	NA	NA	NA	NA	NA	NA	0.6	2	NA	NA	NA	Unlikely	NA	NA	white	1	Unlikely	NA	NA	white
1224-11-07	-246591	NA	NA	NA	NA	NA	Unlikely	NA	NA	NA	NA	NA	NA	NA	NA	NA	0.6	2	NA	NA	NA	Unlikely	NA	NA	white	1	Unlikely	NA	NA	white
1224-11-08	-246590	NA	NA	NA	NA	NA	Unlikely	NA	NA	NA	NA	NA	NA	NA	NA	NA	0.6	2	NA	NA	NA	Unlikely	NA	NA	white	1	Unlikely	NA	NA	white
1224-11-09	-246589	NA	NA	NA	NA	NA	Unlikely	NA	NA	NA	NA	NA	NA	NA	NA	NA	0.6	2	NA	NA	NA	Unlikely	NA	NA	white	1	Unlikely	NA	NA	white
1224-11-10	-246588	NA	NA	NA	NA	NA	Unlikely	NA	NA	NA	NA	NA	NA	NA	NA	NA	0.6	2	NA	NA	NA	Unlikely	NA	NA	white	1	Unlikely	NA	NA	white
1224-11-11	-246587	NA	NA	NA	NA	NA	Unlikely	NA	NA	NA	NA	NA	NA	NA	NA	NA	0.6	2	NA	NA	NA	Unlikely	NA	NA	white	1	Unlikely	NA	NA	white
1224-11-12	-246586	NA	NA	NA	NA	NA	Unlikely	NA	NA	NA	NA	NA	NA	NA	NA	NA	0.6	2	NA	NA	NA	Unlikely	NA	NA	white	1	Unlikely	NA	NA	white
1224-11-13	-246585	NA	NA	NA	NA	NA	Unlikely	NA	NA	NA	NA	NA	NA	NA	NA	NA	0.6	2	NA	NA	NA	Unlikely	NA	NA	white	1	Unlikely	NA	NA	white
1224-11-14	-246584	NA	NA	NA	NA	NA	Unlikely	NA	NA	NA	NA	NA	NA	NA	NA	NA	0.6	2	NA	NA	NA	Unlikely	NA	NA	white	1	Unlikely	NA	NA	white
1224-11-15	-246583	NA	NA	NA	NA	NA	Unlikely	NA	NA	NA	NA	NA	NA	NA	NA	NA	0.6	2	NA	NA	NA	Unlikely	NA	NA	white	1	Unlikely	NA	NA	white
1224-11-16	-246582	NA	NA	NA	NA	NA	Unlikely	NA	NA	NA	NA	NA	NA	NA	NA	NA	0.6	2	NA	NA	NA	Unlikely	NA	NA	white	1	Unlikely	NA	NA	white
1224-11-17	-246581	NA	NA	NA	NA	NA	Unlikely	NA	NA	NA	NA	NA	NA	NA	NA	NA	0.6	2	NA	NA	NA	Unlikely	NA	NA	white	1	Unlikely	NA	NA	white
1224-11-18	-246580	NA	NA	NA	NA	NA	Unlikely	NA	NA	NA	NA	NA	NA	NA	NA	NA	0.6	2	NA	NA	NA	Unlikely	NA	NA	white	1	Unlikely	NA	NA	white
1224-11-19	-246579	NA	NA	NA	NA	NA	Unlikely	NA	NA	NA	NA	NA	NA	NA	NA	NA	0.6	2	NA	NA	NA	Unlikely	NA	NA	white	1	Unlikely	NA	NA	white
1224-11-20	-246578	NA	NA	NA	NA	NA	Unlikely	NA	NA	NA	NA	NA	NA	NA	NA	NA	0.6	2	NA	NA	NA	Unlikely	NA	NA	white	1	Unlikely	NA	NA	white
1224-11-21	-246577	NA	NA	NA	NA	NA	Unlikely	NA	NA	NA	NA	NA	NA	NA	NA	NA	0.6	2	NA	NA	NA	Unlikely	NA	NA	white	1	Unlikely	NA	NA	white
1224-11-22	-246576	NA	NA	NA	NA	NA	Unlikely	NA	NA	NA	NA	NA	NA	NA	NA	NA	0.6	2	NA	NA	NA	Unlikely	NA	NA	white	1	Unlikely	NA	NA	white
1224-11-23	-246575	NA	NA	NA	NA	NA	Unlikely	NA	NA	NA	NA	NA	NA	NA	NA	NA	0.6	2	NA	NA	NA	Unlikely	NA	NA	white	1	Unlikely	NA	NA	white
1224-11-24	-246574	NA	NA	NA	NA	NA	Unlikely	NA	NA	NA	NA	NA	NA	NA	NA	NA	0.6	2	NA	NA	NA	Unlikely	NA	NA	white	1	Unlikely	NA	NA	white
1224-11-25	-246573	NA	NA	NA	NA	NA	Unlikely	NA	NA	NA	NA	NA	NA	NA	NA	NA	0.6	2	NA	NA	NA	Unlikely	NA	NA	white	1	Unlikely	NA	NA	white
1224-11-26	-246572	NA	NA	NA	NA	NA	Unlikely	NA	NA	NA	NA	NA	NA	NA	NA	NA	0.6	2	NA	NA	NA	Unlikely	NA	NA	white	1	Unlikely	NA	NA	white
1224-11-27	-246571	NA	NA	NA	NA	NA	Unlikely	NA	NA	NA	NA	NA	NA	NA	NA	NA	0.6	2	NA	NA	NA	Unlikely	NA	NA	white	1	Unlikely	NA	NA	white
1224-11-28	-246570	NA	NA	NA	NA	NA	Unlikely	NA	NA	NA	NA	NA	NA	NA	NA	NA	0.6	2	NA	NA	NA	Unlikely	NA	NA	white	1	Unlikely	NA	NA	white
1224-11-29	-246569	NA	NA	NA	NA	NA	Unlikely	NA	NA	NA	NA	NA	NA	NA	NA	NA	0.6	2	NA	NA	NA	Unlikely	NA	NA	white	1	Unlikely	NA	NA	white
1224-11-30	-246568	NA	NA	NA	NA	NA	Unlikely	NA	NA	NA	NA	NA	NA	NA	NA	NA	0.6	2	NA	NA	NA	Unlikely	NA	NA	white	1	Unlikely	NA	NA	white
1224-12-01	-246567	NA	NA	NA	NA	NA	Unlikely	NA	NA	NA	NA	NA	NA	NA	NA	NA	0.6	2	NA	NA	NA	Unlikely	NA	NA	white	1	Unlikely	NA	NA	white
1224-12-02	-246566	NA	NA	NA	NA	NA	Unlikely	NA	NA	NA	NA	NA	NA	NA	NA	NA	0.6	2	NA	NA	NA	Unlikely	NA	NA	white	1	Unlikely	NA	NA	white
1224-12-03	-246565	NA	NA	NA	NA	NA	Unlikely	NA	NA	NA	NA	NA	NA	NA	NA	NA	0.6	2	NA	NA	NA	Unlikely	NA	NA	white	1	Unlikely	NA	NA	white
1224-12-04	-246564	NA	NA	NA	NA	NA	Unlikely	NA	NA	NA	NA	NA	NA	NA	NA	NA	0.6	2	NA	NA	NA	Unlikely	NA	NA	white	1	Unlikely	NA	NA	white
1224-12-05	-246563	NA	NA	NA	NA	NA	Unlikely	NA	NA	NA	NA	NA	NA	NA	NA	NA	0.6	2	NA	NA	NA	Unlikely	NA	NA	white	1	Unlikely	NA	NA	white
1224-12-06	-246562	NA	NA	NA	NA	NA	Unlikely	NA	NA	NA	NA	NA	NA	NA	NA	NA	0.6	2	NA	NA	NA	Unlikely	NA	NA	white	1	Unlikely	NA	NA	white
1224-12-07	-246561	NA	NA	NA	NA	NA	Unlikely	NA	NA	NA	NA	NA	NA	NA	NA	NA	0.6	2	NA	NA	NA	Unlikely	NA	NA	white	1	Unlikely	NA	NA	white
1224-12-08	-246560	NA	NA	NA	NA	NA	Unlikely	NA	NA	NA	NA	NA	NA	NA	NA	NA	0.6	2	NA	NA	NA	Unlikely	NA	NA	white	1	Unlikely	NA	NA	white
1224-12-09	-246559	NA	NA	NA	NA	NA	Unlikely	NA	NA	NA	NA	NA	NA	NA	NA	NA	0.6	2	NA	NA	NA	Unlikely	NA	NA	white	1	Unlikely	NA	NA	white
1224-12-10	-246558	NA	NA	NA	NA	NA	Unlikely	NA	NA	NA	NA	NA	NA	NA	NA	NA	0.6	2	NA	NA	NA	Unlikely	NA	NA	white	1	Unlikely	NA	NA	white
1224-12-11	-246557	NA	NA	NA	NA	NA	Unlikely	NA	NA	NA	NA	NA	NA	NA	NA	NA	0.6	2	NA	NA	NA	Unlikely	NA	NA	white	1	Unlikely	NA	NA	white
1224-12-12	-246556	NA	NA	NA	NA	NA	Unlikely	NA	NA	NA	NA	NA	NA	NA	NA	NA	0.6	2	NA	NA	NA	Unlikely	NA	NA	white	1	Unlikely	NA	NA	white
1224-12-13	-246555	NA	NA	NA	NA	NA	Unlikely	NA	NA	NA	NA	NA	NA	NA	NA	NA	0.6	2	NA	NA	NA	Unlikely	NA	NA	white	1	Unlikely	NA	NA	white
1224-12-14	-246554	NA	NA	NA	NA	NA	Unlikely	NA	NA	NA	NA	NA	NA	NA	NA	NA	0.6	2	NA	NA	NA	Unlikely	NA	NA	white	1	Unlikely	NA	NA	white
1224-12-15	-246553	NA	NA	NA	NA	NA	Unlikely	NA	NA	NA	NA	NA	NA	NA	NA	NA	0.6	2	NA	NA	NA	Unlikely	NA	NA	white	1	Unlikely	NA	NA	white
1224-12-16	-246552	NA	NA	NA	NA	NA	Unlikely	NA	NA	NA	NA	NA	NA	NA	NA	NA	0.6	2	NA	NA	NA	Unlikely	NA	NA	white	1	Unlikely	NA	NA	white
1224-12-17	-246551	NA	NA	NA	NA	NA	Unlikely	NA	NA	NA	NA	NA	NA	NA	NA	NA	0.6	2	NA	NA	NA	Unlikely	NA	NA	white	1	Unlikely	NA	NA	white
1224-12-18	-246550	NA	NA	NA	NA	NA	Unlikely	NA	NA	NA	NA	NA	NA	NA	NA	NA	0.6	2	NA	NA	NA	Unlikely	NA	NA	white	1	Unlikely	NA	NA	white
1224-12-19	-246549	NA	NA	NA	NA	NA	Unlikely	NA	NA	NA	NA	NA	NA	NA	NA	NA	0.6	2	NA	NA	NA	Unlikely	NA	NA	white	1	Unlikely	NA	NA	white
1224-12-20	-246548	NA	NA	NA	NA	NA	Unlikely	NA	NA	NA	NA	NA	NA	NA	NA	NA	0.6	2	NA	NA	NA	Unlikely	NA	NA	white	1	Unlikely	NA	NA	white
1224-12-21	-246547	NA	NA	NA	NA	NA	Unlikely	NA	NA	NA	NA	NA	NA	NA	NA	NA	0.6	2	NA	NA	NA	Unlikely	NA	NA	white	1	Unlikely	NA	NA	white
1224-12-22	-246546	NA	NA	NA	NA	NA	Unlikely	NA	NA	NA	NA	NA	NA	NA	NA	NA	0.6	2	NA	NA	NA	Unlikely	NA	NA	white	1	Unlikely	NA	NA	white
1224-12-23	-246545	NA	NA	NA	NA	NA	Unlikely	NA	NA	NA	NA	NA	NA	NA	NA	NA	0.6	2	NA	NA	NA	Unlikely	NA	NA	white	1	Unlikely	NA	NA	white
1224-12-24	-246544	NA	NA	NA	NA	NA	Unlikely	NA	NA	NA	NA	NA	NA	NA	NA	NA	0.6	2	NA	NA	NA	Unlikely	NA	NA	white	1	Unlikely	NA	NA	white
1224-12-25	-246543	NA	NA	NA	NA	NA	Unlikely	NA	NA	NA	NA	NA	NA	NA	NA	NA	0.6	2	NA	NA	NA	Unlikely	NA	NA	white	1	Unlikely	NA	NA	white
1224-12-26	-246542	NA	NA	NA	NA	NA	Unlikely	NA	NA	NA	NA	NA	NA	NA	NA	NA	0.6	2	NA	NA	NA	Unlikely	NA	NA	white	1	Unlikely	NA	NA	white
1224-12-27	-246541	NA	NA	NA	NA	NA	Unlikely	NA	NA	NA	NA	NA	NA	NA	NA	NA	0.6	2	NA	NA	NA	Unlikely	NA	NA	white	1	Unlikely	NA	NA	white
1224-12-28	-246540	NA	NA	NA	NA	NA	Unlikely	NA	NA	NA	NA	NA	NA	NA	NA	NA	0.6	2	NA	NA	NA	Unlikely	NA	NA	white	1	Unlikely	NA	NA	white
1224-12-29	-246539	NA	NA	NA	NA	NA	Unlikely	NA	NA	NA	NA	NA	NA	NA	NA	NA	0.6	2	NA	NA	NA	Unlikely	NA	NA	white	1	Unlikely	NA	NA	white
1224-12-30	-246538	NA	NA	NA	NA	NA	Unlikely	NA	NA	NA	NA	NA	NA	NA	NA	NA	0.6	2	NA	NA	NA	Unlikely	NA	NA	white	1	Unlikely	NA	NA	white
1224-12-31	-246537	NA	NA	NA	NA	NA	Unlikely	NA	NA	NA	NA	NA	NA	NA	NA	NA	0.6	2	NA	NA	NA	Unlikely	NA	NA	white	1	Unlikely	NA	NA	white
1225-01-01	-246536	NA	NA	NA	NA	NA	Unlikely	NA	NA	NA	NA	NA	NA	NA	NA	NA	0.6	2	NA	NA	NA	Unlikely	NA	NA	white	1	Unlikely	NA	NA	white
1225-01-02	-246535	NA	NA	NA	NA	NA	Unlikely	NA	NA	NA	NA	NA	NA	NA	NA	NA	0.6	2	NA	NA	NA	Unlikely	NA	NA	white	1	Unlikely	NA	NA	white
1225-01-03	-246534	NA	NA	NA	NA	NA	Unlikely	NA	NA	NA	NA	NA	NA	NA	NA	NA	0.6	2	NA	NA	NA	Unlikely	NA	NA	white	1	Unlikely	NA	NA	white
1225-01-04	-246533	NA	NA	NA	NA	NA	Unlikely	NA	NA	NA	NA	NA	NA	NA	NA	NA	0.6	2	NA	NA	NA	Unlikely	NA	NA	white	1	Unlikely	NA	NA	white
1225-01-05	-246532	NA	NA	NA	NA	NA	Unlikely	NA	NA	NA	NA	NA	NA	NA	NA	NA	0.6	2	NA	NA	NA	Unlikely	NA	NA	white	1	Unlikely	NA	NA	white
1225-01-06	-246531	NA	NA	NA	NA	NA	Unlikely	NA	NA	NA	NA	NA	NA	NA	NA	NA	0.6	2	NA	NA	NA	Unlikely	NA	NA	white	1	Unlikely	NA	NA	white
1225-01-07	-246530	NA	NA	NA	NA	NA	Unlikely	NA	NA	NA	NA	NA	NA	NA	NA	NA	0.6	2	NA	NA	NA	Unlikely	NA	NA	white	1	Unlikely	NA	NA	white
1225-01-08	-246529	NA	NA	NA	NA	NA	Unlikely	NA	NA	NA	NA	NA	NA	NA	NA	NA	0.6	2	NA	NA	NA	Unlikely	NA	NA	white	1	Unlikely	NA	NA	white
1225-01-09	-246528	NA	NA	NA	NA	NA	Unlikely	NA	NA	NA	NA	NA	NA	NA	NA	NA	0.6	2	NA	NA	NA	Unlikely	NA	NA	white	1	Unlikely	NA	NA	white
1225-01-10	-246527	NA	NA	NA	NA	NA	Unlikely	NA	NA	NA	NA	NA	NA	NA	NA	NA	0.6	2	NA	NA	NA	Unlikely	NA	NA	white	1	Unlikely	NA	NA	white
1225-01-11	-246526	NA	NA	NA	NA	NA	Unlikely	NA	NA	NA	NA	NA	NA	NA	NA	NA	0.6	2	NA	NA	NA	Unlikely	NA	NA	white	1	Unlikely	NA	NA	white
1225-01-12	-246525	NA	NA	NA	NA	NA	Unlikely	NA	NA	NA	NA	NA	NA	NA	NA	NA	0.6	2	NA	NA	NA	Unlikely	NA	NA	white	1	Unlikely	NA	NA	white
1225-01-13	-246524	NA	NA	NA	NA	NA	Unlikely	NA	NA	NA	NA	NA	NA	NA	NA	NA	0.6	2	NA	NA	NA	Unlikely	NA	NA	white	1	Unlikely	NA	NA	white
1225-01-14	-246523	NA	NA	NA	NA	NA	Unlikely	NA	NA	NA	NA	NA	NA	NA	NA	NA	0.6	2	NA	NA	NA	Unlikely	NA	NA	white	1	Unlikely	NA	NA	white
1225-01-15	-246522	NA	NA	NA	NA	NA	Unlikely	NA	NA	NA	NA	NA	NA	NA	NA	NA	0.6	2	NA	NA	NA	Unlikely	NA	NA	white	1	Unlikely	NA	NA	white
1225-01-16	-246521	NA	NA	NA	NA	NA	Unlikely	NA	NA	NA	NA	NA	NA	NA	NA	NA	0.6	2	NA	NA	NA	Unlikely	NA	NA	white	1	Unlikely	NA	NA	white
1225-01-17	-246520	NA	NA	NA	NA	NA	Unlikely	NA	NA	NA	NA	NA	NA	NA	NA	NA	0.6	2	NA	NA	NA	Unlikely	NA	NA	white	1	Unlikely	NA	NA	white
1225-01-18	-246519	NA	NA	NA	NA	NA	Unlikely	NA	NA	NA	NA	NA	NA	NA	NA	NA	0.6	2	NA	NA	NA	Unlikely	NA	NA	white	1	Unlikely	NA	NA	white
1225-01-19	-246518	NA	NA	NA	NA	NA	Unlikely	NA	NA	NA	NA	NA	NA	NA	NA	NA	0.6	2	NA	NA	NA	Unlikely	NA	NA	white	1	Unlikely	NA	NA	white
1225-01-20	-246517	NA	NA	NA	NA	NA	Unlikely	NA	NA	NA	NA	NA	NA	NA	NA	NA	0.6	2	NA	NA	NA	Unlikely	NA	NA	white	1	Unlikely	NA	NA	white
1225-01-21	-246516	NA	NA	NA	NA	NA	Unlikely	NA	NA	NA	NA	NA	NA	NA	NA	NA	0.6	2	NA	NA	NA	Unlikely	NA	NA	white	1	Unlikely	NA	NA	white
1225-01-22	-246515	NA	NA	NA	NA	NA	Unlikely	NA	NA	NA	NA	NA	NA	NA	NA	NA	0.6	2	NA	NA	NA	Unlikely	NA	NA	white	1	Unlikely	NA	NA	white
1225-01-23	-246514	NA	NA	NA	NA	NA	Unlikely	NA	NA	NA	NA	NA	NA	NA	NA	NA	0.6	2	NA	NA	NA	Unlikely	NA	NA	white	1	Unlikely	NA	NA	white
1225-01-24	-246513	NA	NA	NA	NA	NA	Unlikely	NA	NA	NA	NA	NA	NA	NA	NA	NA	0.6	2	NA	NA	NA	Unlikely	NA	NA	white	1	Unlikely	NA	NA	white
1225-01-25	-246512	NA	NA	NA	NA	NA	Unlikely	NA	NA	NA	NA	NA	NA	NA	NA	NA	0.6	2	NA	NA	NA	Unlikely	NA	NA	white	1	Unlikely	NA	NA	white
1225-01-26	-246511	NA	NA	NA	NA	NA	Unlikely	NA	NA	NA	NA	NA	NA	NA	NA	NA	0.6	2	NA	NA	NA	Unlikely	NA	NA	white	1	Unlikely	NA	NA	white
1225-01-27	-246510	NA	NA	NA	NA	NA	Unlikely	NA	NA	NA	NA	NA	NA	NA	NA	NA	0.6	2	NA	NA	NA	Unlikely	NA	NA	white	1	Unlikely	NA	NA	white
1225-01-28	-246509	NA	NA	NA	NA	NA	Unlikely	NA	NA	NA	NA	NA	NA	NA	NA	NA	0.6	2	NA	NA	NA	Unlikely	NA	NA	white	1	Unlikely	NA	NA	white
1225-01-29	-246508	NA	NA	NA	NA	NA	Unlikely	NA	NA	NA	NA	NA	NA	NA	NA	NA	0.6	2	NA	NA	NA	Unlikely	NA	NA	white	1	Unlikely	NA	NA	white
1225-01-30	-246507	NA	NA	NA	NA	NA	Unlikely	NA	NA	NA	NA	NA	NA	NA	NA	NA	0.6	2	NA	NA	NA	Unlikely	NA	NA	white	1	Unlikely	NA	NA	white
1225-01-31	-246506	NA	NA	NA	NA	NA	Unlikely	NA	NA	NA	NA	NA	NA	NA	NA	NA	0.6	2	NA	NA	NA	Unlikely	NA	NA	white	1	Unlikely	NA	NA	white
1225-02-01	-246505	NA	NA	NA	NA	NA	Unlikely	NA	NA	NA	NA	NA	NA	NA	NA	NA	0.6	2	NA	NA	NA	Unlikely	NA	NA	white	1	Unlikely	NA	NA	white
1225-02-02	-246504	NA	NA	NA	NA	NA	Unlikely	NA	NA	NA	NA	NA	NA	NA	NA	NA	0.6	2	NA	NA	NA	Unlikely	NA	NA	white	1	Unlikely	NA	NA	white
1225-02-03	-246503	NA	NA	NA	NA	NA	Unlikely	NA	NA	NA	NA	NA	NA	NA	NA	NA	0.6	2	NA	NA	NA	Unlikely	NA	NA	white	1	Unlikely	NA	NA	white
1225-02-04	-246502	NA	NA	NA	NA	NA	Unlikely	NA	NA	NA	NA	NA	NA	NA	NA	NA	0.6	2	NA	NA	NA	Unlikely	NA	NA	white	1	Unlikely	NA	NA	white
1225-02-05	-246501	NA	NA	NA	NA	NA	Unlikely	NA	NA	NA	NA	NA	NA	NA	NA	NA	0.6	2	NA	NA	NA	Unlikely	NA	NA	white	1	Unlikely	NA	NA	white
1225-02-06	-246500	NA	NA	NA	NA	NA	Unlikely	NA	NA	NA	NA	NA	NA	NA	NA	NA	0.6	2	NA	NA	NA	Unlikely	NA	NA	white	1	Unlikely	NA	NA	white
1225-02-07	-246499	NA	NA	NA	NA	NA	Unlikely	NA	NA	NA	NA	NA	NA	NA	NA	NA	0.6	2	NA	NA	NA	Unlikely	NA	NA	white	1	Unlikely	NA	NA	white
1225-02-08	-246498	NA	NA	NA	NA	NA	Unlikely	NA	NA	NA	NA	NA	NA	NA	NA	NA	0.6	2	NA	NA	NA	Unlikely	NA	NA	white	1	Unlikely	NA	NA	white
1225-02-09	-246497	NA	NA	NA	NA	NA	Unlikely	NA	NA	NA	NA	NA	NA	NA	NA	NA	0.6	2	NA	NA	NA	Unlikely	NA	NA	white	1	Unlikely	NA	NA	white
1225-02-10	-246496	NA	NA	NA	NA	NA	Unlikely	NA	NA	NA	NA	NA	NA	NA	NA	NA	0.6	2	NA	NA	NA	Unlikely	NA	NA	white	1	Unlikely	NA	NA	white
1225-02-11	-246495	NA	NA	NA	NA	NA	Unlikely	NA	NA	NA	NA	NA	NA	NA	NA	NA	0.6	2	NA	NA	NA	Unlikely	NA	NA	white	1	Unlikely	NA	NA	white
1225-02-12	-246494	NA	NA	NA	NA	NA	Unlikely	NA	NA	NA	NA	NA	NA	NA	NA	NA	0.6	2	NA	NA	NA	Unlikely	NA	NA	white	1	Unlikely	NA	NA	white
1225-02-13	-246493	NA	NA	NA	NA	NA	Unlikely	NA	NA	NA	NA	NA	NA	NA	NA	NA	0.6	2	NA	NA	NA	Unlikely	NA	NA	white	1	Unlikely	NA	NA	white
1225-02-14	-246492	NA	NA	NA	NA	NA	Unlikely	NA	NA	NA	NA	NA	NA	NA	NA	NA	0.6	2	NA	NA	NA	Unlikely	NA	NA	white	1	Unlikely	NA	NA	white
1225-02-15	-246491	NA	NA	NA	NA	NA	Unlikely	NA	NA	NA	NA	NA	NA	NA	NA	NA	0.6	2	NA	NA	NA	Unlikely	NA	NA	white	1	Unlikely	NA	NA	white
1225-02-16	-246490	NA	NA	NA	NA	NA	Unlikely	NA	NA	NA	NA	NA	NA	NA	NA	NA	0.6	2	NA	NA	NA	Unlikely	NA	NA	white	1	Unlikely	NA	NA	white
1225-02-17	-246489	NA	NA	NA	NA	NA	Unlikely	NA	NA	NA	NA	NA	NA	NA	NA	NA	0.6	2	NA	NA	NA	Unlikely	NA	NA	white	1	Unlikely	NA	NA	white
1225-02-18	-246488	NA	NA	NA	NA	NA	Unlikely	NA	NA	NA	NA	NA	NA	NA	NA	NA	0.6	2	NA	NA	NA	Unlikely	NA	NA	white	1	Unlikely	NA	NA	white
1225-02-19	-246487	NA	NA	NA	NA	NA	Unlikely	NA	NA	NA	NA	NA	NA	NA	NA	NA	0.6	2	NA	NA	NA	Unlikely	NA	NA	white	1	Unlikely	NA	NA	white
1225-02-20	-246486	NA	NA	NA	NA	NA	Unlikely	NA	NA	NA	NA	NA	NA	NA	NA	NA	0.6	2	NA	NA	NA	Unlikely	NA	NA	white	1	Unlikely	NA	NA	white
1225-02-21	-246485	NA	NA	NA	NA	NA	Unlikely	NA	NA	NA	NA	NA	NA	NA	NA	NA	0.6	2	NA	NA	NA	Unlikely	NA	NA	white	1	Unlikely	NA	NA	white
1225-02-22	-246484	NA	NA	NA	NA	NA	Unlikely	NA	NA	NA	NA	NA	NA	NA	NA	NA	0.6	2	NA	NA	NA	Unlikely	NA	NA	white	1	Unlikely	NA	NA	white
1225-02-23	-246483	NA	NA	NA	NA	NA	Unlikely	NA	NA	NA	NA	NA	NA	NA	NA	NA	0.6	2	NA	NA	NA	Unlikely	NA	NA	white	1	Unlikely	NA	NA	white
1225-02-24	-246482	NA	NA	NA	NA	NA	Unlikely	NA	NA	NA	NA	NA	NA	NA	NA	NA	0.6	2	NA	NA	NA	Unlikely	NA	NA	white	1	Unlikely	NA	NA	white
1225-02-25	-246481	NA	NA	NA	NA	NA	Unlikely	NA	NA	NA	NA	NA	NA	NA	NA	NA	0.6	2	NA	NA	NA	Unlikely	NA	NA	white	1	Unlikely	NA	NA	white
1225-02-26	-246480	NA	NA	NA	NA	NA	Unlikely	NA	NA	NA	NA	NA	NA	NA	NA	NA	0.6	2	NA	NA	NA	Unlikely	NA	NA	white	1	Unlikely	NA	NA	white
1225-02-27	-246479	NA	NA	NA	NA	NA	Unlikely	NA	NA	NA	NA	NA	NA	NA	NA	NA	0.6	2	NA	NA	NA	Unlikely	NA	NA	white	1	Unlikely	NA	NA	white
1225-02-28	-246478	NA	NA	NA	NA	NA	Unlikely	NA	NA	NA	NA	NA	NA	NA	NA	NA	0.6	2	NA	NA	NA	Unlikely	NA	NA	white	1	Unlikely	NA	NA	white
1225-03-01	-246477	NA	NA	NA	NA	NA	Unlikely	NA	NA	NA	NA	NA	NA	NA	NA	NA	0.6	2	NA	NA	NA	Unlikely	NA	NA	white	1	Unlikely	NA	NA	white
1225-03-02	-246476	NA	NA	NA	NA	NA	Unlikely	NA	NA	NA	NA	NA	NA	NA	NA	NA	0.6	2	NA	NA	NA	Unlikely	NA	NA	white	1	Unlikely	NA	NA	white
1225-03-03	-246475	NA	NA	NA	NA	NA	Unlikely	NA	NA	NA	NA	NA	NA	NA	NA	NA	0.6	2	NA	NA	NA	Unlikely	NA	NA	white	1	Unlikely	NA	NA	white
1225-03-04	-246474	NA	NA	NA	NA	NA	Unlikely	NA	NA	NA	NA	NA	NA	NA	NA	NA	0.6	2	NA	NA	NA	Unlikely	NA	NA	white	1	Unlikely	NA	NA	white
1225-03-05	-246473	NA	NA	NA	NA	NA	Unlikely	NA	NA	NA	NA	NA	NA	NA	NA	NA	0.6	2	NA	NA	NA	Unlikely	NA	NA	white	1	Unlikely	NA	NA	white
1225-03-06	-246472	NA	NA	NA	NA	NA	Unlikely	NA	NA	NA	NA	NA	NA	NA	NA	NA	0.6	2	NA	NA	NA	Unlikely	NA	NA	white	1	Unlikely	NA	NA	white
1225-03-07	-246471	NA	NA	NA	NA	NA	Unlikely	NA	NA	NA	NA	NA	NA	NA	NA	NA	0.6	2	NA	NA	NA	Unlikely	NA	NA	white	1	Unlikely	NA	NA	white
1225-03-08	-246470	NA	NA	NA	NA	NA	Unlikely	NA	NA	NA	NA	NA	NA	NA	NA	NA	0.6	2	NA	NA	NA	Unlikely	NA	NA	white	1	Unlikely	NA	NA	white
1225-03-09	-246469	NA	NA	NA	NA	NA	Unlikely	NA	NA	NA	NA	NA	NA	NA	NA	NA	0.6	2	NA	NA	NA	Unlikely	NA	NA	white	1	Unlikely	NA	NA	white
1225-03-10	-246468	NA	NA	NA	NA	NA	Unlikely	NA	NA	NA	NA	NA	NA	NA	NA	NA	0.6	2	NA	NA	NA	Unlikely	NA	NA	white	1	Unlikely	NA	NA	white
1225-03-11	-246467	NA	NA	NA	NA	NA	Unlikely	NA	NA	NA	NA	NA	NA	NA	NA	NA	0.6	2	NA	NA	NA	Unlikely	NA	NA	white	1	Unlikely	NA	NA	white
1225-03-12	-246466	NA	NA	NA	NA	NA	Unlikely	NA	NA	NA	NA	NA	NA	NA	NA	NA	0.6	2	NA	NA	NA	Unlikely	NA	NA	white	1	Unlikely	NA	NA	white
1225-03-13	-246465	NA	NA	NA	NA	NA	Unlikely	NA	NA	NA	NA	NA	NA	NA	NA	NA	0.6	2	NA	NA	NA	Unlikely	NA	NA	white	1	Unlikely	NA	NA	white
1225-03-14	-246464	NA	NA	NA	NA	NA	Unlikely	NA	NA	NA	NA	NA	NA	NA	NA	NA	0.6	2	NA	NA	NA	Unlikely	NA	NA	white	1	Unlikely	NA	NA	white
1225-03-15	-246463	NA	NA	NA	NA	NA	Unlikely	NA	NA	NA	NA	NA	NA	NA	NA	NA	0.6	2	NA	NA	NA	Unlikely	NA	NA	white	1	Unlikely	NA	NA	white
1225-03-16	-246462	NA	NA	NA	NA	NA	Unlikely	NA	NA	NA	NA	NA	NA	NA	NA	NA	0.6	2	NA	NA	NA	Unlikely	NA	NA	white	1	Unlikely	NA	NA	white
1225-03-17	-246461	NA	NA	NA	NA	NA	Unlikely	NA	NA	NA	NA	NA	NA	NA	NA	NA	0.6	2	NA	NA	NA	Unlikely	NA	NA	white	1	Unlikely	NA	NA	white
1225-03-18	-246460	NA	NA	NA	NA	NA	Unlikely	NA	NA	NA	NA	NA	NA	NA	NA	NA	0.6	2	NA	NA	NA	Unlikely	NA	NA	white	1	Unlikely	NA	NA	white
1225-03-19	-246459	NA	NA	NA	NA	NA	Unlikely	NA	NA	NA	NA	NA	NA	NA	NA	NA	0.6	2	NA	NA	NA	Unlikely	NA	NA	white	1	Unlikely	NA	NA	white
1225-03-20	-246458	NA	NA	NA	NA	NA	Unlikely	NA	NA	NA	NA	NA	NA	NA	NA	NA	0.6	2	NA	NA	NA	Unlikely	NA	NA	white	1	Unlikely	NA	NA	white
1225-03-21	-246457	NA	NA	NA	NA	NA	Unlikely	NA	NA	NA	NA	NA	NA	NA	NA	NA	0.6	2	NA	NA	NA	Unlikely	NA	NA	white	1	Unlikely	NA	NA	white
1225-03-22	-246456	NA	NA	NA	NA	NA	Unlikely	NA	NA	NA	NA	NA	NA	NA	NA	NA	0.6	2	NA	NA	NA	Unlikely	NA	NA	white	1	Unlikely	NA	NA	white
1225-03-23	-246455	NA	NA	NA	NA	NA	Unlikely	NA	NA	NA	NA	NA	NA	NA	NA	NA	0.6	2	NA	NA	NA	Unlikely	NA	NA	white	1	Unlikely	NA	NA	white
1225-03-24	-246454	NA	NA	NA	NA	NA	Unlikely	NA	NA	NA	NA	NA	NA	NA	NA	NA	0.6	2	NA	NA	NA	Unlikely	NA	NA	white	1	Unlikely	NA	NA	white
1225-03-25	-246453	NA	NA	NA	NA	NA	Unlikely	NA	NA	NA	NA	NA	NA	NA	NA	NA	0.6	2	NA	NA	NA	Unlikely	NA	NA	white	1	Unlikely	NA	NA	white
1225-03-26	-246452	NA	NA	NA	NA	NA	Unlikely	NA	NA	NA	NA	NA	NA	NA	NA	NA	0.6	2	NA	NA	NA	Unlikely	NA	NA	white	1	Unlikely	NA	NA	white
1225-03-27	-246451	NA	NA	NA	NA	NA	Unlikely	NA	NA	NA	NA	NA	NA	NA	NA	NA	0.6	2	NA	NA	NA	Unlikely	NA	NA	white	1	Unlikely	NA	NA	white
1225-03-28	-246450	NA	NA	NA	NA	NA	Unlikely	NA	NA	NA	NA	NA	NA	NA	NA	NA	0.6	2	NA	NA	NA	Unlikely	NA	NA	white	1	Unlikely	NA	NA	white
1225-03-29	-246449	NA	NA	NA	NA	NA	Unlikely	NA	NA	NA	NA	NA	NA	NA	NA	NA	0.6	2	NA	NA	NA	Unlikely	NA	NA	white	1	Unlikely	NA	NA	white
1225-03-30	-246448	NA	NA	NA	NA	NA	Unlikely	NA	NA	NA	NA	NA	NA	NA	NA	NA	0.6	2	NA	NA	NA	Unlikely	NA	NA	white	1	Unlikely	NA	NA	white
1225-03-31	-246447	NA	NA	NA	NA	NA	Unlikely	NA	NA	NA	NA	NA	NA	NA	NA	NA	0.6	2	NA	NA	NA	Unlikely	NA	NA	white	1	Unlikely	NA	NA	white
1225-04-01	-246446	NA	NA	NA	NA	NA	Unlikely	NA	NA	NA	NA	NA	NA	NA	NA	NA	0.6	2	NA	NA	NA	Unlikely	NA	NA	white	1	Unlikely	NA	NA	white
1225-04-02	-246445	NA	NA	NA	NA	NA	Unlikely	NA	NA	NA	NA	NA	NA	NA	NA	NA	0.6	2	NA	NA	NA	Unlikely	NA	NA	white	1	Unlikely	NA	NA	white
1225-04-03	-246444	NA	NA	NA	NA	NA	Unlikely	NA	NA	NA	NA	NA	NA	NA	NA	NA	0.6	2	NA	NA	NA	Unlikely	NA	NA	white	1	Unlikely	NA	NA	white
1225-04-04	-246443	NA	NA	NA	NA	NA	Unlikely	NA	NA	NA	NA	NA	NA	NA	NA	NA	0.6	2	NA	NA	NA	Unlikely	NA	NA	white	1	Unlikely	NA	NA	white
1225-04-05	-246442	NA	NA	NA	NA	NA	Unlikely	NA	NA	NA	NA	NA	NA	NA	NA	NA	0.6	2	NA	NA	NA	Unlikely	NA	NA	white	1	Unlikely	NA	NA	white
1225-04-06	-246441	NA	NA	NA	NA	NA	Unlikely	NA	NA	NA	NA	NA	NA	NA	NA	NA	0.6	2	NA	NA	NA	Unlikely	NA	NA	white	1	Unlikely	NA	NA	white
1225-04-07	-246440	NA	NA	NA	NA	NA	Unlikely	NA	NA	NA	NA	NA	NA	NA	NA	NA	0.6	2	NA	NA	NA	Unlikely	NA	NA	white	1	Unlikely	NA	NA	white
1225-04-08	-246439	NA	NA	NA	NA	NA	Unlikely	NA	NA	NA	NA	NA	NA	NA	NA	NA	0.6	2	NA	NA	NA	Unlikely	NA	NA	white	1	Unlikely	NA	NA	white
1225-04-09	-246438	NA	NA	NA	NA	NA	Unlikely	NA	NA	NA	NA	NA	NA	NA	NA	NA	0.6	2	NA	NA	NA	Unlikely	NA	NA	white	1	Unlikely	NA	NA	white
1225-04-10	-246437	NA	NA	NA	NA	NA	Unlikely	NA	NA	NA	NA	NA	NA	NA	NA	NA	0.6	2	NA	NA	NA	Unlikely	NA	NA	white	1	Unlikely	NA	NA	white
1225-04-11	-246436	NA	NA	NA	NA	NA	Unlikely	NA	NA	NA	NA	NA	NA	NA	NA	NA	0.6	2	NA	NA	NA	Unlikely	NA	NA	white	1	Unlikely	NA	NA	white
1225-04-12	-246435	NA	NA	NA	NA	NA	Unlikely	NA	NA	NA	NA	NA	NA	NA	NA	NA	0.6	2	NA	NA	NA	Unlikely	NA	NA	white	1	Unlikely	NA	NA	white
1225-04-13	-246434	NA	NA	NA	NA	NA	Unlikely	NA	NA	NA	NA	NA	NA	NA	NA	NA	0.6	2	NA	NA	NA	Unlikely	NA	NA	white	1	Unlikely	NA	NA	white
1225-04-14	-246433	NA	NA	NA	NA	NA	Unlikely	NA	NA	NA	NA	NA	NA	NA	NA	NA	0.6	2	NA	NA	NA	Unlikely	NA	NA	white	1	Unlikely	NA	NA	white
1225-04-15	-246432	NA	NA	NA	NA	NA	Unlikely	NA	NA	NA	NA	NA	NA	NA	NA	NA	0.6	2	NA	NA	NA	Unlikely	NA	NA	white	1	Unlikely	NA	NA	white
1225-04-16	-246431	NA	NA	NA	NA	NA	Unlikely	NA	NA	NA	NA	NA	NA	NA	NA	NA	0.6	2	NA	NA	NA	Unlikely	NA	NA	white	1	Unlikely	NA	NA	white
1225-04-17	-246430	NA	NA	NA	NA	NA	Unlikely	NA	NA	NA	NA	NA	NA	NA	NA	NA	0.6	2	NA	NA	NA	Unlikely	NA	NA	white	1	Unlikely	NA	NA	white
1225-04-18	-246429	NA	NA	NA	NA	NA	Unlikely	NA	NA	NA	NA	NA	NA	NA	NA	NA	0.6	2	NA	NA	NA	Unlikely	NA	NA	white	1	Unlikely	NA	NA	white
1225-04-19	-246428	NA	NA	NA	NA	NA	Unlikely	NA	NA	NA	NA	NA	NA	NA	NA	NA	0.6	2	NA	NA	NA	Unlikely	NA	NA	white	1	Unlikely	NA	NA	white
1225-04-20	-246427	NA	NA	NA	NA	NA	Unlikely	NA	NA	NA	NA	NA	NA	NA	NA	NA	0.6	2	NA	NA	NA	Unlikely	NA	NA	white	1	Unlikely	NA	NA	white
1225-04-21	-246426	NA	NA	NA	NA	NA	Unlikely	NA	NA	NA	NA	NA	NA	NA	NA	NA	0.6	2	NA	NA	NA	Unlikely	NA	NA	white	1	Unlikely	NA	NA	white
1225-04-22	-246425	NA	NA	NA	NA	NA	Unlikely	NA	NA	NA	NA	NA	NA	NA	NA	NA	0.6	2	NA	NA	NA	Unlikely	NA	NA	white	1	Unlikely	NA	NA	white
1225-04-23	-246424	NA	NA	NA	NA	NA	Unlikely	NA	NA	NA	NA	NA	NA	NA	NA	NA	0.6	2	NA	NA	NA	Unlikely	NA	NA	white	1	Unlikely	NA	NA	white
1225-04-24	-246423	NA	NA	NA	NA	NA	Unlikely	NA	NA	NA	NA	NA	NA	NA	NA	NA	0.6	2	NA	NA	NA	Unlikely	NA	NA	white	1	Unlikely	NA	NA	white
1225-04-25	-246422	NA	NA	NA	NA	NA	Unlikely	NA	NA	NA	NA	NA	NA	NA	NA	NA	0.6	2	NA	NA	NA	Unlikely	NA	NA	white	1	Unlikely	NA	NA	white
1225-04-26	-246421	NA	NA	NA	NA	NA	Unlikely	NA	NA	NA	NA	NA	NA	NA	NA	NA	0.6	2	NA	NA	NA	Unlikely	NA	NA	white	1	Unlikely	NA	NA	white
1225-04-27	-246420	NA	NA	NA	NA	NA	Unlikely	NA	NA	NA	NA	NA	NA	NA	NA	NA	0.6	2	NA	NA	NA	Unlikely	NA	NA	white	1	Unlikely	NA	NA	white
1225-04-28	-246419	NA	NA	NA	NA	NA	Unlikely	NA	NA	NA	NA	NA	NA	NA	NA	NA	0.6	2	NA	NA	NA	Unlikely	NA	NA	white	1	Unlikely	NA	NA	white
1225-04-29	-246418	NA	NA	NA	NA	NA	Unlikely	NA	NA	NA	NA	NA	NA	NA	NA	NA	0.6	2	NA	NA	NA	Unlikely	NA	NA	white	1	Unlikely	NA	NA	white
1225-04-30	-246417	NA	NA	NA	NA	NA	Unlikely	NA	NA	NA	NA	NA	NA	NA	NA	NA	0.6	2	NA	NA	NA	Unlikely	NA	NA	white	1	Unlikely	NA	NA	white
1225-05-01	-246416	NA	NA	NA	NA	NA	Unlikely	NA	NA	NA	NA	NA	NA	NA	NA	NA	0.6	2	NA	NA	NA	Unlikely	NA	NA	white	1	Unlikely	NA	NA	white
1225-05-02	-246415	NA	NA	NA	NA	NA	Unlikely	NA	NA	NA	NA	NA	NA	NA	NA	NA	0.6	2	NA	NA	NA	Unlikely	NA	NA	white	1	Unlikely	NA	NA	white
1225-05-03	-246414	NA	NA	NA	NA	NA	Unlikely	NA	NA	NA	NA	NA	NA	NA	NA	NA	0.6	2	NA	NA	NA	Unlikely	NA	NA	white	1	Unlikely	NA	NA	white
1225-05-04	-246413	NA	NA	NA	NA	NA	Unlikely	NA	NA	NA	NA	NA	NA	NA	NA	NA	0.6	2	NA	NA	NA	Unlikely	NA	NA	white	1	Unlikely	NA	NA	white
1225-05-05	-246412	NA	NA	NA	NA	NA	Unlikely	NA	NA	NA	NA	NA	NA	NA	NA	NA	0.6	2	NA	NA	NA	Unlikely	NA	NA	white	1	Unlikely	NA	NA	white
1225-05-06	-246411	NA	NA	NA	NA	NA	Unlikely	NA	NA	NA	NA	NA	NA	NA	NA	NA	0.6	2	NA	NA	NA	Unlikely	NA	NA	white	1	Unlikely	NA	NA	white
1225-05-07	-246410	NA	NA	NA	NA	NA	Unlikely	NA	NA	NA	NA	NA	NA	NA	NA	NA	0.6	2	NA	NA	NA	Unlikely	NA	NA	white	1	Unlikely	NA	NA	white
1225-05-08	-246409	NA	NA	NA	NA	NA	Unlikely	NA	NA	NA	NA	NA	NA	NA	NA	NA	0.6	2	NA	NA	NA	Unlikely	NA	NA	white	1	Unlikely	NA	NA	white
1225-05-09	-246408	NA	NA	NA	NA	NA	Unlikely	NA	NA	NA	NA	NA	NA	NA	NA	NA	0.6	2	NA	NA	NA	Unlikely	NA	NA	white	1	Unlikely	NA	NA	white
1225-05-10	-246407	NA	NA	NA	NA	NA	Unlikely	NA	NA	NA	NA	NA	NA	NA	NA	NA	0.6	2	NA	NA	NA	Unlikely	NA	NA	white	1	Unlikely	NA	NA	white
1225-05-11	-246406	NA	NA	NA	NA	NA	Unlikely	NA	NA	NA	NA	NA	NA	NA	NA	NA	0.6	2	NA	NA	NA	Unlikely	NA	NA	white	1	Unlikely	NA	NA	white
1225-05-12	-246405	NA	NA	NA	NA	NA	Unlikely	NA	NA	NA	NA	NA	NA	NA	NA	NA	0.6	2	NA	NA	NA	Unlikely	NA	NA	white	1	Unlikely	NA	NA	white
1225-05-13	-246404	NA	NA	NA	NA	NA	Unlikely	NA	NA	NA	NA	NA	NA	NA	NA	NA	0.6	2	NA	NA	NA	Unlikely	NA	NA	white	1	Unlikely	NA	NA	white
1225-05-14	-246403	NA	NA	NA	NA	NA	Unlikely	NA	NA	NA	NA	NA	NA	NA	NA	NA	0.6	2	NA	NA	NA	Unlikely	NA	NA	white	1	Unlikely	NA	NA	white
1225-05-15	-246402	NA	NA	NA	NA	NA	Unlikely	NA	NA	NA	NA	NA	NA	NA	NA	NA	0.6	2	NA	NA	NA	Unlikely	NA	NA	white	1	Unlikely	NA	NA	white
1225-05-16	-246401	NA	NA	NA	NA	NA	Unlikely	NA	NA	NA	NA	NA	NA	NA	NA	NA	0.6	2	NA	NA	NA	Unlikely	NA	NA	white	1	Unlikely	NA	NA	white
1225-05-17	-246400	NA	NA	NA	NA	NA	Unlikely	NA	NA	NA	NA	NA	NA	NA	NA	NA	0.6	2	NA	NA	NA	Unlikely	NA	NA	white	1	Unlikely	NA	NA	white
1225-05-18	-246399	NA	NA	NA	NA	NA	Unlikely	NA	NA	NA	NA	NA	NA	NA	NA	NA	0.6	2	NA	NA	NA	Unlikely	NA	NA	white	1	Unlikely	NA	NA	white
1225-05-19	-246398	NA	NA	NA	NA	NA	Unlikely	NA	NA	NA	NA	NA	NA	NA	NA	NA	0.6	2	NA	NA	NA	Unlikely	NA	NA	white	1	Unlikely	NA	NA	white
1225-05-20	-246397	NA	NA	NA	NA	NA	Unlikely	NA	NA	NA	NA	NA	NA	NA	NA	NA	0.6	2	NA	NA	NA	Unlikely	NA	NA	white	1	Unlikely	NA	NA	white
1225-05-21	-246396	NA	NA	NA	NA	NA	Unlikely	NA	NA	NA	NA	NA	NA	NA	NA	NA	0.6	2	NA	NA	NA	Unlikely	NA	NA	white	1	Unlikely	NA	NA	white
1225-05-22	-246395	NA	NA	NA	NA	NA	Unlikely	NA	NA	NA	NA	NA	NA	NA	NA	NA	0.6	2	NA	NA	NA	Unlikely	NA	NA	white	1	Unlikely	NA	NA	white
1225-05-23	-246394	NA	NA	NA	NA	NA	Unlikely	NA	NA	NA	NA	NA	NA	NA	NA	NA	0.6	2	NA	NA	NA	Unlikely	NA	NA	white	1	Unlikely	NA	NA	white
1225-05-24	-246393	NA	NA	NA	NA	NA	Unlikely	NA	NA	NA	NA	NA	NA	NA	NA	NA	0.6	2	NA	NA	NA	Unlikely	NA	NA	white	1	Unlikely	NA	NA	white
1225-05-25	-246392	NA	NA	NA	NA	NA	Unlikely	NA	NA	NA	NA	NA	NA	NA	NA	NA	0.6	2	NA	NA	NA	Unlikely	NA	NA	white	1	Unlikely	NA	NA	white
1225-05-26	-246391	NA	NA	NA	NA	NA	Unlikely	NA	NA	NA	NA	NA	NA	NA	NA	NA	0.6	2	NA	NA	NA	Unlikely	NA	NA	white	1	Unlikely	NA	NA	white
1225-05-27	-246390	NA	NA	NA	NA	NA	Unlikely	NA	NA	NA	NA	NA	NA	NA	NA	NA	0.6	2	NA	NA	NA	Unlikely	NA	NA	white	1	Unlikely	NA	NA	white
1225-05-28	-246389	NA	NA	NA	NA	NA	Unlikely	NA	NA	NA	NA	NA	NA	NA	NA	NA	0.6	2	NA	NA	NA	Unlikely	NA	NA	white	1	Unlikely	NA	NA	white
1225-05-29	-246388	NA	NA	NA	NA	NA	Unlikely	NA	NA	NA	NA	NA	NA	NA	NA	NA	0.6	2	NA	NA	NA	Unlikely	NA	NA	white	1	Unlikely	NA	NA	white
1225-05-30	-246387	NA	NA	NA	NA	NA	Unlikely	NA	NA	NA	NA	NA	NA	NA	NA	NA	0.6	2	NA	NA	NA	Unlikely	NA	NA	white	1	Unlikely	NA	NA	white
1225-05-31	-246386	NA	NA	NA	NA	NA	Unlikely	NA	NA	NA	NA	NA	NA	NA	NA	NA	0.6	2	NA	NA	NA	Unlikely	NA	NA	white	1	Unlikely	NA	NA	white
1225-06-01	-246385	NA	NA	NA	NA	NA	Unlikely	NA	NA	NA	NA	NA	NA	NA	NA	NA	0.6	2	NA	NA	NA	Unlikely	NA	NA	white	1	Unlikely	NA	NA	white
1225-06-02	-246384	54	0.0102088	0.0247	0.0077	0.00844929	Unlikely	white	NA	NA	NA	1225-06-02	NA	NA	NA	NA	0.6	2	NA	NA	NA	Unlikely	NA	NA	white	1	Unlikely	NA	NA	white
1225-06-03	-246383	NA	NA	NA	NA	NA	Unlikely	NA	NA	NA	NA	NA	NA	NA	NA	NA	0.6	2	NA	NA	NA	Unlikely	NA	NA	white	1	Unlikely	NA	NA	white
1225-06-04	-246382	NA	NA	NA	NA	NA	Unlikely	NA	NA	NA	NA	NA	NA	NA	NA	NA	0.6	2	NA	NA	NA	Unlikely	NA	NA	white	1	Unlikely	NA	NA	white
1225-06-05	-246381	NA	NA	NA	NA	NA	Unlikely	NA	NA	NA	NA	NA	NA	NA	NA	NA	0.6	2	NA	NA	NA	Unlikely	NA	NA	white	1	Unlikely	NA	NA	white
1225-06-06	-246380	NA	NA	NA	NA	NA	Unlikely	NA	NA	NA	NA	NA	NA	NA	NA	NA	0.6	2	NA	NA	NA	Unlikely	NA	NA	white	1	Unlikely	NA	NA	white
1225-06-07	-246379	NA	NA	NA	NA	NA	Unlikely	NA	NA	NA	NA	NA	NA	NA	NA	NA	0.6	2	NA	NA	NA	Unlikely	NA	NA	white	1	Unlikely	NA	NA	white
1225-06-08	-246378	NA	NA	NA	NA	NA	Unlikely	NA	NA	NA	NA	NA	NA	NA	NA	NA	0.6	2	NA	NA	NA	Unlikely	NA	NA	white	1	Unlikely	NA	NA	white
1225-06-09	-246377	NA	NA	NA	NA	NA	Unlikely	NA	NA	NA	NA	NA	NA	NA	NA	NA	0.6	2	NA	NA	NA	Unlikely	NA	NA	white	1	Unlikely	NA	NA	white
1225-06-10	-246376	NA	NA	NA	NA	NA	Unlikely	NA	NA	NA	NA	NA	NA	NA	NA	NA	0.6	2	NA	NA	NA	Unlikely	NA	NA	white	1	Unlikely	NA	NA	white
1225-06-11	-246375	NA	NA	NA	NA	NA	Unlikely	NA	NA	NA	NA	NA	NA	NA	NA	NA	0.6	2	NA	NA	NA	Unlikely	NA	NA	white	1	Unlikely	NA	NA	white
1225-06-12	-246374	NA	NA	NA	NA	NA	Unlikely	NA	NA	NA	NA	NA	NA	NA	NA	NA	0.6	2	NA	NA	NA	Unlikely	NA	NA	white	1	Unlikely	NA	NA	white
1225-06-13	-246373	NA	NA	NA	NA	NA	Unlikely	NA	NA	NA	NA	NA	NA	NA	NA	NA	0.6	2	NA	NA	NA	Unlikely	NA	NA	white	1	Unlikely	NA	NA	white
1225-06-14	-246372	NA	NA	NA	NA	NA	Unlikely	NA	NA	NA	NA	NA	NA	NA	NA	NA	0.6	2	NA	NA	NA	Unlikely	NA	NA	white	1	Unlikely	NA	NA	white
1225-06-15	-246371	NA	NA	NA	NA	NA	Unlikely	NA	NA	NA	NA	NA	NA	NA	NA	NA	0.6	2	NA	NA	NA	Unlikely	NA	NA	white	1	Unlikely	NA	NA	white
1225-06-16	-246370	NA	NA	NA	NA	NA	Unlikely	NA	NA	NA	NA	NA	NA	NA	NA	NA	0.6	2	NA	NA	NA	Unlikely	NA	NA	white	1	Unlikely	NA	NA	white
1225-06-17	-246369	NA	NA	NA	NA	NA	Unlikely	NA	NA	NA	NA	NA	NA	NA	NA	NA	0.6	2	NA	NA	NA	Unlikely	NA	NA	white	1	Unlikely	NA	NA	white
1225-06-18	-246368	NA	NA	NA	NA	NA	Unlikely	NA	NA	NA	NA	NA	NA	NA	NA	NA	0.6	2	NA	NA	NA	Unlikely	NA	NA	white	1	Unlikely	NA	NA	white
1225-06-19	-246367	NA	NA	NA	NA	NA	Unlikely	NA	NA	NA	NA	NA	NA	NA	NA	NA	0.6	2	NA	NA	NA	Unlikely	NA	NA	white	1	Unlikely	NA	NA	white
1225-06-20	-246366	NA	NA	NA	NA	NA	Unlikely	NA	NA	NA	NA	NA	NA	NA	NA	NA	0.6	2	NA	NA	NA	Unlikely	NA	NA	white	1	Unlikely	NA	NA	white
1225-06-21	-246365	NA	NA	NA	NA	NA	Unlikely	NA	NA	NA	NA	NA	NA	NA	NA	NA	0.6	2	NA	NA	NA	Unlikely	NA	NA	white	1	Unlikely	NA	NA	white
1225-06-22	-246364	NA	NA	NA	NA	NA	Unlikely	NA	NA	NA	NA	NA	NA	NA	NA	NA	0.6	2	NA	NA	NA	Unlikely	NA	NA	white	1	Unlikely	NA	NA	white
1225-06-23	-246363	NA	NA	NA	NA	NA	Unlikely	NA	NA	NA	NA	NA	NA	NA	NA	NA	0.6	2	NA	NA	NA	Unlikely	NA	NA	white	1	Unlikely	NA	NA	white
1225-06-24	-246362	NA	NA	NA	NA	NA	Unlikely	NA	NA	NA	NA	NA	NA	NA	NA	NA	0.6	2	NA	NA	NA	Unlikely	NA	NA	white	1	Unlikely	NA	NA	white
1225-06-25	-246361	NA	NA	NA	NA	NA	Unlikely	NA	NA	NA	NA	NA	NA	NA	NA	NA	0.6	2	NA	NA	NA	Unlikely	NA	NA	white	1	Unlikely	NA	NA	white
1225-06-26	-246360	NA	NA	NA	NA	NA	Unlikely	NA	NA	NA	NA	NA	NA	NA	NA	NA	0.6	2	NA	NA	NA	Unlikely	NA	NA	white	1	Unlikely	NA	NA	white
1225-06-27	-246359	NA	NA	NA	NA	NA	Unlikely	NA	NA	NA	NA	NA	NA	NA	NA	NA	0.6	2	NA	NA	NA	Unlikely	NA	NA	white	1	Unlikely	NA	NA	white
1225-06-28	-246358	NA	NA	NA	NA	NA	Unlikely	NA	NA	NA	NA	NA	NA	NA	NA	NA	0.6	2	NA	NA	NA	Unlikely	NA	NA	white	1	Unlikely	NA	NA	white
1225-06-29	-246357	NA	NA	NA	NA	NA	Unlikely	NA	NA	NA	NA	NA	NA	NA	NA	NA	0.6	2	NA	NA	NA	Unlikely	NA	NA	white	1	Unlikely	NA	NA	white
1225-06-30	-246356	NA	NA	NA	NA	NA	Unlikely	NA	NA	NA	NA	NA	NA	NA	NA	NA	0.6	2	NA	NA	NA	Unlikely	NA	NA	white	1	Unlikely	NA	NA	white
1225-07-01	-246355	NA	NA	NA	NA	NA	Unlikely	NA	NA	NA	NA	NA	NA	NA	NA	NA	0.6	2	NA	NA	NA	Unlikely	NA	NA	white	1	Unlikely	NA	NA	white
1225-07-02	-246354	53	0.0107645	0.0247	0.0086	0.00881398	Unlikely	white	NA	NA	NA	1225-07-02	NA	NA	NA	NA	0.6	2	NA	NA	NA	Unlikely	NA	NA	white	1	Unlikely	NA	NA	white
1225-07-03	-246353	NA	NA	NA	NA	NA	Unlikely	NA	NA	NA	NA	NA	NA	NA	NA	NA	0.6	2	NA	NA	NA	Unlikely	NA	NA	white	1	Unlikely	NA	NA	white
1225-07-04	-246352	NA	NA	NA	NA	NA	Unlikely	NA	NA	NA	NA	NA	NA	NA	NA	NA	0.6	2	NA	NA	NA	Unlikely	NA	NA	white	1	Unlikely	NA	NA	white
1225-07-05	-246351	NA	NA	NA	NA	NA	Unlikely	NA	NA	NA	NA	NA	NA	NA	NA	NA	0.6	2	NA	NA	NA	Unlikely	NA	NA	white	1	Unlikely	NA	NA	white
1225-07-06	-246350	NA	NA	NA	NA	NA	Unlikely	NA	NA	NA	NA	NA	NA	NA	NA	NA	0.6	2	NA	NA	NA	Unlikely	NA	NA	white	1	Unlikely	NA	NA	white
1225-07-07	-246349	NA	NA	NA	NA	NA	Unlikely	NA	NA	NA	NA	NA	NA	NA	NA	NA	0.6	2	NA	NA	NA	Unlikely	NA	NA	white	1	Unlikely	NA	NA	white
1225-07-08	-246348	NA	NA	NA	NA	NA	Unlikely	NA	NA	NA	NA	NA	NA	NA	NA	NA	0.6	2	NA	NA	NA	Unlikely	NA	NA	white	1	Unlikely	NA	NA	white
1225-07-09	-246347	NA	NA	NA	NA	NA	Unlikely	NA	NA	NA	NA	NA	NA	NA	NA	NA	0.6	2	NA	NA	NA	Unlikely	NA	NA	white	1	Unlikely	NA	NA	white
1225-07-10	-246346	NA	NA	NA	NA	NA	Unlikely	NA	NA	NA	NA	NA	NA	NA	NA	NA	0.6	2	NA	NA	NA	Unlikely	NA	NA	white	1	Unlikely	NA	NA	white
1225-07-11	-246345	NA	NA	NA	NA	NA	Unlikely	NA	NA	NA	NA	NA	NA	NA	NA	NA	0.6	2	NA	NA	NA	Unlikely	NA	NA	white	1	Unlikely	NA	NA	white
1225-07-12	-246344	NA	NA	NA	NA	NA	Unlikely	NA	NA	NA	NA	NA	NA	NA	NA	NA	0.6	2	NA	NA	NA	Unlikely	NA	NA	white	1	Unlikely	NA	NA	white
1225-07-13	-246343	NA	NA	NA	NA	NA	Unlikely	NA	NA	NA	NA	NA	NA	NA	NA	NA	0.6	2	NA	NA	NA	Unlikely	NA	NA	white	1	Unlikely	NA	NA	white
1225-07-14	-246342	NA	NA	NA	NA	NA	Unlikely	NA	NA	NA	NA	NA	NA	NA	NA	NA	0.6	2	NA	NA	NA	Unlikely	NA	NA	white	1	Unlikely	NA	NA	white
1225-07-15	-246341	NA	NA	NA	NA	NA	Unlikely	NA	NA	NA	NA	NA	NA	NA	NA	NA	0.6	2	NA	NA	NA	Unlikely	NA	NA	white	1	Unlikely	NA	NA	white
1225-07-16	-246340	NA	NA	NA	NA	NA	Unlikely	NA	NA	NA	NA	NA	NA	NA	NA	NA	0.6	2	NA	NA	NA	Unlikely	NA	NA	white	1	Unlikely	NA	NA	white
1225-07-17	-246339	NA	NA	NA	NA	NA	Unlikely	NA	NA	NA	NA	NA	NA	NA	NA	NA	0.6	2	NA	NA	NA	Unlikely	NA	NA	white	1	Unlikely	NA	NA	white
1225-07-18	-246338	NA	NA	NA	NA	NA	Unlikely	NA	NA	NA	NA	NA	NA	NA	NA	NA	0.6	2	NA	NA	NA	Unlikely	NA	NA	white	1	Unlikely	NA	NA	white
1225-07-19	-246337	NA	NA	NA	NA	NA	Unlikely	NA	NA	NA	NA	NA	NA	NA	NA	NA	0.6	2	NA	NA	NA	Unlikely	NA	NA	white	1	Unlikely	NA	NA	white
1225-07-20	-246336	NA	NA	NA	NA	NA	Unlikely	NA	NA	NA	NA	NA	NA	NA	NA	NA	0.6	2	NA	NA	NA	Unlikely	NA	NA	white	1	Unlikely	NA	NA	white
1225-07-21	-246335	NA	NA	NA	NA	NA	Unlikely	NA	NA	NA	NA	NA	NA	NA	NA	NA	0.6	2	NA	NA	NA	Unlikely	NA	NA	white	1	Unlikely	NA	NA	white
1225-07-22	-246334	NA	NA	NA	NA	NA	Unlikely	NA	NA	NA	NA	NA	NA	NA	NA	NA	0.6	2	NA	NA	NA	Unlikely	NA	NA	white	1	Unlikely	NA	NA	white
1225-07-23	-246333	NA	NA	NA	NA	NA	Unlikely	NA	NA	NA	NA	NA	NA	NA	NA	NA	0.6	2	NA	NA	NA	Unlikely	NA	NA	white	1	Unlikely	NA	NA	white
1225-07-24	-246332	NA	NA	NA	NA	NA	Unlikely	NA	NA	NA	NA	NA	NA	NA	NA	NA	0.6	2	NA	NA	NA	Unlikely	NA	NA	white	1	Unlikely	NA	NA	white
1225-07-25	-246331	NA	NA	NA	NA	NA	Unlikely	NA	NA	NA	NA	NA	NA	NA	NA	NA	0.6	2	NA	NA	NA	Unlikely	NA	NA	white	1	Unlikely	NA	NA	white
1225-07-26	-246330	NA	NA	NA	NA	NA	Unlikely	NA	NA	NA	NA	NA	NA	NA	NA	NA	0.6	2	NA	NA	NA	Unlikely	NA	NA	white	1	Unlikely	NA	NA	white
1225-07-27	-246329	NA	NA	NA	NA	NA	Unlikely	NA	NA	NA	NA	NA	NA	NA	NA	NA	0.6	2	NA	NA	NA	Unlikely	NA	NA	white	1	Unlikely	NA	NA	white
1225-07-28	-246328	NA	NA	NA	NA	NA	Unlikely	NA	NA	NA	NA	NA	NA	NA	NA	NA	0.6	2	NA	NA	NA	Unlikely	NA	NA	white	1	Unlikely	NA	NA	white
1225-07-29	-246327	NA	NA	NA	NA	NA	Unlikely	NA	NA	NA	NA	NA	NA	NA	NA	NA	0.6	2	NA	NA	NA	Unlikely	NA	NA	white	1	Unlikely	NA	NA	white
1225-07-30	-246326	NA	NA	NA	NA	NA	Unlikely	NA	NA	NA	NA	NA	NA	NA	NA	NA	0.6	2	NA	NA	NA	Unlikely	NA	NA	white	1	Unlikely	NA	NA	white
1225-07-31	-246325	NA	NA	NA	NA	NA	Unlikely	NA	NA	NA	NA	NA	NA	NA	NA	NA	0.6	2	0.0259986	-0.190152	-0.109839	Unlikely	NA	NA	white	1	Unlikely	NA	NA	white
1225-08-01	-246324	NA	NA	NA	NA	NA	Unlikely	NA	NA	NA	NA	NA	NA	NA	NA	NA	0.6	2	NA	NA	NA	Unlikely	NA	NA	white	1	Unlikely	NA	NA	white
1225-08-02	-246323	52	0.0113769	0.0247	0.0088	0.00891559	Unlikely	white	NA	NA	NA	1225-08-02	NA	NA	NA	NA	0.6	2	NA	NA	NA	Unlikely	NA	NA	white	1	Unlikely	NA	NA	white
1225-08-03	-246322	NA	NA	NA	NA	NA	Unlikely	NA	NA	NA	NA	NA	NA	NA	NA	NA	0.6	2	NA	NA	NA	Unlikely	NA	NA	white	1	Unlikely	NA	NA	white
1225-08-04	-246321	NA	NA	NA	NA	NA	Unlikely	NA	NA	NA	NA	NA	NA	NA	NA	NA	0.6	2	NA	NA	NA	Unlikely	NA	NA	white	1	Unlikely	NA	NA	white
1225-08-05	-246320	NA	NA	NA	NA	NA	Unlikely	NA	NA	NA	NA	NA	NA	NA	NA	NA	0.6	2	NA	NA	NA	Unlikely	NA	NA	white	1	Unlikely	NA	NA	white
1225-08-06	-246319	NA	NA	NA	NA	NA	Unlikely	NA	NA	NA	NA	NA	NA	NA	NA	NA	0.6	2	NA	NA	NA	Unlikely	NA	NA	white	1	Unlikely	NA	NA	white
1225-08-07	-246318	NA	NA	NA	NA	NA	Unlikely	NA	NA	NA	NA	NA	NA	NA	NA	NA	0.6	2	NA	NA	NA	Unlikely	NA	NA	white	1	Unlikely	NA	NA	white
1225-08-08	-246317	NA	NA	NA	NA	NA	Unlikely	NA	NA	NA	NA	NA	NA	NA	NA	NA	0.6	2	NA	NA	NA	Unlikely	NA	NA	white	1	Unlikely	NA	NA	white
1225-08-09	-246316	NA	NA	NA	NA	NA	Unlikely	NA	NA	NA	NA	NA	NA	NA	NA	NA	0.6	2	NA	NA	NA	Unlikely	NA	NA	white	1	Unlikely	NA	NA	white
1225-08-10	-246315	NA	NA	NA	NA	NA	Unlikely	NA	NA	NA	NA	NA	NA	NA	NA	NA	0.6	2	NA	NA	NA	Unlikely	NA	NA	white	1	Unlikely	NA	NA	white
1225-08-11	-246314	NA	NA	NA	NA	NA	Unlikely	NA	NA	NA	NA	NA	NA	NA	NA	NA	0.6	2	NA	NA	NA	Unlikely	NA	NA	white	1	Unlikely	NA	NA	white
1225-08-12	-246313	NA	NA	NA	NA	NA	Unlikely	NA	NA	NA	NA	NA	NA	NA	NA	NA	0.6	2	NA	NA	NA	Unlikely	NA	NA	white	1	Unlikely	NA	NA	white
1225-08-13	-246312	NA	NA	NA	NA	NA	Unlikely	NA	NA	NA	NA	NA	NA	NA	NA	NA	0.6	2	NA	NA	NA	Unlikely	NA	NA	white	1	Unlikely	NA	NA	white
1225-08-14	-246311	NA	NA	NA	NA	NA	Unlikely	NA	NA	NA	NA	NA	NA	NA	NA	NA	0.6	2	NA	NA	NA	Unlikely	NA	NA	white	1	Unlikely	NA	NA	white
1225-08-15	-246310	NA	NA	NA	NA	NA	Unlikely	NA	NA	NA	NA	NA	NA	NA	NA	NA	0.6	2	NA	NA	NA	Unlikely	NA	NA	white	1	Unlikely	NA	NA	white
1225-08-16	-246309	NA	NA	NA	NA	NA	Unlikely	NA	NA	NA	NA	NA	NA	NA	NA	NA	0.6	2	NA	NA	NA	Unlikely	NA	NA	white	1	Unlikely	NA	NA	white
1225-08-17	-246308	NA	NA	NA	NA	NA	Unlikely	NA	NA	NA	NA	NA	NA	NA	NA	NA	0.6	2	NA	NA	NA	Unlikely	NA	NA	white	1	Unlikely	NA	NA	white
1225-08-18	-246307	NA	NA	NA	NA	NA	Unlikely	NA	NA	NA	NA	NA	NA	NA	NA	NA	0.6	2	NA	NA	NA	Unlikely	NA	NA	white	1	Unlikely	NA	NA	white
1225-08-19	-246306	NA	NA	NA	NA	NA	Unlikely	NA	NA	NA	NA	NA	NA	NA	NA	NA	0.6	2	NA	NA	NA	Unlikely	NA	NA	white	1	Unlikely	NA	NA	white
1225-08-20	-246305	NA	NA	NA	NA	NA	Unlikely	NA	NA	NA	NA	NA	NA	NA	NA	NA	0.6	2	NA	NA	NA	Unlikely	NA	NA	white	1	Unlikely	NA	NA	white
1225-08-21	-246304	NA	NA	NA	NA	NA	Unlikely	NA	NA	NA	NA	NA	NA	NA	NA	NA	0.6	2	NA	NA	NA	Unlikely	NA	NA	white	1	Unlikely	NA	NA	white
1225-08-22	-246303	NA	NA	NA	NA	NA	Unlikely	NA	NA	NA	NA	NA	NA	NA	NA	NA	0.6	2	NA	NA	NA	Unlikely	NA	NA	white	1	Unlikely	NA	NA	white
1225-08-23	-246302	NA	NA	NA	NA	NA	Unlikely	NA	NA	NA	NA	NA	NA	NA	NA	NA	0.6	2	NA	NA	NA	Unlikely	NA	NA	white	1	Unlikely	NA	NA	white
1225-08-24	-246301	NA	NA	NA	NA	NA	Unlikely	NA	NA	NA	NA	NA	NA	NA	NA	NA	0.6	2	NA	NA	NA	Unlikely	NA	NA	white	1	Unlikely	NA	NA	white
1225-08-25	-246300	NA	NA	NA	NA	NA	Unlikely	NA	NA	NA	NA	NA	NA	NA	NA	NA	0.6	2	NA	NA	NA	Unlikely	NA	NA	white	1	Unlikely	NA	NA	white
1225-08-26	-246299	NA	NA	NA	NA	NA	Unlikely	NA	NA	NA	NA	NA	NA	NA	NA	NA	0.6	2	NA	NA	NA	Unlikely	NA	NA	white	1	Unlikely	NA	NA	white
1225-08-27	-246298	NA	NA	NA	NA	NA	Unlikely	NA	NA	NA	NA	NA	NA	NA	NA	NA	0.6	2	NA	NA	NA	Unlikely	NA	NA	white	1	Unlikely	NA	NA	white
1225-08-28	-246297	NA	NA	NA	NA	NA	Unlikely	NA	NA	NA	NA	NA	NA	NA	NA	NA	0.6	2	NA	NA	NA	Unlikely	NA	NA	white	1	Unlikely	NA	NA	white
1225-08-29	-246296	NA	NA	NA	NA	NA	Unlikely	NA	NA	NA	NA	NA	NA	NA	NA	NA	0.6	2	NA	NA	NA	Unlikely	NA	NA	white	1	Unlikely	NA	NA	white
1225-08-30	-246295	NA	NA	NA	NA	NA	Unlikely	NA	NA	NA	NA	NA	NA	NA	NA	NA	0.6	2	NA	NA	NA	Unlikely	NA	NA	white	1	Unlikely	NA	NA	white
1225-08-31	-246294	NA	NA	NA	NA	NA	Unlikely	NA	NA	NA	NA	NA	NA	NA	NA	NA	0.6	2	NA	NA	NA	Unlikely	NA	NA	white	1	Unlikely	NA	NA	white
1225-09-01	-246293	NA	NA	NA	NA	NA	Unlikely	NA	NA	NA	NA	NA	NA	NA	NA	NA	0.6	2	NA	NA	NA	Unlikely	NA	NA	white	1	Unlikely	NA	NA	white
1225-09-02	-246292	51	0.0120501	0.0269	0.0085	0.00919765	Unlikely	white	NA	NA	NA	1225-09-02	NA	NA	NA	NA	0.6	2	NA	NA	NA	Unlikely	NA	NA	white	1	Unlikely	NA	NA	white
1225-09-03	-246291	NA	NA	NA	NA	NA	Unlikely	NA	NA	NA	NA	NA	NA	NA	NA	NA	0.6	2	NA	NA	NA	Unlikely	NA	NA	white	1	Unlikely	NA	NA	white
1225-09-04	-246290	NA	NA	NA	NA	NA	Unlikely	NA	NA	NA	NA	NA	NA	NA	NA	NA	0.6	2	NA	NA	NA	Unlikely	NA	NA	white	1	Unlikely	NA	NA	white
1225-09-05	-246289	NA	NA	NA	NA	NA	Unlikely	NA	NA	NA	NA	NA	NA	NA	NA	NA	0.6	2	NA	NA	NA	Unlikely	NA	NA	white	1	Unlikely	NA	NA	white
1225-09-06	-246288	NA	NA	NA	NA	NA	Unlikely	NA	NA	NA	NA	NA	NA	NA	NA	NA	0.6	2	NA	NA	NA	Unlikely	NA	NA	white	1	Unlikely	NA	NA	white
1225-09-07	-246287	NA	NA	NA	NA	NA	Unlikely	NA	NA	NA	NA	NA	NA	NA	NA	NA	0.6	2	NA	NA	NA	Unlikely	NA	NA	white	1	Unlikely	NA	NA	white
1225-09-08	-246286	NA	NA	NA	NA	NA	Unlikely	NA	NA	NA	NA	NA	NA	NA	NA	NA	0.6	2	NA	NA	NA	Unlikely	NA	NA	white	1	Unlikely	NA	NA	white
1225-09-09	-246285	NA	NA	NA	NA	NA	Unlikely	NA	NA	NA	NA	NA	NA	NA	NA	NA	0.6	2	NA	NA	NA	Unlikely	NA	NA	white	1	Unlikely	NA	NA	white
1225-09-10	-246284	NA	NA	NA	NA	NA	Unlikely	NA	NA	NA	NA	NA	NA	NA	NA	NA	0.6	2	NA	NA	NA	Unlikely	NA	NA	white	1	Unlikely	NA	NA	white
1225-09-11	-246283	NA	NA	NA	NA	NA	Unlikely	NA	NA	NA	NA	NA	NA	NA	NA	NA	0.6	2	NA	NA	NA	Unlikely	NA	NA	white	1	Unlikely	NA	NA	white
1225-09-12	-246282	NA	NA	NA	NA	NA	Unlikely	NA	NA	NA	NA	NA	NA	NA	NA	NA	0.6	2	NA	NA	NA	Unlikely	NA	NA	white	1	Unlikely	NA	NA	white
1225-09-13	-246281	NA	NA	NA	NA	NA	Unlikely	NA	NA	NA	NA	NA	NA	NA	NA	NA	0.6	2	NA	NA	NA	Unlikely	NA	NA	white	1	Unlikely	NA	NA	white
1225-09-14	-246280	NA	NA	NA	NA	NA	Unlikely	NA	NA	NA	NA	NA	NA	NA	NA	NA	0.6	2	NA	NA	NA	Unlikely	NA	NA	white	1	Unlikely	NA	NA	white
1225-09-15	-246279	NA	NA	NA	NA	NA	Unlikely	NA	NA	NA	NA	NA	NA	NA	NA	NA	0.6	2	NA	NA	NA	Unlikely	NA	NA	white	1	Unlikely	NA	NA	white
1225-09-16	-246278	NA	NA	NA	NA	NA	Unlikely	NA	NA	NA	NA	NA	NA	NA	NA	NA	0.6	2	NA	NA	NA	Unlikely	NA	NA	white	1	Unlikely	NA	NA	white
1225-09-17	-246277	NA	NA	NA	NA	NA	Unlikely	NA	NA	NA	NA	NA	NA	NA	NA	NA	0.6	2	NA	NA	NA	Unlikely	NA	NA	white	1	Unlikely	NA	NA	white
1225-09-18	-246276	NA	NA	NA	NA	NA	Unlikely	NA	NA	NA	NA	NA	NA	NA	NA	NA	0.6	2	NA	NA	NA	Unlikely	NA	NA	white	1	Unlikely	NA	NA	white
1225-09-19	-246275	NA	NA	NA	NA	NA	Unlikely	NA	NA	NA	NA	NA	NA	NA	NA	NA	0.6	2	NA	NA	NA	Unlikely	NA	NA	white	1	Unlikely	NA	NA	white
1225-09-20	-246274	NA	NA	NA	NA	NA	Unlikely	NA	NA	NA	NA	NA	NA	NA	NA	NA	0.6	2	NA	NA	NA	Unlikely	NA	NA	white	1	Unlikely	NA	NA	white
1225-09-21	-246273	NA	NA	NA	NA	NA	Unlikely	NA	NA	NA	NA	NA	NA	NA	NA	NA	0.6	2	NA	NA	NA	Unlikely	NA	NA	white	1	Unlikely	NA	NA	white
1225-09-22	-246272	NA	NA	NA	NA	NA	Unlikely	NA	NA	NA	NA	NA	NA	NA	NA	NA	0.6	2	NA	NA	NA	Unlikely	NA	NA	white	1	Unlikely	NA	NA	white
1225-09-23	-246271	NA	NA	NA	NA	NA	Unlikely	NA	NA	NA	NA	NA	NA	NA	NA	NA	0.6	2	NA	NA	NA	Unlikely	NA	NA	white	1	Unlikely	NA	NA	white
1225-09-24	-246270	NA	NA	NA	NA	NA	Unlikely	NA	NA	NA	NA	NA	NA	NA	NA	NA	0.6	2	NA	NA	NA	Unlikely	NA	NA	white	1	Unlikely	NA	NA	white
1225-09-25	-246269	NA	NA	NA	NA	NA	Unlikely	NA	NA	NA	NA	NA	NA	NA	NA	NA	0.6	2	NA	NA	NA	Unlikely	NA	NA	white	1	Unlikely	NA	NA	white
1225-09-26	-246268	NA	NA	NA	NA	NA	Unlikely	NA	NA	NA	NA	NA	NA	NA	NA	NA	0.6	2	NA	NA	NA	Unlikely	NA	NA	white	1	Unlikely	NA	NA	white
1225-09-27	-246267	NA	NA	NA	NA	NA	Unlikely	NA	NA	NA	NA	NA	NA	NA	NA	NA	0.6	2	NA	NA	NA	Unlikely	NA	NA	white	1	Unlikely	NA	NA	white
1225-09-28	-246266	NA	NA	NA	NA	NA	Unlikely	NA	NA	NA	NA	NA	NA	NA	NA	NA	0.6	2	NA	NA	NA	Unlikely	NA	NA	white	1	Unlikely	NA	NA	white
1225-09-29	-246265	NA	NA	NA	NA	NA	Unlikely	NA	NA	NA	NA	NA	NA	NA	NA	NA	0.6	2	NA	NA	NA	Unlikely	NA	NA	white	1	Unlikely	NA	NA	white
1225-09-30	-246264	NA	NA	NA	NA	NA	Unlikely	NA	NA	NA	NA	NA	NA	NA	NA	NA	0.6	2	NA	NA	NA	Unlikely	NA	NA	white	1	Unlikely	NA	NA	white
1225-10-01	-246263	NA	NA	NA	NA	NA	Unlikely	NA	NA	NA	NA	NA	NA	NA	NA	NA	0.6	2	NA	NA	NA	Unlikely	NA	NA	white	1	Unlikely	NA	NA	white
[truncated: 2,648 more rows]

## Sheet: Samalas
Dates	grf_Date	Months	AOD_Samalas_M2D_mean_LS_May_IPSL	AOD_Samalas_eVolv2k	AOD_1883_Krakatau_Sato_GISS_Global	AOD_Pinatubo_Sato_GISS_Global	AOD_Pinatubo_GLOSSACv2_Global	Proba	Color	color_grapher	borne_inf	borne_sup	Daily_date	Borne_Eclipse	Grapher_color_eclipse	Dark_Lunar_Date	Red_Lunar_Date	Proba_max	Proba_max2	NVOLCv2	NTREND_2015	Schneider_2015	TRProba	borne_sup_TR	Index_couleur_TR	TRColor	Tree_Ring_Grapher_Proba	Synth_proba	borne_sup_synth	Index_couleur_synth	synthColor
[truncated: 3,652 more rows]
