# Supplementary material for: Lunar eclipses illuminate timing and climate impact of medieval volcanism
Source: Nature. 2023 Apr 5;616(7955):90–5. doi: 10.1038/s41586-023-05751-z (PMC10076221; doi:10.1038/s41586-023-05751-z)
Supplement: Supplementary file 6 — Source Data Fig. 4 [file 41586_2023_5751_MOESM6_ESM.xlsx]

## Sheet: Readme
Lunar eclipses illuminate timing and climate impact of medieval volcanism
Investigators: Guillet S., Corona C., Oppenheimer C., Lavigne F., Khodri M., Ludlow F., Sigl M., Toohey M., Atkins P., Yang Z., Muranaka T., N. Horikawa, Stoffel M.
Description and Notes:
Column A: Eruption name or volcano name.
Column B: Eruption year according to eVolv2k (Toohey and Sigl, 2017).
Column C: Eruption month according to eVolv2k (Toohey and Sigl, 2017).
Column D: Eruption day according to eVolv2k (Toohey and Sigl, 2017).
Column E: eVolv2k volcanic stratospheric sulfur injection (VSSI) estimates (Toohey and Sigl, 2017).
Column F: Eruption region according to Sigl et al. (2015).
Column G: Dark total lunar eclipse date. The date refers to the start time of the eclipse. Julian Calendar is used for dates before 1582 Oct 04. Fore more information, see Dataset S1. A lunar eclipse is considered darker if L<1 on the Danjon scale.
Column H: Reddish lunar eclipse date. The date refers to the start time of the eclipse. Julian Calendar is used for dates before 1582 Oct 04. Fore more information, see Dataset S1. A lunar eclipse is considered as "reddish" if L>1 on the Danjon scale.
Column I: Stratospheric or topospheric dust veils based on sulfur isotope records (Δ33S) from Dome C (Antarctica), Gauthier et al. (2019).
Column J: Stratospheric or topospheric dust veils based on total lunar eclipse colouration records.
Column K: Synthesis based on sulfur isotope records (Δ33S) and total lunar eclipse colouration records.
References:
Gautier, E., Savarino, J., Hoek, J., Erbland, J., Caillon, N., Hattori, S., Yoshida, N., Albalat, E., Albarede, F., Farquhar, J., 2019. 2600-years of stratospheric volcanism through sulfate isotopes. Nat Commun 10, 466. https://doi.org/10.1038/s41467-019-08357-0 Sigl, M., Winstrup, M., McConnell, J.R., Welten, K.C., Plunkett, G., Ludlow, F., Büntgen, U., Caffee, M., Chellman, N., Dahl-Jensen, D.,…

## Sheet: Figure4
Eruption	yearCE Toohey et Sigl, (2019)	month Toohey et Sigl, (2019)	day Toohey et Sigl, (2019)	vssi Toohey et Sigl, (2019)	Region 1 - Tropical 2 - NH 3 - SH	Dark Lunar Eclipse	Reddish Lunar Eclipse	Source (Gautier et al. 2019)	Source (This study)	Synthesis
UE6	1286	1	1	15.06	1		22.10.1287	Stratospheric	Tropospheric	Uncertain
UE5	1276	1	1	11.53	1	23.11.1276		Stratospheric	Stratospheric	Stratospheric
	1269	1	1	3.17	3			Tropospheric	Uncertain	Tropospheric
	1262	1	1	0	2		31.08.1262	NA	Tropospheric	Tropospheric
	1260			1.05	2			NA	Uncertain	Uncertain
Samalas	1257	7	1	59.42	1	12.11.1258 18.05.1258		Stratospheric	Stratospheric	Stratospheric
	1236	1	1	0.38	3			NA	Uncertain	Uncertain
UE4	1230	1	1	23.78	1	02.12.1229		Stratospheric	Stratospheric	Stratospheric
	1222	1	1	0.87	2		22.10.1222	NA	Tropospheric	Tropospheric
	1210	1	1	3.29	2		22.11.1211	NA	Tropospheric	Tropospheric
	1200	1	1	3.29	2		03.01.1200	NA	Uncertain	Uncertain
	1191	1	1	8.53	1		18.05.1193	Stratospheric	Uncertain	Stratospheric
UE3	1182	1	1	10.05	2		11.12.1182	NA	Tropospheric	Tropospheric
	1180	1	1	0.29	3			NA	Uncertain	Uncertain
UE2	1171	1	1	18.05	1	13.01.1172		Stratospheric	Stratospheric	Stratospheric
	1137	1	1	1.06	2			NA	Uncertain	Uncertain
	1127	1	1	3.68	1		08.11.1128	NA	Tropospheric	Uncertain
	1118	1	1	0.3	3			NA	Uncertain	Uncertain
	1115	1	1	0.78	2		15.06.1117	NA	Uncertain	Uncertain
UE1	1108	1	1	19.16	1	05.05.1110		Stratospheric	Stratospheric	Stratospheric
