# Supplementary material for: Lunar eclipses illuminate timing and climate impact of medieval volcanism
Source: Nature. 2023 Apr 5;616(7955):90–5. doi: 10.1038/s41586-023-05751-z (PMC10076221; doi:10.1038/s41586-023-05751-z)
Supplement: Supplementary file 7 — Source Data Extended Data Fig. 1 [file 41586_2023_5751_MOESM7_ESM.xlsx]

## Sheet: Readme
	Lunar eclipses illuminate timing and climate impact of medieval volcanism
	Investigators: Guillet S., Corona C., Oppenheimer C., Lavigne F., Khodri M., Ludlow F., Sigl M., Toohey M., Atkins P., Yang Z., Muranaka T., N. Horikawa, Stoffel M.
Description and Notes:
Calendar_Date	Calendar date. Julian Calendar is used for dates before 1582 Oct 04.	These columns allow the reader to estimate for each eruption the most likely time interval during which a dark lunar eclipse can be observed after a volcanic eruption.
grf_Date	Extended Data Figure 1 was created using Grapher (Golden Software) and the calendar dates must be converted according to the Grapher system, which uses 30.12.1899 as base date. Therefore, the numbers in the column refer to the number of days before 30 December 1899.
Months	Number of months before (-4 to 0) and after eruption (1 to 54) in the AOD time series.
AOD_Tambora_M2D_mean_LS_May_IPSL	Global mean SAOD time series for the Samalas eruption obtained from IPSL simulations.
AOD_Tambora_eVolv2k	Global mean SAOD time series for the Samalas eruption obtained from eVolv2k.
AOD_1883_Krakatau_Sato_GISS_Global	Global mean SAOD time series for the Krakatau eruption obtained from the Sato GISS Global dataset.
AOD_Pinatubo_Sato_GISS_Global	Global mean SAOD time series for the Pinatubo eruption obtained from the Sato GISS Global dataset.
AOD_Pinatubo_GLOSSACv2_Global	Global mean SAOD time series for the Pinatubo eruption obtained from the GLOSSACv2 Global dataset.
Proba	Monthly probabilities that SAOD exceeded 0.09 (the threshold necessary to witness dark lunar eclipses) after an eruption. This probability is considered as unlikely when no AOD simulation/observation exceeded 0.09 a given month after an eruption. It is considered as low, medium, high and very high when 1, 2, 3 and > 4 simulations/observations timeseries exceeded this threshold.
Color	RGB colour code used in Extended Data Figure 1, panel 2.2.
color_grapher	Define the breaks of the colour gradient in Extended Data Figure 1, panel 2.2.
borne_inf	Vertical graduations found in Extended Data Figure 1, panel 2.2.
borne_sup	Vertical graduations found in Extended Data Figure 1, panel 2.2.
Daily_date	Period of 59 months (-4 to 54) with 0 centered on the dark lunar eclipse date.	These columns allow to estimate the most likely date of eruption based on the dark lunar eclipse proxy
Borne_Eclipse	Vertical graduations found in Extended Data Figure 1, panel 2.3.
Grapher_color_eclipse	Define the breaks of the colour gradient in Extended Data Figure 1, panel 2.3.
Dark_Lunar_Date	Dates of dark lunar eclipses using 30.12.1899 as base date (year 0).
Red_Lunar_Date	Dates of red lunar eclipses using 30.12.1899 as base date (year 0).
Proba_max	Parameter used to define the height of the plot in Extended Data Figure 1, panel 2.3.
Proba_max2	Parameter used to define the y-position of dots representing dark and red lunar eclipses in Extended Data Figure 1, panel 2.3.
NVOLCv2	NVOLCv2 tree-ring reconstruction used to refine the dating of HMP eruptions.	These columns allow to estimate the most likely date of eruption based on the tree-ring proxy
NTREND_2015	NTREND_2015 tree-ring reconstruction used to refine the dating of HMP eruptions.
Schneider_2015	Sch2015 tree-ring reconstruction used to refine the dating of HMP eruptions.
TRProba	Most likely date of HMP volcanic eruptions based on the position of the peak cooling observed in tree-ring reconstructions. We considered that abrupt cooling observed less than three and more than 24 months after an eruption cannot be attributed to volcanic forcing. In agreement with existing literature, we assumed that peak cooling associated with a volcanic eruption is more likely to occur betw…
borne_sup_TR	Vertical graduations found in Extended Data Figure 1, panel 3.2.
Index_couleur_TR	Define the breaks of the colour gradient in Extended Data Figure 1, panel 3.2.
TRColor	RGB colour code used in Extended Data Figure 1, panel 3.2.
Tree_Ring_Grapher_Proba	Parameter used to define the height of the plot in Extended Data Figure 1, panel 3.2.
Synth_proba	Narrowing down the timing of eruptions coupling SAOD time series (Proba), lunar eclipse and tree-ring records (TRProba)	These columns allow to estimate the most likely date of erruption coupling SAOD time series, lunar eclipses and tree-ring records.
borne_sup_synth	Vertical graduations found in Extended Data Figure 1, panel 4.2.
Index_couleur_synth	Define the breaks of the colour gradient used in Extended Data Figure 1, panel 4.2.
synthColor	RGB colour code used in Extended Data Figure 1, panel 4.2.

## Sheet: Tambora
Dates	grf_Date	Months	AOD_Tambora_M2D_mean_LS	AOD_Tambora_eVolv2k	AOD_1883_Krakatau_Sato_GISS_Global	AOD_Pinatubo_Sato_GISS_Global	AOD_Pinatubo_GLOSSACv2_Global	Proba	Color	color_grapher	borne_inf	borne_sup	Daily_date	Borne_Eclipse	Grapher_color_eclipse	Dark_Lunar_Date	Red_Lunar_Date	Proba_max	Proba_max2	NVOLCv2	NTREND_2015	Schneider_2015	TRProba	borne_sup_TR	Index_couleur_TR	TRColor	Tree_Ring_Grapher_Proba	Synth_proba	borne_sup_synth	Index_couleur_synth	synthColor
1812-01-01	-32140	NA	NA	NA	NA	NA	NA	Unlikely	NA	NA	NA	NA	NA	NA	NA	NA	NA	0.6	2	NA	NA	NA	Unlikely	NA	NA	white	1	Unlikely	NA	NA	white
1812-01-02	-32139	NA	NA	NA	NA	NA	NA	Unlikely	NA	NA	NA	NA	NA	NA	NA	NA	NA	0.6	2	NA	NA	NA	Unlikely	NA	NA	white	1	Unlikely	NA	NA	white
1812-01-03	-32138	NA	NA	NA	NA	NA	NA	Unlikely	NA	NA	NA	NA	NA	NA	NA	NA	NA	0.6	2	NA	NA	NA	Unlikely	NA	NA	white	1	Unlikely	NA	NA	white
1812-01-04	-32137	NA	NA	NA	NA	NA	NA	Unlikely	NA	NA	NA	NA	NA	NA	NA	NA	NA	0.6	2	NA	NA	NA	Unlikely	NA	NA	white	1	Unlikely	NA	NA	white
1812-01-05	-32136	NA	NA	NA	NA	NA	NA	Unlikely	NA	NA	NA	NA	NA	NA	NA	NA	NA	0.6	2	NA	NA	NA	Unlikely	NA	NA	white	1	Unlikely	NA	NA	white
1812-01-06	-32135	NA	NA	NA	NA	NA	NA	Unlikely	NA	NA	NA	NA	NA	NA	NA	NA	NA	0.6	2	NA	NA	NA	Unlikely	NA	NA	white	1	Unlikely	NA	NA	white
1812-01-07	-32134	NA	NA	NA	NA	NA	NA	Unlikely	NA	NA	NA	NA	NA	NA	NA	NA	NA	0.6	2	NA	NA	NA	Unlikely	NA	NA	white	1	Unlikely	NA	NA	white
1812-01-08	-32133	NA	NA	NA	NA	NA	NA	Unlikely	NA	NA	NA	NA	NA	NA	NA	NA	NA	0.6	2	NA	NA	NA	Unlikely	NA	NA	white	1	Unlikely	NA	NA	white
1812-01-09	-32132	53	0.00411991	0.0124698	0.0247	0.0086	0.00881398	Unlikely	white	NA	NA	NA	1812-01-09	NA	NA	NA	NA	0.6	2	NA	NA	NA	Unlikely	NA	NA	white	1	Unlikely	NA	NA	white
1812-01-10	-32131	NA	NA	NA	NA	NA	NA	Unlikely	NA	NA	NA	NA	NA	NA	NA	NA	NA	0.6	2	NA	NA	NA	Unlikely	NA	NA	white	1	Unlikely	NA	NA	white
1812-01-11	-32130	NA	NA	NA	NA	NA	NA	Unlikely	NA	NA	NA	NA	NA	NA	NA	NA	NA	0.6	2	NA	NA	NA	Unlikely	NA	NA	white	1	Unlikely	NA	NA	white
1812-01-12	-32129	NA	NA	NA	NA	NA	NA	Unlikely	NA	NA	NA	NA	NA	NA	NA	NA	NA	0.6	2	NA	NA	NA	Unlikely	NA	NA	white	1	Unlikely	NA	NA	white
1812-01-13	-32128	NA	NA	NA	NA	NA	NA	Unlikely	NA	NA	NA	NA	NA	NA	NA	NA	NA	0.6	2	NA	NA	NA	Unlikely	NA	NA	white	1	Unlikely	NA	NA	white
1812-01-14	-32127	NA	NA	NA	NA	NA	NA	Unlikely	NA	NA	NA	NA	NA	NA	NA	NA	NA	0.6	2	NA	NA	NA	Unlikely	NA	NA	white	1	Unlikely	NA	NA	white
1812-01-15	-32126	NA	NA	NA	NA	NA	NA	Unlikely	NA	NA	NA	NA	NA	NA	NA	NA	NA	0.6	2	NA	NA	NA	Unlikely	NA	NA	white	1	Unlikely	NA	NA	white
1812-01-16	-32125	NA	NA	NA	NA	NA	NA	Unlikely	NA	NA	NA	NA	NA	NA	NA	NA	NA	0.6	2	NA	NA	NA	Unlikely	NA	NA	white	1	Unlikely	NA	NA	white
1812-01-17	-32124	NA	NA	NA	NA	NA	NA	Unlikely	NA	NA	NA	NA	NA	NA	NA	NA	NA	0.6	2	NA	NA	NA	Unlikely	NA	NA	white	1	Unlikely	NA	NA	white
1812-01-18	-32123	NA	NA	NA	NA	NA	NA	Unlikely	NA	NA	NA	NA	NA	NA	NA	NA	NA	0.6	2	NA	NA	NA	Unlikely	NA	NA	white	1	Unlikely	NA	NA	white
1812-01-19	-32122	NA	NA	NA	NA	NA	NA	Unlikely	NA	NA	NA	NA	NA	NA	NA	NA	NA	0.6	2	NA	NA	NA	Unlikely	NA	NA	white	1	Unlikely	NA	NA	white
1812-01-20	-32121	NA	NA	NA	NA	NA	NA	Unlikely	NA	NA	NA	NA	NA	NA	NA	NA	NA	0.6	2	NA	NA	NA	Unlikely	NA	NA	white	1	Unlikely	NA	NA	white
1812-01-21	-32120	NA	NA	NA	NA	NA	NA	Unlikely	NA	NA	NA	NA	NA	NA	NA	NA	NA	0.6	2	NA	NA	NA	Unlikely	NA	NA	white	1	Unlikely	NA	NA	white
1812-01-22	-32119	NA	NA	NA	NA	NA	NA	Unlikely	NA	NA	NA	NA	NA	NA	NA	NA	NA	0.6	2	NA	NA	NA	Unlikely	NA	NA	white	1	Unlikely	NA	NA	white
1812-01-23	-32118	NA	NA	NA	NA	NA	NA	Unlikely	NA	NA	NA	NA	NA	NA	NA	NA	NA	0.6	2	NA	NA	NA	Unlikely	NA	NA	white	1	Unlikely	NA	NA	white
1812-01-24	-32117	NA	NA	NA	NA	NA	NA	Unlikely	NA	NA	NA	NA	NA	NA	NA	NA	NA	0.6	2	NA	NA	NA	Unlikely	NA	NA	white	1	Unlikely	NA	NA	white
1812-01-25	-32116	NA	NA	NA	NA	NA	NA	Unlikely	NA	NA	NA	NA	NA	NA	NA	NA	NA	0.6	2	NA	NA	NA	Unlikely	NA	NA	white	1	Unlikely	NA	NA	white
1812-01-26	-32115	NA	NA	NA	NA	NA	NA	Unlikely	NA	NA	NA	NA	NA	NA	NA	NA	NA	0.6	2	NA	NA	NA	Unlikely	NA	NA	white	1	Unlikely	NA	NA	white
1812-01-27	-32114	NA	NA	NA	NA	NA	NA	Unlikely	NA	NA	NA	NA	NA	NA	NA	NA	NA	0.6	2	NA	NA	NA	Unlikely	NA	NA	white	1	Unlikely	NA	NA	white
1812-01-28	-32113	NA	NA	NA	NA	NA	NA	Unlikely	NA	NA	NA	NA	NA	NA	NA	NA	NA	0.6	2	NA	NA	NA	Unlikely	NA	NA	white	1	Unlikely	NA	NA	white
1812-01-29	-32112	NA	NA	NA	NA	NA	NA	Unlikely	NA	NA	NA	NA	NA	NA	NA	NA	NA	0.6	2	NA	NA	NA	Unlikely	NA	NA	white	1	Unlikely	NA	NA	white
1812-01-30	-32111	NA	NA	NA	NA	NA	NA	Unlikely	NA	NA	NA	NA	NA	NA	NA	NA	NA	0.6	2	NA	NA	NA	Unlikely	NA	NA	white	1	Unlikely	NA	NA	white
1812-01-31	-32110	NA	NA	NA	NA	NA	NA	Unlikely	NA	NA	NA	NA	NA	NA	NA	NA	NA	0.6	2	NA	NA	NA	Unlikely	NA	NA	white	1	Unlikely	NA	NA	white
1812-02-01	-32109	NA	NA	NA	NA	NA	NA	Unlikely	NA	NA	NA	NA	NA	NA	NA	NA	NA	0.6	2	NA	NA	NA	Unlikely	NA	NA	white	1	Unlikely	NA	NA	white
1812-02-02	-32108	NA	NA	NA	NA	NA	NA	Unlikely	NA	NA	NA	NA	NA	NA	NA	NA	NA	0.6	2	NA	NA	NA	Unlikely	NA	NA	white	1	Unlikely	NA	NA	white
1812-02-03	-32107	NA	NA	NA	NA	NA	NA	Unlikely	NA	NA	NA	NA	NA	NA	NA	NA	NA	0.6	2	NA	NA	NA	Unlikely	NA	NA	white	1	Unlikely	NA	NA	white
1812-02-04	-32106	NA	NA	NA	NA	NA	NA	Unlikely	NA	NA	NA	NA	NA	NA	NA	NA	NA	0.6	2	NA	NA	NA	Unlikely	NA	NA	white	1	Unlikely	NA	NA	white
1812-02-05	-32105	NA	NA	NA	NA	NA	NA	Unlikely	NA	NA	NA	NA	NA	NA	NA	NA	NA	0.6	2	NA	NA	NA	Unlikely	NA	NA	white	1	Unlikely	NA	NA	white
1812-02-06	-32104	NA	NA	NA	NA	NA	NA	Unlikely	NA	NA	NA	NA	NA	NA	NA	NA	NA	0.6	2	NA	NA	NA	Unlikely	NA	NA	white	1	Unlikely	NA	NA	white
1812-02-07	-32103	NA	NA	NA	NA	NA	NA	Unlikely	NA	NA	NA	NA	NA	NA	NA	NA	NA	0.6	2	NA	NA	NA	Unlikely	NA	NA	white	1	Unlikely	NA	NA	white
1812-02-08	-32102	NA	NA	NA	NA	NA	NA	Unlikely	NA	NA	NA	NA	NA	NA	NA	NA	NA	0.6	2	NA	NA	NA	Unlikely	NA	NA	white	1	Unlikely	NA	NA	white
1812-02-09	-32101	52	0.00430435	0.0132436	0.0247	0.0088	0.00891559	Unlikely	white	NA	NA	NA	1812-02-09	NA	NA	NA	NA	0.6	2	NA	NA	NA	Unlikely	NA	NA	white	1	Unlikely	NA	NA	white
1812-02-10	-32100	NA	NA	NA	NA	NA	NA	Unlikely	NA	NA	NA	NA	NA	NA	NA	NA	NA	0.6	2	NA	NA	NA	Unlikely	NA	NA	white	1	Unlikely	NA	NA	white
1812-02-11	-32099	NA	NA	NA	NA	NA	NA	Unlikely	NA	NA	NA	NA	NA	NA	NA	NA	NA	0.6	2	NA	NA	NA	Unlikely	NA	NA	white	1	Unlikely	NA	NA	white
1812-02-12	-32098	NA	NA	NA	NA	NA	NA	Unlikely	NA	NA	NA	NA	NA	NA	NA	NA	NA	0.6	2	NA	NA	NA	Unlikely	NA	NA	white	1	Unlikely	NA	NA	white
1812-02-13	-32097	NA	NA	NA	NA	NA	NA	Unlikely	NA	NA	NA	NA	NA	NA	NA	NA	NA	0.6	2	NA	NA	NA	Unlikely	NA	NA	white	1	Unlikely	NA	NA	white
1812-02-14	-32096	NA	NA	NA	NA	NA	NA	Unlikely	NA	NA	NA	NA	NA	NA	NA	NA	NA	0.6	2	NA	NA	NA	Unlikely	NA	NA	white	1	Unlikely	NA	NA	white
1812-02-15	-32095	NA	NA	NA	NA	NA	NA	Unlikely	NA	NA	NA	NA	NA	NA	NA	NA	NA	0.6	2	NA	NA	NA	Unlikely	NA	NA	white	1	Unlikely	NA	NA	white
1812-02-16	-32094	NA	NA	NA	NA	NA	NA	Unlikely	NA	NA	NA	NA	NA	NA	NA	NA	NA	0.6	2	NA	NA	NA	Unlikely	NA	NA	white	1	Unlikely	NA	NA	white
1812-02-17	-32093	NA	NA	NA	NA	NA	NA	Unlikely	NA	NA	NA	NA	NA	NA	NA	NA	NA	0.6	2	NA	NA	NA	Unlikely	NA	NA	white	1	Unlikely	NA	NA	white
1812-02-18	-32092	NA	NA	NA	NA	NA	NA	Unlikely	NA	NA	NA	NA	NA	NA	NA	NA	NA	0.6	2	NA	NA	NA	Unlikely	NA	NA	white	1	Unlikely	NA	NA	white
1812-02-19	-32091	NA	NA	NA	NA	NA	NA	Unlikely	NA	NA	NA	NA	NA	NA	NA	NA	NA	0.6	2	NA	NA	NA	Unlikely	NA	NA	white	1	Unlikely	NA	NA	white
1812-02-20	-32090	NA	NA	NA	NA	NA	NA	Unlikely	NA	NA	NA	NA	NA	NA	NA	NA	NA	0.6	2	NA	NA	NA	Unlikely	NA	NA	white	1	Unlikely	NA	NA	white
1812-02-21	-32089	NA	NA	NA	NA	NA	NA	Unlikely	NA	NA	NA	NA	NA	NA	NA	NA	NA	0.6	2	NA	NA	NA	Unlikely	NA	NA	white	1	Unlikely	NA	NA	white
1812-02-22	-32088	NA	NA	NA	NA	NA	NA	Unlikely	NA	NA	NA	NA	NA	NA	NA	NA	NA	0.6	2	NA	NA	NA	Unlikely	NA	NA	white	1	Unlikely	NA	NA	white
1812-02-23	-32087	NA	NA	NA	NA	NA	NA	Unlikely	NA	NA	NA	NA	NA	NA	NA	NA	NA	0.6	2	NA	NA	NA	Unlikely	NA	NA	white	1	Unlikely	NA	NA	white
1812-02-24	-32086	NA	NA	NA	NA	NA	NA	Unlikely	NA	NA	NA	NA	NA	NA	NA	NA	NA	0.6	2	NA	NA	NA	Unlikely	NA	NA	white	1	Unlikely	NA	NA	white
1812-02-25	-32085	NA	NA	NA	NA	NA	NA	Unlikely	NA	NA	NA	NA	NA	NA	NA	NA	NA	0.6	2	NA	NA	NA	Unlikely	NA	NA	white	1	Unlikely	NA	NA	white
1812-02-26	-32084	NA	NA	NA	NA	NA	NA	Unlikely	NA	NA	NA	NA	NA	NA	NA	NA	NA	0.6	2	NA	NA	NA	Unlikely	NA	NA	white	1	Unlikely	NA	NA	white
1812-02-27	-32083	NA	NA	NA	NA	NA	NA	Unlikely	NA	NA	NA	NA	NA	NA	NA	NA	0.75	0.6	2	NA	NA	NA	Unlikely	NA	NA	white	1	Unlikely	NA	NA	white
1812-02-28	-32082	NA	NA	NA	NA	NA	NA	Unlikely	NA	NA	NA	NA	NA	NA	NA	NA	NA	0.6	2	NA	NA	NA	Unlikely	NA	NA	white	1	Unlikely	NA	NA	white
1812-02-29	-32081	NA	NA	NA	NA	NA	NA	Unlikely	NA	NA	NA	NA	NA	NA	NA	NA	NA	0.6	2	NA	NA	NA	Unlikely	NA	NA	white	1	Unlikely	NA	NA	white
1812-03-01	-32080	NA	NA	NA	NA	NA	NA	Unlikely	NA	NA	NA	NA	NA	NA	NA	NA	NA	0.6	2	NA	NA	NA	Unlikely	NA	NA	white	1	Unlikely	NA	NA	white
1812-03-02	-32079	NA	NA	NA	NA	NA	NA	Unlikely	NA	NA	NA	NA	NA	NA	NA	NA	NA	0.6	2	NA	NA	NA	Unlikely	NA	NA	white	1	Unlikely	NA	NA	white
1812-03-03	-32078	NA	NA	NA	NA	NA	NA	Unlikely	NA	NA	NA	NA	NA	NA	NA	NA	NA	0.6	2	NA	NA	NA	Unlikely	NA	NA	white	1	Unlikely	NA	NA	white
1812-03-04	-32077	NA	NA	NA	NA	NA	NA	Unlikely	NA	NA	NA	NA	NA	NA	NA	NA	NA	0.6	2	NA	NA	NA	Unlikely	NA	NA	white	1	Unlikely	NA	NA	white
1812-03-05	-32076	NA	NA	NA	NA	NA	NA	Unlikely	NA	NA	NA	NA	NA	NA	NA	NA	NA	0.6	2	NA	NA	NA	Unlikely	NA	NA	white	1	Unlikely	NA	NA	white
1812-03-06	-32075	NA	NA	NA	NA	NA	NA	Unlikely	NA	NA	NA	NA	NA	NA	NA	NA	NA	0.6	2	NA	NA	NA	Unlikely	NA	NA	white	1	Unlikely	NA	NA	white
1812-03-07	-32074	NA	NA	NA	NA	NA	NA	Unlikely	NA	NA	NA	NA	NA	NA	NA	NA	NA	0.6	2	NA	NA	NA	Unlikely	NA	NA	white	1	Unlikely	NA	NA	white
1812-03-08	-32073	NA	NA	NA	NA	NA	NA	Unlikely	NA	NA	NA	NA	NA	NA	NA	NA	NA	0.6	2	NA	NA	NA	Unlikely	NA	NA	white	1	Unlikely	NA	NA	white
1812-03-09	-32072	51	0.00452679	0.0140912	0.0269	0.0085	0.00919765	Unlikely	white	NA	NA	NA	1812-03-09	NA	NA	NA	NA	0.6	2	NA	NA	NA	Unlikely	NA	NA	white	1	Unlikely	NA	NA	white
1812-03-10	-32071	NA	NA	NA	NA	NA	NA	Unlikely	NA	NA	NA	NA	NA	NA	NA	NA	NA	0.6	2	NA	NA	NA	Unlikely	NA	NA	white	1	Unlikely	NA	NA	white
1812-03-11	-32070	NA	NA	NA	NA	NA	NA	Unlikely	NA	NA	NA	NA	NA	NA	NA	NA	NA	0.6	2	NA	NA	NA	Unlikely	NA	NA	white	1	Unlikely	NA	NA	white
1812-03-12	-32069	NA	NA	NA	NA	NA	NA	Unlikely	NA	NA	NA	NA	NA	NA	NA	NA	NA	0.6	2	NA	NA	NA	Unlikely	NA	NA	white	1	Unlikely	NA	NA	white
1812-03-13	-32068	NA	NA	NA	NA	NA	NA	Unlikely	NA	NA	NA	NA	NA	NA	NA	NA	NA	0.6	2	NA	NA	NA	Unlikely	NA	NA	white	1	Unlikely	NA	NA	white
1812-03-14	-32067	NA	NA	NA	NA	NA	NA	Unlikely	NA	NA	NA	NA	NA	NA	NA	NA	NA	0.6	2	NA	NA	NA	Unlikely	NA	NA	white	1	Unlikely	NA	NA	white
1812-03-15	-32066	NA	NA	NA	NA	NA	NA	Unlikely	NA	NA	NA	NA	NA	NA	NA	NA	NA	0.6	2	NA	NA	NA	Unlikely	NA	NA	white	1	Unlikely	NA	NA	white
1812-03-16	-32065	NA	NA	NA	NA	NA	NA	Unlikely	NA	NA	NA	NA	NA	NA	NA	NA	NA	0.6	2	NA	NA	NA	Unlikely	NA	NA	white	1	Unlikely	NA	NA	white
1812-03-17	-32064	NA	NA	NA	NA	NA	NA	Unlikely	NA	NA	NA	NA	NA	NA	NA	NA	NA	0.6	2	NA	NA	NA	Unlikely	NA	NA	white	1	Unlikely	NA	NA	white
1812-03-18	-32063	NA	NA	NA	NA	NA	NA	Unlikely	NA	NA	NA	NA	NA	NA	NA	NA	NA	0.6	2	NA	NA	NA	Unlikely	NA	NA	white	1	Unlikely	NA	NA	white
1812-03-19	-32062	NA	NA	NA	NA	NA	NA	Unlikely	NA	NA	NA	NA	NA	NA	NA	NA	NA	0.6	2	NA	NA	NA	Unlikely	NA	NA	white	1	Unlikely	NA	NA	white
1812-03-20	-32061	NA	NA	NA	NA	NA	NA	Unlikely	NA	NA	NA	NA	NA	NA	NA	NA	NA	0.6	2	NA	NA	NA	Unlikely	NA	NA	white	1	Unlikely	NA	NA	white
1812-03-21	-32060	NA	NA	NA	NA	NA	NA	Unlikely	NA	NA	NA	NA	NA	NA	NA	NA	NA	0.6	2	NA	NA	NA	Unlikely	NA	NA	white	1	Unlikely	NA	NA	white
1812-03-22	-32059	NA	NA	NA	NA	NA	NA	Unlikely	NA	NA	NA	NA	NA	NA	NA	NA	NA	0.6	2	NA	NA	NA	Unlikely	NA	NA	white	1	Unlikely	NA	NA	white
1812-03-23	-32058	NA	NA	NA	NA	NA	NA	Unlikely	NA	NA	NA	NA	NA	NA	NA	NA	NA	0.6	2	NA	NA	NA	Unlikely	NA	NA	white	1	Unlikely	NA	NA	white
1812-03-24	-32057	NA	NA	NA	NA	NA	NA	Unlikely	NA	NA	NA	NA	NA	NA	NA	NA	NA	0.6	2	NA	NA	NA	Unlikely	NA	NA	white	1	Unlikely	NA	NA	white
1812-03-25	-32056	NA	NA	NA	NA	NA	NA	Unlikely	NA	NA	NA	NA	NA	NA	NA	NA	NA	0.6	2	NA	NA	NA	Unlikely	NA	NA	white	1	Unlikely	NA	NA	white
1812-03-26	-32055	NA	NA	NA	NA	NA	NA	Unlikely	NA	NA	NA	NA	NA	NA	NA	NA	NA	0.6	2	NA	NA	NA	Unlikely	NA	NA	white	1	Unlikely	NA	NA	white
1812-03-27	-32054	NA	NA	NA	NA	NA	NA	Unlikely	NA	NA	NA	NA	NA	NA	NA	NA	NA	0.6	2	NA	NA	NA	Unlikely	NA	NA	white	1	Unlikely	NA	NA	white
1812-03-28	-32053	NA	NA	NA	NA	NA	NA	Unlikely	NA	NA	NA	NA	NA	NA	NA	NA	NA	0.6	2	NA	NA	NA	Unlikely	NA	NA	white	1	Unlikely	NA	NA	white
1812-03-29	-32052	NA	NA	NA	NA	NA	NA	Unlikely	NA	NA	NA	NA	NA	NA	NA	NA	NA	0.6	2	NA	NA	NA	Unlikely	NA	NA	white	1	Unlikely	NA	NA	white
1812-03-30	-32051	NA	NA	NA	NA	NA	NA	Unlikely	NA	NA	NA	NA	NA	NA	NA	NA	NA	0.6	2	NA	NA	NA	Unlikely	NA	NA	white	1	Unlikely	NA	NA	white
1812-03-31	-32050	NA	NA	NA	NA	NA	NA	Unlikely	NA	NA	NA	NA	NA	NA	NA	NA	NA	0.6	2	NA	NA	NA	Unlikely	NA	NA	white	1	Unlikely	NA	NA	white
1812-04-01	-32049	NA	NA	NA	NA	NA	NA	Unlikely	NA	NA	NA	NA	NA	NA	NA	NA	NA	0.6	2	NA	NA	NA	Unlikely	NA	NA	white	1	Unlikely	NA	NA	white
1812-04-02	-32048	NA	NA	NA	NA	NA	NA	Unlikely	NA	NA	NA	NA	NA	NA	NA	NA	NA	0.6	2	NA	NA	NA	Unlikely	NA	NA	white	1	Unlikely	NA	NA	white
1812-04-03	-32047	NA	NA	NA	NA	NA	NA	Unlikely	NA	NA	NA	NA	NA	NA	NA	NA	NA	0.6	2	NA	NA	NA	Unlikely	NA	NA	white	1	Unlikely	NA	NA	white
1812-04-04	-32046	NA	NA	NA	NA	NA	NA	Unlikely	NA	NA	NA	NA	NA	NA	NA	NA	NA	0.6	2	NA	NA	NA	Unlikely	NA	NA	white	1	Unlikely	NA	NA	white
1812-04-05	-32045	NA	NA	NA	NA	NA	NA	Unlikely	NA	NA	NA	NA	NA	NA	NA	NA	NA	0.6	2	NA	NA	NA	Unlikely	NA	NA	white	1	Unlikely	NA	NA	white
1812-04-06	-32044	NA	NA	NA	NA	NA	NA	Unlikely	NA	NA	NA	NA	NA	NA	NA	NA	NA	0.6	2	NA	NA	NA	Unlikely	NA	NA	white	1	Unlikely	NA	NA	white
1812-04-07	-32043	NA	NA	NA	NA	NA	NA	Unlikely	NA	NA	NA	NA	NA	NA	NA	NA	NA	0.6	2	NA	NA	NA	Unlikely	NA	NA	white	1	Unlikely	NA	NA	white
1812-04-08	-32042	NA	NA	NA	NA	NA	NA	Unlikely	NA	NA	NA	NA	NA	NA	NA	NA	NA	0.6	2	NA	NA	NA	Unlikely	NA	NA	white	1	Unlikely	NA	NA	white
1812-04-09	-32041	50	0.00468294	0.0150233	0.0292	0.0087	0.00965155	Unlikely	white	NA	NA	NA	1812-04-09	NA	NA	NA	NA	0.6	2	NA	NA	NA	Unlikely	NA	NA	white	1	Unlikely	NA	NA	white
1812-04-10	-32040	NA	NA	NA	NA	NA	NA	Unlikely	NA	NA	NA	NA	NA	NA	NA	NA	NA	0.6	2	NA	NA	NA	Unlikely	NA	NA	white	1	Unlikely	NA	NA	white
1812-04-11	-32039	NA	NA	NA	NA	NA	NA	Unlikely	NA	NA	NA	NA	NA	NA	NA	NA	NA	0.6	2	NA	NA	NA	Unlikely	NA	NA	white	1	Unlikely	NA	NA	white
1812-04-12	-32038	NA	NA	NA	NA	NA	NA	Unlikely	NA	NA	NA	NA	NA	NA	NA	NA	NA	0.6	2	NA	NA	NA	Unlikely	NA	NA	white	1	Unlikely	NA	NA	white
1812-04-13	-32037	NA	NA	NA	NA	NA	NA	Unlikely	NA	NA	NA	NA	NA	NA	NA	NA	NA	0.6	2	NA	NA	NA	Unlikely	NA	NA	white	1	Unlikely	NA	NA	white
1812-04-14	-32036	NA	NA	NA	NA	NA	NA	Unlikely	NA	NA	NA	NA	NA	NA	NA	NA	NA	0.6	2	NA	NA	NA	Unlikely	NA	NA	white	1	Unlikely	NA	NA	white
1812-04-15	-32035	NA	NA	NA	NA	NA	NA	Unlikely	NA	NA	NA	NA	NA	NA	NA	NA	NA	0.6	2	NA	NA	NA	Unlikely	NA	NA	white	1	Unlikely	NA	NA	white
1812-04-16	-32034	NA	NA	NA	NA	NA	NA	Unlikely	NA	NA	NA	NA	NA	NA	NA	NA	NA	0.6	2	NA	NA	NA	Unlikely	NA	NA	white	1	Unlikely	NA	NA	white
1812-04-17	-32033	NA	NA	NA	NA	NA	NA	Unlikely	NA	NA	NA	NA	NA	NA	NA	NA	NA	0.6	2	NA	NA	NA	Unlikely	NA	NA	white	1	Unlikely	NA	NA	white
1812-04-18	-32032	NA	NA	NA	NA	NA	NA	Unlikely	NA	NA	NA	NA	NA	NA	NA	NA	NA	0.6	2	NA	NA	NA	Unlikely	NA	NA	white	1	Unlikely	NA	NA	white
1812-04-19	-32031	NA	NA	NA	NA	NA	NA	Unlikely	NA	NA	NA	NA	NA	NA	NA	NA	NA	0.6	2	NA	NA	NA	Unlikely	NA	NA	white	1	Unlikely	NA	NA	white
1812-04-20	-32030	NA	NA	NA	NA	NA	NA	Unlikely	NA	NA	NA	NA	NA	NA	NA	NA	NA	0.6	2	NA	NA	NA	Unlikely	NA	NA	white	1	Unlikely	NA	NA	white
1812-04-21	-32029	NA	NA	NA	NA	NA	NA	Unlikely	NA	NA	NA	NA	NA	NA	NA	NA	NA	0.6	2	NA	NA	NA	Unlikely	NA	NA	white	1	Unlikely	NA	NA	white
1812-04-22	-32028	NA	NA	NA	NA	NA	NA	Unlikely	NA	NA	NA	NA	NA	NA	NA	NA	NA	0.6	2	NA	NA	NA	Unlikely	NA	NA	white	1	Unlikely	NA	NA	white
1812-04-23	-32027	NA	NA	NA	NA	NA	NA	Unlikely	NA	NA	NA	NA	NA	NA	NA	NA	NA	0.6	2	NA	NA	NA	Unlikely	NA	NA	white	1	Unlikely	NA	NA	white
1812-04-24	-32026	NA	NA	NA	NA	NA	NA	Unlikely	NA	NA	NA	NA	NA	NA	NA	NA	NA	0.6	2	NA	NA	NA	Unlikely	NA	NA	white	1	Unlikely	NA	NA	white
1812-04-25	-32025	NA	NA	NA	NA	NA	NA	Unlikely	NA	NA	NA	NA	NA	NA	NA	NA	NA	0.6	2	NA	NA	NA	Unlikely	NA	NA	white	1	Unlikely	NA	NA	white
1812-04-26	-32024	NA	NA	NA	NA	NA	NA	Unlikely	NA	NA	NA	NA	NA	NA	NA	NA	NA	0.6	2	NA	NA	NA	Unlikely	NA	NA	white	1	Unlikely	NA	NA	white
1812-04-27	-32023	NA	NA	NA	NA	NA	NA	Unlikely	NA	NA	NA	NA	NA	NA	NA	NA	NA	0.6	2	NA	NA	NA	Unlikely	NA	NA	white	1	Unlikely	NA	NA	white
1812-04-28	-32022	NA	NA	NA	NA	NA	NA	Unlikely	NA	NA	NA	NA	NA	NA	NA	NA	NA	0.6	2	NA	NA	NA	Unlikely	NA	NA	white	1	Unlikely	NA	NA	white
1812-04-29	-32021	NA	NA	NA	NA	NA	NA	Unlikely	NA	NA	NA	NA	NA	NA	NA	NA	NA	0.6	2	NA	NA	NA	Unlikely	NA	NA	white	1	Unlikely	NA	NA	white
1812-04-30	-32020	NA	NA	NA	NA	NA	NA	Unlikely	NA	NA	NA	NA	NA	NA	NA	NA	NA	0.6	2	NA	NA	NA	Unlikely	NA	NA	white	1	Unlikely	NA	NA	white
1812-05-01	-32019	NA	NA	NA	NA	NA	NA	Unlikely	NA	NA	NA	NA	NA	NA	NA	NA	NA	0.6	2	NA	NA	NA	Unlikely	NA	NA	white	1	Unlikely	NA	NA	white
1812-05-02	-32018	NA	NA	NA	NA	NA	NA	Unlikely	NA	NA	NA	NA	NA	NA	NA	NA	NA	0.6	2	NA	NA	NA	Unlikely	NA	NA	white	1	Unlikely	NA	NA	white
1812-05-03	-32017	NA	NA	NA	NA	NA	NA	Unlikely	NA	NA	NA	NA	NA	NA	NA	NA	NA	0.6	2	NA	NA	NA	Unlikely	NA	NA	white	1	Unlikely	NA	NA	white
1812-05-04	-32016	NA	NA	NA	NA	NA	NA	Unlikely	NA	NA	NA	NA	NA	NA	NA	NA	NA	0.6	2	NA	NA	NA	Unlikely	NA	NA	white	1	Unlikely	NA	NA	white
1812-05-05	-32015	NA	NA	NA	NA	NA	NA	Unlikely	NA	NA	NA	NA	NA	NA	NA	NA	NA	0.6	2	NA	NA	NA	Unlikely	NA	NA	white	1	Unlikely	NA	NA	white
1812-05-06	-32014	NA	NA	NA	NA	NA	NA	Unlikely	NA	NA	NA	NA	NA	NA	NA	NA	NA	0.6	2	NA	NA	NA	Unlikely	NA	NA	white	1	Unlikely	NA	NA	white
1812-05-07	-32013	NA	NA	NA	NA	NA	NA	Unlikely	NA	NA	NA	NA	NA	NA	NA	NA	NA	0.6	2	NA	NA	NA	Unlikely	NA	NA	white	1	Unlikely	NA	NA	white
1812-05-08	-32012	NA	NA	NA	NA	NA	NA	Unlikely	NA	NA	NA	NA	NA	NA	NA	NA	NA	0.6	2	NA	NA	NA	Unlikely	NA	NA	white	1	Unlikely	NA	NA	white
1812-05-09	-32011	49	0.00491398	0.0160477	0.0317	0.0094	0.0103434	Unlikely	white	NA	NA	NA	1812-05-09	NA	NA	NA	NA	0.6	2	NA	NA	NA	Unlikely	NA	NA	white	1	Unlikely	NA	NA	white
1812-05-10	-32010	NA	NA	NA	NA	NA	NA	Unlikely	NA	NA	NA	NA	NA	NA	NA	NA	NA	0.6	2	NA	NA	NA	Unlikely	NA	NA	white	1	Unlikely	NA	NA	white
1812-05-11	-32009	NA	NA	NA	NA	NA	NA	Unlikely	NA	NA	NA	NA	NA	NA	NA	NA	NA	0.6	2	NA	NA	NA	Unlikely	NA	NA	white	1	Unlikely	NA	NA	white
1812-05-12	-32008	NA	NA	NA	NA	NA	NA	Unlikely	NA	NA	NA	NA	NA	NA	NA	NA	NA	0.6	2	NA	NA	NA	Unlikely	NA	NA	white	1	Unlikely	NA	NA	white
1812-05-13	-32007	NA	NA	NA	NA	NA	NA	Unlikely	NA	NA	NA	NA	NA	NA	NA	NA	NA	0.6	2	NA	NA	NA	Unlikely	NA	NA	white	1	Unlikely	NA	NA	white
1812-05-14	-32006	NA	NA	NA	NA	NA	NA	Unlikely	NA	NA	NA	NA	NA	NA	NA	NA	NA	0.6	2	NA	NA	NA	Unlikely	NA	NA	white	1	Unlikely	NA	NA	white
1812-05-15	-32005	NA	NA	NA	NA	NA	NA	Unlikely	NA	NA	NA	NA	NA	NA	NA	NA	NA	0.6	2	NA	NA	NA	Unlikely	NA	NA	white	1	Unlikely	NA	NA	white
1812-05-16	-32004	NA	NA	NA	NA	NA	NA	Unlikely	NA	NA	NA	NA	NA	NA	NA	NA	NA	0.6	2	NA	NA	NA	Unlikely	NA	NA	white	1	Unlikely	NA	NA	white
1812-05-17	-32003	NA	NA	NA	NA	NA	NA	Unlikely	NA	NA	NA	NA	NA	NA	NA	NA	NA	0.6	2	NA	NA	NA	Unlikely	NA	NA	white	1	Unlikely	NA	NA	white
1812-05-18	-32002	NA	NA	NA	NA	NA	NA	Unlikely	NA	NA	NA	NA	NA	NA	NA	NA	NA	0.6	2	NA	NA	NA	Unlikely	NA	NA	white	1	Unlikely	NA	NA	white
1812-05-19	-32001	NA	NA	NA	NA	NA	NA	Unlikely	NA	NA	NA	NA	NA	NA	NA	NA	NA	0.6	2	NA	NA	NA	Unlikely	NA	NA	white	1	Unlikely	NA	NA	white
1812-05-20	-32000	NA	NA	NA	NA	NA	NA	Unlikely	NA	NA	NA	NA	NA	NA	NA	NA	NA	0.6	2	NA	NA	NA	Unlikely	NA	NA	white	1	Unlikely	NA	NA	white
1812-05-21	-31999	NA	NA	NA	NA	NA	NA	Unlikely	NA	NA	NA	NA	NA	NA	NA	NA	NA	0.6	2	NA	NA	NA	Unlikely	NA	NA	white	1	Unlikely	NA	NA	white
1812-05-22	-31998	NA	NA	NA	NA	NA	NA	Unlikely	NA	NA	NA	NA	NA	NA	NA	NA	NA	0.6	2	NA	NA	NA	Unlikely	NA	NA	white	1	Unlikely	NA	NA	white
1812-05-23	-31997	NA	NA	NA	NA	NA	NA	Unlikely	NA	NA	NA	NA	NA	NA	NA	NA	NA	0.6	2	NA	NA	NA	Unlikely	NA	NA	white	1	Unlikely	NA	NA	white
1812-05-24	-31996	NA	NA	NA	NA	NA	NA	Unlikely	NA	NA	NA	NA	NA	NA	NA	NA	NA	0.6	2	NA	NA	NA	Unlikely	NA	NA	white	1	Unlikely	NA	NA	white
1812-05-25	-31995	NA	NA	NA	NA	NA	NA	Unlikely	NA	NA	NA	NA	NA	NA	NA	NA	NA	0.6	2	NA	NA	NA	Unlikely	NA	NA	white	1	Unlikely	NA	NA	white
1812-05-26	-31994	NA	NA	NA	NA	NA	NA	Unlikely	NA	NA	NA	NA	NA	NA	NA	NA	NA	0.6	2	NA	NA	NA	Unlikely	NA	NA	white	1	Unlikely	NA	NA	white
1812-05-27	-31993	NA	NA	NA	NA	NA	NA	Unlikely	NA	NA	NA	NA	NA	NA	NA	NA	NA	0.6	2	NA	NA	NA	Unlikely	NA	NA	white	1	Unlikely	NA	NA	white
1812-05-28	-31992	NA	NA	NA	NA	NA	NA	Unlikely	NA	NA	NA	NA	NA	NA	NA	NA	NA	0.6	2	NA	NA	NA	Unlikely	NA	NA	white	1	Unlikely	NA	NA	white
1812-05-29	-31991	NA	NA	NA	NA	NA	NA	Unlikely	NA	NA	NA	NA	NA	NA	NA	NA	NA	0.6	2	NA	NA	NA	Unlikely	NA	NA	white	1	Unlikely	NA	NA	white
1812-05-30	-31990	NA	NA	NA	NA	NA	NA	Unlikely	NA	NA	NA	NA	NA	NA	NA	NA	NA	0.6	2	NA	NA	NA	Unlikely	NA	NA	white	1	Unlikely	NA	NA	white
1812-05-31	-31989	NA	NA	NA	NA	NA	NA	Unlikely	NA	NA	NA	NA	NA	NA	NA	NA	NA	0.6	2	NA	NA	NA	Unlikely	NA	NA	white	1	Unlikely	NA	NA	white
1812-06-01	-31988	NA	NA	NA	NA	NA	NA	Unlikely	NA	NA	NA	NA	NA	NA	NA	NA	NA	0.6	2	NA	NA	NA	Unlikely	NA	NA	white	1	Unlikely	NA	NA	white
1812-06-02	-31987	NA	NA	NA	NA	NA	NA	Unlikely	NA	NA	NA	NA	NA	NA	NA	NA	NA	0.6	2	NA	NA	NA	Unlikely	NA	NA	white	1	Unlikely	NA	NA	white
1812-06-03	-31986	NA	NA	NA	NA	NA	NA	Unlikely	NA	NA	NA	NA	NA	NA	NA	NA	NA	0.6	2	NA	NA	NA	Unlikely	NA	NA	white	1	Unlikely	NA	NA	white
1812-06-04	-31985	NA	NA	NA	NA	NA	NA	Unlikely	NA	NA	NA	NA	NA	NA	NA	NA	NA	0.6	2	NA	NA	NA	Unlikely	NA	NA	white	1	Unlikely	NA	NA	white
1812-06-05	-31984	NA	NA	NA	NA	NA	NA	Unlikely	NA	NA	NA	NA	NA	NA	NA	NA	NA	0.6	2	NA	NA	NA	Unlikely	NA	NA	white	1	Unlikely	NA	NA	white
1812-06-06	-31983	NA	NA	NA	NA	NA	NA	Unlikely	NA	NA	NA	NA	NA	NA	NA	NA	NA	0.6	2	NA	NA	NA	Unlikely	NA	NA	white	1	Unlikely	NA	NA	white
1812-06-07	-31982	NA	NA	NA	NA	NA	NA	Unlikely	NA	NA	NA	NA	NA	NA	NA	NA	NA	0.6	2	NA	NA	NA	Unlikely	NA	NA	white	1	Unlikely	NA	NA	white
1812-06-08	-31981	NA	NA	NA	NA	NA	NA	Unlikely	NA	NA	NA	NA	NA	NA	NA	NA	NA	0.6	2	NA	NA	NA	Unlikely	NA	NA	white	1	Unlikely	NA	NA	white
1812-06-09	-31980	48	0.0051472	0.017169	0.0345	0.0093	0.0103828	Unlikely	white	NA	NA	NA	1812-06-09	NA	NA	NA	NA	0.6	2	NA	NA	NA	Unlikely	NA	NA	white	1	Unlikely	NA	NA	white
1812-06-10	-31979	NA	NA	NA	NA	NA	NA	Unlikely	NA	NA	NA	NA	NA	NA	NA	NA	NA	0.6	2	NA	NA	NA	Unlikely	NA	NA	white	1	Unlikely	NA	NA	white
1812-06-11	-31978	NA	NA	NA	NA	NA	NA	Unlikely	NA	NA	NA	NA	NA	NA	NA	NA	NA	0.6	2	NA	NA	NA	Unlikely	NA	NA	white	1	Unlikely	NA	NA	white
1812-06-12	-31977	NA	NA	NA	NA	NA	NA	Unlikely	NA	NA	NA	NA	NA	NA	NA	NA	NA	0.6	2	NA	NA	NA	Unlikely	NA	NA	white	1	Unlikely	NA	NA	white
1812-06-13	-31976	NA	NA	NA	NA	NA	NA	Unlikely	NA	NA	NA	NA	NA	NA	NA	NA	NA	0.6	2	NA	NA	NA	Unlikely	NA	NA	white	1	Unlikely	NA	NA	white
1812-06-14	-31975	NA	NA	NA	NA	NA	NA	Unlikely	NA	NA	NA	NA	NA	NA	NA	NA	NA	0.6	2	NA	NA	NA	Unlikely	NA	NA	white	1	Unlikely	NA	NA	white
1812-06-15	-31974	NA	NA	NA	NA	NA	NA	Unlikely	NA	NA	NA	NA	NA	NA	NA	NA	NA	0.6	2	NA	NA	NA	Unlikely	NA	NA	white	1	Unlikely	NA	NA	white
1812-06-16	-31973	NA	NA	NA	NA	NA	NA	Unlikely	NA	NA	NA	NA	NA	NA	NA	NA	NA	0.6	2	NA	NA	NA	Unlikely	NA	NA	white	1	Unlikely	NA	NA	white
1812-06-17	-31972	NA	NA	NA	NA	NA	NA	Unlikely	NA	NA	NA	NA	NA	NA	NA	NA	NA	0.6	2	NA	NA	NA	Unlikely	NA	NA	white	1	Unlikely	NA	NA	white
1812-06-18	-31971	NA	NA	NA	NA	NA	NA	Unlikely	NA	NA	NA	NA	NA	NA	NA	NA	NA	0.6	2	NA	NA	NA	Unlikely	NA	NA	white	1	Unlikely	NA	NA	white
1812-06-19	-31970	NA	NA	NA	NA	NA	NA	Unlikely	NA	NA	NA	NA	NA	NA	NA	NA	NA	0.6	2	NA	NA	NA	Unlikely	NA	NA	white	1	Unlikely	NA	NA	white
1812-06-20	-31969	NA	NA	NA	NA	NA	NA	Unlikely	NA	NA	NA	NA	NA	NA	NA	NA	NA	0.6	2	NA	NA	NA	Unlikely	NA	NA	white	1	Unlikely	NA	NA	white
1812-06-21	-31968	NA	NA	NA	NA	NA	NA	Unlikely	NA	NA	NA	NA	NA	NA	NA	NA	NA	0.6	2	NA	NA	NA	Unlikely	NA	NA	white	1	Unlikely	NA	NA	white
1812-06-22	-31967	NA	NA	NA	NA	NA	NA	Unlikely	NA	NA	NA	NA	NA	NA	NA	NA	NA	0.6	2	NA	NA	NA	Unlikely	NA	NA	white	1	Unlikely	NA	NA	white
1812-06-23	-31966	NA	NA	NA	NA	NA	NA	Unlikely	NA	NA	NA	NA	NA	NA	NA	NA	NA	0.6	2	NA	NA	NA	Unlikely	NA	NA	white	1	Unlikely	NA	NA	white
1812-06-24	-31965	NA	NA	NA	NA	NA	NA	Unlikely	NA	NA	NA	NA	NA	NA	NA	NA	NA	0.6	2	NA	NA	NA	Unlikely	NA	NA	white	1	Unlikely	NA	NA	white
1812-06-25	-31964	NA	NA	NA	NA	NA	NA	Unlikely	NA	NA	NA	NA	NA	NA	NA	NA	NA	0.6	2	NA	NA	NA	Unlikely	NA	NA	white	1	Unlikely	NA	NA	white
1812-06-26	-31963	NA	NA	NA	NA	NA	NA	Unlikely	NA	NA	NA	NA	NA	NA	NA	NA	NA	0.6	2	NA	NA	NA	Unlikely	NA	NA	white	1	Unlikely	NA	NA	white
1812-06-27	-31962	NA	NA	NA	NA	NA	NA	Unlikely	NA	NA	NA	NA	NA	NA	NA	NA	NA	0.6	2	NA	NA	NA	Unlikely	NA	NA	white	1	Unlikely	NA	NA	white
1812-06-28	-31961	NA	NA	NA	NA	NA	NA	Unlikely	NA	NA	NA	NA	NA	NA	NA	NA	NA	0.6	2	NA	NA	NA	Unlikely	NA	NA	white	1	Unlikely	NA	NA	white
1812-06-29	-31960	NA	NA	NA	NA	NA	NA	Unlikely	NA	NA	NA	NA	NA	NA	NA	NA	NA	0.6	2	NA	NA	NA	Unlikely	NA	NA	white	1	Unlikely	NA	NA	white
1812-06-30	-31959	NA	NA	NA	NA	NA	NA	Unlikely	NA	NA	NA	NA	NA	NA	NA	NA	NA	0.6	2	NA	NA	NA	Unlikely	NA	NA	white	1	Unlikely	NA	NA	white
1812-07-01	-31958	NA	NA	NA	NA	NA	NA	Unlikely	NA	NA	NA	NA	NA	NA	NA	NA	NA	0.6	2	NA	NA	NA	Unlikely	NA	NA	white	1	Unlikely	NA	NA	white
1812-07-02	-31957	NA	NA	NA	NA	NA	NA	Unlikely	NA	NA	NA	NA	NA	NA	NA	NA	NA	0.6	2	NA	NA	NA	Unlikely	NA	NA	white	1	Unlikely	NA	NA	white
1812-07-03	-31956	NA	NA	NA	NA	NA	NA	Unlikely	NA	NA	NA	NA	NA	NA	NA	NA	NA	0.6	2	NA	NA	NA	Unlikely	NA	NA	white	1	Unlikely	NA	NA	white
1812-07-04	-31955	NA	NA	NA	NA	NA	NA	Unlikely	NA	NA	NA	NA	NA	NA	NA	NA	NA	0.6	2	NA	NA	NA	Unlikely	NA	NA	white	1	Unlikely	NA	NA	white
1812-07-05	-31954	NA	NA	NA	NA	NA	NA	Unlikely	NA	NA	NA	NA	NA	NA	NA	NA	NA	0.6	2	NA	NA	NA	Unlikely	NA	NA	white	1	Unlikely	NA	NA	white
1812-07-06	-31953	NA	NA	NA	NA	NA	NA	Unlikely	NA	NA	NA	NA	NA	NA	NA	NA	NA	0.6	2	NA	NA	NA	Unlikely	NA	NA	white	1	Unlikely	NA	NA	white
1812-07-07	-31952	NA	NA	NA	NA	NA	NA	Unlikely	NA	NA	NA	NA	NA	NA	NA	NA	NA	0.6	2	NA	NA	NA	Unlikely	NA	NA	white	1	Unlikely	NA	NA	white
1812-07-08	-31951	NA	NA	NA	NA	NA	NA	Unlikely	NA	NA	NA	NA	NA	NA	NA	NA	NA	0.6	2	NA	NA	NA	Unlikely	NA	NA	white	1	Unlikely	NA	NA	white
1812-07-09	-31950	47	0.00541609	0.0183927	0.0328	0.01	0.0108551	Unlikely	white	NA	NA	NA	1812-07-09	NA	NA	NA	NA	0.6	2	NA	NA	NA	Unlikely	NA	NA	white	1	Unlikely	NA	NA	white
1812-07-10	-31949	NA	NA	NA	NA	NA	NA	Unlikely	NA	NA	NA	NA	NA	NA	NA	NA	NA	0.6	2	NA	NA	NA	Unlikely	NA	NA	white	1	Unlikely	NA	NA	white
1812-07-11	-31948	NA	NA	NA	NA	NA	NA	Unlikely	NA	NA	NA	NA	NA	NA	NA	NA	NA	0.6	2	NA	NA	NA	Unlikely	NA	NA	white	1	Unlikely	NA	NA	white
1812-07-12	-31947	NA	NA	NA	NA	NA	NA	Unlikely	NA	NA	NA	NA	NA	NA	NA	NA	NA	0.6	2	NA	NA	NA	Unlikely	NA	NA	white	1	Unlikely	NA	NA	white
1812-07-13	-31946	NA	NA	NA	NA	NA	NA	Unlikely	NA	NA	NA	NA	NA	NA	NA	NA	NA	0.6	2	NA	NA	NA	Unlikely	NA	NA	white	1	Unlikely	NA	NA	white
1812-07-14	-31945	NA	NA	NA	NA	NA	NA	Unlikely	NA	NA	NA	NA	NA	NA	NA	NA	NA	0.6	2	NA	NA	NA	Unlikely	NA	NA	white	1	Unlikely	NA	NA	white
1812-07-15	-31944	NA	NA	NA	NA	NA	NA	Unlikely	NA	NA	NA	NA	NA	NA	NA	NA	NA	0.6	2	NA	NA	NA	Unlikely	NA	NA	white	1	Unlikely	NA	NA	white
1812-07-16	-31943	NA	NA	NA	NA	NA	NA	Unlikely	NA	NA	NA	NA	NA	NA	NA	NA	NA	0.6	2	NA	NA	NA	Unlikely	NA	NA	white	1	Unlikely	NA	NA	white
1812-07-17	-31942	NA	NA	NA	NA	NA	NA	Unlikely	NA	NA	NA	NA	NA	NA	NA	NA	NA	0.6	2	NA	NA	NA	Unlikely	NA	NA	white	1	Unlikely	NA	NA	white
1812-07-18	-31941	NA	NA	NA	NA	NA	NA	Unlikely	NA	NA	NA	NA	NA	NA	NA	NA	NA	0.6	2	NA	NA	NA	Unlikely	NA	NA	white	1	Unlikely	NA	NA	white
1812-07-19	-31940	NA	NA	NA	NA	NA	NA	Unlikely	NA	NA	NA	NA	NA	NA	NA	NA	NA	0.6	2	NA	NA	NA	Unlikely	NA	NA	white	1	Unlikely	NA	NA	white
1812-07-20	-31939	NA	NA	NA	NA	NA	NA	Unlikely	NA	NA	NA	NA	NA	NA	NA	NA	NA	0.6	2	NA	NA	NA	Unlikely	NA	NA	white	1	Unlikely	NA	NA	white
1812-07-21	-31938	NA	NA	NA	NA	NA	NA	Unlikely	NA	NA	NA	NA	NA	NA	NA	NA	NA	0.6	2	NA	NA	NA	Unlikely	NA	NA	white	1	Unlikely	NA	NA	white
1812-07-22	-31937	NA	NA	NA	NA	NA	NA	Unlikely	NA	NA	NA	NA	NA	NA	NA	NA	NA	0.6	2	NA	NA	NA	Unlikely	NA	NA	white	1	Unlikely	NA	NA	white
1812-07-23	-31936	NA	NA	NA	NA	NA	NA	Unlikely	NA	NA	NA	NA	NA	NA	NA	NA	NA	0.6	2	NA	NA	NA	Unlikely	NA	NA	white	1	Unlikely	NA	NA	white
1812-07-24	-31935	NA	NA	NA	NA	NA	NA	Unlikely	NA	NA	NA	NA	NA	NA	NA	NA	NA	0.6	2	NA	NA	NA	Unlikely	NA	NA	white	1	Unlikely	NA	NA	white
1812-07-25	-31934	NA	NA	NA	NA	NA	NA	Unlikely	NA	NA	NA	NA	NA	NA	NA	NA	NA	0.6	2	NA	NA	NA	Unlikely	NA	NA	white	1	Unlikely	NA	NA	white
1812-07-26	-31933	NA	NA	NA	NA	NA	NA	Unlikely	NA	NA	NA	NA	NA	NA	NA	NA	NA	0.6	2	NA	NA	NA	Unlikely	NA	NA	white	1	Unlikely	NA	NA	white
1812-07-27	-31932	NA	NA	NA	NA	NA	NA	Unlikely	NA	NA	NA	NA	NA	NA	NA	NA	NA	0.6	2	NA	NA	NA	Unlikely	NA	NA	white	1	Unlikely	NA	NA	white
1812-07-28	-31931	NA	NA	NA	NA	NA	NA	Unlikely	NA	NA	NA	NA	NA	NA	NA	NA	NA	0.6	2	NA	NA	NA	Unlikely	NA	NA	white	1	Unlikely	NA	NA	white
1812-07-29	-31930	NA	NA	NA	NA	NA	NA	Unlikely	NA	NA	NA	NA	NA	NA	NA	NA	NA	0.6	2	NA	NA	NA	Unlikely	NA	NA	white	1	Unlikely	NA	NA	white
1812-07-30	-31929	NA	NA	NA	NA	NA	NA	Unlikely	NA	NA	NA	NA	NA	NA	NA	NA	NA	0.6	2	NA	NA	NA	Unlikely	NA	NA	white	1	Unlikely	NA	NA	white
1812-07-31	-31928	NA	NA	NA	NA	NA	NA	Unlikely	NA	NA	NA	NA	NA	NA	NA	NA	NA	0.6	2	-0.512325	-0.281855	-0.188774	Unlikely	NA	NA	white	1	Unlikely	NA	NA	white
1812-08-01	-31927	NA	NA	NA	NA	NA	NA	Unlikely	NA	NA	NA	NA	NA	NA	NA	NA	NA	0.6	2	NA	NA	NA	Unlikely	NA	NA	white	1	Unlikely	NA	NA	white
1812-08-02	-31926	NA	NA	NA	NA	NA	NA	Unlikely	NA	NA	NA	NA	NA	NA	NA	NA	NA	0.6	2	NA	NA	NA	Unlikely	NA	NA	white	1	Unlikely	NA	NA	white
1812-08-03	-31925	NA	NA	NA	NA	NA	NA	Unlikely	NA	NA	NA	NA	NA	NA	NA	NA	NA	0.6	2	NA	NA	NA	Unlikely	NA	NA	white	1	Unlikely	NA	NA	white
1812-08-04	-31924	NA	NA	NA	NA	NA	NA	Unlikely	NA	NA	NA	NA	NA	NA	NA	NA	NA	0.6	2	NA	NA	NA	Unlikely	NA	NA	white	1	Unlikely	NA	NA	white
1812-08-05	-31923	NA	NA	NA	NA	NA	NA	Unlikely	NA	NA	NA	NA	NA	NA	NA	NA	NA	0.6	2	NA	NA	NA	Unlikely	NA	NA	white	1	Unlikely	NA	NA	white
1812-08-06	-31922	NA	NA	NA	NA	NA	NA	Unlikely	NA	NA	NA	NA	NA	NA	NA	NA	NA	0.6	2	NA	NA	NA	Unlikely	NA	NA	white	1	Unlikely	NA	NA	white
1812-08-07	-31921	NA	NA	NA	NA	NA	NA	Unlikely	NA	NA	NA	NA	NA	NA	NA	NA	NA	0.6	2	NA	NA	NA	Unlikely	NA	NA	white	1	Unlikely	NA	NA	white
1812-08-08	-31920	NA	NA	NA	NA	NA	NA	Unlikely	NA	NA	NA	NA	NA	NA	NA	NA	NA	0.6	2	NA	NA	NA	Unlikely	NA	NA	white	1	Unlikely	NA	NA	white
1812-08-09	-31919	46	0.0056537	0.0197282	0.0356	0.01	0.0116586	Unlikely	white	NA	NA	NA	1812-08-09	NA	NA	NA	NA	0.6	2	NA	NA	NA	Unlikely	NA	NA	white	1	Unlikely	NA	NA	white
1812-08-10	-31918	NA	NA	NA	NA	NA	NA	Unlikely	NA	NA	NA	NA	NA	NA	NA	NA	NA	0.6	2	NA	NA	NA	Unlikely	NA	NA	white	1	Unlikely	NA	NA	white
1812-08-11	-31917	NA	NA	NA	NA	NA	NA	Unlikely	NA	NA	NA	NA	NA	NA	NA	NA	NA	0.6	2	NA	NA	NA	Unlikely	NA	NA	white	1	Unlikely	NA	NA	white
1812-08-12	-31916	NA	NA	NA	NA	NA	NA	Unlikely	NA	NA	NA	NA	NA	NA	NA	NA	NA	0.6	2	NA	NA	NA	Unlikely	NA	NA	white	1	Unlikely	NA	NA	white
1812-08-13	-31915	NA	NA	NA	NA	NA	NA	Unlikely	NA	NA	NA	NA	NA	NA	NA	NA	NA	0.6	2	NA	NA	NA	Unlikely	NA	NA	white	1	Unlikely	NA	NA	white
1812-08-14	-31914	NA	NA	NA	NA	NA	NA	Unlikely	NA	NA	NA	NA	NA	NA	NA	NA	NA	0.6	2	NA	NA	NA	Unlikely	NA	NA	white	1	Unlikely	NA	NA	white
1812-08-15	-31913	NA	NA	NA	NA	NA	NA	Unlikely	NA	NA	NA	NA	NA	NA	NA	NA	NA	0.6	2	NA	NA	NA	Unlikely	NA	NA	white	1	Unlikely	NA	NA	white
1812-08-16	-31912	NA	NA	NA	NA	NA	NA	Unlikely	NA	NA	NA	NA	NA	NA	NA	NA	NA	0.6	2	NA	NA	NA	Unlikely	NA	NA	white	1	Unlikely	NA	NA	white
1812-08-17	-31911	NA	NA	NA	NA	NA	NA	Unlikely	NA	NA	NA	NA	NA	NA	NA	NA	NA	0.6	2	NA	NA	NA	Unlikely	NA	NA	white	1	Unlikely	NA	NA	white
1812-08-18	-31910	NA	NA	NA	NA	NA	NA	Unlikely	NA	NA	NA	NA	NA	NA	NA	NA	NA	0.6	2	NA	NA	NA	Unlikely	NA	NA	white	1	Unlikely	NA	NA	white
1812-08-19	-31909	NA	NA	NA	NA	NA	NA	Unlikely	NA	NA	NA	NA	NA	NA	NA	NA	NA	0.6	2	NA	NA	NA	Unlikely	NA	NA	white	1	Unlikely	NA	NA	white
1812-08-20	-31908	NA	NA	NA	NA	NA	NA	Unlikely	NA	NA	NA	NA	NA	NA	NA	NA	NA	0.6	2	NA	NA	NA	Unlikely	NA	NA	white	1	Unlikely	NA	NA	white
1812-08-21	-31907	NA	NA	NA	NA	NA	NA	Unlikely	NA	NA	NA	NA	NA	NA	NA	NA	NA	0.6	2	NA	NA	NA	Unlikely	NA	NA	white	1	Unlikely	NA	NA	white
1812-08-22	-31906	NA	NA	NA	NA	NA	NA	Unlikely	NA	NA	NA	NA	NA	NA	NA	NA	0.75	0.6	2	NA	NA	NA	Unlikely	NA	NA	white	1	Unlikely	NA	NA	white
1812-08-23	-31905	NA	NA	NA	NA	NA	NA	Unlikely	NA	NA	NA	NA	NA	NA	NA	NA	NA	0.6	2	NA	NA	NA	Unlikely	NA	NA	white	1	Unlikely	NA	NA	white
1812-08-24	-31904	NA	NA	NA	NA	NA	NA	Unlikely	NA	NA	NA	NA	NA	NA	NA	NA	NA	0.6	2	NA	NA	NA	Unlikely	NA	NA	white	1	Unlikely	NA	NA	white
1812-08-25	-31903	NA	NA	NA	NA	NA	NA	Unlikely	NA	NA	NA	NA	NA	NA	NA	NA	NA	0.6	2	NA	NA	NA	Unlikely	NA	NA	white	1	Unlikely	NA	NA	white
1812-08-26	-31902	NA	NA	NA	NA	NA	NA	Unlikely	NA	NA	NA	NA	NA	NA	NA	NA	NA	0.6	2	NA	NA	NA	Unlikely	NA	NA	white	1	Unlikely	NA	NA	white
1812-08-27	-31901	NA	NA	NA	NA	NA	NA	Unlikely	NA	NA	NA	NA	NA	NA	NA	NA	NA	0.6	2	NA	NA	NA	Unlikely	NA	NA	white	1	Unlikely	NA	NA	white
1812-08-28	-31900	NA	NA	NA	NA	NA	NA	Unlikely	NA	NA	NA	NA	NA	NA	NA	NA	NA	0.6	2	NA	NA	NA	Unlikely	NA	NA	white	1	Unlikely	NA	NA	white
1812-08-29	-31899	NA	NA	NA	NA	NA	NA	Unlikely	NA	NA	NA	NA	NA	NA	NA	NA	NA	0.6	2	NA	NA	NA	Unlikely	NA	NA	white	1	Unlikely	NA	NA	white
1812-08-30	-31898	NA	NA	NA	NA	NA	NA	Unlikely	NA	NA	NA	NA	NA	NA	NA	NA	NA	0.6	2	NA	NA	NA	Unlikely	NA	NA	white	1	Unlikely	NA	NA	white
1812-08-31	-31897	NA	NA	NA	NA	NA	NA	Unlikely	NA	NA	NA	NA	NA	NA	NA	NA	NA	0.6	2	NA	NA	NA	Unlikely	NA	NA	white	1	Unlikely	NA	NA	white
1812-09-01	-31896	NA	NA	NA	NA	NA	NA	Unlikely	NA	NA	NA	NA	NA	NA	NA	NA	NA	0.6	2	NA	NA	NA	Unlikely	NA	NA	white	1	Unlikely	NA	NA	white
1812-09-02	-31895	NA	NA	NA	NA	NA	NA	Unlikely	NA	NA	NA	NA	NA	NA	NA	NA	NA	0.6	2	NA	NA	NA	Unlikely	NA	NA	white	1	Unlikely	NA	NA	white
1812-09-03	-31894	NA	NA	NA	NA	NA	NA	Unlikely	NA	NA	NA	NA	NA	NA	NA	NA	NA	0.6	2	NA	NA	NA	Unlikely	NA	NA	white	1	Unlikely	NA	NA	white
1812-09-04	-31893	NA	NA	NA	NA	NA	NA	Unlikely	NA	NA	NA	NA	NA	NA	NA	NA	NA	0.6	2	NA	NA	NA	Unlikely	NA	NA	white	1	Unlikely	NA	NA	white
1812-09-05	-31892	NA	NA	NA	NA	NA	NA	Unlikely	NA	NA	NA	NA	NA	NA	NA	NA	NA	0.6	2	NA	NA	NA	Unlikely	NA	NA	white	1	Unlikely	NA	NA	white
1812-09-06	-31891	NA	NA	NA	NA	NA	NA	Unlikely	NA	NA	NA	NA	NA	NA	NA	NA	NA	0.6	2	NA	NA	NA	Unlikely	NA	NA	white	1	Unlikely	NA	NA	white
1812-09-07	-31890	NA	NA	NA	NA	NA	NA	Unlikely	NA	NA	NA	NA	NA	NA	NA	NA	NA	0.6	2	NA	NA	NA	Unlikely	NA	NA	white	1	Unlikely	NA	NA	white
1812-09-08	-31889	NA	NA	NA	NA	NA	NA	Unlikely	NA	NA	NA	NA	NA	NA	NA	NA	NA	0.6	2	NA	NA	NA	Unlikely	NA	NA	white	1	Unlikely	NA	NA	white
1812-09-09	-31888	45	0.00593661	0.0211897	0.0387	0.0109	0.012187	Unlikely	white	NA	NA	NA	1812-09-09	NA	NA	NA	NA	0.6	2	NA	NA	NA	Unlikely	NA	NA	white	1	Unlikely	NA	NA	white
1812-09-10	-31887	NA	NA	NA	NA	NA	NA	Unlikely	NA	NA	NA	NA	NA	NA	NA	NA	NA	0.6	2	NA	NA	NA	Unlikely	NA	NA	white	1	Unlikely	NA	NA	white
1812-09-11	-31886	NA	NA	NA	NA	NA	NA	Unlikely	NA	NA	NA	NA	NA	NA	NA	NA	NA	0.6	2	NA	NA	NA	Unlikely	NA	NA	white	1	Unlikely	NA	NA	white
1812-09-12	-31885	NA	NA	NA	NA	NA	NA	Unlikely	NA	NA	NA	NA	NA	NA	NA	NA	NA	0.6	2	NA	NA	NA	Unlikely	NA	NA	white	1	Unlikely	NA	NA	white
1812-09-13	-31884	NA	NA	NA	NA	NA	NA	Unlikely	NA	NA	NA	NA	NA	NA	NA	NA	NA	0.6	2	NA	NA	NA	Unlikely	NA	NA	white	1	Unlikely	NA	NA	white
1812-09-14	-31883	NA	NA	NA	NA	NA	NA	Unlikely	NA	NA	NA	NA	NA	NA	NA	NA	NA	0.6	2	NA	NA	NA	Unlikely	NA	NA	white	1	Unlikely	NA	NA	white
1812-09-15	-31882	NA	NA	NA	NA	NA	NA	Unlikely	NA	NA	NA	NA	NA	NA	NA	NA	NA	0.6	2	NA	NA	NA	Unlikely	NA	NA	white	1	Unlikely	NA	NA	white
1812-09-16	-31881	NA	NA	NA	NA	NA	NA	Unlikely	NA	NA	NA	NA	NA	NA	NA	NA	NA	0.6	2	NA	NA	NA	Unlikely	NA	NA	white	1	Unlikely	NA	NA	white
1812-09-17	-31880	NA	NA	NA	NA	NA	NA	Unlikely	NA	NA	NA	NA	NA	NA	NA	NA	NA	0.6	2	NA	NA	NA	Unlikely	NA	NA	white	1	Unlikely	NA	NA	white
1812-09-18	-31879	NA	NA	NA	NA	NA	NA	Unlikely	NA	NA	NA	NA	NA	NA	NA	NA	NA	0.6	2	NA	NA	NA	Unlikely	NA	NA	white	1	Unlikely	NA	NA	white
1812-09-19	-31878	NA	NA	NA	NA	NA	NA	Unlikely	NA	NA	NA	NA	NA	NA	NA	NA	NA	0.6	2	NA	NA	NA	Unlikely	NA	NA	white	1	Unlikely	NA	NA	white
1812-09-20	-31877	NA	NA	NA	NA	NA	NA	Unlikely	NA	NA	NA	NA	NA	NA	NA	NA	NA	0.6	2	NA	NA	NA	Unlikely	NA	NA	white	1	Unlikely	NA	NA	white
1812-09-21	-31876	NA	NA	NA	NA	NA	NA	Unlikely	NA	NA	NA	NA	NA	NA	NA	NA	NA	0.6	2	NA	NA	NA	Unlikely	NA	NA	white	1	Unlikely	NA	NA	white
1812-09-22	-31875	NA	NA	NA	NA	NA	NA	Unlikely	NA	NA	NA	NA	NA	NA	NA	NA	NA	0.6	2	NA	NA	NA	Unlikely	NA	NA	white	1	Unlikely	NA	NA	white
1812-09-23	-31874	NA	NA	NA	NA	NA	NA	Unlikely	NA	NA	NA	NA	NA	NA	NA	NA	NA	0.6	2	NA	NA	NA	Unlikely	NA	NA	white	1	Unlikely	NA	NA	white
1812-09-24	-31873	NA	NA	NA	NA	NA	NA	Unlikely	NA	NA	NA	NA	NA	NA	NA	NA	NA	0.6	2	NA	NA	NA	Unlikely	NA	NA	white	1	Unlikely	NA	NA	white
1812-09-25	-31872	NA	NA	NA	NA	NA	NA	Unlikely	NA	NA	NA	NA	NA	NA	NA	NA	NA	0.6	2	NA	NA	NA	Unlikely	NA	NA	white	1	Unlikely	NA	NA	white
1812-09-26	-31871	NA	NA	NA	NA	NA	NA	Unlikely	NA	NA	NA	NA	NA	NA	NA	NA	NA	0.6	2	NA	NA	NA	Unlikely	NA	NA	white	1	Unlikely	NA	NA	white
1812-09-27	-31870	NA	NA	NA	NA	NA	NA	Unlikely	NA	NA	NA	NA	NA	NA	NA	NA	NA	0.6	2	NA	NA	NA	Unlikely	NA	NA	white	1	Unlikely	NA	NA	white
1812-09-28	-31869	NA	NA	NA	NA	NA	NA	Unlikely	NA	NA	NA	NA	NA	NA	NA	NA	NA	0.6	2	NA	NA	NA	Unlikely	NA	NA	white	1	Unlikely	NA	NA	white
1812-09-29	-31868	NA	NA	NA	NA	NA	NA	Unlikely	NA	NA	NA	NA	NA	NA	NA	NA	NA	0.6	2	NA	NA	NA	Unlikely	NA	NA	white	1	Unlikely	NA	NA	white
1812-09-30	-31867	NA	NA	NA	NA	NA	NA	Unlikely	NA	NA	NA	NA	NA	NA	NA	NA	NA	0.6	2	NA	NA	NA	Unlikely	NA	NA	white	1	Unlikely	NA	NA	white
1812-10-01	-31866	NA	NA	NA	NA	NA	NA	Unlikely	NA	NA	NA	NA	NA	NA	NA	NA	NA	0.6	2	NA	NA	NA	Unlikely	NA	NA	white	1	Unlikely	NA	NA	white
1812-10-02	-31865	NA	NA	NA	NA	NA	NA	Unlikely	NA	NA	NA	NA	NA	NA	NA	NA	NA	0.6	2	NA	NA	NA	Unlikely	NA	NA	white	1	Unlikely	NA	NA	white
1812-10-03	-31864	NA	NA	NA	NA	NA	NA	Unlikely	NA	NA	NA	NA	NA	NA	NA	NA	NA	0.6	2	NA	NA	NA	Unlikely	NA	NA	white	1	Unlikely	NA	NA	white
1812-10-04	-31863	NA	NA	NA	NA	NA	NA	Unlikely	NA	NA	NA	NA	NA	NA	NA	NA	NA	0.6	2	NA	NA	NA	Unlikely	NA	NA	white	1	Unlikely	NA	NA	white
1812-10-05	-31862	NA	NA	NA	NA	NA	NA	Unlikely	NA	NA	NA	NA	NA	NA	NA	NA	NA	0.6	2	NA	NA	NA	Unlikely	NA	NA	white	1	Unlikely	NA	NA	white
1812-10-06	-31861	NA	NA	NA	NA	NA	NA	Unlikely	NA	NA	NA	NA	NA	NA	NA	NA	NA	0.6	2	NA	NA	NA	Unlikely	NA	NA	white	1	Unlikely	NA	NA	white
1812-10-07	-31860	NA	NA	NA	NA	NA	NA	Unlikely	NA	NA	NA	NA	NA	NA	NA	NA	NA	0.6	2	NA	NA	NA	Unlikely	NA	NA	white	1	Unlikely	NA	NA	white
1812-10-08	-31859	NA	NA	NA	NA	NA	NA	Unlikely	NA	NA	NA	NA	NA	NA	NA	NA	NA	0.6	2	NA	NA	NA	Unlikely	NA	NA	white	1	Unlikely	NA	NA	white
1812-10-09	-31858	44	0.00625886	0.0227931	0.042	0.0117	0.0129093	Unlikely	white	NA	NA	NA	1812-10-09	NA	NA	NA	NA	0.6	2	NA	NA	NA	Unlikely	NA	NA	white	1	Unlikely	NA	NA	white
1812-10-10	-31857	NA	NA	NA	NA	NA	NA	Unlikely	NA	NA	NA	NA	NA	NA	NA	NA	NA	0.6	2	NA	NA	NA	Unlikely	NA	NA	white	1	Unlikely	NA	NA	white
1812-10-11	-31856	NA	NA	NA	NA	NA	NA	Unlikely	NA	NA	NA	NA	NA	NA	NA	NA	NA	0.6	2	NA	NA	NA	Unlikely	NA	NA	white	1	Unlikely	NA	NA	white
1812-10-12	-31855	NA	NA	NA	NA	NA	NA	Unlikely	NA	NA	NA	NA	NA	NA	NA	NA	NA	0.6	2	NA	NA	NA	Unlikely	NA	NA	white	1	Unlikely	NA	NA	white
1812-10-13	-31854	NA	NA	NA	NA	NA	NA	Unlikely	NA	NA	NA	NA	NA	NA	NA	NA	NA	0.6	2	NA	NA	NA	Unlikely	NA	NA	white	1	Unlikely	NA	NA	white
1812-10-14	-31853	NA	NA	NA	NA	NA	NA	Unlikely	NA	NA	NA	NA	NA	NA	NA	NA	NA	0.6	2	NA	NA	NA	Unlikely	NA	NA	white	1	Unlikely	NA	NA	white
1812-10-15	-31852	NA	NA	NA	NA	NA	NA	Unlikely	NA	NA	NA	NA	NA	NA	NA	NA	NA	0.6	2	NA	NA	NA	Unlikely	NA	NA	white	1	Unlikely	NA	NA	white
1812-10-16	-31851	NA	NA	NA	NA	NA	NA	Unlikely	NA	NA	NA	NA	NA	NA	NA	NA	NA	0.6	2	NA	NA	NA	Unlikely	NA	NA	white	1	Unlikely	NA	NA	white
1812-10-17	-31850	NA	NA	NA	NA	NA	NA	Unlikely	NA	NA	NA	NA	NA	NA	NA	NA	NA	0.6	2	NA	NA	NA	Unlikely	NA	NA	white	1	Unlikely	NA	NA	white
1812-10-18	-31849	NA	NA	NA	NA	NA	NA	Unlikely	NA	NA	NA	NA	NA	NA	NA	NA	NA	0.6	2	NA	NA	NA	Unlikely	NA	NA	white	1	Unlikely	NA	NA	white
1812-10-19	-31848	NA	NA	NA	NA	NA	NA	Unlikely	NA	NA	NA	NA	NA	NA	NA	NA	NA	0.6	2	NA	NA	NA	Unlikely	NA	NA	white	1	Unlikely	NA	NA	white
1812-10-20	-31847	NA	NA	NA	NA	NA	NA	Unlikely	NA	NA	NA	NA	NA	NA	NA	NA	NA	0.6	2	NA	NA	NA	Unlikely	NA	NA	white	1	Unlikely	NA	NA	white
1812-10-21	-31846	NA	NA	NA	NA	NA	NA	Unlikely	NA	NA	NA	NA	NA	NA	NA	NA	NA	0.6	2	NA	NA	NA	Unlikely	NA	NA	white	1	Unlikely	NA	NA	white
1812-10-22	-31845	NA	NA	NA	NA	NA	NA	Unlikely	NA	NA	NA	NA	NA	NA	NA	NA	NA	0.6	2	NA	NA	NA	Unlikely	NA	NA	white	1	Unlikely	NA	NA	white
1812-10-23	-31844	NA	NA	NA	NA	NA	NA	Unlikely	NA	NA	NA	NA	NA	NA	NA	NA	NA	0.6	2	NA	NA	NA	Unlikely	NA	NA	white	1	Unlikely	NA	NA	white
1812-10-24	-31843	NA	NA	NA	NA	NA	NA	Unlikely	NA	NA	NA	NA	NA	NA	NA	NA	NA	0.6	2	NA	NA	NA	Unlikely	NA	NA	white	1	Unlikely	NA	NA	white
1812-10-25	-31842	NA	NA	NA	NA	NA	NA	Unlikely	NA	NA	NA	NA	NA	NA	NA	NA	NA	0.6	2	NA	NA	NA	Unlikely	NA	NA	white	1	Unlikely	NA	NA	white
1812-10-26	-31841	NA	NA	NA	NA	NA	NA	Unlikely	NA	NA	NA	NA	NA	NA	NA	NA	NA	0.6	2	NA	NA	NA	Unlikely	NA	NA	white	1	Unlikely	NA	NA	white
1812-10-27	-31840	NA	NA	NA	NA	NA	NA	Unlikely	NA	NA	NA	NA	NA	NA	NA	NA	NA	0.6	2	NA	NA	NA	Unlikely	NA	NA	white	1	Unlikely	NA	NA	white
1812-10-28	-31839	NA	NA	NA	NA	NA	NA	Unlikely	NA	NA	NA	NA	NA	NA	NA	NA	NA	0.6	2	NA	NA	NA	Unlikely	NA	NA	white	1	Unlikely	NA	NA	white
1812-10-29	-31838	NA	NA	NA	NA	NA	NA	Unlikely	NA	NA	NA	NA	NA	NA	NA	NA	NA	0.6	2	NA	NA	NA	Unlikely	NA	NA	white	1	Unlikely	NA	NA	white
1812-10-30	-31837	NA	NA	NA	NA	NA	NA	Unlikely	NA	NA	NA	NA	NA	NA	NA	NA	NA	0.6	2	NA	NA	NA	Unlikely	NA	NA	white	1	Unlikely	NA	NA	white
1812-10-31	-31836	NA	NA	NA	NA	NA	NA	Unlikely	NA	NA	NA	NA	NA	NA	NA	NA	NA	0.6	2	NA	NA	NA	Unlikely	NA	NA	white	1	Unlikely	NA	NA	white
1812-11-01	-31835	NA	NA	NA	NA	NA	NA	Unlikely	NA	NA	NA	NA	NA	NA	NA	NA	NA	0.6	2	NA	NA	NA	Unlikely	NA	NA	white	1	Unlikely	NA	NA	white
1812-11-02	-31834	NA	NA	NA	NA	NA	NA	Unlikely	NA	NA	NA	NA	NA	NA	NA	NA	NA	0.6	2	NA	NA	NA	Unlikely	NA	NA	white	1	Unlikely	NA	NA	white
1812-11-03	-31833	NA	NA	NA	NA	NA	NA	Unlikely	NA	NA	NA	NA	NA	NA	NA	NA	NA	0.6	2	NA	NA	NA	Unlikely	NA	NA	white	1	Unlikely	NA	NA	white
1812-11-04	-31832	NA	NA	NA	NA	NA	NA	Unlikely	NA	NA	NA	NA	NA	NA	NA	NA	NA	0.6	2	NA	NA	NA	Unlikely	NA	NA	white	1	Unlikely	NA	NA	white
1812-11-05	-31831	NA	NA	NA	NA	NA	NA	Unlikely	NA	NA	NA	NA	NA	NA	NA	NA	NA	0.6	2	NA	NA	NA	Unlikely	NA	NA	white	1	Unlikely	NA	NA	white
1812-11-06	-31830	NA	NA	NA	NA	NA	NA	Unlikely	NA	NA	NA	NA	NA	NA	NA	NA	NA	0.6	2	NA	NA	NA	Unlikely	NA	NA	white	1	Unlikely	NA	NA	white
1812-11-07	-31829	NA	NA	NA	NA	NA	NA	Unlikely	NA	NA	NA	NA	NA	NA	NA	NA	NA	0.6	2	NA	NA	NA	Unlikely	NA	NA	white	1	Unlikely	NA	NA	white
1812-11-08	-31828	NA	NA	NA	NA	NA	NA	Unlikely	NA	NA	NA	NA	NA	NA	NA	NA	NA	0.6	2	NA	NA	NA	Unlikely	NA	NA	white	1	Unlikely	NA	NA	white
1812-11-09	-31827	43	0.00675639	0.024552	0.0457	0.012	0.0140669	Unlikely	white	NA	NA	NA	1812-11-09	NA	NA	NA	NA	0.6	2	NA	NA	NA	Unlikely	NA	NA	white	1	Unlikely	NA	NA	white
1812-11-10	-31826	NA	NA	NA	NA	NA	NA	Unlikely	NA	NA	NA	NA	NA	NA	NA	NA	NA	0.6	2	NA	NA	NA	Unlikely	NA	NA	white	1	Unlikely	NA	NA	white
1812-11-11	-31825	NA	NA	NA	NA	NA	NA	Unlikely	NA	NA	NA	NA	NA	NA	NA	NA	NA	0.6	2	NA	NA	NA	Unlikely	NA	NA	white	1	Unlikely	NA	NA	white
1812-11-12	-31824	NA	NA	NA	NA	NA	NA	Unlikely	NA	NA	NA	NA	NA	NA	NA	NA	NA	0.6	2	NA	NA	NA	Unlikely	NA	NA	white	1	Unlikely	NA	NA	white
1812-11-13	-31823	NA	NA	NA	NA	NA	NA	Unlikely	NA	NA	NA	NA	NA	NA	NA	NA	NA	0.6	2	NA	NA	NA	Unlikely	NA	NA	white	1	Unlikely	NA	NA	white
1812-11-14	-31822	NA	NA	NA	NA	NA	NA	Unlikely	NA	NA	NA	NA	NA	NA	NA	NA	NA	0.6	2	NA	NA	NA	Unlikely	NA	NA	white	1	Unlikely	NA	NA	white
1812-11-15	-31821	NA	NA	NA	NA	NA	NA	Unlikely	NA	NA	NA	NA	NA	NA	NA	NA	NA	0.6	2	NA	NA	NA	Unlikely	NA	NA	white	1	Unlikely	NA	NA	white
1812-11-16	-31820	NA	NA	NA	NA	NA	NA	Unlikely	NA	NA	NA	NA	NA	NA	NA	NA	NA	0.6	2	NA	NA	NA	Unlikely	NA	NA	white	1	Unlikely	NA	NA	white
1812-11-17	-31819	NA	NA	NA	NA	NA	NA	Unlikely	NA	NA	NA	NA	NA	NA	NA	NA	NA	0.6	2	NA	NA	NA	Unlikely	NA	NA	white	1	Unlikely	NA	NA	white
1812-11-18	-31818	NA	NA	NA	NA	NA	NA	Unlikely	NA	NA	NA	NA	NA	NA	NA	NA	NA	0.6	2	NA	NA	NA	Unlikely	NA	NA	white	1	Unlikely	NA	NA	white
1812-11-19	-31817	NA	NA	NA	NA	NA	NA	Unlikely	NA	NA	NA	NA	NA	NA	NA	NA	NA	0.6	2	NA	NA	NA	Unlikely	NA	NA	white	1	Unlikely	NA	NA	white
1812-11-20	-31816	NA	NA	NA	NA	NA	NA	Unlikely	NA	NA	NA	NA	NA	NA	NA	NA	NA	0.6	2	NA	NA	NA	Unlikely	NA	NA	white	1	Unlikely	NA	NA	white
1812-11-21	-31815	NA	NA	NA	NA	NA	NA	Unlikely	NA	NA	NA	NA	NA	NA	NA	NA	NA	0.6	2	NA	NA	NA	Unlikely	NA	NA	white	1	Unlikely	NA	NA	white
1812-11-22	-31814	NA	NA	NA	NA	NA	NA	Unlikely	NA	NA	NA	NA	NA	NA	NA	NA	NA	0.6	2	NA	NA	NA	Unlikely	NA	NA	white	1	Unlikely	NA	NA	white
1812-11-23	-31813	NA	NA	NA	NA	NA	NA	Unlikely	NA	NA	NA	NA	NA	NA	NA	NA	NA	0.6	2	NA	NA	NA	Unlikely	NA	NA	white	1	Unlikely	NA	NA	white
1812-11-24	-31812	NA	NA	NA	NA	NA	NA	Unlikely	NA	NA	NA	NA	NA	NA	NA	NA	NA	0.6	2	NA	NA	NA	Unlikely	NA	NA	white	1	Unlikely	NA	NA	white
1812-11-25	-31811	NA	NA	NA	NA	NA	NA	Unlikely	NA	NA	NA	NA	NA	NA	NA	NA	NA	0.6	2	NA	NA	NA	Unlikely	NA	NA	white	1	Unlikely	NA	NA	white
1812-11-26	-31810	NA	NA	NA	NA	NA	NA	Unlikely	NA	NA	NA	NA	NA	NA	NA	NA	NA	0.6	2	NA	NA	NA	Unlikely	NA	NA	white	1	Unlikely	NA	NA	white
1812-11-27	-31809	NA	NA	NA	NA	NA	NA	Unlikely	NA	NA	NA	NA	NA	NA	NA	NA	NA	0.6	2	NA	NA	NA	Unlikely	NA	NA	white	1	Unlikely	NA	NA	white
1812-11-28	-31808	NA	NA	NA	NA	NA	NA	Unlikely	NA	NA	NA	NA	NA	NA	NA	NA	NA	0.6	2	NA	NA	NA	Unlikely	NA	NA	white	1	Unlikely	NA	NA	white
1812-11-29	-31807	NA	NA	NA	NA	NA	NA	Unlikely	NA	NA	NA	NA	NA	NA	NA	NA	NA	0.6	2	NA	NA	NA	Unlikely	NA	NA	white	1	Unlikely	NA	NA	white
1812-11-30	-31806	NA	NA	NA	NA	NA	NA	Unlikely	NA	NA	NA	NA	NA	NA	NA	NA	NA	0.6	2	NA	NA	NA	Unlikely	NA	NA	white	1	Unlikely	NA	NA	white
1812-12-01	-31805	NA	NA	NA	NA	NA	NA	Unlikely	NA	NA	NA	NA	NA	NA	NA	NA	NA	0.6	2	NA	NA	NA	Unlikely	NA	NA	white	1	Unlikely	NA	NA	white
1812-12-02	-31804	NA	NA	NA	NA	NA	NA	Unlikely	NA	NA	NA	NA	NA	NA	NA	NA	NA	0.6	2	NA	NA	NA	Unlikely	NA	NA	white	1	Unlikely	NA	NA	white
1812-12-03	-31803	NA	NA	NA	NA	NA	NA	Unlikely	NA	NA	NA	NA	NA	NA	NA	NA	NA	0.6	2	NA	NA	NA	Unlikely	NA	NA	white	1	Unlikely	NA	NA	white
1812-12-04	-31802	NA	NA	NA	NA	NA	NA	Unlikely	NA	NA	NA	NA	NA	NA	NA	NA	NA	0.6	2	NA	NA	NA	Unlikely	NA	NA	white	1	Unlikely	NA	NA	white
1812-12-05	-31801	NA	NA	NA	NA	NA	NA	Unlikely	NA	NA	NA	NA	NA	NA	NA	NA	NA	0.6	2	NA	NA	NA	Unlikely	NA	NA	white	1	Unlikely	NA	NA	white
1812-12-06	-31800	NA	NA	NA	NA	NA	NA	Unlikely	NA	NA	NA	NA	NA	NA	NA	NA	NA	0.6	2	NA	NA	NA	Unlikely	NA	NA	white	1	Unlikely	NA	NA	white
1812-12-07	-31799	NA	NA	NA	NA	NA	NA	Unlikely	NA	NA	NA	NA	NA	NA	NA	NA	NA	0.6	2	NA	NA	NA	Unlikely	NA	NA	white	1	Unlikely	NA	NA	white
1812-12-08	-31798	NA	NA	NA	NA	NA	NA	Unlikely	NA	NA	NA	NA	NA	NA	NA	NA	NA	0.6	2	NA	NA	NA	Unlikely	NA	NA	white	1	Unlikely	NA	NA	white
1812-12-09	-31797	42	0.00719989	0.0264781	0.0496	0.016	0.0145456	Unlikely	white	NA	NA	NA	1812-12-09	NA	NA	NA	NA	0.6	2	NA	NA	NA	Unlikely	NA	NA	white	1	Unlikely	NA	NA	white
1812-12-10	-31796	NA	NA	NA	NA	NA	NA	Unlikely	NA	NA	NA	NA	NA	NA	NA	NA	NA	0.6	2	NA	NA	NA	Unlikely	NA	NA	white	1	Unlikely	NA	NA	white
1812-12-11	-31795	NA	NA	NA	NA	NA	NA	Unlikely	NA	NA	NA	NA	NA	NA	NA	NA	NA	0.6	2	NA	NA	NA	Unlikely	NA	NA	white	1	Unlikely	NA	NA	white
1812-12-12	-31794	NA	NA	NA	NA	NA	NA	Unlikely	NA	NA	NA	NA	NA	NA	NA	NA	NA	0.6	2	NA	NA	NA	Unlikely	NA	NA	white	1	Unlikely	NA	NA	white
1812-12-13	-31793	NA	NA	NA	NA	NA	NA	Unlikely	NA	NA	NA	NA	NA	NA	NA	NA	NA	0.6	2	NA	NA	NA	Unlikely	NA	NA	white	1	Unlikely	NA	NA	white
1812-12-14	-31792	NA	NA	NA	NA	NA	NA	Unlikely	NA	NA	NA	NA	NA	NA	NA	NA	NA	0.6	2	NA	NA	NA	Unlikely	NA	NA	white	1	Unlikely	NA	NA	white
1812-12-15	-31791	NA	NA	NA	NA	NA	NA	Unlikely	NA	NA	NA	NA	NA	NA	NA	NA	NA	0.6	2	NA	NA	NA	Unlikely	NA	NA	white	1	Unlikely	NA	NA	white
1812-12-16	-31790	NA	NA	NA	NA	NA	NA	Unlikely	NA	NA	NA	NA	NA	NA	NA	NA	NA	0.6	2	NA	NA	NA	Unlikely	NA	NA	white	1	Unlikely	NA	NA	white
1812-12-17	-31789	NA	NA	NA	NA	NA	NA	Unlikely	NA	NA	NA	NA	NA	NA	NA	NA	NA	0.6	2	NA	NA	NA	Unlikely	NA	NA	white	1	Unlikely	NA	NA	white
1812-12-18	-31788	NA	NA	NA	NA	NA	NA	Unlikely	NA	NA	NA	NA	NA	NA	NA	NA	NA	0.6	2	NA	NA	NA	Unlikely	NA	NA	white	1	Unlikely	NA	NA	white
1812-12-19	-31787	NA	NA	NA	NA	NA	NA	Unlikely	NA	NA	NA	NA	NA	NA	NA	NA	NA	0.6	2	NA	NA	NA	Unlikely	NA	NA	white	1	Unlikely	NA	NA	white
1812-12-20	-31786	NA	NA	NA	NA	NA	NA	Unlikely	NA	NA	NA	NA	NA	NA	NA	NA	NA	0.6	2	NA	NA	NA	Unlikely	NA	NA	white	1	Unlikely	NA	NA	white
1812-12-21	-31785	NA	NA	NA	NA	NA	NA	Unlikely	NA	NA	NA	NA	NA	NA	NA	NA	NA	0.6	2	NA	NA	NA	Unlikely	NA	NA	white	1	Unlikely	NA	NA	white
1812-12-22	-31784	NA	NA	NA	NA	NA	NA	Unlikely	NA	NA	NA	NA	NA	NA	NA	NA	NA	0.6	2	NA	NA	NA	Unlikely	NA	NA	white	1	Unlikely	NA	NA	white
1812-12-23	-31783	NA	NA	NA	NA	NA	NA	Unlikely	NA	NA	NA	NA	NA	NA	NA	NA	NA	0.6	2	NA	NA	NA	Unlikely	NA	NA	white	1	Unlikely	NA	NA	white
1812-12-24	-31782	NA	NA	NA	NA	NA	NA	Unlikely	NA	NA	NA	NA	NA	NA	NA	NA	NA	0.6	2	NA	NA	NA	Unlikely	NA	NA	white	1	Unlikely	NA	NA	white
1812-12-25	-31781	NA	NA	NA	NA	NA	NA	Unlikely	NA	NA	NA	NA	NA	NA	NA	NA	NA	0.6	2	NA	NA	NA	Unlikely	NA	NA	white	1	Unlikely	NA	NA	white
1812-12-26	-31780	NA	NA	NA	NA	NA	NA	Unlikely	NA	NA	NA	NA	NA	NA	NA	NA	NA	0.6	2	NA	NA	NA	Unlikely	NA	NA	white	1	Unlikely	NA	NA	white
1812-12-27	-31779	NA	NA	NA	NA	NA	NA	Unlikely	NA	NA	NA	NA	NA	NA	NA	NA	NA	0.6	2	NA	NA	NA	Unlikely	NA	NA	white	1	Unlikely	NA	NA	white
1812-12-28	-31778	NA	NA	NA	NA	NA	NA	Unlikely	NA	NA	NA	NA	NA	NA	NA	NA	NA	0.6	2	NA	NA	NA	Unlikely	NA	NA	white	1	Unlikely	NA	NA	white
1812-12-29	-31777	NA	NA	NA	NA	NA	NA	Unlikely	NA	NA	NA	NA	NA	NA	NA	NA	NA	0.6	2	NA	NA	NA	Unlikely	NA	NA	white	1	Unlikely	NA	NA	white
1812-12-30	-31776	NA	NA	NA	NA	NA	NA	Unlikely	NA	NA	NA	NA	NA	NA	NA	NA	NA	0.6	2	NA	NA	NA	Unlikely	NA	NA	white	1	Unlikely	NA	NA	white
1812-12-31	-31775	NA	NA	NA	NA	NA	NA	Unlikely	NA	NA	NA	NA	NA	NA	NA	NA	NA	0.6	2	NA	NA	NA	Unlikely	NA	NA	white	1	Unlikely	NA	NA	white
1813-01-01	-31774	NA	NA	NA	NA	NA	NA	Unlikely	NA	NA	NA	NA	NA	NA	NA	NA	NA	0.6	2	NA	NA	NA	Unlikely	NA	NA	white	1	Unlikely	NA	NA	white
1813-01-02	-31773	NA	NA	NA	NA	NA	NA	Unlikely	NA	NA	NA	NA	NA	NA	NA	NA	NA	0.6	2	NA	NA	NA	Unlikely	NA	NA	white	1	Unlikely	NA	NA	white
1813-01-03	-31772	NA	NA	NA	NA	NA	NA	Unlikely	NA	NA	NA	NA	NA	NA	NA	NA	NA	0.6	2	NA	NA	NA	Unlikely	NA	NA	white	1	Unlikely	NA	NA	white
1813-01-04	-31771	NA	NA	NA	NA	NA	NA	Unlikely	NA	NA	NA	NA	NA	NA	NA	NA	NA	0.6	2	NA	NA	NA	Unlikely	NA	NA	white	1	Unlikely	NA	NA	white
1813-01-05	-31770	NA	NA	NA	NA	NA	NA	Unlikely	NA	NA	NA	NA	NA	NA	NA	NA	NA	0.6	2	NA	NA	NA	Unlikely	NA	NA	white	1	Unlikely	NA	NA	white
1813-01-06	-31769	NA	NA	NA	NA	NA	NA	Unlikely	NA	NA	NA	NA	NA	NA	NA	NA	NA	0.6	2	NA	NA	NA	Unlikely	NA	NA	white	1	Unlikely	NA	NA	white
1813-01-07	-31768	NA	NA	NA	NA	NA	NA	Unlikely	NA	NA	NA	NA	NA	NA	NA	NA	NA	0.6	2	NA	NA	NA	Unlikely	NA	NA	white	1	Unlikely	NA	NA	white
1813-01-08	-31767	NA	NA	NA	NA	NA	NA	Unlikely	NA	NA	NA	NA	NA	NA	NA	NA	NA	0.6	2	NA	NA	NA	Unlikely	NA	NA	white	1	Unlikely	NA	NA	white
1813-01-09	-31766	41	0.00768953	0.0285841	0.0539	0.0159	0.0150193	Unlikely	white	NA	NA	NA	1813-01-09	NA	NA	NA	NA	0.6	2	NA	NA	NA	Unlikely	NA	NA	white	1	Unlikely	NA	NA	white
1813-01-10	-31765	NA	NA	NA	NA	NA	NA	Unlikely	NA	NA	NA	NA	NA	NA	NA	NA	NA	0.6	2	NA	NA	NA	Unlikely	NA	NA	white	1	Unlikely	NA	NA	white
1813-01-11	-31764	NA	NA	NA	NA	NA	NA	Unlikely	NA	NA	NA	NA	NA	NA	NA	NA	NA	0.6	2	NA	NA	NA	Unlikely	NA	NA	white	1	Unlikely	NA	NA	white
1813-01-12	-31763	NA	NA	NA	NA	NA	NA	Unlikely	NA	NA	NA	NA	NA	NA	NA	NA	NA	0.6	2	NA	NA	NA	Unlikely	NA	NA	white	1	Unlikely	NA	NA	white
1813-01-13	-31762	NA	NA	NA	NA	NA	NA	Unlikely	NA	NA	NA	NA	NA	NA	NA	NA	NA	0.6	2	NA	NA	NA	Unlikely	NA	NA	white	1	Unlikely	NA	NA	white
1813-01-14	-31761	NA	NA	NA	NA	NA	NA	Unlikely	NA	NA	NA	NA	NA	NA	NA	NA	NA	0.6	2	NA	NA	NA	Unlikely	NA	NA	white	1	Unlikely	NA	NA	white
1813-01-15	-31760	NA	NA	NA	NA	NA	NA	Unlikely	NA	NA	NA	NA	NA	NA	NA	NA	NA	0.6	2	NA	NA	NA	Unlikely	NA	NA	white	1	Unlikely	NA	NA	white
1813-01-16	-31759	NA	NA	NA	NA	NA	NA	Unlikely	NA	NA	NA	NA	NA	NA	NA	NA	NA	0.6	2	NA	NA	NA	Unlikely	NA	NA	white	1	Unlikely	NA	NA	white
1813-01-17	-31758	NA	NA	NA	NA	NA	NA	Unlikely	NA	NA	NA	NA	NA	NA	NA	NA	NA	0.6	2	NA	NA	NA	Unlikely	NA	NA	white	1	Unlikely	NA	NA	white
1813-01-18	-31757	NA	NA	NA	NA	NA	NA	Unlikely	NA	NA	NA	NA	NA	NA	NA	NA	NA	0.6	2	NA	NA	NA	Unlikely	NA	NA	white	1	Unlikely	NA	NA	white
1813-01-19	-31756	NA	NA	NA	NA	NA	NA	Unlikely	NA	NA	NA	NA	NA	NA	NA	NA	NA	0.6	2	NA	NA	NA	Unlikely	NA	NA	white	1	Unlikely	NA	NA	white
1813-01-20	-31755	NA	NA	NA	NA	NA	NA	Unlikely	NA	NA	NA	NA	NA	NA	NA	NA	NA	0.6	2	NA	NA	NA	Unlikely	NA	NA	white	1	Unlikely	NA	NA	white
1813-01-21	-31754	NA	NA	NA	NA	NA	NA	Unlikely	NA	NA	NA	NA	NA	NA	NA	NA	NA	0.6	2	NA	NA	NA	Unlikely	NA	NA	white	1	Unlikely	NA	NA	white
1813-01-22	-31753	NA	NA	NA	NA	NA	NA	Unlikely	NA	NA	NA	NA	NA	NA	NA	NA	NA	0.6	2	NA	NA	NA	Unlikely	NA	NA	white	1	Unlikely	NA	NA	white
1813-01-23	-31752	NA	NA	NA	NA	NA	NA	Unlikely	NA	NA	NA	NA	NA	NA	NA	NA	NA	0.6	2	NA	NA	NA	Unlikely	NA	NA	white	1	Unlikely	NA	NA	white
1813-01-24	-31751	NA	NA	NA	NA	NA	NA	Unlikely	NA	NA	NA	NA	NA	NA	NA	NA	NA	0.6	2	NA	NA	NA	Unlikely	NA	NA	white	1	Unlikely	NA	NA	white
1813-01-25	-31750	NA	NA	NA	NA	NA	NA	Unlikely	NA	NA	NA	NA	NA	NA	NA	NA	NA	0.6	2	NA	NA	NA	Unlikely	NA	NA	white	1	Unlikely	NA	NA	white
1813-01-26	-31749	NA	NA	NA	NA	NA	NA	Unlikely	NA	NA	NA	NA	NA	NA	NA	NA	NA	0.6	2	NA	NA	NA	Unlikely	NA	NA	white	1	Unlikely	NA	NA	white
1813-01-27	-31748	NA	NA	NA	NA	NA	NA	Unlikely	NA	NA	NA	NA	NA	NA	NA	NA	NA	0.6	2	NA	NA	NA	Unlikely	NA	NA	white	1	Unlikely	NA	NA	white
1813-01-28	-31747	NA	NA	NA	NA	NA	NA	Unlikely	NA	NA	NA	NA	NA	NA	NA	NA	NA	0.6	2	NA	NA	NA	Unlikely	NA	NA	white	1	Unlikely	NA	NA	white
1813-01-29	-31746	NA	NA	NA	NA	NA	NA	Unlikely	NA	NA	NA	NA	NA	NA	NA	NA	NA	0.6	2	NA	NA	NA	Unlikely	NA	NA	white	1	Unlikely	NA	NA	white
1813-01-30	-31745	NA	NA	NA	NA	NA	NA	Unlikely	NA	NA	NA	NA	NA	NA	NA	NA	NA	0.6	2	NA	NA	NA	Unlikely	NA	NA	white	1	Unlikely	NA	NA	white
1813-01-31	-31744	NA	NA	NA	NA	NA	NA	Unlikely	NA	NA	NA	NA	NA	NA	NA	NA	NA	0.6	2	NA	NA	NA	Unlikely	NA	NA	white	1	Unlikely	NA	NA	white
1813-02-01	-31743	NA	NA	NA	NA	NA	NA	Unlikely	NA	NA	NA	NA	NA	NA	NA	NA	NA	0.6	2	NA	NA	NA	Unlikely	NA	NA	white	1	Unlikely	NA	NA	white
1813-02-02	-31742	NA	NA	NA	NA	NA	NA	Unlikely	NA	NA	NA	NA	NA	NA	NA	NA	NA	0.6	2	NA	NA	NA	Unlikely	NA	NA	white	1	Unlikely	NA	NA	white
1813-02-03	-31741	NA	NA	NA	NA	NA	NA	Unlikely	NA	NA	NA	NA	NA	NA	NA	NA	NA	0.6	2	NA	NA	NA	Unlikely	NA	NA	white	1	Unlikely	NA	NA	white
1813-02-04	-31740	NA	NA	NA	NA	NA	NA	Unlikely	NA	NA	NA	NA	NA	NA	NA	NA	NA	0.6	2	NA	NA	NA	Unlikely	NA	NA	white	1	Unlikely	NA	NA	white
1813-02-05	-31739	NA	NA	NA	NA	NA	NA	Unlikely	NA	NA	NA	NA	NA	NA	NA	NA	NA	0.6	2	NA	NA	NA	Unlikely	NA	NA	white	1	Unlikely	NA	NA	white
1813-02-06	-31738	NA	NA	NA	NA	NA	NA	Unlikely	NA	NA	NA	NA	NA	NA	NA	NA	NA	0.6	2	NA	NA	NA	Unlikely	NA	NA	white	1	Unlikely	NA	NA	white
1813-02-07	-31737	NA	NA	NA	NA	NA	NA	Unlikely	NA	NA	NA	NA	NA	NA	NA	NA	NA	0.6	2	NA	NA	NA	Unlikely	NA	NA	white	1	Unlikely	NA	NA	white
1813-02-08	-31736	NA	NA	NA	NA	NA	NA	Unlikely	NA	NA	NA	NA	NA	NA	NA	NA	NA	0.6	2	NA	NA	NA	Unlikely	NA	NA	white	1	Unlikely	NA	NA	white
1813-02-09	-31735	40	0.00821788	0.0308872	0.0586	0.0166	0.0158756	Unlikely	white	NA	NA	NA	1813-02-09	NA	NA	NA	NA	0.6	2	NA	NA	NA	Unlikely	NA	NA	white	1	Unlikely	NA	NA	white
1813-02-10	-31734	NA	NA	NA	NA	NA	NA	Unlikely	NA	NA	NA	NA	NA	NA	NA	NA	NA	0.6	2	NA	NA	NA	Unlikely	NA	NA	white	1	Unlikely	NA	NA	white
1813-02-11	-31733	NA	NA	NA	NA	NA	NA	Unlikely	NA	NA	NA	NA	NA	NA	NA	NA	NA	0.6	2	NA	NA	NA	Unlikely	NA	NA	white	1	Unlikely	NA	NA	white
1813-02-12	-31732	NA	NA	NA	NA	NA	NA	Unlikely	NA	NA	NA	NA	NA	NA	NA	NA	NA	0.6	2	NA	NA	NA	Unlikely	NA	NA	white	1	Unlikely	NA	NA	white
1813-02-13	-31731	NA	NA	NA	NA	NA	NA	Unlikely	NA	NA	NA	NA	NA	NA	NA	NA	NA	0.6	2	NA	NA	NA	Unlikely	NA	NA	white	1	Unlikely	NA	NA	white
1813-02-14	-31730	NA	NA	NA	NA	NA	NA	Unlikely	NA	NA	NA	NA	NA	NA	NA	NA	NA	0.6	2	NA	NA	NA	Unlikely	NA	NA	white	1	Unlikely	NA	NA	white
1813-02-15	-31729	NA	NA	NA	NA	NA	NA	Unlikely	NA	NA	NA	NA	NA	NA	NA	NA	NA	0.6	2	NA	NA	NA	Unlikely	NA	NA	white	1	Unlikely	NA	NA	white
1813-02-16	-31728	NA	NA	NA	NA	NA	NA	Unlikely	NA	NA	NA	NA	NA	NA	NA	NA	NA	0.6	2	NA	NA	NA	Unlikely	NA	NA	white	1	Unlikely	NA	NA	white
1813-02-17	-31727	NA	NA	NA	NA	NA	NA	Unlikely	NA	NA	NA	NA	NA	NA	NA	NA	NA	0.6	2	NA	NA	NA	Unlikely	NA	NA	white	1	Unlikely	NA	NA	white
1813-02-18	-31726	NA	NA	NA	NA	NA	NA	Unlikely	NA	NA	NA	NA	NA	NA	NA	NA	NA	0.6	2	NA	NA	NA	Unlikely	NA	NA	white	1	Unlikely	NA	NA	white
1813-02-19	-31725	NA	NA	NA	NA	NA	NA	Unlikely	NA	NA	NA	NA	NA	NA	NA	NA	NA	0.6	2	NA	NA	NA	Unlikely	NA	NA	white	1	Unlikely	NA	NA	white
1813-02-20	-31724	NA	NA	NA	NA	NA	NA	Unlikely	NA	NA	NA	NA	NA	NA	NA	NA	NA	0.6	2	NA	NA	NA	Unlikely	NA	NA	white	1	Unlikely	NA	NA	white
1813-02-21	-31723	NA	NA	NA	NA	NA	NA	Unlikely	NA	NA	NA	NA	NA	NA	NA	NA	NA	0.6	2	NA	NA	NA	Unlikely	NA	NA	white	1	Unlikely	NA	NA	white
1813-02-22	-31722	NA	NA	NA	NA	NA	NA	Unlikely	NA	NA	NA	NA	NA	NA	NA	NA	NA	0.6	2	NA	NA	NA	Unlikely	NA	NA	white	1	Unlikely	NA	NA	white
1813-02-23	-31721	NA	NA	NA	NA	NA	NA	Unlikely	NA	NA	NA	NA	NA	NA	NA	NA	NA	0.6	2	NA	NA	NA	Unlikely	NA	NA	white	1	Unlikely	NA	NA	white
1813-02-24	-31720	NA	NA	NA	NA	NA	NA	Unlikely	NA	NA	NA	NA	NA	NA	NA	NA	NA	0.6	2	NA	NA	NA	Unlikely	NA	NA	white	1	Unlikely	NA	NA	white
1813-02-25	-31719	NA	NA	NA	NA	NA	NA	Unlikely	NA	NA	NA	NA	NA	NA	NA	NA	NA	0.6	2	NA	NA	NA	Unlikely	NA	NA	white	1	Unlikely	NA	NA	white
1813-02-26	-31718	NA	NA	NA	NA	NA	NA	Unlikely	NA	NA	NA	NA	NA	NA	NA	NA	NA	0.6	2	NA	NA	NA	Unlikely	NA	NA	white	1	Unlikely	NA	NA	white
1813-02-27	-31717	NA	NA	NA	NA	NA	NA	Unlikely	NA	NA	NA	NA	NA	NA	NA	NA	NA	0.6	2	NA	NA	NA	Unlikely	NA	NA	white	1	Unlikely	NA	NA	white
1813-02-28	-31716	NA	NA	NA	NA	NA	NA	Unlikely	NA	NA	NA	NA	NA	NA	NA	NA	NA	0.6	2	NA	NA	NA	Unlikely	NA	NA	white	1	Unlikely	NA	NA	white
1813-03-01	-31715	NA	NA	NA	NA	NA	NA	Unlikely	NA	NA	NA	NA	NA	NA	NA	NA	NA	0.6	2	NA	NA	NA	Unlikely	NA	NA	white	1	Unlikely	NA	NA	white
1813-03-02	-31714	NA	NA	NA	NA	NA	NA	Unlikely	NA	NA	NA	NA	NA	NA	NA	NA	NA	0.6	2	NA	NA	NA	Unlikely	NA	NA	white	1	Unlikely	NA	NA	white
1813-03-03	-31713	NA	NA	NA	NA	NA	NA	Unlikely	NA	NA	NA	NA	NA	NA	NA	NA	NA	0.6	2	NA	NA	NA	Unlikely	NA	NA	white	1	Unlikely	NA	NA	white
1813-03-04	-31712	NA	NA	NA	NA	NA	NA	Unlikely	NA	NA	NA	NA	NA	NA	NA	NA	NA	0.6	2	NA	NA	NA	Unlikely	NA	NA	white	1	Unlikely	NA	NA	white
1813-03-05	-31711	NA	NA	NA	NA	NA	NA	Unlikely	NA	NA	NA	NA	NA	NA	NA	NA	NA	0.6	2	NA	NA	NA	Unlikely	NA	NA	white	1	Unlikely	NA	NA	white
1813-03-06	-31710	NA	NA	NA	NA	NA	NA	Unlikely	NA	NA	NA	NA	NA	NA	NA	NA	NA	0.6	2	NA	NA	NA	Unlikely	NA	NA	white	1	Unlikely	NA	NA	white
1813-03-07	-31709	NA	NA	NA	NA	NA	NA	Unlikely	NA	NA	NA	NA	NA	NA	NA	NA	NA	0.6	2	NA	NA	NA	Unlikely	NA	NA	white	1	Unlikely	NA	NA	white
1813-03-08	-31708	NA	NA	NA	NA	NA	NA	Unlikely	NA	NA	NA	NA	NA	NA	NA	NA	NA	0.6	2	NA	NA	NA	Unlikely	NA	NA	white	1	Unlikely	NA	NA	white
1813-03-09	-31707	39	0.00883909	0.0334091	0.0637	0.0161	0.0162619	Unlikely	white	NA	NA	NA	1813-03-09	NA	NA	NA	NA	0.6	2	NA	NA	NA	Unlikely	NA	NA	white	1	Unlikely	NA	NA	white
1813-03-10	-31706	NA	NA	NA	NA	NA	NA	Unlikely	NA	NA	NA	NA	NA	NA	NA	NA	NA	0.6	2	NA	NA	NA	Unlikely	NA	NA	white	1	Unlikely	NA	NA	white
1813-03-11	-31705	NA	NA	NA	NA	NA	NA	Unlikely	NA	NA	NA	NA	NA	NA	NA	NA	NA	0.6	2	NA	NA	NA	Unlikely	NA	NA	white	1	Unlikely	NA	NA	white
1813-03-12	-31704	NA	NA	NA	NA	NA	NA	Unlikely	NA	NA	NA	NA	NA	NA	NA	NA	NA	0.6	2	NA	NA	NA	Unlikely	NA	NA	white	1	Unlikely	NA	NA	white
1813-03-13	-31703	NA	NA	NA	NA	NA	NA	Unlikely	NA	NA	NA	NA	NA	NA	NA	NA	NA	0.6	2	NA	NA	NA	Unlikely	NA	NA	white	1	Unlikely	NA	NA	white
1813-03-14	-31702	NA	NA	NA	NA	NA	NA	Unlikely	NA	NA	NA	NA	NA	NA	NA	NA	NA	0.6	2	NA	NA	NA	Unlikely	NA	NA	white	1	Unlikely	NA	NA	white
1813-03-15	-31701	NA	NA	NA	NA	NA	NA	Unlikely	NA	NA	NA	NA	NA	NA	NA	NA	NA	0.6	2	NA	NA	NA	Unlikely	NA	NA	white	1	Unlikely	NA	NA	white
1813-03-16	-31700	NA	NA	NA	NA	NA	NA	Unlikely	NA	NA	NA	NA	NA	NA	NA	NA	NA	0.6	2	NA	NA	NA	Unlikely	NA	NA	white	1	Unlikely	NA	NA	white
1813-03-17	-31699	NA	NA	NA	NA	NA	NA	Unlikely	NA	NA	NA	NA	NA	NA	NA	NA	NA	0.6	2	NA	NA	NA	Unlikely	NA	NA	white	1	Unlikely	NA	NA	white
1813-03-18	-31698	NA	NA	NA	NA	NA	NA	Unlikely	NA	NA	NA	NA	NA	NA	NA	NA	NA	0.6	2	NA	NA	NA	Unlikely	NA	NA	white	1	Unlikely	NA	NA	white
1813-03-19	-31697	NA	NA	NA	NA	NA	NA	Unlikely	NA	NA	NA	NA	NA	NA	NA	NA	NA	0.6	2	NA	NA	NA	Unlikely	NA	NA	white	1	Unlikely	NA	NA	white
1813-03-20	-31696	NA	NA	NA	NA	NA	NA	Unlikely	NA	NA	NA	NA	NA	NA	NA	NA	NA	0.6	2	NA	NA	NA	Unlikely	NA	NA	white	1	Unlikely	NA	NA	white
1813-03-21	-31695	NA	NA	NA	NA	NA	NA	Unlikely	NA	NA	NA	NA	NA	NA	NA	NA	NA	0.6	2	NA	NA	NA	Unlikely	NA	NA	white	1	Unlikely	NA	NA	white
1813-03-22	-31694	NA	NA	NA	NA	NA	NA	Unlikely	NA	NA	NA	NA	NA	NA	NA	NA	NA	0.6	2	NA	NA	NA	Unlikely	NA	NA	white	1	Unlikely	NA	NA	white
1813-03-23	-31693	NA	NA	NA	NA	NA	NA	Unlikely	NA	NA	NA	NA	NA	NA	NA	NA	NA	0.6	2	NA	NA	NA	Unlikely	NA	NA	white	1	Unlikely	NA	NA	white
1813-03-24	-31692	NA	NA	NA	NA	NA	NA	Unlikely	NA	NA	NA	NA	NA	NA	NA	NA	NA	0.6	2	NA	NA	NA	Unlikely	NA	NA	white	1	Unlikely	NA	NA	white
1813-03-25	-31691	NA	NA	NA	NA	NA	NA	Unlikely	NA	NA	NA	NA	NA	NA	NA	NA	NA	0.6	2	NA	NA	NA	Unlikely	NA	NA	white	1	Unlikely	NA	NA	white
1813-03-26	-31690	NA	NA	NA	NA	NA	NA	Unlikely	NA	NA	NA	NA	NA	NA	NA	NA	NA	0.6	2	NA	NA	NA	Unlikely	NA	NA	white	1	Unlikely	NA	NA	white
1813-03-27	-31689	NA	NA	NA	NA	NA	NA	Unlikely	NA	NA	NA	NA	NA	NA	NA	NA	NA	0.6	2	NA	NA	NA	Unlikely	NA	NA	white	1	Unlikely	NA	NA	white
1813-03-28	-31688	NA	NA	NA	NA	NA	NA	Unlikely	NA	NA	NA	NA	NA	NA	NA	NA	NA	0.6	2	NA	NA	NA	Unlikely	NA	NA	white	1	Unlikely	NA	NA	white
1813-03-29	-31687	NA	NA	NA	NA	NA	NA	Unlikely	NA	NA	NA	NA	NA	NA	NA	NA	NA	0.6	2	NA	NA	NA	Unlikely	NA	NA	white	1	Unlikely	NA	NA	white
1813-03-30	-31686	NA	NA	NA	NA	NA	NA	Unlikely	NA	NA	NA	NA	NA	NA	NA	NA	NA	0.6	2	NA	NA	NA	Unlikely	NA	NA	white	1	Unlikely	NA	NA	white
1813-03-31	-31685	NA	NA	NA	NA	NA	NA	Unlikely	NA	NA	NA	NA	NA	NA	NA	NA	NA	0.6	2	NA	NA	NA	Unlikely	NA	NA	white	1	Unlikely	NA	NA	white
1813-04-01	-31684	NA	NA	NA	NA	NA	NA	Unlikely	NA	NA	NA	NA	NA	NA	NA	NA	NA	0.6	2	NA	NA	NA	Unlikely	NA	NA	white	1	Unlikely	NA	NA	white
1813-04-02	-31683	NA	NA	NA	NA	NA	NA	Unlikely	NA	NA	NA	NA	NA	NA	NA	NA	NA	0.6	2	NA	NA	NA	Unlikely	NA	NA	white	1	Unlikely	NA	NA	white
1813-04-03	-31682	NA	NA	NA	NA	NA	NA	Unlikely	NA	NA	NA	NA	NA	NA	NA	NA	NA	0.6	2	NA	NA	NA	Unlikely	NA	NA	white	1	Unlikely	NA	NA	white
1813-04-04	-31681	NA	NA	NA	NA	NA	NA	Unlikely	NA	NA	NA	NA	NA	NA	NA	NA	NA	0.6	2	NA	NA	NA	Unlikely	NA	NA	white	1	Unlikely	NA	NA	white
1813-04-05	-31680	NA	NA	NA	NA	NA	NA	Unlikely	NA	NA	NA	NA	NA	NA	NA	NA	NA	0.6	2	NA	NA	NA	Unlikely	NA	NA	white	1	Unlikely	NA	NA	white
1813-04-06	-31679	NA	NA	NA	NA	NA	NA	Unlikely	NA	NA	NA	NA	NA	NA	NA	NA	NA	0.6	2	NA	NA	NA	Unlikely	NA	NA	white	1	Unlikely	NA	NA	white
1813-04-07	-31678	NA	NA	NA	NA	NA	NA	Unlikely	NA	NA	NA	NA	NA	NA	NA	NA	NA	0.6	2	NA	NA	NA	Unlikely	NA	NA	white	1	Unlikely	NA	NA	white
1813-04-08	-31677	NA	NA	NA	NA	NA	NA	Unlikely	NA	NA	NA	NA	NA	NA	NA	NA	NA	0.6	2	NA	NA	NA	Unlikely	NA	NA	white	1	Unlikely	NA	NA	white
1813-04-09	-31676	38	0.00935196	0.0361725	0.0692	0.0173	0.0169648	Unlikely	white	NA	NA	NA	1813-04-09	NA	NA	NA	NA	0.6	2	NA	NA	NA	Unlikely	NA	NA	white	1	Unlikely	NA	NA	white
1813-04-10	-31675	NA	NA	NA	NA	NA	NA	Unlikely	NA	NA	NA	NA	NA	NA	NA	NA	NA	0.6	2	NA	NA	NA	Unlikely	NA	NA	white	1	Unlikely	NA	NA	white
1813-04-11	-31674	NA	NA	NA	NA	NA	NA	Unlikely	NA	NA	NA	NA	NA	NA	NA	NA	NA	0.6	2	NA	NA	NA	Unlikely	NA	NA	white	1	Unlikely	NA	NA	white
1813-04-12	-31673	NA	NA	NA	NA	NA	NA	Unlikely	NA	NA	NA	NA	NA	NA	NA	NA	NA	0.6	2	NA	NA	NA	Unlikely	NA	NA	white	1	Unlikely	NA	NA	white
1813-04-13	-31672	NA	NA	NA	NA	NA	NA	Unlikely	NA	NA	NA	NA	NA	NA	NA	NA	NA	0.6	2	NA	NA	NA	Unlikely	NA	NA	white	1	Unlikely	NA	NA	white
1813-04-14	-31671	NA	NA	NA	NA	NA	NA	Unlikely	NA	NA	NA	NA	NA	NA	NA	NA	NA	0.6	2	NA	NA	NA	Unlikely	NA	NA	white	1	Unlikely	NA	NA	white
1813-04-15	-31670	NA	NA	NA	NA	NA	NA	Unlikely	NA	NA	NA	NA	NA	NA	NA	NA	NA	0.6	2	NA	NA	NA	Unlikely	NA	NA	white	1	Unlikely	NA	NA	white
1813-04-16	-31669	NA	NA	NA	NA	NA	NA	Unlikely	NA	NA	NA	NA	NA	NA	NA	NA	NA	0.6	2	NA	NA	NA	Unlikely	NA	NA	white	1	Unlikely	NA	NA	white
1813-04-17	-31668	NA	NA	NA	NA	NA	NA	Unlikely	NA	NA	NA	NA	NA	NA	NA	NA	NA	0.6	2	NA	NA	NA	Unlikely	NA	NA	white	1	Unlikely	NA	NA	white
1813-04-18	-31667	NA	NA	NA	NA	NA	NA	Unlikely	NA	NA	NA	NA	NA	NA	NA	NA	NA	0.6	2	NA	NA	NA	Unlikely	NA	NA	white	1	Unlikely	NA	NA	white
1813-04-19	-31666	NA	NA	NA	NA	NA	NA	Unlikely	NA	NA	NA	NA	NA	NA	NA	NA	NA	0.6	2	NA	NA	NA	Unlikely	NA	NA	white	1	Unlikely	NA	NA	white
1813-04-20	-31665	NA	NA	NA	NA	NA	NA	Unlikely	NA	NA	NA	NA	NA	NA	NA	NA	NA	0.6	2	NA	NA	NA	Unlikely	NA	NA	white	1	Unlikely	NA	NA	white
1813-04-21	-31664	NA	NA	NA	NA	NA	NA	Unlikely	NA	NA	NA	NA	NA	NA	NA	NA	NA	0.6	2	NA	NA	NA	Unlikely	NA	NA	white	1	Unlikely	NA	NA	white
1813-04-22	-31663	NA	NA	NA	NA	NA	NA	Unlikely	NA	NA	NA	NA	NA	NA	NA	NA	NA	0.6	2	NA	NA	NA	Unlikely	NA	NA	white	1	Unlikely	NA	NA	white
1813-04-23	-31662	NA	NA	NA	NA	NA	NA	Unlikely	NA	NA	NA	NA	NA	NA	NA	NA	NA	0.6	2	NA	NA	NA	Unlikely	NA	NA	white	1	Unlikely	NA	NA	white
1813-04-24	-31661	NA	NA	NA	NA	NA	NA	Unlikely	NA	NA	NA	NA	NA	NA	NA	NA	NA	0.6	2	NA	NA	NA	Unlikely	NA	NA	white	1	Unlikely	NA	NA	white
1813-04-25	-31660	NA	NA	NA	NA	NA	NA	Unlikely	NA	NA	NA	NA	NA	NA	NA	NA	NA	0.6	2	NA	NA	NA	Unlikely	NA	NA	white	1	Unlikely	NA	NA	white
1813-04-26	-31659	NA	NA	NA	NA	NA	NA	Unlikely	NA	NA	NA	NA	NA	NA	NA	NA	NA	0.6	2	NA	NA	NA	Unlikely	NA	NA	white	1	Unlikely	NA	NA	white
1813-04-27	-31658	NA	NA	NA	NA	NA	NA	Unlikely	NA	NA	NA	NA	NA	NA	NA	NA	NA	0.6	2	NA	NA	NA	Unlikely	NA	NA	white	1	Unlikely	NA	NA	white
1813-04-28	-31657	NA	NA	NA	NA	NA	NA	Unlikely	NA	NA	NA	NA	NA	NA	NA	NA	NA	0.6	2	NA	NA	NA	Unlikely	NA	NA	white	1	Unlikely	NA	NA	white
1813-04-29	-31656	NA	NA	NA	NA	NA	NA	Unlikely	NA	NA	NA	NA	NA	NA	NA	NA	NA	0.6	2	NA	NA	NA	Unlikely	NA	NA	white	1	Unlikely	NA	NA	white
1813-04-30	-31655	NA	NA	NA	NA	NA	NA	Unlikely	NA	NA	NA	NA	NA	NA	NA	NA	NA	0.6	2	NA	NA	NA	Unlikely	NA	NA	white	1	Unlikely	NA	NA	white
1813-05-01	-31654	NA	NA	NA	NA	NA	NA	Unlikely	NA	NA	NA	NA	NA	NA	NA	NA	NA	0.6	2	NA	NA	NA	Unlikely	NA	NA	white	1	Unlikely	NA	NA	white
1813-05-02	-31653	NA	NA	NA	NA	NA	NA	Unlikely	NA	NA	NA	NA	NA	NA	NA	NA	NA	0.6	2	NA	NA	NA	Unlikely	NA	NA	white	1	Unlikely	NA	NA	white
1813-05-03	-31652	NA	NA	NA	NA	NA	NA	Unlikely	NA	NA	NA	NA	NA	NA	NA	NA	NA	0.6	2	NA	NA	NA	Unlikely	NA	NA	white	1	Unlikely	NA	NA	white
1813-05-04	-31651	NA	NA	NA	NA	NA	NA	Unlikely	NA	NA	NA	NA	NA	NA	NA	NA	NA	0.6	2	NA	NA	NA	Unlikely	NA	NA	white	1	Unlikely	NA	NA	white
1813-05-05	-31650	NA	NA	NA	NA	NA	NA	Unlikely	NA	NA	NA	NA	NA	NA	NA	NA	NA	0.6	2	NA	NA	NA	Unlikely	NA	NA	white	1	Unlikely	NA	NA	white
1813-05-06	-31649	NA	NA	NA	NA	NA	NA	Unlikely	NA	NA	NA	NA	NA	NA	NA	NA	NA	0.6	2	NA	NA	NA	Unlikely	NA	NA	white	1	Unlikely	NA	NA	white
1813-05-07	-31648	NA	NA	NA	NA	NA	NA	Unlikely	NA	NA	NA	NA	NA	NA	NA	NA	NA	0.6	2	NA	NA	NA	Unlikely	NA	NA	white	1	Unlikely	NA	NA	white
1813-05-08	-31647	NA	NA	NA	NA	NA	NA	Unlikely	NA	NA	NA	NA	NA	NA	NA	NA	NA	0.6	2	NA	NA	NA	Unlikely	NA	NA	white	1	Unlikely	NA	NA	white
1813-05-09	-31646	37	0.0100329	0.0391985	0.0197	0.0179	0.0178484	Unlikely	white	NA	NA	NA	1813-05-09	NA	NA	NA	NA	0.6	2	NA	NA	NA	Unlikely	NA	NA	white	1	Unlikely	NA	NA	white
1813-05-10	-31645	NA	NA	NA	NA	NA	NA	Unlikely	NA	NA	NA	NA	NA	NA	NA	NA	NA	0.6	2	NA	NA	NA	Unlikely	NA	NA	white	1	Unlikely	NA	NA	white
1813-05-11	-31644	NA	NA	NA	NA	NA	NA	Unlikely	NA	NA	NA	NA	NA	NA	NA	NA	NA	0.6	2	NA	NA	NA	Unlikely	NA	NA	white	1	Unlikely	NA	NA	white
1813-05-12	-31643	NA	NA	NA	NA	NA	NA	Unlikely	NA	NA	NA	NA	NA	NA	NA	NA	NA	0.6	2	NA	NA	NA	Unlikely	NA	NA	white	1	Unlikely	NA	NA	white
1813-05-13	-31642	NA	NA	NA	NA	NA	NA	Unlikely	NA	NA	NA	NA	NA	NA	NA	NA	NA	0.6	2	NA	NA	NA	Unlikely	NA	NA	white	1	Unlikely	NA	NA	white
1813-05-14	-31641	NA	NA	NA	NA	NA	NA	Unlikely	NA	NA	NA	NA	NA	NA	NA	NA	NA	0.6	2	NA	NA	NA	Unlikely	NA	NA	white	1	Unlikely	NA	NA	white
1813-05-15	-31640	NA	NA	NA	NA	NA	NA	Unlikely	NA	NA	NA	NA	NA	NA	NA	NA	NA	0.6	2	NA	NA	NA	Unlikely	NA	NA	white	1	Unlikely	NA	NA	white
1813-05-16	-31639	NA	NA	NA	NA	NA	NA	Unlikely	NA	NA	NA	NA	NA	NA	NA	NA	NA	0.6	2	NA	NA	NA	Unlikely	NA	NA	white	1	Unlikely	NA	NA	white
1813-05-17	-31638	NA	NA	NA	NA	NA	NA	Unlikely	NA	NA	NA	NA	NA	NA	NA	NA	NA	0.6	2	NA	NA	NA	Unlikely	NA	NA	white	1	Unlikely	NA	NA	white
1813-05-18	-31637	NA	NA	NA	NA	NA	NA	Unlikely	NA	NA	NA	NA	NA	NA	NA	NA	NA	0.6	2	NA	NA	NA	Unlikely	NA	NA	white	1	Unlikely	NA	NA	white
1813-05-19	-31636	NA	NA	NA	NA	NA	NA	Unlikely	NA	NA	NA	NA	NA	NA	NA	NA	NA	0.6	2	NA	NA	NA	Unlikely	NA	NA	white	1	Unlikely	NA	NA	white
1813-05-20	-31635	NA	NA	NA	NA	NA	NA	Unlikely	NA	NA	NA	NA	NA	NA	NA	NA	NA	0.6	2	NA	NA	NA	Unlikely	NA	NA	white	1	Unlikely	NA	NA	white
1813-05-21	-31634	NA	NA	NA	NA	NA	NA	Unlikely	NA	NA	NA	NA	NA	NA	NA	NA	NA	0.6	2	NA	NA	NA	Unlikely	NA	NA	white	1	Unlikely	NA	NA	white
1813-05-22	-31633	NA	NA	NA	NA	NA	NA	Unlikely	NA	NA	NA	NA	NA	NA	NA	NA	NA	0.6	2	NA	NA	NA	Unlikely	NA	NA	white	1	Unlikely	NA	NA	white
1813-05-23	-31632	NA	NA	NA	NA	NA	NA	Unlikely	NA	NA	NA	NA	NA	NA	NA	NA	NA	0.6	2	NA	NA	NA	Unlikely	NA	NA	white	1	Unlikely	NA	NA	white
1813-05-24	-31631	NA	NA	NA	NA	NA	NA	Unlikely	NA	NA	NA	NA	NA	NA	NA	NA	NA	0.6	2	NA	NA	NA	Unlikely	NA	NA	white	1	Unlikely	NA	NA	white
1813-05-25	-31630	NA	NA	NA	NA	NA	NA	Unlikely	NA	NA	NA	NA	NA	NA	NA	NA	NA	0.6	2	NA	NA	NA	Unlikely	NA	NA	white	1	Unlikely	NA	NA	white
1813-05-26	-31629	NA	NA	NA	NA	NA	NA	Unlikely	NA	NA	NA	NA	NA	NA	NA	NA	NA	0.6	2	NA	NA	NA	Unlikely	NA	NA	white	1	Unlikely	NA	NA	white
1813-05-27	-31628	NA	NA	NA	NA	NA	NA	Unlikely	NA	NA	NA	NA	NA	NA	NA	NA	NA	0.6	2	NA	NA	NA	Unlikely	NA	NA	white	1	Unlikely	NA	NA	white
1813-05-28	-31627	NA	NA	NA	NA	NA	NA	Unlikely	NA	NA	NA	NA	NA	NA	NA	NA	NA	0.6	2	NA	NA	NA	Unlikely	NA	NA	white	1	Unlikely	NA	NA	white
1813-05-29	-31626	NA	NA	NA	NA	NA	NA	Unlikely	NA	NA	NA	NA	NA	NA	NA	NA	NA	0.6	2	NA	NA	NA	Unlikely	NA	NA	white	1	Unlikely	NA	NA	white
1813-05-30	-31625	NA	NA	NA	NA	NA	NA	Unlikely	NA	NA	NA	NA	NA	NA	NA	NA	NA	0.6	2	NA	NA	NA	Unlikely	NA	NA	white	1	Unlikely	NA	NA	white
1813-05-31	-31624	NA	NA	NA	NA	NA	NA	Unlikely	NA	NA	NA	NA	NA	NA	NA	NA	NA	0.6	2	NA	NA	NA	Unlikely	NA	NA	white	1	Unlikely	NA	NA	white
1813-06-01	-31623	NA	NA	NA	NA	NA	NA	Unlikely	NA	NA	NA	NA	NA	NA	NA	NA	NA	0.6	2	NA	NA	NA	Unlikely	NA	NA	white	1	Unlikely	NA	NA	white
1813-06-02	-31622	NA	NA	NA	NA	NA	NA	Unlikely	NA	NA	NA	NA	NA	NA	NA	NA	NA	0.6	2	NA	NA	NA	Unlikely	NA	NA	white	1	Unlikely	NA	NA	white
1813-06-03	-31621	NA	NA	NA	NA	NA	NA	Unlikely	NA	NA	NA	NA	NA	NA	NA	NA	NA	0.6	2	NA	NA	NA	Unlikely	NA	NA	white	1	Unlikely	NA	NA	white
1813-06-04	-31620	NA	NA	NA	NA	NA	NA	Unlikely	NA	NA	NA	NA	NA	NA	NA	NA	NA	0.6	2	NA	NA	NA	Unlikely	NA	NA	white	1	Unlikely	NA	NA	white
1813-06-05	-31619	NA	NA	NA	NA	NA	NA	Unlikely	NA	NA	NA	NA	NA	NA	NA	NA	NA	0.6	2	NA	NA	NA	Unlikely	NA	NA	white	1	Unlikely	NA	NA	white
1813-06-06	-31618	NA	NA	NA	NA	NA	NA	Unlikely	NA	NA	NA	NA	NA	NA	NA	NA	NA	0.6	2	NA	NA	NA	Unlikely	NA	NA	white	1	Unlikely	NA	NA	white
1813-06-07	-31617	NA	NA	NA	NA	NA	NA	Unlikely	NA	NA	NA	NA	NA	NA	NA	NA	NA	0.6	2	NA	NA	NA	Unlikely	NA	NA	white	1	Unlikely	NA	NA	white
1813-06-08	-31616	NA	NA	NA	NA	NA	NA	Unlikely	NA	NA	NA	NA	NA	NA	NA	NA	NA	0.6	2	NA	NA	NA	Unlikely	NA	NA	white	1	Unlikely	NA	NA	white
1813-06-09	-31615	36	0.0107179	0.0425067	0.0203	0.0185	0.0192549	Unlikely	white	NA	NA	NA	1813-06-09	NA	NA	NA	NA	0.6	2	NA	NA	NA	Unlikely	NA	NA	white	1	Unlikely	NA	NA	white
1813-06-10	-31614	NA	NA	NA	NA	NA	NA	Unlikely	NA	NA	NA	NA	NA	NA	NA	NA	NA	0.6	2	NA	NA	NA	Unlikely	NA	NA	white	1	Unlikely	NA	NA	white
1813-06-11	-31613	NA	NA	NA	NA	NA	NA	Unlikely	NA	NA	NA	NA	NA	NA	NA	NA	NA	0.6	2	NA	NA	NA	Unlikely	NA	NA	white	1	Unlikely	NA	NA	white
1813-06-12	-31612	NA	NA	NA	NA	NA	NA	Unlikely	NA	NA	NA	NA	NA	NA	NA	NA	NA	0.6	2	NA	NA	NA	Unlikely	NA	NA	white	1	Unlikely	NA	NA	white
1813-06-13	-31611	NA	NA	NA	NA	NA	NA	Unlikely	NA	NA	NA	NA	NA	NA	NA	NA	NA	0.6	2	NA	NA	NA	Unlikely	NA	NA	white	1	Unlikely	NA	NA	white
1813-06-14	-31610	NA	NA	NA	NA	NA	NA	Unlikely	NA	NA	NA	NA	NA	NA	NA	NA	NA	0.6	2	NA	NA	NA	Unlikely	NA	NA	white	1	Unlikely	NA	NA	white
1813-06-15	-31609	NA	NA	NA	NA	NA	NA	Unlikely	NA	NA	NA	NA	NA	NA	NA	NA	NA	0.6	2	NA	NA	NA	Unlikely	NA	NA	white	1	Unlikely	NA	NA	white
1813-06-16	-31608	NA	NA	NA	NA	NA	NA	Unlikely	NA	NA	NA	NA	NA	NA	NA	NA	NA	0.6	2	NA	NA	NA	Unlikely	NA	NA	white	1	Unlikely	NA	NA	white
1813-06-17	-31607	NA	NA	NA	NA	NA	NA	Unlikely	NA	NA	NA	NA	NA	NA	NA	NA	NA	0.6	2	NA	NA	NA	Unlikely	NA	NA	white	1	Unlikely	NA	NA	white
1813-06-18	-31606	NA	NA	NA	NA	NA	NA	Unlikely	NA	NA	NA	NA	NA	NA	NA	NA	NA	0.6	2	NA	NA	NA	Unlikely	NA	NA	white	1	Unlikely	NA	NA	white
1813-06-19	-31605	NA	NA	NA	NA	NA	NA	Unlikely	NA	NA	NA	NA	NA	NA	NA	NA	NA	0.6	2	NA	NA	NA	Unlikely	NA	NA	white	1	Unlikely	NA	NA	white
1813-06-20	-31604	NA	NA	NA	NA	NA	NA	Unlikely	NA	NA	NA	NA	NA	NA	NA	NA	NA	0.6	2	NA	NA	NA	Unlikely	NA	NA	white	1	Unlikely	NA	NA	white
1813-06-21	-31603	NA	NA	NA	NA	NA	NA	Unlikely	NA	NA	NA	NA	NA	NA	NA	NA	NA	0.6	2	NA	NA	NA	Unlikely	NA	NA	white	1	Unlikely	NA	NA	white
1813-06-22	-31602	NA	NA	NA	NA	NA	NA	Unlikely	NA	NA	NA	NA	NA	NA	NA	NA	NA	0.6	2	NA	NA	NA	Unlikely	NA	NA	white	1	Unlikely	NA	NA	white
1813-06-23	-31601	NA	NA	NA	NA	NA	NA	Unlikely	NA	NA	NA	NA	NA	NA	NA	NA	NA	0.6	2	NA	NA	NA	Unlikely	NA	NA	white	1	Unlikely	NA	NA	white
1813-06-24	-31600	NA	NA	NA	NA	NA	NA	Unlikely	NA	NA	NA	NA	NA	NA	NA	NA	NA	0.6	2	NA	NA	NA	Unlikely	NA	NA	white	1	Unlikely	NA	NA	white
1813-06-25	-31599	NA	NA	NA	NA	NA	NA	Unlikely	NA	NA	NA	NA	NA	NA	NA	NA	NA	0.6	2	NA	NA	NA	Unlikely	NA	NA	white	1	Unlikely	NA	NA	white
1813-06-26	-31598	NA	NA	NA	NA	NA	NA	Unlikely	NA	NA	NA	NA	NA	NA	NA	NA	NA	0.6	2	NA	NA	NA	Unlikely	NA	NA	white	1	Unlikely	NA	NA	white
1813-06-27	-31597	NA	NA	NA	NA	NA	NA	Unlikely	NA	NA	NA	NA	NA	NA	NA	NA	NA	0.6	2	NA	NA	NA	Unlikely	NA	NA	white	1	Unlikely	NA	NA	white
1813-06-28	-31596	NA	NA	NA	NA	NA	NA	Unlikely	NA	NA	NA	NA	NA	NA	NA	NA	NA	0.6	2	NA	NA	NA	Unlikely	NA	NA	white	1	Unlikely	NA	NA	white
1813-06-29	-31595	NA	NA	NA	NA	NA	NA	Unlikely	NA	NA	NA	NA	NA	NA	NA	NA	NA	0.6	2	NA	NA	NA	Unlikely	NA	NA	white	1	Unlikely	NA	NA	white
1813-06-30	-31594	NA	NA	NA	NA	NA	NA	Unlikely	NA	NA	NA	NA	NA	NA	NA	NA	NA	0.6	2	NA	NA	NA	Unlikely	NA	NA	white	1	Unlikely	NA	NA	white
1813-07-01	-31593	NA	NA	NA	NA	NA	NA	Unlikely	NA	NA	NA	NA	NA	NA	NA	NA	NA	0.6	2	NA	NA	NA	Unlikely	NA	NA	white	1	Unlikely	NA	NA	white
1813-07-02	-31592	NA	NA	NA	NA	NA	NA	Unlikely	NA	NA	NA	NA	NA	NA	NA	NA	NA	0.6	2	NA	NA	NA	Unlikely	NA	NA	white	1	Unlikely	NA	NA	white
1813-07-03	-31591	NA	NA	NA	NA	NA	NA	Unlikely	NA	NA	NA	NA	NA	NA	NA	NA	NA	0.6	2	NA	NA	NA	Unlikely	NA	NA	white	1	Unlikely	NA	NA	white
1813-07-04	-31590	NA	NA	NA	NA	NA	NA	Unlikely	NA	NA	NA	NA	NA	NA	NA	NA	NA	0.6	2	NA	NA	NA	Unlikely	NA	NA	white	1	Unlikely	NA	NA	white
1813-07-05	-31589	NA	NA	NA	NA	NA	NA	Unlikely	NA	NA	NA	NA	NA	NA	NA	NA	NA	0.6	2	NA	NA	NA	Unlikely	NA	NA	white	1	Unlikely	NA	NA	white
1813-07-06	-31588	NA	NA	NA	NA	NA	NA	Unlikely	NA	NA	NA	NA	NA	NA	NA	NA	NA	0.6	2	NA	NA	NA	Unlikely	NA	NA	white	1	Unlikely	NA	NA	white
1813-07-07	-31587	NA	NA	NA	NA	NA	NA	Unlikely	NA	NA	NA	NA	NA	NA	NA	NA	NA	0.6	2	NA	NA	NA	Unlikely	NA	NA	white	1	Unlikely	NA	NA	white
1813-07-08	-31586	NA	NA	NA	NA	NA	NA	Unlikely	NA	NA	NA	NA	NA	NA	NA	NA	NA	0.6	2	NA	NA	NA	Unlikely	NA	NA	white	1	Unlikely	NA	NA	white
1813-07-09	-31585	35	0.0115254	0.0461187	0.0225	0.0205	0.0206434	Unlikely	white	NA	NA	NA	1813-07-09	NA	NA	NA	NA	0.6	2	NA	NA	NA	Unlikely	NA	NA	white	1	Unlikely	NA	NA	white
1813-07-10	-31584	NA	NA	NA	NA	NA	NA	Unlikely	NA	NA	NA	NA	NA	NA	NA	NA	NA	0.6	2	NA	NA	NA	Unlikely	NA	NA	white	1	Unlikely	NA	NA	white
1813-07-11	-31583	NA	NA	NA	NA	NA	NA	Unlikely	NA	NA	NA	NA	NA	NA	NA	NA	NA	0.6	2	NA	NA	NA	Unlikely	NA	NA	white	1	Unlikely	NA	NA	white
1813-07-12	-31582	NA	NA	NA	NA	NA	NA	Unlikely	NA	NA	NA	NA	NA	NA	NA	NA	NA	0.6	2	NA	NA	NA	Unlikely	NA	NA	white	1	Unlikely	NA	NA	white
1813-07-13	-31581	NA	NA	NA	NA	NA	NA	Unlikely	NA	NA	NA	NA	NA	NA	NA	NA	NA	0.6	2	NA	NA	NA	Unlikely	NA	NA	white	1	Unlikely	NA	NA	white
1813-07-14	-31580	NA	NA	NA	NA	NA	NA	Unlikely	NA	NA	NA	NA	NA	NA	NA	NA	NA	0.6	2	NA	NA	NA	Unlikely	NA	NA	white	1	Unlikely	NA	NA	white
1813-07-15	-31579	NA	NA	NA	NA	NA	NA	Unlikely	NA	NA	NA	NA	NA	NA	NA	NA	NA	0.6	2	NA	NA	NA	Unlikely	NA	NA	white	1	Unlikely	NA	NA	white
1813-07-16	-31578	NA	NA	NA	NA	NA	NA	Unlikely	NA	NA	NA	NA	NA	NA	NA	NA	NA	0.6	2	NA	NA	NA	Unlikely	NA	NA	white	1	Unlikely	NA	NA	white
1813-07-17	-31577	NA	NA	NA	NA	NA	NA	Unlikely	NA	NA	NA	NA	NA	NA	NA	NA	NA	0.6	2	NA	NA	NA	Unlikely	NA	NA	white	1	Unlikely	NA	NA	white
1813-07-18	-31576	NA	NA	NA	NA	NA	NA	Unlikely	NA	NA	NA	NA	NA	NA	NA	NA	NA	0.6	2	NA	NA	NA	Unlikely	NA	NA	white	1	Unlikely	NA	NA	white
1813-07-19	-31575	NA	NA	NA	NA	NA	NA	Unlikely	NA	NA	NA	NA	NA	NA	NA	NA	NA	0.6	2	NA	NA	NA	Unlikely	NA	NA	white	1	Unlikely	NA	NA	white
1813-07-20	-31574	NA	NA	NA	NA	NA	NA	Unlikely	NA	NA	NA	NA	NA	NA	NA	NA	NA	0.6	2	NA	NA	NA	Unlikely	NA	NA	white	1	Unlikely	NA	NA	white
1813-07-21	-31573	NA	NA	NA	NA	NA	NA	Unlikely	NA	NA	NA	NA	NA	NA	NA	NA	NA	0.6	2	NA	NA	NA	Unlikely	NA	NA	white	1	Unlikely	NA	NA	white
1813-07-22	-31572	NA	NA	NA	NA	NA	NA	Unlikely	NA	NA	NA	NA	NA	NA	NA	NA	NA	0.6	2	NA	NA	NA	Unlikely	NA	NA	white	1	Unlikely	NA	NA	white
1813-07-23	-31571	NA	NA	NA	NA	NA	NA	Unlikely	NA	NA	NA	NA	NA	NA	NA	NA	NA	0.6	2	NA	NA	NA	Unlikely	NA	NA	white	1	Unlikely	NA	NA	white
1813-07-24	-31570	NA	NA	NA	NA	NA	NA	Unlikely	NA	NA	NA	NA	NA	NA	NA	NA	NA	0.6	2	NA	NA	NA	Unlikely	NA	NA	white	1	Unlikely	NA	NA	white
1813-07-25	-31569	NA	NA	NA	NA	NA	NA	Unlikely	NA	NA	NA	NA	NA	NA	NA	NA	NA	0.6	2	NA	NA	NA	Unlikely	NA	NA	white	1	Unlikely	NA	NA	white
1813-07-26	-31568	NA	NA	NA	NA	NA	NA	Unlikely	NA	NA	NA	NA	NA	NA	NA	NA	NA	0.6	2	NA	NA	NA	Unlikely	NA	NA	white	1	Unlikely	NA	NA	white
1813-07-27	-31567	NA	NA	NA	NA	NA	NA	Unlikely	NA	NA	NA	NA	NA	NA	NA	NA	NA	0.6	2	NA	NA	NA	Unlikely	NA	NA	white	1	Unlikely	NA	NA	white
1813-07-28	-31566	NA	NA	NA	NA	NA	NA	Unlikely	NA	NA	NA	NA	NA	NA	NA	NA	NA	0.6	2	NA	NA	NA	Unlikely	NA	NA	white	1	Unlikely	NA	NA	white
1813-07-29	-31565	NA	NA	NA	NA	NA	NA	Unlikely	NA	NA	NA	NA	NA	NA	NA	NA	NA	0.6	2	NA	NA	NA	Unlikely	NA	NA	white	1	Unlikely	NA	NA	white
1813-07-30	-31564	NA	NA	NA	NA	NA	NA	Unlikely	NA	NA	NA	NA	NA	NA	NA	NA	NA	0.6	2	NA	NA	NA	Unlikely	NA	NA	white	1	Unlikely	NA	NA	white
1813-07-31	-31563	NA	NA	NA	NA	NA	NA	Unlikely	NA	NA	NA	NA	NA	NA	NA	NA	NA	0.6	2	-0.56453	-0.362574	-0.338935	Unlikely	NA	NA	white	1	Unlikely	NA	NA	white
1813-08-01	-31562	NA	NA	NA	NA	NA	NA	Unlikely	NA	NA	NA	NA	NA	NA	NA	NA	NA	0.6	2	NA	NA	NA	Unlikely	NA	NA	white	1	Unlikely	NA	NA	white
1813-08-02	-31561	NA	NA	NA	NA	NA	NA	Unlikely	NA	NA	NA	NA	NA	NA	NA	NA	NA	0.6	2	NA	NA	NA	Unlikely	NA	NA	white	1	Unlikely	NA	NA	white
1813-08-03	-31560	NA	NA	NA	NA	NA	NA	Unlikely	NA	NA	NA	NA	NA	NA	NA	NA	NA	0.6	2	NA	NA	NA	Unlikely	NA	NA	white	1	Unlikely	NA	NA	white
1813-08-04	-31559	NA	NA	NA	NA	NA	NA	Unlikely	NA	NA	NA	NA	NA	NA	NA	NA	NA	0.6	2	NA	NA	NA	Unlikely	NA	NA	white	1	Unlikely	NA	NA	white
1813-08-05	-31558	NA	NA	NA	NA	NA	NA	Unlikely	NA	NA	NA	NA	NA	NA	NA	NA	NA	0.6	2	NA	NA	NA	Unlikely	NA	NA	white	1	Unlikely	NA	NA	white
1813-08-06	-31557	NA	NA	NA	NA	NA	NA	Unlikely	NA	NA	NA	NA	NA	NA	NA	NA	NA	0.6	2	NA	NA	NA	Unlikely	NA	NA	white	1	Unlikely	NA	NA	white
1813-08-07	-31556	NA	NA	NA	NA	NA	NA	Unlikely	NA	NA	NA	NA	NA	NA	NA	NA	NA	0.6	2	NA	NA	NA	Unlikely	NA	NA	white	1	Unlikely	NA	NA	white
1813-08-08	-31555	NA	NA	NA	NA	NA	NA	Unlikely	NA	NA	NA	NA	NA	NA	NA	NA	NA	0.6	2	NA	NA	NA	Unlikely	NA	NA	white	1	Unlikely	NA	NA	white
1813-08-09	-31554	34	0.0122676	0.0500607	0.0239	0.0218	0.0228011	Unlikely	white	NA	NA	NA	1813-08-09	NA	NA	NA	NA	0.6	2	NA	NA	NA	Unlikely	NA	NA	white	1	Unlikely	NA	NA	white
1813-08-10	-31553	NA	NA	NA	NA	NA	NA	Unlikely	NA	NA	NA	NA	NA	NA	NA	NA	NA	0.6	2	NA	NA	NA	Unlikely	NA	NA	white	1	Unlikely	NA	NA	white
1813-08-11	-31552	NA	NA	NA	NA	NA	NA	Unlikely	NA	NA	NA	NA	NA	NA	NA	NA	NA	0.6	2	NA	NA	NA	Unlikely	NA	NA	white	1	Unlikely	NA	NA	white
1813-08-12	-31551	NA	NA	NA	NA	NA	NA	Unlikely	NA	NA	NA	NA	NA	NA	NA	NA	NA	0.6	2	NA	NA	NA	Unlikely	NA	NA	white	1	Unlikely	NA	NA	white
1813-08-13	-31550	NA	NA	NA	NA	NA	NA	Unlikely	NA	NA	NA	NA	NA	NA	NA	NA	NA	0.6	2	NA	NA	NA	Unlikely	NA	NA	white	1	Unlikely	NA	NA	white
1813-08-14	-31549	NA	NA	NA	NA	NA	NA	Unlikely	NA	NA	NA	NA	NA	NA	NA	NA	NA	0.6	2	NA	NA	NA	Unlikely	NA	NA	white	1	Unlikely	NA	NA	white
1813-08-15	-31548	NA	NA	NA	NA	NA	NA	Unlikely	NA	NA	NA	NA	NA	NA	NA	NA	NA	0.6	2	NA	NA	NA	Unlikely	NA	NA	white	1	Unlikely	NA	NA	white
1813-08-16	-31547	NA	NA	NA	NA	NA	NA	Unlikely	NA	NA	NA	NA	NA	NA	NA	NA	NA	0.6	2	NA	NA	NA	Unlikely	NA	NA	white	1	Unlikely	NA	NA	white
1813-08-17	-31546	NA	NA	NA	NA	NA	NA	Unlikely	NA	NA	NA	NA	NA	NA	NA	NA	NA	0.6	2	NA	NA	NA	Unlikely	NA	NA	white	1	Unlikely	NA	NA	white
1813-08-18	-31545	NA	NA	NA	NA	NA	NA	Unlikely	NA	NA	NA	NA	NA	NA	NA	NA	NA	0.6	2	NA	NA	NA	Unlikely	NA	NA	white	1	Unlikely	NA	NA	white
1813-08-19	-31544	NA	NA	NA	NA	NA	NA	Unlikely	NA	NA	NA	NA	NA	NA	NA	NA	NA	0.6	2	NA	NA	NA	Unlikely	NA	NA	white	1	Unlikely	NA	NA	white
1813-08-20	-31543	NA	NA	NA	NA	NA	NA	Unlikely	NA	NA	NA	NA	NA	NA	NA	NA	NA	0.6	2	NA	NA	NA	Unlikely	NA	NA	white	1	Unlikely	NA	NA	white
1813-08-21	-31542	NA	NA	NA	NA	NA	NA	Unlikely	NA	NA	NA	NA	NA	NA	NA	NA	NA	0.6	2	NA	NA	NA	Unlikely	NA	NA	white	1	Unlikely	NA	NA	white
1813-08-22	-31541	NA	NA	NA	NA	NA	NA	Unlikely	NA	NA	NA	NA	NA	NA	NA	NA	NA	0.6	2	NA	NA	NA	Unlikely	NA	NA	white	1	Unlikely	NA	NA	white
1813-08-23	-31540	NA	NA	NA	NA	NA	NA	Unlikely	NA	NA	NA	NA	NA	NA	NA	NA	NA	0.6	2	NA	NA	NA	Unlikely	NA	NA	white	1	Unlikely	NA	NA	white
1813-08-24	-31539	NA	NA	NA	NA	NA	NA	Unlikely	NA	NA	NA	NA	NA	NA	NA	NA	NA	0.6	2	NA	NA	NA	Unlikely	NA	NA	white	1	Unlikely	NA	NA	white
1813-08-25	-31538	NA	NA	NA	NA	NA	NA	Unlikely	NA	NA	NA	NA	NA	NA	NA	NA	NA	0.6	2	NA	NA	NA	Unlikely	NA	NA	white	1	Unlikely	NA	NA	white
1813-08-26	-31537	NA	NA	NA	NA	NA	NA	Unlikely	NA	NA	NA	NA	NA	NA	NA	NA	NA	0.6	2	NA	NA	NA	Unlikely	NA	NA	white	1	Unlikely	NA	NA	white
1813-08-27	-31536	NA	NA	NA	NA	NA	NA	Unlikely	NA	NA	NA	NA	NA	NA	NA	NA	NA	0.6	2	NA	NA	NA	Unlikely	NA	NA	white	1	Unlikely	NA	NA	white
1813-08-28	-31535	NA	NA	NA	NA	NA	NA	Unlikely	NA	NA	NA	NA	NA	NA	NA	NA	NA	0.6	2	NA	NA	NA	Unlikely	NA	NA	white	1	Unlikely	NA	NA	white
1813-08-29	-31534	NA	NA	NA	NA	NA	NA	Unlikely	NA	NA	NA	NA	NA	NA	NA	NA	NA	0.6	2	NA	NA	NA	Unlikely	NA	NA	white	1	Unlikely	NA	NA	white
1813-08-30	-31533	NA	NA	NA	NA	NA	NA	Unlikely	NA	NA	NA	NA	NA	NA	NA	NA	NA	0.6	2	NA	NA	NA	Unlikely	NA	NA	white	1	Unlikely	NA	NA	white
1813-08-31	-31532	NA	NA	NA	NA	NA	NA	Unlikely	NA	NA	NA	NA	NA	NA	NA	NA	NA	0.6	2	NA	NA	NA	Unlikely	NA	NA	white	1	Unlikely	NA	NA	white
1813-09-01	-31531	NA	NA	NA	NA	NA	NA	Unlikely	NA	NA	NA	NA	NA	NA	NA	NA	NA	0.6	2	NA	NA	NA	Unlikely	NA	NA	white	1	Unlikely	NA	NA	white
1813-09-02	-31530	NA	NA	NA	NA	NA	NA	Unlikely	NA	NA	NA	NA	NA	NA	NA	NA	NA	0.6	2	NA	NA	NA	Unlikely	NA	NA	white	1	Unlikely	NA	NA	white
1813-09-03	-31529	NA	NA	NA	NA	NA	NA	Unlikely	NA	NA	NA	NA	NA	NA	NA	NA	NA	0.6	2	NA	NA	NA	Unlikely	NA	NA	white	1	Unlikely	NA	NA	white
1813-09-04	-31528	NA	NA	NA	NA	NA	NA	Unlikely	NA	NA	NA	NA	NA	NA	NA	NA	NA	0.6	2	NA	NA	NA	Unlikely	NA	NA	white	1	Unlikely	NA	NA	white
1813-09-05	-31527	NA	NA	NA	NA	NA	NA	Unlikely	NA	NA	NA	NA	NA	NA	NA	NA	NA	0.6	2	NA	NA	NA	Unlikely	NA	NA	white	1	Unlikely	NA	NA	white
1813-09-06	-31526	NA	NA	NA	NA	NA	NA	Unlikely	NA	NA	NA	NA	NA	NA	NA	NA	NA	0.6	2	NA	NA	NA	Unlikely	NA	NA	white	1	Unlikely	NA	NA	white
1813-09-07	-31525	NA	NA	NA	NA	NA	NA	Unlikely	NA	NA	NA	NA	NA	NA	NA	NA	NA	0.6	2	NA	NA	NA	Unlikely	NA	NA	white	1	Unlikely	NA	NA	white
1813-09-08	-31524	NA	NA	NA	NA	NA	NA	Unlikely	NA	NA	NA	NA	NA	NA	NA	NA	NA	0.6	2	NA	NA	NA	Unlikely	NA	NA	white	1	Unlikely	NA	NA	white
1813-09-09	-31523	33	0.0131503	0.0543631	0.0261	0.0238	0.0257973	Unlikely	white	NA	NA	NA	1813-09-09	NA	NA	NA	NA	0.6	2	NA	NA	NA	Unlikely	NA	NA	white	1	Unlikely	NA	NA	white
1813-09-10	-31522	NA	NA	NA	NA	NA	NA	Unlikely	NA	NA	NA	NA	NA	NA	NA	NA	NA	0.6	2	NA	NA	NA	Unlikely	NA	NA	white	1	Unlikely	NA	NA	white
1813-09-11	-31521	NA	NA	NA	NA	NA	NA	Unlikely	NA	NA	NA	NA	NA	NA	NA	NA	NA	0.6	2	NA	NA	NA	Unlikely	NA	NA	white	1	Unlikely	NA	NA	white
1813-09-12	-31520	NA	NA	NA	NA	NA	NA	Unlikely	NA	NA	NA	NA	NA	NA	NA	NA	NA	0.6	2	NA	NA	NA	Unlikely	NA	NA	white	1	Unlikely	NA	NA	white
1813-09-13	-31519	NA	NA	NA	NA	NA	NA	Unlikely	NA	NA	NA	NA	NA	NA	NA	NA	NA	0.6	2	NA	NA	NA	Unlikely	NA	NA	white	1	Unlikely	NA	NA	white
1813-09-14	-31518	NA	NA	NA	NA	NA	NA	Unlikely	NA	NA	NA	NA	NA	NA	NA	NA	NA	0.6	2	NA	NA	NA	Unlikely	NA	NA	white	1	Unlikely	NA	NA	white
1813-09-15	-31517	NA	NA	NA	NA	NA	NA	Unlikely	NA	NA	NA	NA	NA	NA	NA	NA	NA	0.6	2	NA	NA	NA	Unlikely	NA	NA	white	1	Unlikely	NA	NA	white
1813-09-16	-31516	NA	NA	NA	NA	NA	NA	Unlikely	NA	NA	NA	NA	NA	NA	NA	NA	NA	0.6	2	NA	NA	NA	Unlikely	NA	NA	white	1	Unlikely	NA	NA	white
1813-09-17	-31515	NA	NA	NA	NA	NA	NA	Unlikely	NA	NA	NA	NA	NA	NA	NA	NA	NA	0.6	2	NA	NA	NA	Unlikely	NA	NA	white	1	Unlikely	NA	NA	white
1813-09-18	-31514	NA	NA	NA	NA	NA	NA	Unlikely	NA	NA	NA	NA	NA	NA	NA	NA	NA	0.6	2	NA	NA	NA	Unlikely	NA	NA	white	1	Unlikely	NA	NA	white
1813-09-19	-31513	NA	NA	NA	NA	NA	NA	Unlikely	NA	NA	NA	NA	NA	NA	NA	NA	NA	0.6	2	NA	NA	NA	Unlikely	NA	NA	white	1	Unlikely	NA	NA	white
1813-09-20	-31512	NA	NA	NA	NA	NA	NA	Unlikely	NA	NA	NA	NA	NA	NA	NA	NA	NA	0.6	2	NA	NA	NA	Unlikely	NA	NA	white	1	Unlikely	NA	NA	white
1813-09-21	-31511	NA	NA	NA	NA	NA	NA	Unlikely	NA	NA	NA	NA	NA	NA	NA	NA	NA	0.6	2	NA	NA	NA	Unlikely	NA	NA	white	1	Unlikely	NA	NA	white
1813-09-22	-31510	NA	NA	NA	NA	NA	NA	Unlikely	NA	NA	NA	NA	NA	NA	NA	NA	NA	0.6	2	NA	NA	NA	Unlikely	NA	NA	white	1	Unlikely	NA	NA	white
1813-09-23	-31509	NA	NA	NA	NA	NA	NA	Unlikely	NA	NA	NA	NA	NA	NA	NA	NA	NA	0.6	2	NA	NA	NA	Unlikely	NA	NA	white	1	Unlikely	NA	NA	white
1813-09-24	-31508	NA	NA	NA	NA	NA	NA	Unlikely	NA	NA	NA	NA	NA	NA	NA	NA	NA	0.6	2	NA	NA	NA	Unlikely	NA	NA	white	1	Unlikely	NA	NA	white
1813-09-25	-31507	NA	NA	NA	NA	NA	NA	Unlikely	NA	NA	NA	NA	NA	NA	NA	NA	NA	0.6	2	NA	NA	NA	Unlikely	NA	NA	white	1	Unlikely	NA	NA	white
1813-09-26	-31506	NA	NA	NA	NA	NA	NA	Unlikely	NA	NA	NA	NA	NA	NA	NA	NA	NA	0.6	2	NA	NA	NA	Unlikely	NA	NA	white	1	Unlikely	NA	NA	white
1813-09-27	-31505	NA	NA	NA	NA	NA	NA	Unlikely	NA	NA	NA	NA	NA	NA	NA	NA	NA	0.6	2	NA	NA	NA	Unlikely	NA	NA	white	1	Unlikely	NA	NA	white
1813-09-28	-31504	NA	NA	NA	NA	NA	NA	Unlikely	NA	NA	NA	NA	NA	NA	NA	NA	NA	0.6	2	NA	NA	NA	Unlikely	NA	NA	white	1	Unlikely	NA	NA	white
1813-09-29	-31503	NA	NA	NA	NA	NA	NA	Unlikely	NA	NA	NA	NA	NA	NA	NA	NA	NA	0.6	2	NA	NA	NA	Unlikely	NA	NA	white	1	Unlikely	NA	NA	white
1813-09-30	-31502	NA	NA	NA	NA	NA	NA	Unlikely	NA	NA	NA	NA	NA	NA	NA	NA	NA	0.6	2	NA	NA	NA	Unlikely	NA	NA	white	1	Unlikely	NA	NA	white
1813-10-01	-31501	NA	NA	NA	NA	NA	NA	Unlikely	NA	NA	NA	NA	NA	NA	NA	NA	NA	0.6	2	NA	NA	NA	Unlikely	NA	NA	white	1	Unlikely	NA	NA	white
1813-10-02	-31500	NA	NA	NA	NA	NA	NA	Unlikely	NA	NA	NA	NA	NA	NA	NA	NA	NA	0.6	2	NA	NA	NA	Unlikely	NA	NA	white	1	Unlikely	NA	NA	white
1813-10-03	-31499	NA	NA	NA	NA	NA	NA	Unlikely	NA	NA	NA	NA	NA	NA	NA	NA	NA	0.6	2	NA	NA	NA	Unlikely	NA	NA	white	1	Unlikely	NA	NA	white
1813-10-04	-31498	NA	NA	NA	NA	NA	NA	Unlikely	NA	NA	NA	NA	NA	NA	NA	NA	NA	0.6	2	NA	NA	NA	Unlikely	NA	NA	white	1	Unlikely	NA	NA	white
1813-10-05	-31497	NA	NA	NA	NA	NA	NA	Unlikely	NA	NA	NA	NA	NA	NA	NA	NA	NA	0.6	2	NA	NA	NA	Unlikely	NA	NA	white	1	Unlikely	NA	NA	white
1813-10-06	-31496	NA	NA	NA	NA	NA	NA	Unlikely	NA	NA	NA	NA	NA	NA	NA	NA	NA	0.6	2	NA	NA	NA	Unlikely	NA	NA	white	1	Unlikely	NA	NA	white
1813-10-07	-31495	NA	NA	NA	NA	NA	NA	Unlikely	NA	NA	NA	NA	NA	NA	NA	NA	NA	0.6	2	NA	NA	NA	Unlikely	NA	NA	white	1	Unlikely	NA	NA	white
1813-10-08	-31494	NA	NA	NA	NA	NA	NA	Unlikely	NA	NA	NA	NA	NA	NA	NA	NA	NA	0.6	2	NA	NA	NA	Unlikely	NA	NA	white	1	Unlikely	NA	NA	white
1813-10-09	-31493	32	0.0141514	0.0590597	0.0291	0.0265	0.0295339	Unlikely	white	NA	NA	NA	1813-10-09	NA	NA	NA	NA	0.6	2	NA	NA	NA	Unlikely	NA	NA	white	1	Unlikely	NA	NA	white
1813-10-10	-31492	NA	NA	NA	NA	NA	NA	Unlikely	NA	NA	NA	NA	NA	NA	NA	NA	NA	0.6	2	NA	NA	NA	Unlikely	NA	NA	white	1	Unlikely	NA	NA	white
1813-10-11	-31491	NA	NA	NA	NA	NA	NA	Unlikely	NA	NA	NA	NA	NA	NA	NA	NA	NA	0.6	2	NA	NA	NA	Unlikely	NA	NA	white	1	Unlikely	NA	NA	white
1813-10-12	-31490	NA	NA	NA	NA	NA	NA	Unlikely	NA	NA	NA	NA	NA	NA	NA	NA	NA	0.6	2	NA	NA	NA	Unlikely	NA	NA	white	1	Unlikely	NA	NA	white
1813-10-13	-31489	NA	NA	NA	NA	NA	NA	Unlikely	NA	NA	NA	NA	NA	NA	NA	NA	NA	0.6	2	NA	NA	NA	Unlikely	NA	NA	white	1	Unlikely	NA	NA	white
1813-10-14	-31488	NA	NA	NA	NA	NA	NA	Unlikely	NA	NA	NA	NA	NA	NA	NA	NA	NA	0.6	2	NA	NA	NA	Unlikely	NA	NA	white	1	Unlikely	NA	NA	white
1813-10-15	-31487	NA	NA	NA	NA	NA	NA	Unlikely	NA	NA	NA	NA	NA	NA	NA	NA	NA	0.6	2	NA	NA	NA	Unlikely	NA	NA	white	1	Unlikely	NA	NA	white
1813-10-16	-31486	NA	NA	NA	NA	NA	NA	Unlikely	NA	NA	NA	NA	NA	NA	NA	NA	NA	0.6	2	NA	NA	NA	Unlikely	NA	NA	white	1	Unlikely	NA	NA	white
1813-10-17	-31485	NA	NA	NA	NA	NA	NA	Unlikely	NA	NA	NA	NA	NA	NA	NA	NA	NA	0.6	2	NA	NA	NA	Unlikely	NA	NA	white	1	Unlikely	NA	NA	white
1813-10-18	-31484	NA	NA	NA	NA	NA	NA	Unlikely	NA	NA	NA	NA	NA	NA	NA	NA	NA	0.6	2	NA	NA	NA	Unlikely	NA	NA	white	1	Unlikely	NA	NA	white
1813-10-19	-31483	NA	NA	NA	NA	NA	NA	Unlikely	NA	NA	NA	NA	NA	NA	NA	NA	NA	0.6	2	NA	NA	NA	Unlikely	NA	NA	white	1	Unlikely	NA	NA	white
1813-10-20	-31482	NA	NA	NA	NA	NA	NA	Unlikely	NA	NA	NA	NA	NA	NA	NA	NA	NA	0.6	2	NA	NA	NA	Unlikely	NA	NA	white	1	Unlikely	NA	NA	white
1813-10-21	-31481	NA	NA	NA	NA	NA	NA	Unlikely	NA	NA	NA	NA	NA	NA	NA	NA	NA	0.6	2	NA	NA	NA	Unlikely	NA	NA	white	1	Unlikely	NA	NA	white
1813-10-22	-31480	NA	NA	NA	NA	NA	NA	Unlikely	NA	NA	NA	NA	NA	NA	NA	NA	NA	0.6	2	NA	NA	NA	Unlikely	NA	NA	white	1	Unlikely	NA	NA	white
1813-10-23	-31479	NA	NA	NA	NA	NA	NA	Unlikely	NA	NA	NA	NA	NA	NA	NA	NA	NA	0.6	2	NA	NA	NA	Unlikely	NA	NA	white	1	Unlikely	NA	NA	white
1813-10-24	-31478	NA	NA	NA	NA	NA	NA	Unlikely	NA	NA	NA	NA	NA	NA	NA	NA	NA	0.6	2	NA	NA	NA	Unlikely	NA	NA	white	1	Unlikely	NA	NA	white
1813-10-25	-31477	NA	NA	NA	NA	NA	NA	Unlikely	NA	NA	NA	NA	NA	NA	NA	NA	NA	0.6	2	NA	NA	NA	Unlikely	NA	NA	white	1	Unlikely	NA	NA	white
1813-10-26	-31476	NA	NA	NA	NA	NA	NA	Unlikely	NA	NA	NA	NA	NA	NA	NA	NA	NA	0.6	2	NA	NA	NA	Unlikely	NA	NA	white	1	Unlikely	NA	NA	white
1813-10-27	-31475	NA	NA	NA	NA	NA	NA	Unlikely	NA	NA	NA	NA	NA	NA	NA	NA	NA	0.6	2	NA	NA	NA	Unlikely	NA	NA	white	1	Unlikely	NA	NA	white
1813-10-28	-31474	NA	NA	NA	NA	NA	NA	Unlikely	NA	NA	NA	NA	NA	NA	NA	NA	NA	0.6	2	NA	NA	NA	Unlikely	NA	NA	white	1	Unlikely	NA	NA	white
1813-10-29	-31473	NA	NA	NA	NA	NA	NA	Unlikely	NA	NA	NA	NA	NA	NA	NA	NA	NA	0.6	2	NA	NA	NA	Unlikely	NA	NA	white	1	Unlikely	NA	NA	white
1813-10-30	-31472	NA	NA	NA	NA	NA	NA	Unlikely	NA	NA	NA	NA	NA	NA	NA	NA	NA	0.6	2	NA	NA	NA	Unlikely	NA	NA	white	1	Unlikely	NA	NA	white
1813-10-31	-31471	NA	NA	NA	NA	NA	NA	Unlikely	NA	NA	NA	NA	NA	NA	NA	NA	NA	0.6	2	NA	NA	NA	Unlikely	NA	NA	white	1	Unlikely	NA	NA	white
1813-11-01	-31470	NA	NA	NA	NA	NA	NA	Unlikely	NA	NA	NA	NA	NA	NA	NA	NA	NA	0.6	2	NA	NA	NA	Unlikely	NA	NA	white	1	Unlikely	NA	NA	white
1813-11-02	-31469	NA	NA	NA	NA	NA	NA	Unlikely	NA	NA	NA	NA	NA	NA	NA	NA	NA	0.6	2	NA	NA	NA	Unlikely	NA	NA	white	1	Unlikely	NA	NA	white
1813-11-03	-31468	NA	NA	NA	NA	NA	NA	Unlikely	NA	NA	NA	NA	NA	NA	NA	NA	NA	0.6	2	NA	NA	NA	Unlikely	NA	NA	white	1	Unlikely	NA	NA	white
1813-11-04	-31467	NA	NA	NA	NA	NA	NA	Unlikely	NA	NA	NA	NA	NA	NA	NA	NA	NA	0.6	2	NA	NA	NA	Unlikely	NA	NA	white	1	Unlikely	NA	NA	white
1813-11-05	-31466	NA	NA	NA	NA	NA	NA	Unlikely	NA	NA	NA	NA	NA	NA	NA	NA	NA	0.6	2	NA	NA	NA	Unlikely	NA	NA	white	1	Unlikely	NA	NA	white
1813-11-06	-31465	NA	NA	NA	NA	NA	NA	Unlikely	NA	NA	NA	NA	NA	NA	NA	NA	NA	0.6	2	NA	NA	NA	Unlikely	NA	NA	white	1	Unlikely	NA	NA	white
1813-11-07	-31464	NA	NA	NA	NA	NA	NA	Unlikely	NA	NA	NA	NA	NA	NA	NA	NA	NA	0.6	2	NA	NA	NA	Unlikely	NA	NA	white	1	Unlikely	NA	NA	white
1813-11-08	-31463	NA	NA	NA	NA	NA	NA	Unlikely	NA	NA	NA	NA	NA	NA	NA	NA	NA	0.6	2	NA	NA	NA	Unlikely	NA	NA	white	1	Unlikely	NA	NA	white
1813-11-09	-31462	31	0.0156018	0.0641882	0.0313	0.0285	0.0347331	Unlikely	white	NA	NA	NA	1813-11-09	NA	NA	NA	NA	0.6	2	NA	NA	NA	Unlikely	NA	NA	white	1	Unlikely	NA	NA	white
1813-11-10	-31461	NA	NA	NA	NA	NA	NA	Unlikely	NA	NA	NA	NA	NA	NA	NA	NA	NA	0.6	2	NA	NA	NA	Unlikely	NA	NA	white	1	Unlikely	NA	NA	white
1813-11-11	-31460	NA	NA	NA	NA	NA	NA	Unlikely	NA	NA	NA	NA	NA	NA	NA	NA	NA	0.6	2	NA	NA	NA	Unlikely	NA	NA	white	1	Unlikely	NA	NA	white
1813-11-12	-31459	NA	NA	NA	NA	NA	NA	Unlikely	NA	NA	NA	NA	NA	NA	NA	NA	NA	0.6	2	NA	NA	NA	Unlikely	NA	NA	white	1	Unlikely	NA	NA	white
1813-11-13	-31458	NA	NA	NA	NA	NA	NA	Unlikely	NA	NA	NA	NA	NA	NA	NA	NA	NA	0.6	2	NA	NA	NA	Unlikely	NA	NA	white	1	Unlikely	NA	NA	white
1813-11-14	-31457	NA	NA	NA	NA	NA	NA	Unlikely	NA	NA	NA	NA	NA	NA	NA	NA	NA	0.6	2	NA	NA	NA	Unlikely	NA	NA	white	1	Unlikely	NA	NA	white
1813-11-15	-31456	NA	NA	NA	NA	NA	NA	Unlikely	NA	NA	NA	NA	NA	NA	NA	NA	NA	0.6	2	NA	NA	NA	Unlikely	NA	NA	white	1	Unlikely	NA	NA	white
1813-11-16	-31455	NA	NA	NA	NA	NA	NA	Unlikely	NA	NA	NA	NA	NA	NA	NA	NA	NA	0.6	2	NA	NA	NA	Unlikely	NA	NA	white	1	Unlikely	NA	NA	white
1813-11-17	-31454	NA	NA	NA	NA	NA	NA	Unlikely	NA	NA	NA	NA	NA	NA	NA	NA	NA	0.6	2	NA	NA	NA	Unlikely	NA	NA	white	1	Unlikely	NA	NA	white
1813-11-18	-31453	NA	NA	NA	NA	NA	NA	Unlikely	NA	NA	NA	NA	NA	NA	NA	NA	NA	0.6	2	NA	NA	NA	Unlikely	NA	NA	white	1	Unlikely	NA	NA	white
1813-11-19	-31452	NA	NA	NA	NA	NA	NA	Unlikely	NA	NA	NA	NA	NA	NA	NA	NA	NA	0.6	2	NA	NA	NA	Unlikely	NA	NA	white	1	Unlikely	NA	NA	white
1813-11-20	-31451	NA	NA	NA	NA	NA	NA	Unlikely	NA	NA	NA	NA	NA	NA	NA	NA	NA	0.6	2	NA	NA	NA	Unlikely	NA	NA	white	1	Unlikely	NA	NA	white
1813-11-21	-31450	NA	NA	NA	NA	NA	NA	Unlikely	NA	NA	NA	NA	NA	NA	NA	NA	NA	0.6	2	NA	NA	NA	Unlikely	NA	NA	white	1	Unlikely	NA	NA	white
1813-11-22	-31449	NA	NA	NA	NA	NA	NA	Unlikely	NA	NA	NA	NA	NA	NA	NA	NA	NA	0.6	2	NA	NA	NA	Unlikely	NA	NA	white	1	Unlikely	NA	NA	white
1813-11-23	-31448	NA	NA	NA	NA	NA	NA	Unlikely	NA	NA	NA	NA	NA	NA	NA	NA	NA	0.6	2	NA	NA	NA	Unlikely	NA	NA	white	1	Unlikely	NA	NA	white
1813-11-24	-31447	NA	NA	NA	NA	NA	NA	Unlikely	NA	NA	NA	NA	NA	NA	NA	NA	NA	0.6	2	NA	NA	NA	Unlikely	NA	NA	white	1	Unlikely	NA	NA	white
1813-11-25	-31446	NA	NA	NA	NA	NA	NA	Unlikely	NA	NA	NA	NA	NA	NA	NA	NA	NA	0.6	2	NA	NA	NA	Unlikely	NA	NA	white	1	Unlikely	NA	NA	white
1813-11-26	-31445	NA	NA	NA	NA	NA	NA	Unlikely	NA	NA	NA	NA	NA	NA	NA	NA	NA	0.6	2	NA	NA	NA	Unlikely	NA	NA	white	1	Unlikely	NA	NA	white
1813-11-27	-31444	NA	NA	NA	NA	NA	NA	Unlikely	NA	NA	NA	NA	NA	NA	NA	NA	NA	0.6	2	NA	NA	NA	Unlikely	NA	NA	white	1	Unlikely	NA	NA	white
1813-11-28	-31443	NA	NA	NA	NA	NA	NA	Unlikely	NA	NA	NA	NA	NA	NA	NA	NA	NA	0.6	2	NA	NA	NA	Unlikely	NA	NA	white	1	Unlikely	NA	NA	white
1813-11-29	-31442	NA	NA	NA	NA	NA	NA	Unlikely	NA	NA	NA	NA	NA	NA	NA	NA	NA	0.6	2	NA	NA	NA	Unlikely	NA	NA	white	1	Unlikely	NA	NA	white
1813-11-30	-31441	NA	NA	NA	NA	NA	NA	Unlikely	NA	NA	NA	NA	NA	NA	NA	NA	NA	0.6	2	NA	NA	NA	Unlikely	NA	NA	white	1	Unlikely	NA	NA	white
1813-12-01	-31440	NA	NA	NA	NA	NA	NA	Unlikely	NA	NA	NA	NA	NA	NA	NA	NA	NA	0.6	2	NA	NA	NA	Unlikely	NA	NA	white	1	Unlikely	NA	NA	white
1813-12-02	-31439	NA	NA	NA	NA	NA	NA	Unlikely	NA	NA	NA	NA	NA	NA	NA	NA	NA	0.6	2	NA	NA	NA	Unlikely	NA	NA	white	1	Unlikely	NA	NA	white
1813-12-03	-31438	NA	NA	NA	NA	NA	NA	Unlikely	NA	NA	NA	NA	NA	NA	NA	NA	NA	0.6	2	NA	NA	NA	Unlikely	NA	NA	white	1	Unlikely	NA	NA	white
1813-12-04	-31437	NA	NA	NA	NA	NA	NA	Unlikely	NA	NA	NA	NA	NA	NA	NA	NA	NA	0.6	2	NA	NA	NA	Unlikely	NA	NA	white	1	Unlikely	NA	NA	white
1813-12-05	-31436	NA	NA	NA	NA	NA	NA	Unlikely	NA	NA	NA	NA	NA	NA	NA	NA	NA	0.6	2	NA	NA	NA	Unlikely	NA	NA	white	1	Unlikely	NA	NA	white
1813-12-06	-31435	NA	NA	NA	NA	NA	NA	Unlikely	NA	NA	NA	NA	NA	NA	NA	NA	NA	0.6	2	NA	NA	NA	Unlikely	NA	NA	white	1	Unlikely	NA	NA	white
1813-12-07	-31434	NA	NA	NA	NA	NA	NA	Unlikely	NA	NA	NA	NA	NA	NA	NA	NA	NA	0.6	2	NA	NA	NA	Unlikely	NA	NA	white	1	Unlikely	NA	NA	white
1813-12-08	-31433	NA	NA	NA	NA	NA	NA	Unlikely	NA	NA	NA	NA	NA	NA	NA	NA	NA	0.6	2	NA	NA	NA	Unlikely	NA	NA	white	1	Unlikely	NA	NA	white
1813-12-09	-31432	30	0.017015	0.0697915	0.0343	0.0312	0.0378656	Unlikely	white	NA	NA	NA	1813-12-09	NA	NA	NA	NA	0.6	2	NA	NA	NA	Unlikely	NA	NA	white	1	Unlikely	NA	NA	white
1813-12-10	-31431	NA	NA	NA	NA	NA	NA	Unlikely	NA	NA	NA	NA	NA	NA	NA	NA	NA	0.6	2	NA	NA	NA	Unlikely	NA	NA	white	1	Unlikely	NA	NA	white
1813-12-11	-31430	NA	NA	NA	NA	NA	NA	Unlikely	NA	NA	NA	NA	NA	NA	NA	NA	NA	0.6	2	NA	NA	NA	Unlikely	NA	NA	white	1	Unlikely	NA	NA	white
1813-12-12	-31429	NA	NA	NA	NA	NA	NA	Unlikely	NA	NA	NA	NA	NA	NA	NA	NA	NA	0.6	2	NA	NA	NA	Unlikely	NA	NA	white	1	Unlikely	NA	NA	white
1813-12-13	-31428	NA	NA	NA	NA	NA	NA	Unlikely	NA	NA	NA	NA	NA	NA	NA	NA	NA	0.6	2	NA	NA	NA	Unlikely	NA	NA	white	1	Unlikely	NA	NA	white
1813-12-14	-31427	NA	NA	NA	NA	NA	NA	Unlikely	NA	NA	NA	NA	NA	NA	NA	NA	NA	0.6	2	NA	NA	NA	Unlikely	NA	NA	white	1	Unlikely	NA	NA	white
1813-12-15	-31426	NA	NA	NA	NA	NA	NA	Unlikely	NA	NA	NA	NA	NA	NA	NA	NA	NA	0.6	2	NA	NA	NA	Unlikely	NA	NA	white	1	Unlikely	NA	NA	white
1813-12-16	-31425	NA	NA	NA	NA	NA	NA	Unlikely	NA	NA	NA	NA	NA	NA	NA	NA	NA	0.6	2	NA	NA	NA	Unlikely	NA	NA	white	1	Unlikely	NA	NA	white
1813-12-17	-31424	NA	NA	NA	NA	NA	NA	Unlikely	NA	NA	NA	NA	NA	NA	NA	NA	NA	0.6	2	NA	NA	NA	Unlikely	NA	NA	white	1	Unlikely	NA	NA	white
1813-12-18	-31423	NA	NA	NA	NA	NA	NA	Unlikely	NA	NA	NA	NA	NA	NA	NA	NA	NA	0.6	2	NA	NA	NA	Unlikely	NA	NA	white	1	Unlikely	NA	NA	white
1813-12-19	-31422	NA	NA	NA	NA	NA	NA	Unlikely	NA	NA	NA	NA	NA	NA	NA	NA	NA	0.6	2	NA	NA	NA	Unlikely	NA	NA	white	1	Unlikely	NA	NA	white
1813-12-20	-31421	NA	NA	NA	NA	NA	NA	Unlikely	NA	NA	NA	NA	NA	NA	NA	NA	NA	0.6	2	NA	NA	NA	Unlikely	NA	NA	white	1	Unlikely	NA	NA	white
1813-12-21	-31420	NA	NA	NA	NA	NA	NA	Unlikely	NA	NA	NA	NA	NA	NA	NA	NA	NA	0.6	2	NA	NA	NA	Unlikely	NA	NA	white	1	Unlikely	NA	NA	white
1813-12-22	-31419	NA	NA	NA	NA	NA	NA	Unlikely	NA	NA	NA	NA	NA	NA	NA	NA	NA	0.6	2	NA	NA	NA	Unlikely	NA	NA	white	1	Unlikely	NA	NA	white
1813-12-23	-31418	NA	NA	NA	NA	NA	NA	Unlikely	NA	NA	NA	NA	NA	NA	NA	NA	NA	0.6	2	NA	NA	NA	Unlikely	NA	NA	white	1	Unlikely	NA	NA	white
1813-12-24	-31417	NA	NA	NA	NA	NA	NA	Unlikely	NA	NA	NA	NA	NA	NA	NA	NA	NA	0.6	2	NA	NA	NA	Unlikely	NA	NA	white	1	Unlikely	NA	NA	white
1813-12-25	-31416	NA	NA	NA	NA	NA	NA	Unlikely	NA	NA	NA	NA	NA	NA	NA	NA	NA	0.6	2	NA	NA	NA	Unlikely	NA	NA	white	1	Unlikely	NA	NA	white
1813-12-26	-31415	NA	NA	NA	NA	NA	NA	Unlikely	NA	NA	NA	NA	NA	NA	NA	NA	NA	0.6	2	NA	NA	NA	Unlikely	NA	NA	white	1	Unlikely	NA	NA	white
1813-12-27	-31414	NA	NA	NA	NA	NA	NA	Unlikely	NA	NA	NA	NA	NA	NA	NA	NA	NA	0.6	2	NA	NA	NA	Unlikely	NA	NA	white	1	Unlikely	NA	NA	white
1813-12-28	-31413	NA	NA	NA	NA	NA	NA	Unlikely	NA	NA	NA	NA	NA	NA	NA	NA	NA	0.6	2	NA	NA	NA	Unlikely	NA	NA	white	1	Unlikely	NA	NA	white
1813-12-29	-31412	NA	NA	NA	NA	NA	NA	Unlikely	NA	NA	NA	NA	NA	NA	NA	NA	NA	0.6	2	NA	NA	NA	Unlikely	NA	NA	white	1	Unlikely	NA	NA	white
1813-12-30	-31411	NA	NA	NA	NA	NA	NA	Unlikely	NA	NA	NA	NA	NA	NA	NA	NA	NA	0.6	2	NA	NA	NA	Unlikely	NA	NA	white	1	Unlikely	NA	NA	white
1813-12-31	-31410	NA	NA	NA	NA	NA	NA	Unlikely	NA	NA	NA	NA	NA	NA	NA	NA	NA	0.6	2	NA	NA	NA	Unlikely	NA	NA	white	1	Unlikely	NA	NA	white
1814-01-01	-31409	NA	NA	NA	NA	NA	NA	Unlikely	NA	NA	NA	NA	NA	NA	NA	NA	NA	0.6	2	NA	NA	NA	Unlikely	NA	NA	white	1	Unlikely	NA	NA	white
1814-01-02	-31408	NA	NA	NA	NA	NA	NA	Unlikely	NA	NA	NA	NA	NA	NA	NA	NA	NA	0.6	2	NA	NA	NA	Unlikely	NA	NA	white	1	Unlikely	NA	NA	white
1814-01-03	-31407	NA	NA	NA	NA	NA	NA	Unlikely	NA	NA	NA	NA	NA	NA	NA	NA	NA	0.6	2	NA	NA	NA	Unlikely	NA	NA	white	1	Unlikely	NA	NA	white
1814-01-04	-31406	NA	NA	NA	NA	NA	NA	Unlikely	NA	NA	NA	NA	NA	NA	NA	NA	NA	0.6	2	NA	NA	NA	Unlikely	NA	NA	white	1	Unlikely	NA	NA	white
1814-01-05	-31405	NA	NA	NA	NA	NA	NA	Unlikely	NA	NA	NA	NA	NA	NA	NA	NA	NA	0.6	2	NA	NA	NA	Unlikely	NA	NA	white	1	Unlikely	NA	NA	white
1814-01-06	-31404	NA	NA	NA	NA	NA	NA	Unlikely	NA	NA	NA	NA	NA	NA	NA	NA	NA	0.6	2	NA	NA	NA	Unlikely	NA	NA	white	1	Unlikely	NA	NA	white
1814-01-07	-31403	NA	NA	NA	NA	NA	NA	Unlikely	NA	NA	NA	NA	NA	NA	NA	NA	NA	0.6	2	NA	NA	NA	Unlikely	NA	NA	white	1	Unlikely	NA	NA	white
1814-01-08	-31402	NA	NA	NA	NA	NA	NA	Unlikely	NA	NA	NA	NA	NA	NA	NA	NA	NA	0.6	2	NA	NA	NA	Unlikely	NA	NA	white	1	Unlikely	NA	NA	white
1814-01-09	-31401	29	0.018619	0.0759162	0.0385	0.035	0.0413828	Unlikely	white	NA	NA	NA	1814-01-09	NA	NA	NA	NA	0.6	2	NA	NA	NA	Unlikely	NA	NA	white	1	Unlikely	NA	NA	white
1814-01-10	-31400	NA	NA	NA	NA	NA	NA	Unlikely	NA	NA	NA	NA	NA	NA	NA	NA	NA	0.6	2	NA	NA	NA	Unlikely	NA	NA	white	1	Unlikely	NA	NA	white
1814-01-11	-31399	NA	NA	NA	NA	NA	NA	Unlikely	NA	NA	NA	NA	NA	NA	NA	NA	NA	0.6	2	NA	NA	NA	Unlikely	NA	NA	white	1	Unlikely	NA	NA	white
1814-01-12	-31398	NA	NA	NA	NA	NA	NA	Unlikely	NA	NA	NA	NA	NA	NA	NA	NA	NA	0.6	2	NA	NA	NA	Unlikely	NA	NA	white	1	Unlikely	NA	NA	white
1814-01-13	-31397	NA	NA	NA	NA	NA	NA	Unlikely	NA	NA	NA	NA	NA	NA	NA	NA	NA	0.6	2	NA	NA	NA	Unlikely	NA	NA	white	1	Unlikely	NA	NA	white
1814-01-14	-31396	NA	NA	NA	NA	NA	NA	Unlikely	NA	NA	NA	NA	NA	NA	NA	NA	NA	0.6	2	NA	NA	NA	Unlikely	NA	NA	white	1	Unlikely	NA	NA	white
1814-01-15	-31395	NA	NA	NA	NA	NA	NA	Unlikely	NA	NA	NA	NA	NA	NA	NA	NA	NA	0.6	2	NA	NA	NA	Unlikely	NA	NA	white	1	Unlikely	NA	NA	white
1814-01-16	-31394	NA	NA	NA	NA	NA	NA	Unlikely	NA	NA	NA	NA	NA	NA	NA	NA	NA	0.6	2	NA	NA	NA	Unlikely	NA	NA	white	1	Unlikely	NA	NA	white
1814-01-17	-31393	NA	NA	NA	NA	NA	NA	Unlikely	NA	NA	NA	NA	NA	NA	NA	NA	NA	0.6	2	NA	NA	NA	Unlikely	NA	NA	white	1	Unlikely	NA	NA	white
1814-01-18	-31392	NA	NA	NA	NA	NA	NA	Unlikely	NA	NA	NA	NA	NA	NA	NA	NA	NA	0.6	2	NA	NA	NA	Unlikely	NA	NA	white	1	Unlikely	NA	NA	white
1814-01-19	-31391	NA	NA	NA	NA	NA	NA	Unlikely	NA	NA	NA	NA	NA	NA	NA	NA	NA	0.6	2	NA	NA	NA	Unlikely	NA	NA	white	1	Unlikely	NA	NA	white
1814-01-20	-31390	NA	NA	NA	NA	NA	NA	Unlikely	NA	NA	NA	NA	NA	NA	NA	NA	NA	0.6	2	NA	NA	NA	Unlikely	NA	NA	white	1	Unlikely	NA	NA	white
1814-01-21	-31389	NA	NA	NA	NA	NA	NA	Unlikely	NA	NA	NA	NA	NA	NA	NA	NA	NA	0.6	2	NA	NA	NA	Unlikely	NA	NA	white	1	Unlikely	NA	NA	white
1814-01-22	-31388	NA	NA	NA	NA	NA	NA	Unlikely	NA	NA	NA	NA	NA	NA	NA	NA	NA	0.6	2	NA	NA	NA	Unlikely	NA	NA	white	1	Unlikely	NA	NA	white
1814-01-23	-31387	NA	NA	NA	NA	NA	NA	Unlikely	NA	NA	NA	NA	NA	NA	NA	NA	NA	0.6	2	NA	NA	NA	Unlikely	NA	NA	white	1	Unlikely	NA	NA	white
1814-01-24	-31386	NA	NA	NA	NA	NA	NA	Unlikely	NA	NA	NA	NA	NA	NA	NA	NA	NA	0.6	2	NA	NA	NA	Unlikely	NA	NA	white	1	Unlikely	NA	NA	white
1814-01-25	-31385	NA	NA	NA	NA	NA	NA	Unlikely	NA	NA	NA	NA	NA	NA	NA	NA	NA	0.6	2	NA	NA	NA	Unlikely	NA	NA	white	1	Unlikely	NA	NA	white
1814-01-26	-31384	NA	NA	NA	NA	NA	NA	Unlikely	NA	NA	NA	NA	NA	NA	NA	NA	NA	0.6	2	NA	NA	NA	Unlikely	NA	NA	white	1	Unlikely	NA	NA	white
1814-01-27	-31383	NA	NA	NA	NA	NA	NA	Unlikely	NA	NA	NA	NA	NA	NA	NA	NA	NA	0.6	2	NA	NA	NA	Unlikely	NA	NA	white	1	Unlikely	NA	NA	white
1814-01-28	-31382	NA	NA	NA	NA	NA	NA	Unlikely	NA	NA	NA	NA	NA	NA	NA	NA	NA	0.6	2	NA	NA	NA	Unlikely	NA	NA	white	1	Unlikely	NA	NA	white
1814-01-29	-31381	NA	NA	NA	NA	NA	NA	Unlikely	NA	NA	NA	NA	NA	NA	NA	NA	NA	0.6	2	NA	NA	NA	Unlikely	NA	NA	white	1	Unlikely	NA	NA	white
1814-01-30	-31380	NA	NA	NA	NA	NA	NA	Unlikely	NA	NA	NA	NA	NA	NA	NA	NA	NA	0.6	2	NA	NA	NA	Unlikely	NA	NA	white	1	Unlikely	NA	NA	white
1814-01-31	-31379	NA	NA	NA	NA	NA	NA	Unlikely	NA	NA	NA	NA	NA	NA	NA	NA	NA	0.6	2	NA	NA	NA	Unlikely	NA	NA	white	1	Unlikely	NA	NA	white
1814-02-01	-31378	NA	NA	NA	NA	NA	NA	Unlikely	NA	NA	NA	NA	NA	NA	NA	NA	NA	0.6	2	NA	NA	NA	Unlikely	NA	NA	white	1	Unlikely	NA	NA	white
1814-02-02	-31377	NA	NA	NA	NA	NA	NA	Unlikely	NA	NA	NA	NA	NA	NA	NA	NA	NA	0.6	2	NA	NA	NA	Unlikely	NA	NA	white	1	Unlikely	NA	NA	white
1814-02-03	-31376	NA	NA	NA	NA	NA	NA	Unlikely	NA	NA	NA	NA	NA	NA	NA	NA	NA	0.6	2	NA	NA	NA	Unlikely	NA	NA	white	1	Unlikely	NA	NA	white
1814-02-04	-31375	NA	NA	NA	NA	NA	NA	Unlikely	NA	NA	NA	NA	NA	NA	NA	NA	NA	0.6	2	NA	NA	NA	Unlikely	NA	NA	white	1	Unlikely	NA	NA	white
1814-02-05	-31374	NA	NA	NA	NA	NA	NA	Unlikely	NA	NA	NA	NA	NA	NA	NA	NA	NA	0.6	2	NA	NA	NA	Unlikely	NA	NA	white	1	Unlikely	NA	NA	white
1814-02-06	-31373	NA	NA	NA	NA	NA	NA	Unlikely	NA	NA	NA	NA	NA	NA	NA	NA	NA	0.6	2	NA	NA	NA	Unlikely	NA	NA	white	1	Unlikely	NA	NA	white
1814-02-07	-31372	NA	NA	NA	NA	NA	NA	Unlikely	NA	NA	NA	NA	NA	NA	NA	NA	NA	0.6	2	NA	NA	NA	Unlikely	NA	NA	white	1	Unlikely	NA	NA	white
1814-02-08	-31371	NA	NA	NA	NA	NA	NA	Unlikely	NA	NA	NA	NA	NA	NA	NA	NA	NA	0.6	2	NA	NA	NA	Unlikely	NA	NA	white	1	Unlikely	NA	NA	white
1814-02-09	-31370	28	0.0204447	0.0826072	0.0413	0.0376	0.0450532	Unlikely	white	NA	NA	NA	1814-02-09	NA	NA	NA	NA	0.6	2	NA	NA	NA	Unlikely	NA	NA	white	1	Unlikely	NA	NA	white
1814-02-10	-31369	NA	NA	NA	NA	NA	NA	Unlikely	NA	NA	NA	NA	NA	NA	NA	NA	NA	0.6	2	NA	NA	NA	Unlikely	NA	NA	white	1	Unlikely	NA	NA	white
1814-02-11	-31368	NA	NA	NA	NA	NA	NA	Unlikely	NA	NA	NA	NA	NA	NA	NA	NA	NA	0.6	2	NA	NA	NA	Unlikely	NA	NA	white	1	Unlikely	NA	NA	white
1814-02-12	-31367	NA	NA	NA	NA	NA	NA	Unlikely	NA	NA	NA	NA	NA	NA	NA	NA	NA	0.6	2	NA	NA	NA	Unlikely	NA	NA	white	1	Unlikely	NA	NA	white
1814-02-13	-31366	NA	NA	NA	NA	NA	NA	Unlikely	NA	NA	NA	NA	NA	NA	NA	NA	NA	0.6	2	NA	NA	NA	Unlikely	NA	NA	white	1	Unlikely	NA	NA	white
1814-02-14	-31365	NA	NA	NA	NA	NA	NA	Unlikely	NA	NA	NA	NA	NA	NA	NA	NA	NA	0.6	2	NA	NA	NA	Unlikely	NA	NA	white	1	Unlikely	NA	NA	white
1814-02-15	-31364	NA	NA	NA	NA	NA	NA	Unlikely	NA	NA	NA	NA	NA	NA	NA	NA	NA	0.6	2	NA	NA	NA	Unlikely	NA	NA	white	1	Unlikely	NA	NA	white
1814-02-16	-31363	NA	NA	NA	NA	NA	NA	Unlikely	NA	NA	NA	NA	NA	NA	NA	NA	NA	0.6	2	NA	NA	NA	Unlikely	NA	NA	white	1	Unlikely	NA	NA	white
1814-02-17	-31362	NA	NA	NA	NA	NA	NA	Unlikely	NA	NA	NA	NA	NA	NA	NA	NA	NA	0.6	2	NA	NA	NA	Unlikely	NA	NA	white	1	Unlikely	NA	NA	white
1814-02-18	-31361	NA	NA	NA	NA	NA	NA	Unlikely	NA	NA	NA	NA	NA	NA	NA	NA	NA	0.6	2	NA	NA	NA	Unlikely	NA	NA	white	1	Unlikely	NA	NA	white
1814-02-19	-31360	NA	NA	NA	NA	NA	NA	Unlikely	NA	NA	NA	NA	NA	NA	NA	NA	NA	0.6	2	NA	NA	NA	Unlikely	NA	NA	white	1	Unlikely	NA	NA	white
1814-02-20	-31359	NA	NA	NA	NA	NA	NA	Unlikely	NA	NA	NA	NA	NA	NA	NA	NA	NA	0.6	2	NA	NA	NA	Unlikely	NA	NA	white	1	Unlikely	NA	NA	white
1814-02-21	-31358	NA	NA	NA	NA	NA	NA	Unlikely	NA	NA	NA	NA	NA	NA	NA	NA	NA	0.6	2	NA	NA	NA	Unlikely	NA	NA	white	1	Unlikely	NA	NA	white
1814-02-22	-31357	NA	NA	NA	NA	NA	NA	Unlikely	NA	NA	NA	NA	NA	NA	NA	NA	NA	0.6	2	NA	NA	NA	Unlikely	NA	NA	white	1	Unlikely	NA	NA	white
1814-02-23	-31356	NA	NA	NA	NA	NA	NA	Unlikely	NA	NA	NA	NA	NA	NA	NA	NA	NA	0.6	2	NA	NA	NA	Unlikely	NA	NA	white	1	Unlikely	NA	NA	white
1814-02-24	-31355	NA	NA	NA	NA	NA	NA	Unlikely	NA	NA	NA	NA	NA	NA	NA	NA	NA	0.6	2	NA	NA	NA	Unlikely	NA	NA	white	1	Unlikely	NA	NA	white
1814-02-25	-31354	NA	NA	NA	NA	NA	NA	Unlikely	NA	NA	NA	NA	NA	NA	NA	NA	NA	0.6	2	NA	NA	NA	Unlikely	NA	NA	white	1	Unlikely	NA	NA	white
1814-02-26	-31353	NA	NA	NA	NA	NA	NA	Unlikely	NA	NA	NA	NA	NA	NA	NA	NA	NA	0.6	2	NA	NA	NA	Unlikely	NA	NA	white	1	Unlikely	NA	NA	white
1814-02-27	-31352	NA	NA	NA	NA	NA	NA	Unlikely	NA	NA	NA	NA	NA	NA	NA	NA	NA	0.6	2	NA	NA	NA	Unlikely	NA	NA	white	1	Unlikely	NA	NA	white
1814-02-28	-31351	NA	NA	NA	NA	NA	NA	Unlikely	NA	NA	NA	NA	NA	NA	NA	NA	NA	0.6	2	NA	NA	NA	Unlikely	NA	NA	white	1	Unlikely	NA	NA	white
1814-03-01	-31350	NA	NA	NA	NA	NA	NA	Unlikely	NA	NA	NA	NA	NA	NA	NA	NA	NA	0.6	2	NA	NA	NA	Unlikely	NA	NA	white	1	Unlikely	NA	NA	white
1814-03-02	-31349	NA	NA	NA	NA	NA	NA	Unlikely	NA	NA	NA	NA	NA	NA	NA	NA	NA	0.6	2	NA	NA	NA	Unlikely	NA	NA	white	1	Unlikely	NA	NA	white
1814-03-03	-31348	NA	NA	NA	NA	NA	NA	Unlikely	NA	NA	NA	NA	NA	NA	NA	NA	NA	0.6	2	NA	NA	NA	Unlikely	NA	NA	white	1	Unlikely	NA	NA	white
1814-03-04	-31347	NA	NA	NA	NA	NA	NA	Unlikely	NA	NA	NA	NA	NA	NA	NA	NA	NA	0.6	2	NA	NA	NA	Unlikely	NA	NA	white	1	Unlikely	NA	NA	white
1814-03-05	-31346	NA	NA	NA	NA	NA	NA	Unlikely	NA	NA	NA	NA	NA	NA	NA	NA	NA	0.6	2	NA	NA	NA	Unlikely	NA	NA	white	1	Unlikely	NA	NA	white
1814-03-06	-31345	NA	NA	NA	NA	NA	NA	Unlikely	NA	NA	NA	NA	NA	NA	NA	NA	NA	0.6	2	NA	NA	NA	Unlikely	NA	NA	white	1	Unlikely	NA	NA	white
1814-03-07	-31344	NA	NA	NA	NA	NA	NA	Unlikely	NA	NA	NA	NA	NA	NA	NA	NA	NA	0.6	2	NA	NA	NA	Unlikely	NA	NA	white	1	Unlikely	NA	NA	white
1814-03-08	-31343	NA	NA	NA	NA	NA	NA	Unlikely	NA	NA	NA	NA	NA	NA	NA	NA	NA	0.6	2	NA	NA	NA	Unlikely	NA	NA	white	1	Unlikely	NA	NA	white
1814-03-09	-31342	27	0.0226487	0.0899003	0.0433	0.0394	0.04852	Unlikely	white	26	NA	NA	1814-03-09	NA	NA	NA	NA	0.6	2	NA	NA	NA	Unlikely	NA	NA	white	1	Unlikely	NA	NA	white
1814-03-10	-31341	NA	NA	NA	NA	NA	NA	Low	NA	NA	NA	NA	NA	NA	NA	NA	NA	0.6	2	NA	NA	NA	Unlikely	NA	NA	white	1	Unlikely	NA	NA	white
1814-03-11	-31340	NA	NA	NA	NA	NA	NA	Low	NA	NA	NA	NA	NA	NA	NA	NA	NA	0.6	2	NA	NA	NA	Unlikely	NA	NA	white	1	Unlikely	NA	NA	white
1814-03-12	-31339	NA	NA	NA	NA	NA	NA	Low	NA	NA	NA	NA	NA	NA	NA	NA	NA	0.6	2	NA	NA	NA	Unlikely	NA	NA	white	1	Unlikely	NA	NA	white
1814-03-13	-31338	NA	NA	NA	NA	NA	NA	Low	NA	NA	NA	NA	NA	NA	NA	NA	NA	0.6	2	NA	NA	NA	Unlikely	NA	NA	white	1	Unlikely	NA	NA	white
1814-03-14	-31337	NA	NA	NA	NA	NA	NA	Low	NA	NA	NA	NA	NA	NA	NA	NA	NA	0.6	2	NA	NA	NA	Unlikely	NA	NA	white	1	Unlikely	NA	NA	white
1814-03-15	-31336	NA	NA	NA	NA	NA	NA	Low	NA	NA	NA	NA	NA	NA	NA	NA	NA	0.6	2	NA	NA	NA	Unlikely	NA	NA	white	1	Unlikely	NA	NA	white
1814-03-16	-31335	NA	NA	NA	NA	NA	NA	Low	NA	NA	NA	NA	NA	NA	NA	NA	NA	0.6	2	NA	NA	NA	Unlikely	NA	NA	white	1	Unlikely	NA	NA	white
1814-03-17	-31334	NA	NA	NA	NA	NA	NA	Low	NA	NA	NA	NA	NA	NA	NA	NA	NA	0.6	2	NA	NA	NA	Unlikely	NA	NA	white	1	Unlikely	NA	NA	white
1814-03-18	-31333	NA	NA	NA	NA	NA	NA	Low	NA	NA	NA	NA	NA	NA	NA	NA	NA	0.6	2	NA	NA	NA	Unlikely	NA	NA	white	1	Unlikely	NA	NA	white
1814-03-19	-31332	NA	NA	NA	NA	NA	NA	Low	NA	NA	NA	NA	NA	NA	NA	NA	NA	0.6	2	NA	NA	NA	Unlikely	NA	NA	white	1	Unlikely	NA	NA	white
1814-03-20	-31331	NA	NA	NA	NA	NA	NA	Low	NA	NA	NA	NA	NA	NA	NA	NA	NA	0.6	2	NA	NA	NA	Unlikely	NA	NA	white	1	Unlikely	NA	NA	white
1814-03-21	-31330	NA	NA	NA	NA	NA	NA	Low	NA	NA	NA	NA	NA	NA	NA	NA	NA	0.6	2	NA	NA	NA	Unlikely	NA	NA	white	1	Unlikely	NA	NA	white
1814-03-22	-31329	NA	NA	NA	NA	NA	NA	Low	NA	NA	NA	NA	NA	NA	NA	NA	NA	0.6	2	NA	NA	NA	Unlikely	NA	NA	white	1	Unlikely	NA	NA	white
1814-03-23	-31328	NA	NA	NA	NA	NA	NA	Low	NA	NA	NA	NA	NA	NA	NA	NA	NA	0.6	2	NA	NA	NA	Unlikely	NA	NA	white	1	Unlikely	NA	NA	white
1814-03-24	-31327	NA	NA	NA	NA	NA	NA	Low	NA	NA	NA	NA	NA	NA	NA	NA	NA	0.6	2	NA	NA	NA	Unlikely	NA	NA	white	1	Unlikely	NA	NA	white
1814-03-25	-31326	NA	NA	NA	NA	NA	NA	Low	NA	NA	NA	NA	NA	NA	NA	NA	NA	0.6	2	NA	NA	NA	Unlikely	NA	NA	white	1	Unlikely	NA	NA	white
1814-03-26	-31325	NA	NA	NA	NA	NA	NA	Low	NA	NA	NA	NA	NA	NA	NA	NA	NA	0.6	2	NA	NA	NA	Unlikely	NA	NA	white	1	Unlikely	NA	NA	white
1814-03-27	-31324	NA	NA	NA	NA	NA	NA	Low	NA	NA	NA	NA	NA	NA	NA	NA	NA	0.6	2	NA	NA	NA	Unlikely	NA	NA	white	1	Unlikely	NA	NA	white
1814-03-28	-31323	NA	NA	NA	NA	NA	NA	Low	NA	NA	NA	NA	NA	NA	NA	NA	NA	0.6	2	NA	NA	NA	Unlikely	NA	NA	white	1	Unlikely	NA	NA	white
1814-03-29	-31322	NA	NA	NA	NA	NA	NA	Low	NA	NA	NA	NA	NA	NA	NA	NA	NA	0.6	2	NA	NA	NA	Unlikely	NA	NA	white	1	Unlikely	NA	NA	white
1814-03-30	-31321	NA	NA	NA	NA	NA	NA	Low	NA	NA	NA	NA	NA	NA	NA	NA	NA	0.6	2	NA	NA	NA	Unlikely	NA	NA	white	1	Unlikely	NA	NA	white
1814-03-31	-31320	NA	NA	NA	NA	NA	NA	Low	NA	NA	NA	NA	NA	NA	NA	NA	NA	0.6	2	NA	NA	NA	Unlikely	NA	NA	white	1	Unlikely	NA	NA	white
1814-04-01	-31319	NA	NA	NA	NA	NA	NA	Low	NA	NA	NA	NA	NA	NA	NA	NA	NA	0.6	2	NA	NA	NA	Unlikely	NA	NA	white	1	Unlikely	NA	NA	white
1814-04-02	-31318	NA	NA	NA	NA	NA	NA	Low	NA	NA	NA	NA	NA	NA	NA	NA	NA	0.6	2	NA	NA	NA	Unlikely	NA	NA	white	1	Unlikely	NA	NA	white
1814-04-03	-31317	NA	NA	NA	NA	NA	NA	Low	NA	NA	NA	NA	NA	NA	NA	NA	NA	0.6	2	NA	NA	NA	Unlikely	NA	NA	white	1	Unlikely	NA	NA	white
1814-04-04	-31316	NA	NA	NA	NA	NA	NA	Low	NA	NA	NA	NA	NA	NA	NA	NA	NA	0.6	2	NA	NA	NA	Unlikely	NA	NA	white	1	Unlikely	NA	NA	white
1814-04-05	-31315	NA	NA	NA	NA	NA	NA	Low	NA	NA	NA	NA	NA	NA	NA	NA	NA	0.6	2	NA	NA	NA	Unlikely	NA	NA	white	1	Unlikely	NA	NA	white
1814-04-06	-31314	NA	NA	NA	NA	NA	NA	Low	NA	NA	NA	NA	NA	NA	NA	NA	NA	0.6	2	NA	NA	NA	Unlikely	NA	NA	white	1	Unlikely	NA	NA	white
1814-04-07	-31313	NA	NA	NA	NA	NA	NA	Low	NA	NA	NA	NA	NA	NA	NA	NA	NA	0.6	2	NA	NA	NA	Unlikely	NA	NA	white	1	Unlikely	NA	NA	white
1814-04-08	-31312	NA	NA	NA	NA	NA	NA	Low	NA	NA	NA	NA	NA	NA	NA	NA	NA	0.6	2	NA	NA	NA	Unlikely	NA	NA	white	1	Unlikely	NA	NA	white
1814-04-09	-31311	26	0.0247012	0.0978248	0.0468	0.0425	0.053078	Low	254-232-200	NA	NA	NA	1814-04-09	-31311	-31311	NA	NA	0.6	2	NA	NA	NA	Unlikely	NA	NA	white	1	Unlikely	NA	NA	white
1814-04-10	-31310	NA	NA	NA	NA	NA	NA	Low	NA	NA	NA	NA	NA	NA	NA	NA	NA	0.6	2	NA	NA	NA	Unlikely	NA	NA	white	1	Unlikely	NA	NA	white
1814-04-11	-31309	NA	NA	NA	NA	NA	NA	Low	NA	NA	NA	NA	NA	NA	NA	NA	NA	0.6	2	NA	NA	NA	Unlikely	NA	NA	white	1	Unlikely	NA	NA	white
1814-04-12	-31308	NA	NA	NA	NA	NA	NA	Low	NA	NA	NA	NA	NA	NA	NA	NA	NA	0.6	2	NA	NA	NA	Unlikely	NA	NA	white	1	Unlikely	NA	NA	white
1814-04-13	-31307	NA	NA	NA	NA	NA	NA	Low	NA	NA	NA	NA	NA	NA	NA	NA	NA	0.6	2	NA	NA	NA	Unlikely	NA	NA	white	1	Unlikely	NA	NA	white
1814-04-14	-31306	NA	NA	NA	NA	NA	NA	Low	NA	NA	NA	NA	NA	NA	NA	NA	NA	0.6	2	NA	NA	NA	Unlikely	NA	NA	white	1	Unlikely	NA	NA	white
1814-04-15	-31305	NA	NA	NA	NA	NA	NA	Low	NA	NA	NA	NA	NA	NA	NA	NA	NA	0.6	2	NA	NA	NA	Unlikely	NA	NA	white	1	Unlikely	NA	NA	white
1814-04-16	-31304	NA	NA	NA	NA	NA	NA	Low	NA	NA	NA	NA	NA	NA	NA	NA	NA	0.6	2	NA	NA	NA	Unlikely	NA	NA	white	1	Unlikely	NA	NA	white
1814-04-17	-31303	NA	NA	NA	NA	NA	NA	Low	NA	NA	NA	NA	NA	NA	NA	NA	NA	0.6	2	NA	NA	NA	Unlikely	NA	NA	white	1	Unlikely	NA	NA	white
1814-04-18	-31302	NA	NA	NA	NA	NA	NA	Low	NA	NA	NA	NA	NA	NA	NA	NA	NA	0.6	2	NA	NA	NA	Unlikely	NA	NA	white	1	Unlikely	NA	NA	white
1814-04-19	-31301	NA	NA	NA	NA	NA	NA	Low	NA	NA	NA	NA	NA	NA	NA	NA	NA	0.6	2	NA	NA	NA	Unlikely	NA	NA	white	1	Unlikely	NA	NA	white
1814-04-20	-31300	NA	NA	NA	NA	NA	NA	Low	NA	NA	NA	NA	NA	NA	NA	NA	NA	0.6	2	NA	NA	NA	Unlikely	NA	NA	white	1	Unlikely	NA	NA	white
1814-04-21	-31299	NA	NA	NA	NA	NA	NA	Low	NA	NA	NA	NA	NA	NA	NA	NA	NA	0.6	2	NA	NA	NA	Unlikely	NA	NA	white	1	Unlikely	NA	NA	white
1814-04-22	-31298	NA	NA	NA	NA	NA	NA	Low	NA	NA	NA	NA	NA	NA	NA	NA	NA	0.6	2	NA	NA	NA	Unlikely	NA	NA	white	1	Unlikely	NA	NA	white
1814-04-23	-31297	NA	NA	NA	NA	NA	NA	Low	NA	NA	NA	NA	NA	NA	NA	NA	NA	0.6	2	NA	NA	NA	Unlikely	NA	NA	white	1	Unlikely	NA	NA	white
1814-04-24	-31296	NA	NA	NA	NA	NA	NA	Low	NA	NA	NA	NA	NA	NA	NA	NA	NA	0.6	2	NA	NA	NA	Unlikely	NA	NA	white	1	Unlikely	NA	NA	white
1814-04-25	-31295	NA	NA	NA	NA	NA	NA	Low	NA	NA	NA	NA	NA	NA	NA	NA	NA	0.6	2	NA	NA	NA	Unlikely	NA	NA	white	1	Unlikely	NA	NA	white
1814-04-26	-31294	NA	NA	NA	NA	NA	NA	Low	NA	NA	NA	NA	NA	NA	NA	NA	NA	0.6	2	NA	NA	NA	Unlikely	NA	NA	white	1	Unlikely	NA	NA	white
1814-04-27	-31293	NA	NA	NA	NA	NA	NA	Low	NA	NA	NA	NA	NA	NA	NA	NA	NA	0.6	2	NA	NA	NA	Unlikely	NA	NA	white	1	Unlikely	NA	NA	white
1814-04-28	-31292	NA	NA	NA	NA	NA	NA	Low	NA	NA	NA	NA	NA	NA	NA	NA	NA	0.6	2	NA	NA	NA	Unlikely	NA	NA	white	1	Unlikely	NA	NA	white
1814-04-29	-31291	NA	NA	NA	NA	NA	NA	Low	NA	NA	NA	NA	NA	NA	NA	NA	NA	0.6	2	NA	NA	NA	Unlikely	NA	NA	white	1	Unlikely	NA	NA	white
1814-04-30	-31290	NA	NA	NA	NA	NA	NA	Low	NA	NA	NA	NA	NA	NA	NA	NA	NA	0.6	2	NA	NA	NA	Unlikely	NA	NA	white	1	Unlikely	NA	NA	white
1814-05-01	-31289	NA	NA	NA	NA	NA	NA	Low	NA	NA	NA	NA	NA	NA	NA	NA	NA	0.6	2	NA	NA	NA	Unlikely	NA	NA	white	1	Unlikely	NA	NA	white
1814-05-02	-31288	NA	NA	NA	NA	NA	NA	Low	NA	NA	NA	NA	NA	NA	NA	NA	NA	0.6	2	NA	NA	NA	Unlikely	NA	NA	white	1	Unlikely	NA	NA	white
1814-05-03	-31287	NA	NA	NA	NA	NA	NA	Low	NA	NA	NA	NA	NA	NA	NA	NA	NA	0.6	2	NA	NA	NA	Unlikely	NA	NA	white	1	Unlikely	NA	NA	white
1814-05-04	-31286	NA	NA	NA	NA	NA	NA	Low	NA	NA	NA	NA	NA	NA	NA	NA	NA	0.6	2	NA	NA	NA	Unlikely	NA	NA	white	1	Unlikely	NA	NA	white
1814-05-05	-31285	NA	NA	NA	NA	NA	NA	Low	NA	NA	NA	NA	NA	NA	NA	NA	NA	0.6	2	NA	NA	NA	Unlikely	NA	NA	white	1	Unlikely	NA	NA	white
1814-05-06	-31284	NA	NA	NA	NA	NA	NA	Low	NA	NA	NA	NA	NA	NA	NA	NA	NA	0.6	2	NA	NA	NA	Unlikely	NA	NA	white	1	Unlikely	NA	NA	white
1814-05-07	-31283	NA	NA	NA	NA	NA	NA	Low	NA	NA	NA	NA	NA	NA	NA	NA	NA	0.6	2	NA	NA	NA	Unlikely	NA	NA	white	1	Unlikely	NA	NA	white
1814-05-08	-31282	NA	NA	NA	NA	NA	NA	Low	NA	NA	NA	NA	NA	NA	NA	NA	NA	0.6	2	NA	NA	NA	Unlikely	NA	NA	white	1	Unlikely	NA	NA	white
1814-05-09	-31281	25	0.0273157	0.106416	0.049	0.0445	0.0585945	Low	254-232-200	NA	NA	NA	1814-05-09	NA	NA	NA	NA	0.6	2	NA	NA	NA	Unlikely	NA	NA	white	1	Unlikely	NA	NA	white
1814-05-10	-31280	NA	NA	NA	NA	NA	NA	Low	NA	NA	NA	NA	NA	NA	NA	NA	NA	0.6	2	NA	NA	NA	Unlikely	NA	NA	white	1	Unlikely	NA	NA	white
1814-05-11	-31279	NA	NA	NA	NA	NA	NA	Low	NA	NA	NA	NA	NA	NA	NA	NA	NA	0.6	2	NA	NA	NA	Unlikely	NA	NA	white	1	Unlikely	NA	NA	white
1814-05-12	-31278	NA	NA	NA	NA	NA	NA	Low	NA	NA	NA	NA	NA	NA	NA	NA	NA	0.6	2	NA	NA	NA	Unlikely	NA	NA	white	1	Unlikely	NA	NA	white
1814-05-13	-31277	NA	NA	NA	NA	NA	NA	Low	NA	NA	NA	NA	NA	NA	NA	NA	NA	0.6	2	NA	NA	NA	Unlikely	NA	NA	white	1	Unlikely	NA	NA	white
1814-05-14	-31276	NA	NA	NA	NA	NA	NA	Low	NA	NA	NA	NA	NA	NA	NA	NA	NA	0.6	2	NA	NA	NA	Unlikely	NA	NA	white	1	Unlikely	NA	NA	white
1814-05-15	-31275	NA	NA	NA	NA	NA	NA	Low	NA	NA	NA	NA	NA	NA	NA	NA	NA	0.6	2	NA	NA	NA	Unlikely	NA	NA	white	1	Unlikely	NA	NA	white
1814-05-16	-31274	NA	NA	NA	NA	NA	NA	Low	NA	NA	NA	NA	NA	NA	NA	NA	NA	0.6	2	NA	NA	NA	Unlikely	NA	NA	white	1	Unlikely	NA	NA	white
1814-05-17	-31273	NA	NA	NA	NA	NA	NA	Low	NA	NA	NA	NA	NA	NA	NA	NA	NA	0.6	2	NA	NA	NA	Unlikely	NA	NA	white	1	Unlikely	NA	NA	white
1814-05-18	-31272	NA	NA	NA	NA	NA	NA	Low	NA	NA	NA	NA	NA	NA	NA	NA	NA	0.6	2	NA	NA	NA	Unlikely	NA	NA	white	1	Unlikely	NA	NA	white
1814-05-19	-31271	NA	NA	NA	NA	NA	NA	Low	NA	NA	NA	NA	NA	NA	NA	NA	NA	0.6	2	NA	NA	NA	Unlikely	NA	NA	white	1	Unlikely	NA	NA	white
1814-05-20	-31270	NA	NA	NA	NA	NA	NA	Low	NA	NA	NA	NA	NA	NA	NA	NA	NA	0.6	2	NA	NA	NA	Unlikely	NA	NA	white	1	Unlikely	NA	NA	white
1814-05-21	-31269	NA	NA	NA	NA	NA	NA	Low	NA	NA	NA	NA	NA	NA	NA	NA	NA	0.6	2	NA	NA	NA	Unlikely	NA	NA	white	1	Unlikely	NA	NA	white
1814-05-22	-31268	NA	NA	NA	NA	NA	NA	Low	NA	NA	NA	NA	NA	NA	NA	NA	NA	0.6	2	NA	NA	NA	Unlikely	NA	NA	white	1	Unlikely	NA	NA	white
1814-05-23	-31267	NA	NA	NA	NA	NA	NA	Low	NA	NA	NA	NA	NA	NA	NA	NA	NA	0.6	2	NA	NA	NA	Unlikely	NA	NA	white	1	Unlikely	NA	NA	white
1814-05-24	-31266	NA	NA	NA	NA	NA	NA	Low	NA	NA	NA	NA	NA	NA	NA	NA	NA	0.6	2	NA	NA	NA	Unlikely	NA	NA	white	1	Unlikely	NA	NA	white
1814-05-25	-31265	NA	NA	NA	NA	NA	NA	Low	NA	NA	NA	NA	NA	NA	NA	NA	NA	0.6	2	NA	NA	NA	Unlikely	NA	NA	white	1	Unlikely	NA	NA	white
1814-05-26	-31264	NA	NA	NA	NA	NA	NA	Low	NA	NA	NA	NA	NA	NA	NA	NA	NA	0.6	2	NA	NA	NA	Unlikely	NA	NA	white	1	Unlikely	NA	NA	white
1814-05-27	-31263	NA	NA	NA	NA	NA	NA	Low	NA	NA	NA	NA	NA	NA	NA	NA	NA	0.6	2	NA	NA	NA	Unlikely	NA	NA	white	1	Unlikely	NA	NA	white
1814-05-28	-31262	NA	NA	NA	NA	NA	NA	Low	NA	NA	NA	NA	NA	NA	NA	NA	NA	0.6	2	NA	NA	NA	Unlikely	NA	NA	white	1	Unlikely	NA	NA	white
1814-05-29	-31261	NA	NA	NA	NA	NA	NA	Low	NA	NA	NA	NA	NA	NA	NA	NA	NA	0.6	2	NA	NA	NA	Unlikely	NA	NA	white	1	Unlikely	NA	NA	white
1814-05-30	-31260	NA	NA	NA	NA	NA	NA	Low	NA	NA	NA	NA	NA	NA	NA	NA	NA	0.6	2	NA	NA	NA	Unlikely	NA	NA	white	1	Unlikely	NA	NA	white
1814-05-31	-31259	NA	NA	NA	NA	NA	NA	Low	NA	NA	NA	NA	NA	NA	NA	NA	NA	0.6	2	NA	NA	NA	Unlikely	NA	NA	white	1	Unlikely	NA	NA	white
1814-06-01	-31258	NA	NA	NA	NA	NA	NA	Low	NA	NA	NA	NA	NA	NA	NA	NA	NA	0.6	2	NA	NA	NA	Unlikely	NA	NA	white	1	Unlikely	NA	NA	white
1814-06-02	-31257	NA	NA	NA	NA	NA	NA	Low	NA	NA	NA	NA	NA	NA	NA	NA	NA	0.6	2	NA	NA	NA	Unlikely	NA	NA	white	1	Unlikely	NA	NA	white
1814-06-03	-31256	NA	NA	NA	NA	NA	NA	Low	NA	NA	NA	NA	NA	NA	NA	NA	NA	0.6	2	NA	NA	NA	Unlikely	NA	NA	white	1	Unlikely	NA	NA	white
1814-06-04	-31255	NA	NA	NA	NA	NA	NA	Low	NA	NA	NA	NA	NA	NA	NA	NA	NA	0.6	2	NA	NA	NA	Unlikely	NA	NA	white	1	Unlikely	NA	NA	white
1814-06-05	-31254	NA	NA	NA	NA	NA	NA	Low	NA	NA	NA	NA	NA	NA	NA	NA	NA	0.6	2	NA	NA	NA	Unlikely	NA	NA	white	1	Unlikely	NA	NA	white
1814-06-06	-31253	NA	NA	NA	NA	NA	NA	Low	NA	NA	NA	NA	NA	NA	NA	NA	NA	0.6	2	NA	NA	NA	Unlikely	NA	NA	white	1	Unlikely	NA	NA	white
1814-06-07	-31252	NA	NA	NA	NA	NA	NA	Low	NA	NA	NA	NA	NA	NA	NA	NA	NA	0.6	2	NA	NA	NA	Unlikely	NA	NA	white	1	Unlikely	NA	NA	white
1814-06-08	-31251	NA	NA	NA	NA	NA	NA	Low	NA	NA	NA	NA	NA	NA	NA	NA	NA	0.6	2	NA	NA	NA	Unlikely	NA	NA	white	1	Unlikely	NA	NA	white
1814-06-09	-31250	24	0.0299714	0.115726	0.053	0.0482	0.0636862	Low	254-232-200	NA	NA	NA	1814-06-09	NA	NA	NA	NA	0.6	2	NA	NA	NA	Unlikely	NA	NA	white	1	Unlikely	NA	NA	white
1814-06-10	-31249	NA	NA	NA	NA	NA	NA	Low	NA	NA	NA	NA	NA	NA	NA	NA	NA	0.6	2	NA	NA	NA	Unlikely	NA	NA	white	1	Unlikely	NA	NA	white
1814-06-11	-31248	NA	NA	NA	NA	NA	NA	Low	NA	NA	NA	NA	NA	NA	NA	NA	NA	0.6	2	NA	NA	NA	Unlikely	NA	NA	white	1	Unlikely	NA	NA	white
1814-06-12	-31247	NA	NA	NA	NA	NA	NA	Low	NA	NA	NA	NA	NA	NA	NA	NA	NA	0.6	2	NA	NA	NA	Unlikely	NA	NA	white	1	Unlikely	NA	NA	white
1814-06-13	-31246	NA	NA	NA	NA	NA	NA	Low	NA	NA	NA	NA	NA	NA	NA	NA	NA	0.6	2	NA	NA	NA	Unlikely	NA	NA	white	1	Unlikely	NA	NA	white
1814-06-14	-31245	NA	NA	NA	NA	NA	NA	Low	NA	NA	NA	NA	NA	NA	NA	NA	NA	0.6	2	NA	NA	NA	Unlikely	NA	NA	white	1	Unlikely	NA	NA	white
1814-06-15	-31244	NA	NA	NA	NA	NA	NA	Low	NA	NA	NA	NA	NA	NA	NA	NA	NA	0.6	2	NA	NA	NA	Unlikely	NA	NA	white	1	Unlikely	NA	NA	white
1814-06-16	-31243	NA	NA	NA	NA	NA	NA	Low	NA	NA	NA	NA	NA	NA	NA	NA	NA	0.6	2	NA	NA	NA	Unlikely	NA	NA	white	1	Unlikely	NA	NA	white
1814-06-17	-31242	NA	NA	NA	NA	NA	NA	Low	NA	NA	NA	NA	NA	NA	NA	NA	NA	0.6	2	NA	NA	NA	Unlikely	NA	NA	white	1	Unlikely	NA	NA	white
1814-06-18	-31241	NA	NA	NA	NA	NA	NA	Low	NA	NA	NA	NA	NA	NA	NA	NA	NA	0.6	2	NA	NA	NA	Unlikely	NA	NA	white	1	Unlikely	NA	NA	white
1814-06-19	-31240	NA	NA	NA	NA	NA	NA	Low	NA	NA	NA	NA	NA	NA	NA	NA	NA	0.6	2	NA	NA	NA	Unlikely	NA	NA	white	1	Unlikely	NA	NA	white
1814-06-20	-31239	NA	NA	NA	NA	NA	NA	Low	NA	NA	NA	NA	NA	NA	NA	NA	NA	0.6	2	NA	NA	NA	Unlikely	NA	NA	white	1	Unlikely	NA	NA	white
1814-06-21	-31238	NA	NA	NA	NA	NA	NA	Low	NA	NA	NA	NA	NA	NA	NA	NA	NA	0.6	2	NA	NA	NA	Unlikely	NA	NA	white	1	Unlikely	NA	NA	white
1814-06-22	-31237	NA	NA	NA	NA	NA	NA	Low	NA	NA	NA	NA	NA	NA	NA	NA	NA	0.6	2	NA	NA	NA	Unlikely	NA	NA	white	1	Unlikely	NA	NA	white
1814-06-23	-31236	NA	NA	NA	NA	NA	NA	Low	NA	NA	NA	NA	NA	NA	NA	NA	NA	0.6	2	NA	NA	NA	Unlikely	NA	NA	white	1	Unlikely	NA	NA	white
1814-06-24	-31235	NA	NA	NA	NA	NA	NA	Low	NA	NA	NA	NA	NA	NA	NA	NA	NA	0.6	2	NA	NA	NA	Unlikely	NA	NA	white	1	Unlikely	NA	NA	white
1814-06-25	-31234	NA	NA	NA	NA	NA	NA	Low	NA	NA	NA	NA	NA	NA	NA	NA	NA	0.6	2	NA	NA	NA	Unlikely	NA	NA	white	1	Unlikely	NA	NA	white
1814-06-26	-31233	NA	NA	NA	NA	NA	NA	Low	NA	NA	NA	NA	NA	NA	NA	NA	NA	0.6	2	NA	NA	NA	Unlikely	NA	NA	white	1	Unlikely	NA	NA	white
1814-06-27	-31232	NA	NA	NA	NA	NA	NA	Low	NA	NA	NA	NA	NA	NA	NA	NA	NA	0.6	2	NA	NA	NA	Unlikely	NA	NA	white	1	Unlikely	NA	NA	white
1814-06-28	-31231	NA	NA	NA	NA	NA	NA	Low	NA	NA	NA	NA	NA	NA	NA	NA	NA	0.6	2	NA	NA	NA	Unlikely	NA	NA	white	1	Unlikely	NA	NA	white
1814-06-29	-31230	NA	NA	NA	NA	NA	NA	Low	NA	NA	NA	NA	NA	NA	NA	NA	NA	0.6	2	NA	NA	NA	Unlikely	NA	NA	white	1	Unlikely	NA	NA	white
1814-06-30	-31229	NA	NA	NA	NA	NA	NA	Low	NA	NA	NA	NA	NA	NA	NA	NA	NA	0.6	2	NA	NA	NA	Unlikely	NA	NA	white	1	Unlikely	NA	NA	white
1814-07-01	-31228	NA	NA	NA	NA	NA	NA	Low	NA	NA	NA	NA	NA	NA	NA	NA	NA	0.6	2	NA	NA	NA	Unlikely	NA	NA	white	1	Unlikely	NA	NA	white
1814-07-02	-31227	NA	NA	NA	NA	NA	NA	Low	NA	NA	NA	NA	NA	NA	NA	NA	NA	0.6	2	NA	NA	NA	Unlikely	NA	NA	white	1	Unlikely	NA	NA	white
1814-07-03	-31226	NA	NA	NA	NA	NA	NA	Low	NA	NA	NA	NA	NA	NA	NA	NA	NA	0.6	2	NA	NA	NA	Unlikely	NA	NA	white	1	Unlikely	NA	NA	white
1814-07-04	-31225	NA	NA	NA	NA	NA	NA	Low	NA	NA	NA	NA	NA	NA	NA	NA	NA	0.6	2	NA	NA	NA	Unlikely	NA	NA	white	1	Unlikely	NA	NA	white
1814-07-05	-31224	NA	NA	NA	NA	NA	NA	Low	NA	NA	NA	NA	NA	NA	NA	NA	NA	0.6	2	NA	NA	NA	Unlikely	NA	NA	white	1	Unlikely	NA	NA	white
1814-07-06	-31223	NA	NA	NA	NA	NA	NA	Low	NA	NA	NA	NA	NA	NA	NA	NA	NA	0.6	2	NA	NA	NA	Unlikely	NA	NA	white	1	Unlikely	NA	NA	white
1814-07-07	-31222	NA	NA	NA	NA	NA	NA	Low	NA	NA	NA	NA	NA	NA	NA	NA	NA	0.6	2	NA	NA	NA	Unlikely	NA	NA	white	1	Unlikely	NA	NA	white
1814-07-08	-31221	NA	NA	NA	NA	NA	NA	Low	NA	NA	NA	NA	NA	NA	NA	NA	NA	0.6	2	NA	NA	NA	Unlikely	NA	NA	white	1	Unlikely	NA	NA	white
1814-07-09	-31220	23	0.0329318	0.12581	0.0577	0.0525	0.0691584	Low	254-232-200	NA	NA	NA	1814-07-09	NA	NA	NA	NA	0.6	2	NA	NA	NA	Unlikely	NA	NA	white	1	Unlikely	NA	NA	white
1814-07-10	-31219	NA	NA	NA	NA	NA	NA	Low	NA	NA	NA	NA	NA	NA	NA	NA	NA	0.6	2	NA	NA	NA	Unlikely	NA	NA	white	1	Unlikely	NA	NA	white
1814-07-11	-31218	NA	NA	NA	NA	NA	NA	Low	NA	NA	NA	NA	NA	NA	NA	NA	NA	0.6	2	NA	NA	NA	Unlikely	NA	NA	white	1	Unlikely	NA	NA	white
1814-07-12	-31217	NA	NA	NA	NA	NA	NA	Low	NA	NA	NA	NA	NA	NA	NA	NA	NA	0.6	2	NA	NA	NA	Unlikely	NA	NA	white	1	Unlikely	NA	NA	white
1814-07-13	-31216	NA	NA	NA	NA	NA	NA	Low	NA	NA	NA	NA	NA	NA	NA	NA	NA	0.6	2	NA	NA	NA	Unlikely	NA	NA	white	1	Unlikely	NA	NA	white
1814-07-14	-31215	NA	NA	NA	NA	NA	NA	Low	NA	NA	NA	NA	NA	NA	NA	NA	NA	0.6	2	NA	NA	NA	Unlikely	NA	NA	white	1	Unlikely	NA	NA	white
1814-07-15	-31214	NA	NA	NA	NA	NA	NA	Low	NA	NA	NA	NA	NA	NA	NA	NA	NA	0.6	2	NA	NA	NA	Unlikely	NA	NA	white	1	Unlikely	NA	NA	white
1814-07-16	-31213	NA	NA	NA	NA	NA	NA	Low	NA	NA	NA	NA	NA	NA	NA	NA	NA	0.6	2	NA	NA	NA	Unlikely	NA	NA	white	1	Unlikely	NA	NA	white
1814-07-17	-31212	NA	NA	NA	NA	NA	NA	Low	NA	NA	NA	NA	NA	NA	NA	NA	NA	0.6	2	NA	NA	NA	Unlikely	NA	NA	white	1	Unlikely	NA	NA	white
1814-07-18	-31211	NA	NA	NA	NA	NA	NA	Low	NA	NA	NA	NA	NA	NA	NA	NA	NA	0.6	2	NA	NA	NA	Unlikely	NA	NA	white	1	Unlikely	NA	NA	white
1814-07-19	-31210	NA	NA	NA	NA	NA	NA	Low	NA	NA	NA	NA	NA	NA	NA	NA	NA	0.6	2	NA	NA	NA	Unlikely	NA	NA	white	1	Unlikely	NA	NA	white
1814-07-20	-31209	NA	NA	NA	NA	NA	NA	Low	NA	NA	NA	NA	NA	NA	NA	NA	NA	0.6	2	NA	NA	NA	Unlikely	NA	NA	white	1	Unlikely	NA	NA	white
1814-07-21	-31208	NA	NA	NA	NA	NA	NA	Low	NA	NA	NA	NA	NA	NA	NA	NA	NA	0.6	2	NA	NA	NA	Unlikely	NA	NA	white	1	Unlikely	NA	NA	white
1814-07-22	-31207	NA	NA	NA	NA	NA	NA	Low	NA	NA	NA	NA	NA	NA	NA	NA	NA	0.6	2	NA	NA	NA	Unlikely	NA	NA	white	1	Unlikely	NA	NA	white
1814-07-23	-31206	NA	NA	NA	NA	NA	NA	Low	NA	NA	NA	NA	NA	NA	NA	NA	NA	0.6	2	NA	NA	NA	Unlikely	NA	NA	white	1	Unlikely	NA	NA	white
1814-07-24	-31205	NA	NA	NA	NA	NA	NA	Low	NA	NA	NA	NA	NA	NA	NA	NA	NA	0.6	2	NA	NA	NA	Unlikely	NA	NA	white	1	Unlikely	NA	NA	white
1814-07-25	-31204	NA	NA	NA	NA	NA	NA	Low	NA	NA	NA	NA	NA	NA	NA	NA	NA	0.6	2	NA	NA	NA	Unlikely	NA	NA	white	1	Unlikely	NA	NA	white
1814-07-26	-31203	NA	NA	NA	NA	NA	NA	Low	NA	NA	NA	NA	NA	NA	NA	NA	NA	0.6	2	NA	NA	NA	Unlikely	NA	NA	white	1	Unlikely	NA	NA	white
1814-07-27	-31202	NA	NA	NA	NA	NA	NA	Low	NA	NA	NA	NA	NA	NA	NA	NA	NA	0.6	2	NA	NA	NA	Unlikely	NA	NA	white	1	Unlikely	NA	NA	white
1814-07-28	-31201	NA	NA	NA	NA	NA	NA	Low	NA	NA	NA	NA	NA	NA	NA	NA	NA	0.6	2	NA	NA	NA	Unlikely	NA	NA	white	1	Unlikely	NA	NA	white
1814-07-29	-31200	NA	NA	NA	NA	NA	NA	Low	NA	NA	NA	NA	NA	NA	NA	NA	NA	0.6	2	NA	NA	NA	Unlikely	NA	NA	white	1	Unlikely	NA	NA	white
1814-07-30	-31199	NA	NA	NA	NA	NA	NA	Low	NA	NA	NA	NA	NA	NA	NA	NA	NA	0.6	2	NA	NA	NA	Unlikely	NA	NA	white	1	Unlikely	NA	NA	white
1814-07-31	-31198	NA	NA	NA	NA	NA	NA	Low	NA	NA	NA	NA	NA	NA	NA	NA	NA	0.6	2	-0.493949	-0.285448	-0.0792581	Unlikely	NA	NA	white	1	Unlikely	NA	NA	white
1814-08-01	-31197	NA	NA	NA	NA	NA	NA	Low	NA	NA	NA	NA	NA	NA	NA	NA	NA	0.6	2	NA	NA	NA	Unlikely	NA	NA	white	1	Unlikely	NA	NA	white
1814-08-02	-31196	NA	NA	NA	NA	NA	NA	Low	NA	NA	NA	NA	NA	NA	NA	NA	NA	0.6	2	NA	NA	NA	Unlikely	NA	NA	white	1	Unlikely	NA	NA	white
1814-08-03	-31195	NA	NA	NA	NA	NA	NA	Low	NA	NA	NA	NA	NA	NA	NA	NA	NA	0.6	2	NA	NA	NA	Unlikely	NA	NA	white	1	Unlikely	NA	NA	white
1814-08-04	-31194	NA	NA	NA	NA	NA	NA	Low	NA	NA	NA	NA	NA	NA	NA	NA	NA	0.6	2	NA	NA	NA	Unlikely	NA	NA	white	1	Unlikely	NA	NA	white
1814-08-05	-31193	NA	NA	NA	NA	NA	NA	Low	NA	NA	NA	NA	NA	NA	NA	NA	NA	0.6	2	NA	NA	NA	Unlikely	NA	NA	white	1	Unlikely	NA	NA	white
1814-08-06	-31192	NA	NA	NA	NA	NA	NA	Low	NA	NA	NA	NA	NA	NA	NA	NA	NA	0.6	2	NA	NA	NA	Unlikely	NA	NA	white	1	Unlikely	NA	NA	white
1814-08-07	-31191	NA	NA	NA	NA	NA	NA	Low	NA	NA	NA	NA	NA	NA	NA	NA	NA	0.6	2	NA	NA	NA	Unlikely	NA	NA	white	1	Unlikely	NA	NA	white
1814-08-08	-31190	NA	NA	NA	NA	NA	NA	Low	NA	NA	NA	NA	NA	NA	NA	NA	NA	0.6	2	NA	NA	NA	Unlikely	NA	NA	white	1	Unlikely	NA	NA	white
1814-08-09	-31189	22	0.0357241	0.136695	0.0615	0.0559	0.0755302	Low	254-232-200	NA	NA	NA	1814-08-09	NA	-31189	NA	NA	0.6	2	NA	NA	NA	Unlikely	NA	NA	white	1	Unlikely	NA	NA	white
1814-08-10	-31188	NA	NA	NA	NA	NA	NA	Low	NA	NA	NA	NA	NA	NA	NA	NA	NA	0.6	2	NA	NA	NA	Unlikely	NA	NA	white	1	Unlikely	NA	NA	white
1814-08-11	-31187	NA	NA	NA	NA	NA	NA	Low	NA	NA	NA	NA	NA	NA	NA	NA	NA	0.6	2	NA	NA	NA	Unlikely	NA	NA	white	1	Unlikely	NA	NA	white
1814-08-12	-31186	NA	NA	NA	NA	NA	NA	Low	NA	NA	NA	NA	NA	NA	NA	NA	NA	0.6	2	NA	NA	NA	Unlikely	NA	NA	white	1	Unlikely	NA	NA	white
1814-08-13	-31185	NA	NA	NA	NA	NA	NA	Low	NA	NA	NA	NA	NA	NA	NA	NA	NA	0.6	2	NA	NA	NA	Unlikely	NA	NA	white	1	Unlikely	NA	NA	white
1814-08-14	-31184	NA	NA	NA	NA	NA	NA	Low	NA	NA	NA	NA	NA	NA	NA	NA	NA	0.6	2	NA	NA	NA	Unlikely	NA	NA	white	1	Unlikely	NA	NA	white
1814-08-15	-31183	NA	NA	NA	NA	NA	NA	Low	NA	NA	NA	NA	NA	NA	NA	NA	NA	0.6	2	NA	NA	NA	Unlikely	NA	NA	white	1	Unlikely	NA	NA	white
1814-08-16	-31182	NA	NA	NA	NA	NA	NA	Low	NA	NA	NA	NA	NA	NA	NA	NA	NA	0.6	2	NA	NA	NA	Unlikely	NA	NA	white	1	Unlikely	NA	NA	white
1814-08-17	-31181	NA	NA	NA	NA	NA	NA	Low	NA	NA	NA	NA	NA	NA	NA	NA	NA	0.6	2	NA	NA	NA	Unlikely	NA	NA	white	1	Unlikely	NA	NA	white
1814-08-18	-31180	NA	NA	NA	NA	NA	NA	Low	NA	NA	NA	NA	NA	NA	NA	NA	NA	0.6	2	NA	NA	NA	Unlikely	NA	NA	white	1	Unlikely	NA	NA	white
1814-08-19	-31179	NA	NA	NA	NA	NA	NA	Low	NA	NA	NA	NA	NA	NA	NA	NA	NA	0.6	2	NA	NA	NA	Unlikely	NA	NA	white	1	Unlikely	NA	NA	white
1814-08-20	-31178	NA	NA	NA	NA	NA	NA	Low	NA	NA	NA	NA	NA	NA	NA	NA	NA	0.6	2	NA	NA	NA	Unlikely	NA	NA	white	1	Unlikely	NA	NA	white
1814-08-21	-31177	NA	NA	NA	NA	NA	NA	Low	NA	NA	NA	NA	NA	NA	NA	NA	NA	0.6	2	NA	NA	NA	Unlikely	NA	NA	white	1	Unlikely	NA	NA	white
1814-08-22	-31176	NA	NA	NA	NA	NA	NA	Low	NA	NA	NA	NA	NA	NA	NA	NA	NA	0.6	2	NA	NA	NA	Unlikely	NA	NA	white	1	Unlikely	NA	NA	white
1814-08-23	-31175	NA	NA	NA	NA	NA	NA	Low	NA	NA	NA	NA	NA	NA	NA	NA	NA	0.6	2	NA	NA	NA	Unlikely	NA	NA	white	1	Unlikely	NA	NA	white
1814-08-24	-31174	NA	NA	NA	NA	NA	NA	Low	NA	NA	NA	NA	NA	NA	NA	NA	NA	0.6	2	NA	NA	NA	Unlikely	NA	NA	white	1	Unlikely	NA	NA	white
1814-08-25	-31173	NA	NA	NA	NA	NA	NA	Low	NA	NA	NA	NA	NA	NA	NA	NA	NA	0.6	2	NA	NA	NA	Unlikely	NA	NA	white	1	Unlikely	NA	NA	white
1814-08-26	-31172	NA	NA	NA	NA	NA	NA	Low	NA	NA	NA	NA	NA	NA	NA	NA	NA	0.6	2	NA	NA	NA	Unlikely	NA	NA	white	1	Unlikely	NA	NA	white
1814-08-27	-31171	NA	NA	NA	NA	NA	NA	Low	NA	NA	NA	NA	NA	NA	NA	NA	NA	0.6	2	NA	NA	NA	Unlikely	NA	NA	white	1	Unlikely	NA	NA	white
1814-08-28	-31170	NA	NA	NA	NA	NA	NA	Low	NA	NA	NA	NA	NA	NA	NA	NA	NA	0.6	2	NA	NA	NA	Unlikely	NA	NA	white	1	Unlikely	NA	NA	white
1814-08-29	-31169	NA	NA	NA	NA	NA	NA	Low	NA	NA	NA	NA	NA	NA	NA	NA	NA	0.6	2	NA	NA	NA	Unlikely	NA	NA	white	1	Unlikely	NA	NA	white
1814-08-30	-31168	NA	NA	NA	NA	NA	NA	Low	NA	NA	NA	NA	NA	NA	NA	NA	NA	0.6	2	NA	NA	NA	Unlikely	NA	NA	white	1	Unlikely	NA	NA	white
1814-08-31	-31167	NA	NA	NA	NA	NA	NA	Low	NA	NA	NA	NA	NA	NA	NA	NA	NA	0.6	2	NA	NA	NA	Unlikely	NA	NA	white	1	Unlikely	NA	NA	white
1814-09-01	-31166	NA	NA	NA	NA	NA	NA	Low	NA	NA	NA	NA	NA	NA	NA	NA	NA	0.6	2	NA	NA	NA	Unlikely	NA	NA	white	1	Unlikely	NA	NA	white
1814-09-02	-31165	NA	NA	NA	NA	NA	NA	Low	NA	NA	NA	NA	NA	NA	NA	NA	NA	0.6	2	NA	NA	NA	Unlikely	NA	NA	white	1	Unlikely	NA	NA	white
1814-09-03	-31164	NA	NA	NA	NA	NA	NA	Low	NA	NA	NA	NA	NA	NA	NA	NA	NA	0.6	2	NA	NA	NA	Unlikely	NA	NA	white	1	Unlikely	NA	NA	white
1814-09-04	-31163	NA	NA	NA	NA	NA	NA	Low	NA	NA	NA	NA	NA	NA	NA	NA	NA	0.6	2	NA	NA	NA	Unlikely	NA	NA	white	1	Unlikely	NA	NA	white
1814-09-05	-31162	NA	NA	NA	NA	NA	NA	Low	NA	NA	NA	NA	NA	NA	NA	NA	NA	0.6	2	NA	NA	NA	Unlikely	NA	NA	white	1	Unlikely	NA	NA	white
1814-09-06	-31161	NA	NA	NA	NA	NA	NA	Low	NA	NA	NA	NA	NA	NA	NA	NA	NA	0.6	2	NA	NA	NA	Unlikely	NA	NA	white	1	Unlikely	NA	NA	white
1814-09-07	-31160	NA	NA	NA	NA	NA	NA	Low	NA	NA	NA	NA	NA	NA	NA	NA	NA	0.6	2	NA	NA	NA	Unlikely	NA	NA	white	1	Unlikely	NA	NA	white
1814-09-08	-31159	NA	NA	NA	NA	NA	NA	Low	NA	NA	NA	NA	NA	NA	NA	NA	NA	0.6	2	NA	NA	NA	Unlikely	NA	NA	white	1	Unlikely	NA	NA	white
1814-09-09	-31158	21	0.039178	0.148357	0.0668	0.0608	0.0762586	Low	254-232-200	NA	NA	NA	1814-09-09	NA	NA	NA	NA	0.6	2	NA	NA	NA	Unlikely	NA	NA	white	1	Unlikely	NA	NA	white
1814-09-10	-31157	NA	NA	NA	NA	NA	NA	Low	NA	NA	NA	NA	NA	NA	NA	NA	NA	0.6	2	NA	NA	NA	Unlikely	NA	NA	white	1	Unlikely	NA	NA	white
1814-09-11	-31156	NA	NA	NA	NA	NA	NA	Low	NA	NA	NA	NA	NA	NA	NA	NA	NA	0.6	2	NA	NA	NA	Unlikely	NA	NA	white	1	Unlikely	NA	NA	white
1814-09-12	-31155	NA	NA	NA	NA	NA	NA	Low	NA	NA	NA	NA	NA	NA	NA	NA	NA	0.6	2	NA	NA	NA	Unlikely	NA	NA	white	1	Unlikely	NA	NA	white
1814-09-13	-31154	NA	NA	NA	NA	NA	NA	Low	NA	NA	NA	NA	NA	NA	NA	NA	NA	0.6	2	NA	NA	NA	Unlikely	NA	NA	white	1	Unlikely	NA	NA	white
1814-09-14	-31153	NA	NA	NA	NA	NA	NA	Low	NA	NA	NA	NA	NA	NA	NA	NA	NA	0.6	2	NA	NA	NA	Unlikely	NA	NA	white	1	Unlikely	NA	NA	white
1814-09-15	-31152	NA	NA	NA	NA	NA	NA	Low	NA	NA	NA	NA	NA	NA	NA	NA	NA	0.6	2	NA	NA	NA	Unlikely	NA	NA	white	1	Unlikely	NA	NA	white
1814-09-16	-31151	NA	NA	NA	NA	NA	NA	Low	NA	NA	NA	NA	NA	NA	NA	NA	NA	0.6	2	NA	NA	NA	Unlikely	NA	NA	white	1	Unlikely	NA	NA	white
1814-09-17	-31150	NA	NA	NA	NA	NA	NA	Low	NA	NA	NA	NA	NA	NA	NA	NA	NA	0.6	2	NA	NA	NA	Unlikely	NA	NA	white	1	Unlikely	NA	NA	white
1814-09-18	-31149	NA	NA	NA	NA	NA	NA	Low	NA	NA	NA	NA	NA	NA	NA	NA	NA	0.6	2	NA	NA	NA	Unlikely	NA	NA	white	1	Unlikely	NA	NA	white
1814-09-19	-31148	NA	NA	NA	NA	NA	NA	Low	NA	NA	NA	NA	NA	NA	NA	NA	NA	0.6	2	NA	NA	NA	Unlikely	NA	NA	white	1	Unlikely	NA	NA	white
1814-09-20	-31147	NA	NA	NA	NA	NA	NA	Low	NA	NA	NA	NA	NA	NA	NA	NA	NA	0.6	2	NA	NA	NA	Unlikely	NA	NA	white	1	Unlikely	NA	NA	white
1814-09-21	-31146	NA	NA	NA	NA	NA	NA	Low	NA	NA	NA	NA	NA	NA	NA	NA	NA	0.6	2	NA	NA	NA	Unlikely	NA	NA	white	1	Unlikely	NA	NA	white
1814-09-22	-31145	NA	NA	NA	NA	NA	NA	Low	NA	NA	NA	NA	NA	NA	NA	NA	NA	0.6	2	NA	NA	NA	Unlikely	NA	NA	white	1	Unlikely	NA	NA	white
1814-09-23	-31144	NA	NA	NA	NA	NA	NA	Low	NA	NA	NA	NA	NA	NA	NA	NA	NA	0.6	2	NA	NA	NA	Unlikely	NA	NA	white	1	Unlikely	NA	NA	white
1814-09-24	-31143	NA	NA	NA	NA	NA	NA	Low	NA	NA	NA	NA	NA	NA	NA	NA	NA	0.6	2	NA	NA	NA	Unlikely	NA	NA	white	1	Unlikely	NA	NA	white
1814-09-25	-31142	NA	NA	NA	NA	NA	NA	Low	NA	NA	NA	NA	NA	NA	NA	NA	NA	0.6	2	NA	NA	NA	Unlikely	NA	NA	white	1	Unlikely	NA	NA	white
1814-09-26	-31141	NA	NA	NA	NA	NA	NA	Low	NA	NA	NA	NA	NA	NA	NA	NA	NA	0.6	2	NA	NA	NA	Unlikely	NA	NA	white	1	Unlikely	NA	NA	white
1814-09-27	-31140	NA	NA	NA	NA	NA	NA	Low	NA	NA	NA	NA	NA	NA	NA	NA	NA	0.6	2	NA	NA	NA	Unlikely	NA	NA	white	1	Unlikely	NA	NA	white
1814-09-28	-31139	NA	NA	NA	NA	NA	NA	Low	NA	NA	NA	NA	NA	NA	NA	NA	NA	0.6	2	NA	NA	NA	Unlikely	NA	NA	white	1	Unlikely	NA	NA	white
1814-09-29	-31138	NA	NA	NA	NA	NA	NA	Low	NA	NA	NA	NA	NA	NA	NA	NA	NA	0.6	2	NA	NA	NA	Unlikely	NA	NA	white	1	Unlikely	NA	NA	white
1814-09-30	-31137	NA	NA	NA	NA	NA	NA	Low	NA	NA	NA	NA	NA	NA	NA	NA	NA	0.6	2	NA	NA	NA	Unlikely	NA	NA	white	1	Unlikely	NA	NA	white
1814-10-01	-31136	NA	NA	NA	NA	NA	NA	Low	NA	NA	NA	NA	NA	NA	NA	NA	NA	0.6	2	NA	NA	NA	Unlikely	NA	NA	white	1	Unlikely	NA	NA	white
1814-10-02	-31135	NA	NA	NA	NA	NA	NA	Low	NA	NA	NA	NA	NA	NA	NA	NA	NA	0.6	2	NA	NA	NA	Unlikely	NA	NA	white	1	Unlikely	NA	NA	white
1814-10-03	-31134	NA	NA	NA	NA	NA	NA	Low	NA	NA	NA	NA	NA	NA	NA	NA	NA	0.6	2	NA	NA	NA	Unlikely	NA	NA	white	1	Unlikely	NA	NA	white
1814-10-04	-31133	NA	NA	NA	NA	NA	NA	Low	NA	NA	NA	NA	NA	NA	NA	NA	NA	0.6	2	NA	NA	NA	Unlikely	NA	NA	white	1	Unlikely	NA	NA	white
1814-10-05	-31132	NA	NA	NA	NA	NA	NA	Low	NA	NA	NA	NA	NA	NA	NA	NA	NA	0.6	2	NA	NA	NA	Unlikely	NA	NA	white	1	Unlikely	NA	NA	white
1814-10-06	-31131	NA	NA	NA	NA	NA	NA	Low	NA	NA	NA	NA	NA	NA	NA	NA	NA	0.6	2	NA	NA	NA	Unlikely	NA	NA	white	1	Unlikely	NA	NA	white
1814-10-07	-31130	NA	NA	NA	NA	NA	NA	Low	NA	NA	NA	NA	NA	NA	NA	NA	NA	0.6	2	NA	NA	NA	Unlikely	NA	NA	white	1	Unlikely	NA	NA	white
1814-10-08	-31129	NA	NA	NA	NA	NA	NA	Low	NA	NA	NA	NA	NA	NA	NA	NA	NA	0.6	2	NA	NA	NA	Unlikely	NA	NA	white	1	Unlikely	NA	NA	white
1814-10-09	-31128	20	0.0431693	0.160761	0.0727	0.0661	0.0816359	Low	254-232-200	NA	NA	NA	1814-10-09	NA	NA	NA	NA	0.6	2	NA	NA	NA	Unlikely	NA	NA	white	1	Unlikely	NA	NA	white
1814-10-10	-31127	NA	NA	NA	NA	NA	NA	Low	NA	NA	NA	NA	NA	NA	NA	NA	NA	0.6	2	NA	NA	NA	Unlikely	NA	NA	white	1	Unlikely	NA	NA	white
1814-10-11	-31126	NA	NA	NA	NA	NA	NA	Low	NA	NA	NA	NA	NA	NA	NA	NA	NA	0.6	2	NA	NA	NA	Unlikely	NA	NA	white	1	Unlikely	NA	NA	white
1814-10-12	-31125	NA	NA	NA	NA	NA	NA	Low	NA	NA	NA	NA	NA	NA	NA	NA	NA	0.6	2	NA	NA	NA	Unlikely	NA	NA	white	1	Unlikely	NA	NA	white
1814-10-13	-31124	NA	NA	NA	NA	NA	NA	Low	NA	NA	NA	NA	NA	NA	NA	NA	NA	0.6	2	NA	NA	NA	Unlikely	NA	NA	white	1	Unlikely	NA	NA	white
1814-10-14	-31123	NA	NA	NA	NA	NA	NA	Low	NA	NA	NA	NA	NA	NA	NA	NA	NA	0.6	2	NA	NA	NA	Unlikely	NA	NA	white	1	Unlikely	NA	NA	white
1814-10-15	-31122	NA	NA	NA	NA	NA	NA	Low	NA	NA	NA	NA	NA	NA	NA	NA	NA	0.6	2	NA	NA	NA	Unlikely	NA	NA	white	1	Unlikely	NA	NA	white
1814-10-16	-31121	NA	NA	NA	NA	NA	NA	Low	NA	NA	NA	NA	NA	NA	NA	NA	NA	0.6	2	NA	NA	NA	Unlikely	NA	NA	white	1	Unlikely	NA	NA	white
1814-10-17	-31120	NA	NA	NA	NA	NA	NA	Low	NA	NA	NA	NA	NA	NA	NA	NA	NA	0.6	2	NA	NA	NA	Unlikely	NA	NA	white	1	Unlikely	NA	NA	white
1814-10-18	-31119	NA	NA	NA	NA	NA	NA	Low	NA	NA	NA	NA	NA	NA	NA	NA	NA	0.6	2	NA	NA	NA	Unlikely	NA	NA	white	1	Unlikely	NA	NA	white
1814-10-19	-31118	NA	NA	NA	NA	NA	NA	Low	NA	NA	NA	NA	NA	NA	NA	NA	NA	0.6	2	NA	NA	NA	Unlikely	NA	NA	white	1	Unlikely	NA	NA	white
1814-10-20	-31117	NA	NA	NA	NA	NA	NA	Low	NA	NA	NA	NA	NA	NA	NA	NA	NA	0.6	2	NA	NA	NA	Unlikely	NA	NA	white	1	Unlikely	NA	NA	white
1814-10-21	-31116	NA	NA	NA	NA	NA	NA	Low	NA	NA	NA	NA	NA	NA	NA	NA	NA	0.6	2	NA	NA	NA	Unlikely	NA	NA	white	1	Unlikely	NA	NA	white
1814-10-22	-31115	NA	NA	NA	NA	NA	NA	Low	NA	NA	NA	NA	NA	NA	NA	NA	NA	0.6	2	NA	NA	NA	Unlikely	NA	NA	white	1	Unlikely	NA	NA	white
1814-10-23	-31114	NA	NA	NA	NA	NA	NA	Low	NA	NA	NA	NA	NA	NA	NA	NA	NA	0.6	2	NA	NA	NA	Unlikely	NA	NA	white	1	Unlikely	NA	NA	white
1814-10-24	-31113	NA	NA	NA	NA	NA	NA	Low	NA	NA	NA	NA	NA	NA	NA	NA	NA	0.6	2	NA	NA	NA	Unlikely	NA	NA	white	1	Unlikely	NA	NA	white
1814-10-25	-31112	NA	NA	NA	NA	NA	NA	Low	NA	NA	NA	NA	NA	NA	NA	NA	NA	0.6	2	NA	NA	NA	Unlikely	NA	NA	white	1	Unlikely	NA	NA	white
1814-10-26	-31111	NA	NA	NA	NA	NA	NA	Low	NA	NA	NA	NA	NA	NA	NA	NA	NA	0.6	2	NA	NA	NA	Unlikely	NA	NA	white	1	Unlikely	NA	NA	white
1814-10-27	-31110	NA	NA	NA	NA	NA	NA	Low	NA	NA	NA	NA	NA	NA	NA	NA	NA	0.6	2	NA	NA	NA	Unlikely	NA	NA	white	1	Unlikely	NA	NA	white
1814-10-28	-31109	NA	NA	NA	NA	NA	NA	Low	NA	NA	NA	NA	NA	NA	NA	NA	NA	0.6	2	NA	NA	NA	Unlikely	NA	NA	white	1	Unlikely	NA	NA	white
1814-10-29	-31108	NA	NA	NA	NA	NA	NA	Low	NA	NA	NA	NA	NA	NA	NA	NA	NA	0.6	2	NA	NA	NA	Unlikely	NA	NA	white	1	Unlikely	NA	NA	white
1814-10-30	-31107	NA	NA	NA	NA	NA	NA	Low	NA	NA	NA	NA	NA	NA	NA	NA	NA	0.6	2	NA	NA	NA	Unlikely	NA	NA	white	1	Unlikely	NA	NA	white
1814-10-31	-31106	NA	NA	NA	NA	NA	NA	Low	NA	NA	NA	NA	NA	NA	NA	NA	NA	0.6	2	NA	NA	NA	Unlikely	NA	NA	white	1	Unlikely	NA	NA	white
1814-11-01	-31105	NA	NA	NA	NA	NA	NA	Low	NA	NA	NA	NA	NA	NA	NA	NA	NA	0.6	2	NA	NA	NA	Low	-31105	-31105	254-232-200	1	Low	-31105	-31105	254-232-200
1814-11-02	-31104	NA	NA	NA	NA	NA	NA	Low	NA	NA	NA	NA	NA	NA	NA	NA	NA	0.6	2	NA	NA	NA	Low	NA	NA	254-232-200	1	Low	NA	NA	254-232-200
1814-11-03	-31103	NA	NA	NA	NA	NA	NA	Low	NA	NA	NA	NA	NA	NA	NA	NA	NA	0.6	2	NA	NA	NA	Low	NA	NA	254-232-200	1	Low	NA	NA	254-232-200
1814-11-04	-31102	NA	NA	NA	NA	NA	NA	Low	NA	NA	NA	NA	NA	NA	NA	NA	NA	0.6	2	NA	NA	NA	Low	NA	NA	254-232-200	1	Low	NA	NA	254-232-200
1814-11-05	-31101	NA	NA	NA	NA	NA	NA	Low	NA	NA	NA	NA	NA	NA	NA	NA	NA	0.6	2	NA	NA	NA	Low	NA	NA	254-232-200	1	Low	NA	NA	254-232-200
1814-11-06	-31100	NA	NA	NA	NA	NA	NA	Low	NA	NA	NA	NA	NA	NA	NA	NA	NA	0.6	2	NA	NA	NA	Low	NA	NA	254-232-200	1	Low	NA	NA	254-232-200
1814-11-07	-31099	NA	NA	NA	NA	NA	NA	Low	NA	NA	NA	NA	NA	NA	NA	NA	NA	0.6	2	NA	NA	NA	Low	NA	NA	254-232-200	1	Low	NA	NA	254-232-200
1814-11-08	-31098	NA	NA	NA	NA	NA	NA	Low	NA	NA	NA	NA	NA	NA	NA	NA	NA	0.6	2	NA	NA	NA	Low	NA	NA	254-232-200	1	Low	NA	NA	254-232-200
1814-11-09	-31097	19	0.0486863	0.173933	0.0817	0.0743	0.0831119	Low	254-232-200	22	18	26	1814-11-09	NA	NA	NA	NA	0.6	2	NA	NA	NA	Low	NA	NA	254-232-200	1	Low	NA	NA	254-232-200
1814-11-10	-31096	NA	NA	NA	NA	NA	NA	Medium	NA	NA	NA	NA	NA	NA	NA	NA	NA	0.6	2	NA	NA	NA	Low	NA	NA	254-232-200	1	Low	NA	NA	254-232-200
1814-11-11	-31095	NA	NA	NA	NA	NA	NA	Medium	NA	NA	NA	NA	NA	NA	NA	NA	NA	0.6	2	NA	NA	NA	Low	NA	NA	254-232-200	1	Low	NA	NA	254-232-200
1814-11-12	-31094	NA	NA	NA	NA	NA	NA	Medium	NA	NA	NA	NA	NA	NA	NA	NA	NA	0.6	2	NA	NA	NA	Low	NA	NA	254-232-200	1	Low	NA	NA	254-232-200
1814-11-13	-31093	NA	NA	NA	NA	NA	NA	Medium	NA	NA	NA	NA	NA	NA	NA	NA	NA	0.6	2	NA	NA	NA	Low	NA	NA	254-232-200	1	Low	NA	NA	254-232-200
1814-11-14	-31092	NA	NA	NA	NA	NA	NA	Medium	NA	NA	NA	NA	NA	NA	NA	NA	NA	0.6	2	NA	NA	NA	Low	NA	NA	254-232-200	1	Low	NA	NA	254-232-200
1814-11-15	-31091	NA	NA	NA	NA	NA	NA	Medium	NA	NA	NA	NA	NA	NA	NA	NA	NA	0.6	2	NA	NA	NA	Low	NA	NA	254-232-200	1	Low	NA	NA	254-232-200
1814-11-16	-31090	NA	NA	NA	NA	NA	NA	Medium	NA	NA	NA	NA	NA	NA	NA	NA	NA	0.6	2	NA	NA	NA	Low	NA	NA	254-232-200	1	Low	NA	NA	254-232-200
1814-11-17	-31089	NA	NA	NA	NA	NA	NA	Medium	NA	NA	NA	NA	NA	NA	NA	NA	NA	0.6	2	NA	NA	NA	Low	NA	NA	254-232-200	1	Low	NA	NA	254-232-200
1814-11-18	-31088	NA	NA	NA	NA	NA	NA	Medium	NA	NA	NA	NA	NA	NA	NA	NA	NA	0.6	2	NA	NA	NA	Low	NA	NA	254-232-200	1	Low	NA	NA	254-232-200
1814-11-19	-31087	NA	NA	NA	NA	NA	NA	Medium	NA	NA	NA	NA	NA	NA	NA	NA	NA	0.6	2	NA	NA	NA	Low	NA	NA	254-232-200	1	Low	NA	NA	254-232-200
1814-11-20	-31086	NA	NA	NA	NA	NA	NA	Medium	NA	NA	NA	NA	NA	NA	NA	NA	NA	0.6	2	NA	NA	NA	Low	NA	NA	254-232-200	1	Low	NA	NA	254-232-200
1814-11-21	-31085	NA	NA	NA	NA	NA	NA	Medium	NA	NA	NA	NA	NA	NA	NA	NA	NA	0.6	2	NA	NA	NA	Low	NA	NA	254-232-200	1	Low	NA	NA	254-232-200
1814-11-22	-31084	NA	NA	NA	NA	NA	NA	Medium	NA	NA	NA	NA	NA	NA	NA	NA	NA	0.6	2	NA	NA	NA	Low	NA	NA	254-232-200	1	Low	NA	NA	254-232-200
1814-11-23	-31083	NA	NA	NA	NA	NA	NA	Medium	NA	NA	NA	NA	NA	NA	NA	NA	NA	0.6	2	NA	NA	NA	Low	NA	NA	254-232-200	1	Low	NA	NA	254-232-200
1814-11-24	-31082	NA	NA	NA	NA	NA	NA	Medium	NA	NA	NA	NA	NA	NA	NA	NA	NA	0.6	2	NA	NA	NA	Low	NA	NA	254-232-200	1	Low	NA	NA	254-232-200
1814-11-25	-31081	NA	NA	NA	NA	NA	NA	Medium	NA	NA	NA	NA	NA	NA	NA	NA	NA	0.6	2	NA	NA	NA	Low	NA	NA	254-232-200	1	Low	NA	NA	254-232-200
1814-11-26	-31080	NA	NA	NA	NA	NA	NA	Medium	NA	NA	NA	NA	NA	NA	NA	NA	NA	0.6	2	NA	NA	NA	Low	NA	NA	254-232-200	1	Low	NA	NA	254-232-200
1814-11-27	-31079	NA	NA	NA	NA	NA	NA	Medium	NA	NA	NA	NA	NA	NA	NA	NA	NA	0.6	2	NA	NA	NA	Low	NA	NA	254-232-200	1	Low	NA	NA	254-232-200
1814-11-28	-31078	NA	NA	NA	NA	NA	NA	Medium	NA	NA	NA	NA	NA	NA	NA	NA	NA	0.6	2	NA	NA	NA	Low	NA	NA	254-232-200	1	Low	NA	NA	254-232-200
1814-11-29	-31077	NA	NA	NA	NA	NA	NA	Medium	NA	NA	NA	NA	NA	NA	NA	NA	NA	0.6	2	NA	NA	NA	Low	NA	NA	254-232-200	1	Low	NA	NA	254-232-200
1814-11-30	-31076	NA	NA	NA	NA	NA	NA	Medium	NA	NA	NA	NA	NA	NA	NA	NA	NA	0.6	2	NA	NA	NA	Low	NA	NA	254-232-200	1	Low	NA	NA	254-232-200
1814-12-01	-31075	NA	NA	NA	NA	NA	NA	Medium	NA	NA	NA	NA	NA	NA	NA	NA	NA	0.6	2	NA	NA	NA	Low	NA	NA	254-232-200	1	Low	NA	NA	254-232-200
1814-12-02	-31074	NA	NA	NA	NA	NA	NA	Medium	NA	NA	NA	NA	NA	NA	NA	NA	NA	0.6	2	NA	NA	NA	Low	NA	NA	254-232-200	1	Low	NA	NA	254-232-200
1814-12-03	-31073	NA	NA	NA	NA	NA	NA	Medium	NA	NA	NA	NA	NA	NA	NA	NA	NA	0.6	2	NA	NA	NA	Low	NA	NA	254-232-200	1	Low	NA	NA	254-232-200
1814-12-04	-31072	NA	NA	NA	NA	NA	NA	Medium	NA	NA	NA	NA	NA	NA	NA	NA	NA	0.6	2	NA	NA	NA	Low	NA	NA	254-232-200	1	Low	NA	NA	254-232-200
1814-12-05	-31071	NA	NA	NA	NA	NA	NA	Medium	NA	NA	NA	NA	NA	NA	NA	NA	NA	0.6	2	NA	NA	NA	Low	NA	NA	254-232-200	1	Low	NA	NA	254-232-200
1814-12-06	-31070	NA	NA	NA	NA	NA	NA	Medium	NA	NA	NA	NA	NA	NA	NA	NA	NA	0.6	2	NA	NA	NA	Low	NA	NA	254-232-200	1	Low	NA	NA	254-232-200
1814-12-07	-31069	NA	NA	NA	NA	NA	NA	Medium	NA	NA	NA	NA	NA	NA	NA	NA	NA	0.6	2	NA	NA	NA	Low	NA	NA	254-232-200	1	Low	NA	NA	254-232-200
1814-12-08	-31068	NA	NA	NA	NA	NA	NA	Medium	NA	NA	NA	NA	NA	NA	NA	NA	NA	0.6	2	NA	NA	NA	Low	NA	NA	254-232-200	1	Low	NA	NA	254-232-200
1814-12-09	-31067	18	0.0545761	0.187997	0.0872	0.0793	0.0926726	Medium	253-187-132	17.5	17	18	1814-12-09	-31067	-31051.5	NA	NA	0.6	2	NA	NA	NA	Low	NA	NA	254-232-200	1	Low	NA	NA	254-232-200
1814-12-10	-31066	NA	NA	NA	NA	NA	NA	Very high	NA	NA	NA	NA	NA	NA	NA	NA	NA	0.6	2	NA	NA	NA	Low	NA	NA	254-232-200	1	Low	NA	NA	254-232-200
1814-12-11	-31065	NA	NA	NA	NA	NA	NA	Very high	NA	NA	NA	NA	NA	NA	NA	NA	NA	0.6	2	NA	NA	NA	Low	NA	NA	254-232-200	1	Low	NA	NA	254-232-200
1814-12-12	-31064	NA	NA	NA	NA	NA	NA	Very high	NA	NA	NA	NA	NA	NA	NA	NA	NA	0.6	2	NA	NA	NA	Low	NA	NA	254-232-200	1	Low	NA	NA	254-232-200
1814-12-13	-31063	NA	NA	NA	NA	NA	NA	Very high	NA	NA	NA	NA	NA	NA	NA	NA	NA	0.6	2	NA	NA	NA	Low	NA	NA	254-232-200	1	Low	NA	NA	254-232-200
1814-12-14	-31062	NA	NA	NA	NA	NA	NA	Very high	NA	NA	NA	NA	NA	NA	NA	NA	NA	0.6	2	NA	NA	NA	Low	NA	NA	254-232-200	1	Low	NA	NA	254-232-200
1814-12-15	-31061	NA	NA	NA	NA	NA	NA	Very high	NA	NA	NA	NA	NA	NA	NA	NA	NA	0.6	2	NA	NA	NA	Low	NA	NA	254-232-200	1	Low	NA	NA	254-232-200
1814-12-16	-31060	NA	NA	NA	NA	NA	NA	Very high	NA	NA	NA	NA	NA	NA	NA	NA	NA	0.6	2	NA	NA	NA	Low	NA	NA	254-232-200	1	Low	NA	NA	254-232-200
1814-12-17	-31059	NA	NA	NA	NA	NA	NA	Very high	NA	NA	NA	NA	NA	NA	NA	NA	NA	0.6	2	NA	NA	NA	Low	NA	-31059	254-232-200	1	Low	NA	-31059	254-232-200
1814-12-18	-31058	NA	NA	NA	NA	NA	NA	Very high	NA	NA	NA	NA	NA	NA	NA	NA	NA	0.6	2	NA	NA	NA	Low	NA	NA	254-232-200	1	Low	NA	NA	254-232-200
1814-12-19	-31057	NA	NA	NA	NA	NA	NA	Very high	NA	NA	NA	NA	NA	NA	NA	NA	NA	0.6	2	NA	NA	NA	Low	NA	NA	254-232-200	1	Low	NA	NA	254-232-200
1814-12-20	-31056	NA	NA	NA	NA	NA	NA	Very high	NA	NA	NA	NA	NA	NA	NA	NA	NA	0.6	2	NA	NA	NA	Low	NA	NA	254-232-200	1	Low	NA	NA	254-232-200
1814-12-21	-31055	NA	NA	NA	NA	NA	NA	Very high	NA	NA	NA	NA	NA	NA	NA	NA	NA	0.6	2	NA	NA	NA	Low	NA	NA	254-232-200	1	Low	NA	NA	254-232-200
1814-12-22	-31054	NA	NA	NA	NA	NA	NA	Very high	NA	NA	NA	NA	NA	NA	NA	NA	NA	0.6	2	NA	NA	NA	Low	NA	NA	254-232-200	1	Low	NA	NA	254-232-200
1814-12-23	-31053	NA	NA	NA	NA	NA	NA	Very high	NA	NA	NA	NA	NA	NA	NA	NA	NA	0.6	2	NA	NA	NA	Low	NA	NA	254-232-200	1	Low	NA	NA	254-232-200
1814-12-24	-31052	NA	NA	NA	NA	NA	NA	Very high	NA	NA	NA	NA	NA	NA	NA	NA	NA	0.6	2	NA	NA	NA	Low	NA	NA	254-232-200	1	Low	NA	NA	254-232-200
1814-12-25	-31051	NA	NA	NA	NA	NA	NA	Very high	NA	NA	NA	NA	NA	NA	NA	NA	NA	0.6	2	NA	NA	NA	Low	NA	NA	254-232-200	1	Low	NA	NA	254-232-200
1814-12-26	-31050	NA	NA	NA	NA	NA	NA	Very high	NA	NA	NA	NA	NA	NA	NA	NA	NA	0.6	2	NA	NA	NA	Low	NA	NA	254-232-200	1	Low	NA	NA	254-232-200
1814-12-27	-31049	NA	NA	NA	NA	NA	NA	Very high	NA	NA	NA	NA	NA	NA	NA	NA	NA	0.6	2	NA	NA	NA	Low	NA	NA	254-232-200	1	Low	NA	NA	254-232-200
1814-12-28	-31048	NA	NA	NA	NA	NA	NA	Very high	NA	NA	NA	NA	NA	NA	NA	NA	NA	0.6	2	NA	NA	NA	Low	NA	NA	254-232-200	1	Low	NA	NA	254-232-200
1814-12-29	-31047	NA	NA	NA	NA	NA	NA	Very high	NA	NA	NA	NA	NA	NA	NA	NA	NA	0.6	2	NA	NA	NA	Low	NA	NA	254-232-200	1	Low	NA	NA	254-232-200
1814-12-30	-31046	NA	NA	NA	NA	NA	NA	Very high	NA	NA	NA	NA	NA	NA	NA	NA	NA	0.6	2	NA	NA	NA	Low	NA	NA	254-232-200	1	Low	NA	NA	254-232-200
1814-12-31	-31045	NA	NA	NA	NA	NA	NA	Very high	NA	NA	NA	NA	NA	NA	NA	NA	NA	0.6	2	NA	NA	NA	Low	NA	NA	254-232-200	1	Low	NA	NA	254-232-200
1815-01-01	-31044	NA	NA	NA	NA	NA	NA	Very high	NA	NA	NA	NA	NA	NA	NA	NA	NA	0.6	2	NA	NA	NA	Low	NA	NA	254-232-200	1	Low	NA	NA	254-232-200
1815-01-02	-31043	NA	NA	NA	NA	NA	NA	Very high	NA	NA	NA	NA	NA	NA	NA	NA	NA	0.6	2	NA	NA	NA	Low	NA	NA	254-232-200	1	Low	NA	NA	254-232-200
1815-01-03	-31042	NA	NA	NA	NA	NA	NA	Very high	NA	NA	NA	NA	NA	NA	NA	NA	NA	0.6	2	NA	NA	NA	Low	NA	NA	254-232-200	1	Low	NA	NA	254-232-200
1815-01-04	-31041	NA	NA	NA	NA	NA	NA	Very high	NA	NA	NA	NA	NA	NA	NA	NA	NA	0.6	2	NA	NA	NA	Low	NA	NA	254-232-200	1	Low	NA	NA	254-232-200
1815-01-05	-31040	NA	NA	NA	NA	NA	NA	Very high	NA	NA	NA	NA	NA	NA	NA	NA	NA	0.6	2	NA	NA	NA	Low	NA	NA	254-232-200	1	Low	NA	NA	254-232-200
1815-01-06	-31039	NA	NA	NA	NA	NA	NA	Very high	NA	NA	NA	NA	NA	NA	NA	NA	NA	0.6	2	NA	NA	NA	Low	NA	NA	254-232-200	1	Low	NA	NA	254-232-200
1815-01-07	-31038	NA	NA	NA	NA	NA	NA	Very high	NA	NA	NA	NA	NA	NA	NA	NA	NA	0.6	2	NA	NA	NA	Low	NA	NA	254-232-200	1	Low	NA	NA	254-232-200
1815-01-08	-31037	NA	NA	NA	NA	NA	NA	Very high	NA	NA	NA	NA	NA	NA	NA	NA	NA	0.6	2	NA	NA	NA	Low	NA	NA	254-232-200	1	Low	NA	NA	254-232-200
1815-01-09	-31036	17	0.0615418	0.203089	0.1009	0.0918	0.0962042	Very high	127-0-25	NA	NA	NA	1815-01-09	-31036	NA	NA	NA	0.6	2	NA	NA	NA	Low	NA	NA	254-232-200	1	Low	NA	NA	254-232-200
1815-01-10	-31035	NA	NA	NA	NA	NA	NA	Very high	NA	NA	NA	NA	NA	NA	NA	NA	NA	0.6	2	NA	NA	NA	Low	NA	NA	254-232-200	1	Low	NA	NA	254-232-200
1815-01-11	-31034	NA	NA	NA	NA	NA	NA	Very high	NA	NA	NA	NA	NA	NA	NA	NA	NA	0.6	2	NA	NA	NA	Low	NA	NA	254-232-200	1	Low	NA	NA	254-232-200
1815-01-12	-31033	NA	NA	NA	NA	NA	NA	Very high	NA	NA	NA	NA	NA	NA	NA	NA	NA	0.6	2	NA	NA	NA	Low	NA	NA	254-232-200	1	Low	NA	NA	254-232-200
1815-01-13	-31032	NA	NA	NA	NA	NA	NA	Very high	NA	NA	NA	NA	NA	NA	NA	NA	NA	0.6	2	NA	NA	NA	Low	NA	NA	254-232-200	1	Low	NA	NA	254-232-200
1815-01-14	-31031	NA	NA	NA	NA	NA	NA	Very high	NA	NA	NA	NA	NA	NA	NA	NA	NA	0.6	2	NA	NA	NA	Low	NA	NA	254-232-200	1	Low	NA	NA	254-232-200
1815-01-15	-31030	NA	NA	NA	NA	NA	NA	Very high	NA	NA	NA	NA	NA	NA	NA	NA	NA	0.6	2	NA	NA	NA	Low	NA	NA	254-232-200	1	Low	NA	NA	254-232-200
1815-01-16	-31029	NA	NA	NA	NA	NA	NA	Very high	NA	NA	NA	NA	NA	NA	NA	NA	NA	0.6	2	NA	NA	NA	Low	NA	NA	254-232-200	1	Low	NA	NA	254-232-200
1815-01-17	-31028	NA	NA	NA	NA	NA	NA	Very high	NA	NA	NA	NA	NA	NA	NA	NA	NA	0.6	2	NA	NA	NA	Low	NA	NA	254-232-200	1	Low	NA	NA	254-232-200
1815-01-18	-31027	NA	NA	NA	NA	NA	NA	Very high	NA	NA	NA	NA	NA	NA	NA	NA	NA	0.6	2	NA	NA	NA	Low	NA	NA	254-232-200	1	Low	NA	NA	254-232-200
1815-01-19	-31026	NA	NA	NA	NA	NA	NA	Very high	NA	NA	NA	NA	NA	NA	NA	NA	NA	0.6	2	NA	NA	NA	Low	NA	NA	254-232-200	1	Low	NA	NA	254-232-200
1815-01-20	-31025	NA	NA	NA	NA	NA	NA	Very high	NA	NA	NA	NA	NA	NA	NA	NA	NA	0.6	2	NA	NA	NA	Low	NA	NA	254-232-200	1	Low	NA	NA	254-232-200
1815-01-21	-31024	NA	NA	NA	NA	NA	NA	Very high	NA	NA	NA	NA	NA	NA	NA	NA	NA	0.6	2	NA	NA	NA	Low	NA	NA	254-232-200	1	Low	NA	NA	254-232-200
1815-01-22	-31023	NA	NA	NA	NA	NA	NA	Very high	NA	NA	NA	NA	NA	NA	NA	NA	NA	0.6	2	NA	NA	NA	Low	NA	NA	254-232-200	1	Low	NA	NA	254-232-200
1815-01-23	-31022	NA	NA	NA	NA	NA	NA	Very high	NA	NA	NA	NA	NA	NA	NA	NA	NA	0.6	2	NA	NA	NA	Low	NA	NA	254-232-200	1	Low	NA	NA	254-232-200
1815-01-24	-31021	NA	NA	NA	NA	NA	NA	Very high	NA	NA	NA	NA	NA	NA	NA	NA	NA	0.6	2	NA	NA	NA	Low	NA	NA	254-232-200	1	Low	NA	NA	254-232-200
1815-01-25	-31020	NA	NA	NA	NA	NA	NA	Very high	NA	NA	NA	NA	NA	NA	NA	NA	NA	0.6	2	NA	NA	NA	Low	NA	NA	254-232-200	1	Low	NA	NA	254-232-200
1815-01-26	-31019	NA	NA	NA	NA	NA	NA	Very high	NA	NA	NA	NA	NA	NA	NA	NA	NA	0.6	2	NA	NA	NA	Low	NA	NA	254-232-200	1	Low	NA	NA	254-232-200
1815-01-27	-31018	NA	NA	NA	NA	NA	NA	Very high	NA	NA	NA	NA	NA	NA	NA	NA	NA	0.6	2	NA	NA	NA	Low	NA	NA	254-232-200	1	Low	NA	NA	254-232-200
1815-01-28	-31017	NA	NA	NA	NA	NA	NA	Very high	NA	NA	NA	NA	NA	NA	NA	NA	NA	0.6	2	NA	NA	NA	Low	NA	NA	254-232-200	1	Low	NA	NA	254-232-200
1815-01-29	-31016	NA	NA	NA	NA	NA	NA	Very high	NA	NA	NA	NA	NA	NA	NA	NA	NA	0.6	2	NA	NA	NA	Low	NA	NA	254-232-200	1	Low	NA	NA	254-232-200
1815-01-30	-31015	NA	NA	NA	NA	NA	NA	Very high	NA	NA	NA	NA	NA	NA	NA	NA	NA	0.6	2	NA	NA	NA	Low	NA	NA	254-232-200	1	Low	NA	NA	254-232-200
1815-01-31	-31014	NA	NA	NA	NA	NA	NA	Very high	NA	NA	NA	NA	NA	NA	NA	NA	NA	0.6	2	NA	NA	NA	Low	NA	NA	254-232-200	1	Low	NA	NA	254-232-200
1815-02-01	-31013	NA	NA	NA	NA	NA	NA	Very high	NA	NA	NA	NA	NA	NA	NA	NA	NA	0.6	2	NA	NA	NA	Medium	-31013	NA	253-180-732	1	High	-31013	NA	239-101-72
1815-02-02	-31012	NA	NA	NA	NA	NA	NA	Very high	NA	NA	NA	NA	NA	NA	NA	NA	NA	0.6	2	NA	NA	NA	Medium	NA	NA	253-180-732	1	High	NA	NA	239-101-72
1815-02-03	-31011	NA	NA	NA	NA	NA	NA	Very high	NA	NA	NA	NA	NA	NA	NA	NA	NA	0.6	2	NA	NA	NA	Medium	NA	NA	253-180-732	1	High	NA	NA	239-101-72
1815-02-04	-31010	NA	NA	NA	NA	NA	NA	Very high	NA	NA	NA	NA	NA	NA	NA	NA	NA	0.6	2	NA	NA	NA	Medium	NA	NA	253-180-732	1	High	NA	NA	239-101-72
1815-02-05	-31009	NA	NA	NA	NA	NA	NA	Very high	NA	NA	NA	NA	NA	NA	NA	NA	NA	0.6	2	NA	NA	NA	Medium	NA	NA	253-180-732	1	High	NA	NA	239-101-72
1815-02-06	-31008	NA	NA	NA	NA	NA	NA	Very high	NA	NA	NA	NA	NA	NA	NA	NA	NA	0.6	2	NA	NA	NA	Medium	NA	NA	253-180-732	1	High	NA	NA	239-101-72
1815-02-07	-31007	NA	NA	NA	NA	NA	NA	Very high	NA	NA	NA	NA	NA	NA	NA	NA	NA	0.6	2	NA	NA	NA	Medium	NA	NA	253-180-732	1	High	NA	NA	239-101-72
1815-02-08	-31006	NA	NA	NA	NA	NA	NA	Very high	NA	NA	NA	NA	NA	NA	NA	NA	NA	0.6	2	NA	NA	NA	Medium	NA	NA	253-180-732	1	High	NA	NA	239-101-72
1815-02-09	-31005	16	0.0699383	0.219157	0.1076	0.0978	0.104209	Very high	127-0-25	NA	NA	NA	1815-02-09	NA	NA	NA	NA	0.6	2	NA	NA	NA	Medium	NA	NA	253-180-732	1	High	NA	NA	239-101-72
1815-02-10	-31004	NA	NA	NA	NA	NA	NA	Very high	NA	NA	NA	NA	NA	NA	NA	NA	NA	0.6	2	NA	NA	NA	Medium	NA	NA	253-180-732	1	High	NA	NA	239-101-72
1815-02-11	-31003	NA	NA	NA	NA	NA	NA	Very high	NA	NA	NA	NA	NA	NA	NA	NA	NA	0.6	2	NA	NA	NA	Medium	NA	NA	253-180-732	1	High	NA	NA	239-101-72
1815-02-12	-31002	NA	NA	NA	NA	NA	NA	Very high	NA	NA	NA	NA	NA	NA	NA	NA	NA	0.6	2	NA	NA	NA	Medium	NA	NA	253-180-732	1	High	NA	NA	239-101-72
1815-02-13	-31001	NA	NA	NA	NA	NA	NA	Very high	NA	NA	NA	NA	NA	NA	NA	NA	NA	0.6	2	NA	NA	NA	Medium	NA	NA	253-180-732	1	High	NA	NA	239-101-72
1815-02-14	-31000	NA	NA	NA	NA	NA	NA	Very high	NA	NA	NA	NA	NA	NA	NA	NA	NA	0.6	2	NA	NA	NA	Medium	NA	NA	253-180-732	1	High	NA	NA	239-101-72
1815-02-15	-30999	NA	NA	NA	NA	NA	NA	Very high	NA	NA	NA	NA	NA	NA	NA	NA	NA	0.6	2	NA	NA	NA	Medium	NA	NA	253-180-732	1	High	NA	NA	239-101-72
1815-02-16	-30998	NA	NA	NA	NA	NA	NA	Very high	NA	NA	NA	NA	NA	NA	NA	NA	NA	0.6	2	NA	NA	NA	Medium	NA	NA	253-180-732	1	High	NA	NA	239-101-72
1815-02-17	-30997	NA	NA	NA	NA	NA	NA	Very high	NA	NA	NA	NA	NA	NA	NA	NA	NA	0.6	2	NA	NA	NA	Medium	NA	NA	253-180-732	1	High	NA	NA	239-101-72
1815-02-18	-30996	NA	NA	NA	NA	NA	NA	Very high	NA	NA	NA	NA	NA	NA	NA	NA	NA	0.6	2	NA	NA	NA	Medium	NA	NA	253-180-732	1	High	NA	NA	239-101-72
1815-02-19	-30995	NA	NA	NA	NA	NA	NA	Very high	NA	NA	NA	NA	NA	NA	NA	NA	NA	0.6	2	NA	NA	NA	Medium	NA	NA	253-180-732	1	High	NA	NA	239-101-72
1815-02-20	-30994	NA	NA	NA	NA	NA	NA	Very high	NA	NA	NA	NA	NA	NA	NA	NA	NA	0.6	2	NA	NA	NA	Medium	NA	NA	253-180-732	1	High	NA	NA	239-101-72
1815-02-21	-30993	NA	NA	NA	NA	NA	NA	Very high	NA	NA	NA	NA	NA	NA	NA	NA	NA	0.6	2	NA	NA	NA	Medium	NA	NA	253-180-732	1	High	NA	NA	239-101-72
1815-02-22	-30992	NA	NA	NA	NA	NA	NA	Very high	NA	NA	NA	NA	NA	NA	NA	NA	NA	0.6	2	NA	NA	NA	Medium	NA	NA	253-180-732	1	High	NA	NA	239-101-72
1815-02-23	-30991	NA	NA	NA	NA	NA	NA	Very high	NA	NA	NA	NA	NA	NA	NA	NA	NA	0.6	2	NA	NA	NA	Medium	NA	NA	253-180-732	1	High	NA	NA	239-101-72
1815-02-24	-30990	NA	NA	NA	NA	NA	NA	Very high	NA	NA	NA	NA	NA	NA	NA	NA	NA	0.6	2	NA	NA	NA	Medium	NA	NA	253-180-732	1	High	NA	NA	239-101-72
1815-02-25	-30989	NA	NA	NA	NA	NA	NA	Very high	NA	NA	NA	NA	NA	NA	NA	NA	NA	0.6	2	NA	NA	NA	Medium	NA	NA	253-180-732	1	High	NA	NA	239-101-72
1815-02-26	-30988	NA	NA	NA	NA	NA	NA	Very high	NA	NA	NA	NA	NA	NA	NA	NA	NA	0.6	2	NA	NA	NA	Medium	NA	NA	253-180-732	1	High	NA	NA	239-101-72
1815-02-27	-30987	NA	NA	NA	NA	NA	NA	Very high	NA	NA	NA	NA	NA	NA	NA	NA	NA	0.6	2	NA	NA	NA	Medium	NA	NA	253-180-732	1	High	NA	NA	239-101-72
1815-02-28	-30986	NA	NA	NA	NA	NA	NA	Very high	NA	NA	NA	NA	NA	NA	NA	NA	NA	0.6	2	NA	NA	NA	Medium	NA	NA	253-180-732	1	High	NA	NA	239-101-72
1815-03-01	-30985	NA	NA	NA	NA	NA	NA	Very high	NA	NA	NA	NA	NA	NA	NA	NA	NA	0.6	2	NA	NA	NA	Medium	NA	NA	253-180-732	1	High	NA	NA	239-101-72
1815-03-02	-30984	NA	NA	NA	NA	NA	NA	Very high	NA	NA	NA	NA	NA	NA	NA	NA	NA	0.6	2	NA	NA	NA	Medium	NA	NA	253-180-732	1	High	NA	NA	239-101-72
1815-03-03	-30983	NA	NA	NA	NA	NA	NA	Very high	NA	NA	NA	NA	NA	NA	NA	NA	NA	0.6	2	NA	NA	NA	Medium	NA	NA	253-180-732	1	High	NA	NA	239-101-72
1815-03-04	-30982	NA	NA	NA	NA	NA	NA	Very high	NA	NA	NA	NA	NA	NA	NA	NA	NA	0.6	2	NA	NA	NA	Medium	NA	NA	253-180-732	1	High	NA	NA	239-101-72
1815-03-05	-30981	NA	NA	NA	NA	NA	NA	Very high	NA	NA	NA	NA	NA	NA	NA	NA	NA	0.6	2	NA	NA	NA	Medium	NA	NA	253-180-732	1	High	NA	NA	239-101-72
1815-03-06	-30980	NA	NA	NA	NA	NA	NA	Very high	NA	NA	NA	NA	NA	NA	NA	NA	NA	0.6	2	NA	NA	NA	Medium	NA	NA	253-180-732	1	High	NA	NA	239-101-72
1815-03-07	-30979	NA	NA	NA	NA	NA	NA	Very high	NA	NA	NA	NA	NA	NA	NA	NA	NA	0.6	2	NA	NA	NA	Medium	NA	NA	253-180-732	1	High	NA	NA	239-101-72
1815-03-08	-30978	NA	NA	NA	NA	NA	NA	Very high	NA	NA	NA	NA	NA	NA	NA	NA	NA	0.6	2	NA	NA	NA	Medium	NA	NA	253-180-732	1	High	NA	NA	239-101-72
1815-03-09	-30977	15	0.0803963	0.235828	0.1149	0.1044	0.113563	Very high	127-0-25	NA	NA	NA	1815-03-09	NA	NA	NA	NA	0.6	2	NA	NA	NA	Medium	NA	NA	253-180-732	1	High	NA	NA	239-101-72
1815-03-10	-30976	NA	NA	NA	NA	NA	NA	Very high	NA	NA	NA	NA	NA	NA	NA	NA	NA	0.6	2	NA	NA	NA	Medium	NA	NA	253-180-732	1	High	NA	NA	239-101-72
1815-03-11	-30975	NA	NA	NA	NA	NA	NA	Very high	NA	NA	NA	NA	NA	NA	NA	NA	NA	0.6	2	NA	NA	NA	Medium	NA	NA	253-180-732	1	High	NA	NA	239-101-72
1815-03-12	-30974	NA	NA	NA	NA	NA	NA	Very high	NA	NA	NA	NA	NA	NA	NA	NA	NA	0.6	2	NA	NA	NA	Medium	NA	NA	253-180-732	1	High	NA	NA	239-101-72
1815-03-13	-30973	NA	NA	NA	NA	NA	NA	Very high	NA	NA	NA	NA	NA	NA	NA	NA	NA	0.6	2	NA	NA	NA	Medium	NA	NA	253-180-732	1	High	NA	NA	239-101-72
1815-03-14	-30972	NA	NA	NA	NA	NA	NA	Very high	NA	NA	NA	NA	NA	NA	NA	NA	NA	0.6	2	NA	NA	NA	Medium	NA	NA	253-180-732	1	High	NA	NA	239-101-72
1815-03-15	-30971	NA	NA	NA	NA	NA	NA	Very high	NA	NA	NA	NA	NA	NA	NA	NA	NA	0.6	2	NA	NA	NA	Medium	NA	NA	253-180-732	1	High	NA	NA	239-101-72
1815-03-16	-30970	NA	NA	NA	NA	NA	NA	Very high	NA	NA	NA	NA	NA	NA	NA	NA	NA	0.6	2	NA	NA	NA	Medium	NA	NA	253-180-732	1	High	NA	NA	239-101-72
1815-03-17	-30969	NA	NA	NA	NA	NA	NA	Very high	NA	NA	NA	NA	NA	NA	NA	NA	NA	0.6	2	NA	NA	NA	Medium	NA	NA	253-180-732	1	High	NA	NA	239-101-72
1815-03-18	-30968	NA	NA	NA	NA	NA	NA	Very high	NA	NA	NA	NA	NA	NA	NA	NA	NA	0.6	2	NA	NA	NA	Medium	NA	-30968	253-180-732	1	High	NA	-30968	239-101-72
1815-03-19	-30967	NA	NA	NA	NA	NA	NA	Very high	NA	NA	NA	NA	NA	NA	NA	NA	NA	0.6	2	NA	NA	NA	Medium	NA	NA	253-180-732	1	High	NA	NA	239-101-72
1815-03-20	-30966	NA	NA	NA	NA	NA	NA	Very high	NA	NA	NA	NA	NA	NA	NA	NA	NA	0.6	2	NA	NA	NA	Medium	NA	NA	253-180-732	1	High	NA	NA	239-101-72
1815-03-21	-30965	NA	NA	NA	NA	NA	NA	Very high	NA	NA	NA	NA	NA	NA	NA	NA	NA	0.6	2	NA	NA	NA	Medium	NA	NA	253-180-732	1	High	NA	NA	239-101-72
1815-03-22	-30964	NA	NA	NA	NA	NA	NA	Very high	NA	NA	NA	NA	NA	NA	NA	NA	NA	0.6	2	NA	NA	NA	Medium	NA	NA	253-180-732	1	High	NA	NA	239-101-72
1815-03-23	-30963	NA	NA	NA	NA	NA	NA	Very high	NA	NA	NA	NA	NA	NA	NA	NA	NA	0.6	2	NA	NA	NA	Medium	NA	NA	253-180-732	1	High	NA	NA	239-101-72
1815-03-24	-30962	NA	NA	NA	NA	NA	NA	Very high	NA	NA	NA	NA	NA	NA	NA	NA	NA	0.6	2	NA	NA	NA	Medium	NA	NA	253-180-732	1	High	NA	NA	239-101-72
1815-03-25	-30961	NA	NA	NA	NA	NA	NA	Very high	NA	NA	NA	NA	NA	NA	NA	NA	NA	0.6	2	NA	NA	NA	Medium	NA	NA	253-180-732	1	High	NA	NA	239-101-72
1815-03-26	-30960	NA	NA	NA	NA	NA	NA	Very high	NA	NA	NA	NA	NA	NA	NA	NA	NA	0.6	2	NA	NA	NA	Medium	NA	NA	253-180-732	1	High	NA	NA	239-101-72
1815-03-27	-30959	NA	NA	NA	NA	NA	NA	Very high	NA	NA	NA	NA	NA	NA	NA	NA	NA	0.6	2	NA	NA	NA	Medium	NA	NA	253-180-732	1	High	NA	NA	239-101-72
1815-03-28	-30958	NA	NA	NA	NA	NA	NA	Very high	NA	NA	NA	NA	NA	NA	NA	NA	NA	0.6	2	NA	NA	NA	Medium	NA	NA	253-180-732	1	High	NA	NA	239-101-72
1815-03-29	-30957	NA	NA	NA	NA	NA	NA	Very high	NA	NA	NA	NA	NA	NA	NA	NA	NA	0.6	2	NA	NA	NA	Medium	NA	NA	253-180-732	1	High	NA	NA	239-101-72
1815-03-30	-30956	NA	NA	NA	NA	NA	NA	Very high	NA	NA	NA	NA	NA	NA	NA	NA	NA	0.6	2	NA	NA	NA	Medium	NA	NA	253-180-732	1	High	NA	NA	239-101-72
1815-03-31	-30955	NA	NA	NA	NA	NA	NA	Very high	NA	NA	NA	NA	NA	NA	NA	NA	NA	0.6	2	NA	NA	NA	Medium	NA	NA	253-180-732	1	High	NA	NA	239-101-72
1815-04-01	-30954	NA	NA	NA	NA	NA	NA	Very high	NA	NA	NA	NA	NA	NA	NA	NA	NA	0.6	2	NA	NA	NA	Medium	NA	NA	253-180-732	1	High	NA	NA	239-101-72
1815-04-02	-30953	NA	NA	NA	NA	NA	NA	Very high	NA	NA	NA	NA	NA	NA	NA	NA	NA	0.6	2	NA	NA	NA	Medium	NA	NA	253-180-732	1	High	NA	NA	239-101-72
1815-04-03	-30952	NA	NA	NA	NA	NA	NA	Very high	NA	NA	NA	NA	NA	NA	NA	NA	NA	0.6	2	NA	NA	NA	Medium	NA	NA	253-180-732	1	High	NA	NA	239-101-72
1815-04-04	-30951	NA	NA	NA	NA	NA	NA	Very high	NA	NA	NA	NA	NA	NA	NA	NA	NA	0.6	2	NA	NA	NA	Medium	NA	NA	253-180-732	1	High	NA	NA	239-101-72
1815-04-05	-30950	NA	NA	NA	NA	NA	NA	Very high	NA	NA	NA	NA	NA	NA	NA	NA	NA	0.6	2	NA	NA	NA	Medium	NA	NA	253-180-732	1	High	NA	NA	239-101-72
1815-04-06	-30949	NA	NA	NA	NA	NA	NA	Very high	NA	NA	NA	NA	NA	NA	NA	NA	NA	0.6	2	NA	NA	NA	Medium	NA	NA	253-180-732	1	High	NA	NA	239-101-72
1815-04-07	-30948	NA	NA	NA	NA	NA	NA	Very high	NA	NA	NA	NA	NA	NA	NA	NA	NA	0.6	2	NA	NA	NA	Medium	NA	NA	253-180-732	1	High	NA	NA	239-101-72
1815-04-08	-30947	NA	NA	NA	NA	NA	NA	Very high	NA	NA	NA	NA	NA	NA	NA	NA	NA	0.6	2	NA	NA	NA	Medium	NA	NA	253-180-732	1	High	NA	NA	239-101-72
1815-04-09	-30946	14	0.0912541	0.252549	0.1255	0.1141	0.117639	Very high	127-0-25	NA	NA	NA	1815-04-09	NA	NA	NA	NA	0.6	2	NA	NA	NA	Medium	NA	NA	253-180-732	1	High	NA	NA	239-101-72
1815-04-10	-30945	NA	NA	NA	NA	NA	NA	Very high	NA	NA	NA	NA	NA	NA	NA	NA	NA	0.6	2	NA	NA	NA	Medium	NA	NA	253-180-732	1	High	NA	NA	239-101-72
1815-04-11	-30944	NA	NA	NA	NA	NA	NA	Very high	NA	NA	NA	NA	NA	NA	NA	NA	NA	0.6	2	NA	NA	NA	Medium	NA	NA	253-180-732	1	High	NA	NA	239-101-72
1815-04-12	-30943	NA	NA	NA	NA	NA	NA	Very high	NA	NA	NA	NA	NA	NA	NA	NA	NA	0.6	2	NA	NA	NA	Medium	NA	NA	253-180-732	1	High	NA	NA	239-101-72
1815-04-13	-30942	NA	NA	NA	NA	NA	NA	Very high	NA	NA	NA	NA	NA	NA	NA	NA	NA	0.6	2	NA	NA	NA	Medium	NA	NA	253-180-732	1	High	NA	NA	239-101-72
1815-04-14	-30941	NA	NA	NA	NA	NA	NA	Very high	NA	NA	NA	NA	NA	NA	NA	NA	NA	0.6	2	NA	NA	NA	Medium	NA	NA	253-180-732	1	High	NA	NA	239-101-72
1815-04-15	-30940	NA	NA	NA	NA	NA	NA	Very high	NA	NA	NA	NA	NA	NA	NA	NA	NA	0.6	2	NA	NA	NA	Medium	NA	NA	253-180-732	1	High	NA	NA	239-101-72
1815-04-16	-30939	NA	NA	NA	NA	NA	NA	Very high	NA	NA	NA	NA	NA	NA	NA	NA	NA	0.6	2	NA	NA	NA	Medium	NA	NA	253-180-732	1	High	NA	NA	239-101-72
1815-04-17	-30938	NA	NA	NA	NA	NA	NA	Very high	NA	NA	NA	NA	NA	NA	NA	NA	NA	0.6	2	NA	NA	NA	Medium	NA	NA	253-180-732	1	High	NA	NA	239-101-72
1815-04-18	-30937	NA	NA	NA	NA	NA	NA	Very high	NA	NA	NA	NA	NA	NA	NA	NA	NA	0.6	2	NA	NA	NA	Medium	NA	NA	253-180-732	1	High	NA	NA	239-101-72
1815-04-19	-30936	NA	NA	NA	NA	NA	NA	Very high	NA	NA	NA	NA	NA	NA	NA	NA	NA	0.6	2	NA	NA	NA	Medium	NA	NA	253-180-732	1	High	NA	NA	239-101-72
1815-04-20	-30935	NA	NA	NA	NA	NA	NA	Very high	NA	NA	NA	NA	NA	NA	NA	NA	NA	0.6	2	NA	NA	NA	Medium	NA	NA	253-180-732	1	High	NA	NA	239-101-72
1815-04-21	-30934	NA	NA	NA	NA	NA	NA	Very high	NA	NA	NA	NA	NA	NA	NA	NA	NA	0.6	2	NA	NA	NA	Medium	NA	NA	253-180-732	1	High	NA	NA	239-101-72
1815-04-22	-30933	NA	NA	NA	NA	NA	NA	Very high	NA	NA	NA	NA	NA	NA	NA	NA	NA	0.6	2	NA	NA	NA	Medium	NA	NA	253-180-732	1	High	NA	NA	239-101-72
1815-04-23	-30932	NA	NA	NA	NA	NA	NA	Very high	NA	NA	NA	NA	NA	NA	NA	NA	NA	0.6	2	NA	NA	NA	Medium	NA	NA	253-180-732	1	High	NA	NA	239-101-72
1815-04-24	-30931	NA	NA	NA	NA	NA	NA	Very high	NA	NA	NA	NA	NA	NA	NA	NA	NA	0.6	2	NA	NA	NA	Medium	NA	NA	253-180-732	1	High	NA	NA	239-101-72
1815-04-25	-30930	NA	NA	NA	NA	NA	NA	Very high	NA	NA	NA	NA	NA	NA	NA	NA	NA	0.6	2	NA	NA	NA	Medium	NA	NA	253-180-732	1	High	NA	NA	239-101-72
1815-04-26	-30929	NA	NA	NA	NA	NA	NA	Very high	NA	NA	NA	NA	NA	NA	NA	NA	NA	0.6	2	NA	NA	NA	Medium	NA	NA	253-180-732	1	High	NA	NA	239-101-72
1815-04-27	-30928	NA	NA	NA	NA	NA	NA	Very high	NA	NA	NA	NA	NA	NA	NA	NA	NA	0.6	2	NA	NA	NA	Medium	NA	NA	253-180-732	1	High	NA	NA	239-101-72
1815-04-28	-30927	NA	NA	NA	NA	NA	NA	Very high	NA	NA	NA	NA	NA	NA	NA	NA	NA	0.6	2	NA	NA	NA	Medium	NA	NA	253-180-732	1	High	NA	NA	239-101-72
1815-04-29	-30926	NA	NA	NA	NA	NA	NA	Very high	NA	NA	NA	NA	NA	NA	NA	NA	NA	0.6	2	NA	NA	NA	Medium	NA	NA	253-180-732	1	High	NA	NA	239-101-72
1815-04-30	-30925	NA	NA	NA	NA	NA	NA	Very high	NA	NA	NA	NA	NA	NA	NA	NA	NA	0.6	2	NA	NA	NA	Medium	NA	NA	253-180-732	1	High	NA	NA	239-101-72
1815-05-01	-30924	NA	NA	NA	NA	NA	NA	Very high	NA	NA	NA	NA	NA	NA	NA	NA	NA	0.6	2	NA	NA	NA	Very high	-30924	NA	127-0-25	1	Very high	-30924	NA	127-0-25
1815-05-02	-30923	NA	NA	NA	NA	NA	NA	Very high	NA	NA	NA	NA	NA	NA	NA	NA	NA	0.6	2	NA	NA	NA	Very high	NA	NA	127-0-25	1	Very high	NA	NA	127-0-25
1815-05-03	-30922	NA	NA	NA	NA	NA	NA	Very high	NA	NA	NA	NA	NA	NA	NA	NA	NA	0.6	2	NA	NA	NA	Very high	NA	NA	127-0-25	1	Very high	NA	NA	127-0-25
1815-05-04	-30921	NA	NA	NA	NA	NA	NA	Very high	NA	NA	NA	NA	NA	NA	NA	NA	NA	0.6	2	NA	NA	NA	Very high	NA	NA	127-0-25	1	Very high	NA	NA	127-0-25
1815-05-05	-30920	NA	NA	NA	NA	NA	NA	Very high	NA	NA	NA	NA	NA	NA	NA	NA	NA	0.6	2	NA	NA	NA	Very high	NA	NA	127-0-25	1	Very high	NA	NA	127-0-25
1815-05-06	-30919	NA	NA	NA	NA	NA	NA	Very high	NA	NA	NA	NA	NA	NA	NA	NA	NA	0.6	2	NA	NA	NA	Very high	NA	NA	127-0-25	1	Very high	NA	NA	127-0-25
1815-05-07	-30918	NA	NA	NA	NA	NA	NA	Very high	NA	NA	NA	NA	NA	NA	NA	NA	NA	0.6	2	NA	NA	NA	Very high	NA	NA	127-0-25	1	Very high	NA	NA	127-0-25
1815-05-08	-30917	NA	NA	NA	NA	NA	NA	Very high	NA	NA	NA	NA	NA	NA	NA	NA	NA	0.6	2	NA	NA	NA	Very high	NA	NA	127-0-25	1	Very high	NA	NA	127-0-25
1815-05-09	-30916	13	0.104726	0.268939	0.135	0.1228	0.121574	Very high	127-0-25	NA	NA	NA	1815-05-09	NA	NA	NA	NA	0.6	2	NA	NA	NA	Very high	NA	NA	127-0-25	1	Very high	NA	NA	127-0-25
1815-05-10	-30915	NA	NA	NA	NA	NA	NA	Very high	NA	NA	NA	NA	NA	NA	NA	NA	NA	0.6	2	NA	NA	NA	Very high	NA	NA	127-0-25	1	Very high	NA	NA	127-0-25
1815-05-11	-30914	NA	NA	NA	NA	NA	NA	Very high	NA	NA	NA	NA	NA	NA	NA	NA	NA	0.6	2	NA	NA	NA	Very high	NA	NA	127-0-25	1	Very high	NA	NA	127-0-25
1815-05-12	-30913	NA	NA	NA	NA	NA	NA	Very high	NA	NA	NA	NA	NA	NA	NA	NA	NA	0.6	2	NA	NA	NA	Very high	NA	NA	127-0-25	1	Very high	NA	NA	127-0-25
1815-05-13	-30912	NA	NA	NA	NA	NA	NA	Very high	NA	NA	NA	NA	NA	NA	NA	NA	NA	0.6	2	NA	NA	NA	Very high	NA	NA	127-0-25	1	Very high	NA	NA	127-0-25
1815-05-14	-30911	NA	NA	NA	NA	NA	NA	Very high	NA	NA	NA	NA	NA	NA	NA	NA	NA	0.6	2	NA	NA	NA	Very high	NA	NA	127-0-25	1	Very high	NA	NA	127-0-25
1815-05-15	-30910	NA	NA	NA	NA	NA	NA	Very high	NA	NA	NA	NA	NA	NA	NA	NA	NA	0.6	2	NA	NA	NA	Very high	NA	NA	127-0-25	1	Very high	NA	NA	127-0-25
1815-05-16	-30909	NA	NA	NA	NA	NA	NA	Very high	NA	NA	NA	NA	NA	NA	NA	NA	NA	0.6	2	NA	NA	NA	Very high	NA	NA	127-0-25	1	Very high	NA	NA	127-0-25
1815-05-17	-30908	NA	NA	NA	NA	NA	NA	Very high	NA	NA	NA	NA	NA	NA	NA	NA	NA	0.6	2	NA	NA	NA	Very high	NA	NA	127-0-25	1	Very high	NA	NA	127-0-25
1815-05-18	-30907	NA	NA	NA	NA	NA	NA	Very high	NA	NA	NA	NA	NA	NA	NA	NA	NA	0.6	2	NA	NA	NA	Very high	NA	NA	127-0-25	1	Very high	NA	NA	127-0-25
1815-05-19	-30906	NA	NA	NA	NA	NA	NA	Very high	NA	NA	NA	NA	NA	NA	NA	NA	NA	0.6	2	NA	NA	NA	Very high	NA	NA	127-0-25	1	Very high	NA	NA	127-0-25
1815-05-20	-30905	NA	NA	NA	NA	NA	NA	Very high	NA	NA	NA	NA	NA	NA	NA	NA	NA	0.6	2	NA	NA	NA	Very high	NA	NA	127-0-25	1	Very high	NA	NA	127-0-25
1815-05-21	-30904	NA	NA	NA	NA	NA	NA	Very high	NA	NA	NA	NA	NA	NA	NA	NA	NA	0.6	2	NA	NA	NA	Very high	NA	NA	127-0-25	1	Very high	NA	NA	127-0-25
1815-05-22	-30903	NA	NA	NA	NA	NA	NA	Very high	NA	NA	NA	NA	NA	NA	NA	NA	NA	0.6	2	NA	NA	NA	Very high	NA	NA	127-0-25	1	Very high	NA	NA	127-0-25
1815-05-23	-30902	NA	NA	NA	NA	NA	NA	Very high	NA	NA	NA	NA	NA	NA	NA	NA	NA	0.6	2	NA	NA	NA	Very high	NA	NA	127-0-25	1	Very high	NA	NA	127-0-25
1815-05-24	-30901	NA	NA	NA	NA	NA	NA	Very high	NA	NA	NA	NA	NA	NA	NA	NA	NA	0.6	2	NA	NA	NA	Very high	NA	NA	127-0-25	1	Very high	NA	NA	127-0-25
1815-05-25	-30900	NA	NA	NA	NA	NA	NA	Very high	NA	NA	NA	NA	NA	NA	NA	NA	NA	0.6	2	NA	NA	NA	Very high	NA	NA	127-0-25	1	Very high	NA	NA	127-0-25
1815-05-26	-30899	NA	NA	NA	NA	NA	NA	Very high	NA	NA	NA	NA	NA	NA	NA	NA	NA	0.6	2	NA	NA	NA	Very high	NA	NA	127-0-25	1	Very high	NA	NA	127-0-25
1815-05-27	-30898	NA	NA	NA	NA	NA	NA	Very high	NA	NA	NA	NA	NA	NA	NA	NA	NA	0.6	2	NA	NA	NA	Very high	NA	NA	127-0-25	1	Very high	NA	NA	127-0-25
1815-05-28	-30897	NA	NA	NA	NA	NA	NA	Very high	NA	NA	NA	NA	NA	NA	NA	NA	NA	0.6	2	NA	NA	NA	Very high	NA	NA	127-0-25	1	Very high	NA	NA	127-0-25
1815-05-29	-30896	NA	NA	NA	NA	NA	NA	Very high	NA	NA	NA	NA	NA	NA	NA	NA	NA	0.6	2	NA	NA	NA	Very high	NA	NA	127-0-25	1	Very high	NA	NA	127-0-25
1815-05-30	-30895	NA	NA	NA	NA	NA	NA	Very high	NA	NA	NA	NA	NA	NA	NA	NA	NA	0.6	2	NA	NA	NA	Very high	NA	NA	127-0-25	1	Very high	NA	NA	127-0-25
1815-05-31	-30894	NA	NA	NA	NA	NA	NA	Very high	NA	NA	NA	NA	NA	NA	NA	NA	NA	0.6	2	NA	NA	NA	Very high	NA	NA	127-0-25	1	Very high	NA	NA	127-0-25
1815-06-01	-30893	NA	NA	NA	NA	NA	NA	Very high	NA	NA	NA	NA	NA	NA	NA	NA	NA	0.6	2	NA	NA	NA	Very high	NA	NA	127-0-25	1	Very high	NA	NA	127-0-25
1815-06-02	-30892	NA	NA	NA	NA	NA	NA	Very high	NA	NA	NA	NA	NA	NA	NA	NA	NA	0.6	2	NA	NA	NA	Very high	NA	NA	127-0-25	1	Very high	NA	NA	127-0-25
1815-06-03	-30891	NA	NA	NA	NA	NA	NA	Very high	NA	NA	NA	NA	NA	NA	NA	NA	NA	0.6	2	NA	NA	NA	Very high	NA	NA	127-0-25	1	Very high	NA	NA	127-0-25
1815-06-04	-30890	NA	NA	NA	NA	NA	NA	Very high	NA	NA	NA	NA	NA	NA	NA	NA	NA	0.6	2	NA	NA	NA	Very high	NA	NA	127-0-25	1	Very high	NA	NA	127-0-25
1815-06-05	-30889	NA	NA	NA	NA	NA	NA	Very high	NA	NA	NA	NA	NA	NA	NA	NA	NA	0.6	2	NA	NA	NA	Very high	NA	NA	127-0-25	1	Very high	NA	NA	127-0-25
1815-06-06	-30888	NA	NA	NA	NA	NA	NA	Very high	NA	NA	NA	NA	NA	NA	NA	NA	NA	0.6	2	NA	NA	NA	Very high	NA	NA	127-0-25	1	Very high	NA	NA	127-0-25
1815-06-07	-30887	NA	NA	NA	NA	NA	NA	Very high	NA	NA	NA	NA	NA	NA	NA	NA	NA	0.6	2	NA	NA	NA	Very high	NA	NA	127-0-25	1	Very high	NA	NA	127-0-25
1815-06-08	-30886	NA	NA	NA	NA	NA	NA	Very high	NA	NA	NA	NA	NA	NA	NA	NA	NA	0.6	2	NA	NA	NA	Very high	NA	NA	127-0-25	1	Very high	NA	NA	127-0-25
1815-06-09	-30885	12	0.11848	0.284976	0.1392	0.1265	0.132863	Very high	127-0-25	NA	NA	NA	1815-06-09	NA	NA	NA	NA	0.6	2	NA	NA	NA	Very high	NA	NA	127-0-25	1	Very high	NA	NA	127-0-25
1815-06-10	-30884	NA	NA	NA	NA	NA	NA	Very high	NA	NA	NA	NA	NA	NA	NA	NA	NA	0.6	2	NA	NA	NA	Very high	NA	NA	127-0-25	1	Very high	NA	NA	127-0-25
1815-06-11	-30883	NA	NA	NA	NA	NA	NA	Very high	NA	NA	NA	NA	NA	NA	NA	NA	NA	0.6	2	NA	NA	NA	Very high	NA	NA	127-0-25	1	Very high	NA	NA	127-0-25
1815-06-12	-30882	NA	NA	NA	NA	NA	NA	Very high	NA	NA	NA	NA	NA	NA	NA	NA	NA	0.6	2	NA	NA	NA	Very high	NA	NA	127-0-25	1	Very high	NA	NA	127-0-25
1815-06-13	-30881	NA	NA	NA	NA	NA	NA	Very high	NA	NA	NA	NA	NA	NA	NA	NA	NA	0.6	2	NA	NA	NA	Very high	NA	NA	127-0-25	1	Very high	NA	NA	127-0-25
1815-06-14	-30880	NA	NA	NA	NA	NA	NA	Very high	NA	NA	NA	NA	NA	NA	NA	NA	NA	0.6	2	NA	NA	NA	Very high	NA	NA	127-0-25	1	Very high	NA	NA	127-0-25
1815-06-15	-30879	NA	NA	NA	NA	NA	NA	Very high	NA	NA	NA	NA	NA	NA	NA	NA	NA	0.6	2	NA	NA	NA	Very high	NA	NA	127-0-25	1	Very high	NA	NA	127-0-25
1815-06-16	-30878	NA	NA	NA	NA	NA	NA	Very high	NA	NA	NA	NA	NA	NA	NA	NA	NA	0.6	2	NA	NA	NA	Very high	NA	-30878	127-0-25	1	Very high	NA	-30878	127-0-25
1815-06-17	-30877	NA	NA	NA	NA	NA	NA	Very high	NA	NA	NA	NA	NA	NA	NA	NA	NA	0.6	2	NA	NA	NA	Very high	NA	NA	127-0-25	1	Very high	NA	NA	127-0-25
1815-06-18	-30876	NA	NA	NA	NA	NA	NA	Very high	NA	NA	NA	NA	NA	NA	NA	NA	NA	0.6	2	NA	NA	NA	Very high	NA	NA	127-0-25	1	Very high	NA	NA	127-0-25
1815-06-19	-30875	NA	NA	NA	NA	NA	NA	Very high	NA	NA	NA	NA	NA	NA	NA	NA	NA	0.6	2	NA	NA	NA	Very high	NA	NA	127-0-25	1	Very high	NA	NA	127-0-25
1815-06-20	-30874	NA	NA	NA	NA	NA	NA	Very high	NA	NA	NA	NA	NA	NA	NA	NA	NA	0.6	2	NA	NA	NA	Very high	NA	NA	127-0-25	1	Very high	NA	NA	127-0-25
1815-06-21	-30873	NA	NA	NA	NA	NA	NA	Very high	NA	NA	NA	NA	NA	NA	NA	NA	NA	0.6	2	NA	NA	NA	Very high	NA	NA	127-0-25	1	Very high	NA	NA	127-0-25
1815-06-22	-30872	NA	NA	NA	NA	NA	NA	Very high	NA	NA	NA	NA	NA	NA	NA	NA	NA	0.6	2	NA	NA	NA	Very high	NA	NA	127-0-25	1	Very high	NA	NA	127-0-25
1815-06-23	-30871	NA	NA	NA	NA	NA	NA	Very high	NA	NA	NA	NA	NA	NA	NA	NA	NA	0.6	2	NA	NA	NA	Very high	NA	NA	127-0-25	1	Very high	NA	NA	127-0-25
1815-06-24	-30870	NA	NA	NA	NA	NA	NA	Very high	NA	NA	NA	NA	NA	NA	NA	NA	NA	0.6	2	NA	NA	NA	Very high	NA	NA	127-0-25	1	Very high	NA	NA	127-0-25
1815-06-25	-30869	NA	NA	NA	NA	NA	NA	Very high	NA	NA	NA	NA	NA	NA	NA	NA	NA	0.6	2	NA	NA	NA	Very high	NA	NA	127-0-25	1	Very high	NA	NA	127-0-25
1815-06-26	-30868	NA	NA	NA	NA	NA	NA	Very high	NA	NA	NA	NA	NA	NA	NA	NA	NA	0.6	2	NA	NA	NA	Very high	NA	NA	127-0-25	1	Very high	NA	NA	127-0-25
1815-06-27	-30867	NA	NA	NA	NA	NA	NA	Very high	NA	NA	NA	NA	NA	NA	NA	NA	NA	0.6	2	NA	NA	NA	Very high	NA	NA	127-0-25	1	Very high	NA	NA	127-0-25
1815-06-28	-30866	NA	NA	NA	NA	NA	NA	Very high	NA	NA	NA	NA	NA	NA	NA	NA	NA	0.6	2	NA	NA	NA	Very high	NA	NA	127-0-25	1	Very high	NA	NA	127-0-25
1815-06-29	-30865	NA	NA	NA	NA	NA	NA	Very high	NA	NA	NA	NA	NA	NA	NA	NA	NA	0.6	2	NA	NA	NA	Very high	NA	NA	127-0-25	1	Very high	NA	NA	127-0-25
1815-06-30	-30864	NA	NA	NA	NA	NA	NA	Very high	NA	NA	NA	NA	NA	NA	NA	NA	NA	0.6	2	NA	NA	NA	Very high	NA	NA	127-0-25	1	Very high	NA	NA	127-0-25
1815-07-01	-30863	NA	NA	NA	NA	NA	NA	Very high	NA	NA	NA	NA	NA	NA	NA	NA	NA	0.6	2	NA	NA	NA	Very high	NA	NA	127-0-25	1	Very high	NA	NA	127-0-25
1815-07-02	-30862	NA	NA	NA	NA	NA	NA	Very high	NA	NA	NA	NA	NA	NA	NA	NA	NA	0.6	2	NA	NA	NA	Very high	NA	NA	127-0-25	1	Very high	NA	NA	127-0-25
1815-07-03	-30861	NA	NA	NA	NA	NA	NA	Very high	NA	NA	NA	NA	NA	NA	NA	NA	NA	0.6	2	NA	NA	NA	Very high	NA	NA	127-0-25	1	Very high	NA	NA	127-0-25
1815-07-04	-30860	NA	NA	NA	NA	NA	NA	Very high	NA	NA	NA	NA	NA	NA	NA	NA	NA	0.6	2	NA	NA	NA	Very high	NA	NA	127-0-25	1	Very high	NA	NA	127-0-25
1815-07-05	-30859	NA	NA	NA	NA	NA	NA	Very high	NA	NA	NA	NA	NA	NA	NA	NA	NA	0.6	2	NA	NA	NA	Very high	NA	NA	127-0-25	1	Very high	NA	NA	127-0-25
1815-07-06	-30858	NA	NA	NA	NA	NA	NA	Very high	NA	NA	NA	NA	NA	NA	NA	NA	NA	0.6	2	NA	NA	NA	Very high	NA	NA	127-0-25	1	Very high	NA	NA	127-0-25
1815-07-07	-30857	NA	NA	NA	NA	NA	NA	Very high	NA	NA	NA	NA	NA	NA	NA	NA	NA	0.6	2	NA	NA	NA	Very high	NA	NA	127-0-25	1	Very high	NA	NA	127-0-25
1815-07-08	-30856	NA	NA	NA	NA	NA	NA	Very high	NA	NA	NA	NA	NA	NA	NA	NA	NA	0.6	2	NA	NA	NA	Very high	NA	NA	127-0-25	1	Very high	NA	NA	127-0-25
1815-07-09	-30855	11	0.133393	0.300342	0.1516	0.1379	0.126961	Very high	127-0-25	NA	NA	NA	1815-07-09	NA	NA	NA	NA	0.6	2	NA	NA	NA	Very high	NA	NA	127-0-25	1	Very high	NA	NA	127-0-25
1815-07-10	-30854	NA	NA	NA	NA	NA	NA	Very high	NA	NA	NA	NA	NA	NA	NA	NA	NA	0.6	2	NA	NA	NA	Very high	NA	NA	127-0-25	1	Very high	NA	NA	127-0-25
1815-07-11	-30853	NA	NA	NA	NA	NA	NA	Very high	NA	NA	NA	NA	NA	NA	NA	NA	NA	0.6	2	NA	NA	NA	Very high	NA	NA	127-0-25	1	Very high	NA	NA	127-0-25
1815-07-12	-30852	NA	NA	NA	NA	NA	NA	Very high	NA	NA	NA	NA	NA	NA	NA	NA	NA	0.6	2	NA	NA	NA	Very high	NA	NA	127-0-25	1	Very high	NA	NA	127-0-25
1815-07-13	-30851	NA	NA	NA	NA	NA	NA	Very high	NA	NA	NA	NA	NA	NA	NA	NA	NA	0.6	2	NA	NA	NA	Very high	NA	NA	127-0-25	1	Very high	NA	NA	127-0-25
1815-07-14	-30850	NA	NA	NA	NA	NA	NA	Very high	NA	NA	NA	NA	NA	NA	NA	NA	NA	0.6	2	NA	NA	NA	Very high	NA	NA	127-0-25	1	Very high	NA	NA	127-0-25
1815-07-15	-30849	NA	NA	NA	NA	NA	NA	Very high	NA	NA	NA	NA	NA	NA	NA	NA	NA	0.6	2	NA	NA	NA	Very high	NA	NA	127-0-25	1	Very high	NA	NA	127-0-25
1815-07-16	-30848	NA	NA	NA	NA	NA	NA	Very high	NA	NA	NA	NA	NA	NA	NA	NA	NA	0.6	2	NA	NA	NA	Very high	NA	NA	127-0-25	1	Very high	NA	NA	127-0-25
1815-07-17	-30847	NA	NA	NA	NA	NA	NA	Very high	NA	NA	NA	NA	NA	NA	NA	NA	NA	0.6	2	NA	NA	NA	Very high	NA	NA	127-0-25	1	Very high	NA	NA	127-0-25
1815-07-18	-30846	NA	NA	NA	NA	NA	NA	Very high	NA	NA	NA	NA	NA	NA	NA	NA	NA	0.6	2	NA	NA	NA	Very high	NA	NA	127-0-25	1	Very high	NA	NA	127-0-25
1815-07-19	-30845	NA	NA	NA	NA	NA	NA	Very high	NA	NA	NA	NA	NA	NA	NA	NA	NA	0.6	2	NA	NA	NA	Very high	NA	NA	127-0-25	1	Very high	NA	NA	127-0-25
1815-07-20	-30844	NA	NA	NA	NA	NA	NA	Very high	NA	NA	NA	NA	NA	NA	NA	NA	NA	0.6	2	NA	NA	NA	Very high	NA	NA	127-0-25	1	Very high	NA	NA	127-0-25
1815-07-21	-30843	NA	NA	NA	NA	NA	NA	Very high	NA	NA	NA	NA	NA	NA	NA	NA	NA	0.6	2	NA	NA	NA	Very high	NA	NA	127-0-25	1	Very high	NA	NA	127-0-25
1815-07-22	-30842	NA	NA	NA	NA	NA	NA	Very high	NA	NA	NA	NA	NA	NA	NA	NA	NA	0.6	2	NA	NA	NA	Very high	NA	NA	127-0-25	1	Very high	NA	NA	127-0-25
1815-07-23	-30841	NA	NA	NA	NA	NA	NA	Very high	NA	NA	NA	NA	NA	NA	NA	NA	NA	0.6	2	NA	NA	NA	Very high	NA	NA	127-0-25	1	Very high	NA	NA	127-0-25
1815-07-24	-30840	NA	NA	NA	NA	NA	NA	Very high	NA	NA	NA	NA	NA	NA	NA	NA	NA	0.6	2	NA	NA	NA	Very high	NA	NA	127-0-25	1	Very high	NA	NA	127-0-25
1815-07-25	-30839	NA	NA	NA	NA	NA	NA	Very high	NA	NA	NA	NA	NA	NA	NA	NA	NA	0.6	2	NA	NA	NA	Very high	NA	NA	127-0-25	1	Very high	NA	NA	127-0-25
1815-07-26	-30838	NA	NA	NA	NA	NA	NA	Very high	NA	NA	NA	NA	NA	NA	NA	NA	NA	0.6	2	NA	NA	NA	Very high	NA	NA	127-0-25	1	Very high	NA	NA	127-0-25
1815-07-27	-30837	NA	NA	NA	NA	NA	NA	Very high	NA	NA	NA	NA	NA	NA	NA	NA	NA	0.6	2	NA	NA	NA	Very high	NA	NA	127-0-25	1	Very high	NA	NA	127-0-25
1815-07-28	-30836	NA	NA	NA	NA	NA	NA	Very high	NA	NA	NA	NA	NA	NA	NA	NA	NA	0.6	2	NA	NA	NA	Very high	NA	NA	127-0-25	1	Very high	NA	NA	127-0-25
1815-07-29	-30835	NA	NA	NA	NA	NA	NA	Very high	NA	NA	NA	NA	NA	NA	NA	NA	NA	0.6	2	NA	NA	NA	Very high	NA	NA	127-0-25	1	Very high	NA	NA	127-0-25
1815-07-30	-30834	NA	NA	NA	NA	NA	NA	Very high	NA	NA	NA	NA	NA	NA	NA	NA	NA	0.6	2	NA	NA	NA	Very high	NA	NA	127-0-25	1	Very high	NA	NA	127-0-25
1815-07-31	-30833	NA	NA	NA	NA	NA	NA	Very high	NA	NA	NA	NA	NA	NA	NA	NA	NA	0.6	2	-0.572325	-0.252635	-0.259258	Very high	NA	NA	127-0-25	1	Very high	NA	NA	127-0-25
1815-08-01	-30832	NA	NA	NA	NA	NA	NA	Very high	NA	NA	NA	NA	NA	NA	NA	NA	NA	0.6	2	NA	NA	NA	High	-30832	NA	239-101-72	1	High	-30832	NA	239-101-72
1815-08-02	-30831	NA	NA	NA	NA	NA	NA	Very high	NA	NA	NA	NA	NA	NA	NA	NA	NA	0.6	2	NA	NA	NA	High	NA	NA	239-101-72	1	High	NA	NA	239-101-72
1815-08-03	-30830	NA	NA	NA	NA	NA	NA	Very high	NA	NA	NA	NA	NA	NA	NA	NA	NA	0.6	2	NA	NA	NA	High	NA	NA	239-101-72	1	High	NA	NA	239-101-72
1815-08-04	-30829	NA	NA	NA	NA	NA	NA	Very high	NA	NA	NA	NA	NA	NA	NA	NA	NA	0.6	2	NA	NA	NA	High	NA	NA	239-101-72	1	High	NA	NA	239-101-72
1815-08-05	-30828	NA	NA	NA	NA	NA	NA	Very high	NA	NA	NA	NA	NA	NA	NA	NA	NA	0.6	2	NA	NA	NA	High	NA	NA	239-101-72	1	High	NA	NA	239-101-72
1815-08-06	-30827	NA	NA	NA	NA	NA	NA	Very high	NA	NA	NA	NA	NA	NA	NA	NA	NA	0.6	2	NA	NA	NA	High	NA	NA	239-101-72	1	High	NA	NA	239-101-72
1815-08-07	-30826	NA	NA	NA	NA	NA	NA	Very high	NA	NA	NA	NA	NA	NA	NA	NA	NA	0.6	2	NA	NA	NA	High	NA	NA	239-101-72	1	High	NA	NA	239-101-72
1815-08-08	-30825	NA	NA	NA	NA	NA	NA	Very high	NA	NA	NA	NA	NA	NA	NA	NA	NA	0.6	2	NA	NA	NA	High	NA	NA	239-101-72	1	High	NA	NA	239-101-72
1815-08-09	-30824	10	0.147523	0.31302	0.1525	0.1386	0.120415	Very high	127-0-25	NA	NA	NA	1815-08-09	NA	-30808	NA	NA	0.6	2	NA	NA	NA	High	NA	NA	239-101-72	1	High	NA	NA	239-101-72
1815-08-10	-30823	NA	NA	NA	NA	NA	NA	Very high	NA	NA	NA	NA	NA	NA	NA	NA	NA	0.6	2	NA	NA	NA	High	NA	NA	239-101-72	1	High	NA	NA	239-101-72
1815-08-11	-30822	NA	NA	NA	NA	NA	NA	Very high	NA	NA	NA	NA	NA	NA	NA	NA	NA	0.6	2	NA	NA	NA	High	NA	NA	239-101-72	1	High	NA	NA	239-101-72
1815-08-12	-30821	NA	NA	NA	NA	NA	NA	Very high	NA	NA	NA	NA	NA	NA	NA	NA	NA	0.6	2	NA	NA	NA	High	NA	NA	239-101-72	1	High	NA	NA	239-101-72
1815-08-13	-30820	NA	NA	NA	NA	NA	NA	Very high	NA	NA	NA	NA	NA	NA	NA	NA	NA	0.6	2	NA	NA	NA	High	NA	NA	239-101-72	1	High	NA	NA	239-101-72
1815-08-14	-30819	NA	NA	NA	NA	NA	NA	Very high	NA	NA	NA	NA	NA	NA	NA	NA	NA	0.6	2	NA	NA	NA	High	NA	NA	239-101-72	1	High	NA	NA	239-101-72
1815-08-15	-30818	NA	NA	NA	NA	NA	NA	Very high	NA	NA	NA	NA	NA	NA	NA	NA	NA	0.6	2	NA	NA	NA	High	NA	NA	239-101-72	1	High	NA	NA	239-101-72
1815-08-16	-30817	NA	NA	NA	NA	NA	NA	Very high	NA	NA	NA	NA	NA	NA	NA	NA	NA	0.6	2	NA	NA	NA	High	NA	NA	239-101-72	1	High	NA	NA	239-101-72
1815-08-17	-30816	NA	NA	NA	NA	NA	NA	Very high	NA	NA	NA	NA	NA	NA	NA	NA	NA	0.6	2	NA	NA	NA	High	NA	NA	239-101-72	1	High	NA	NA	239-101-72
1815-08-18	-30815	NA	NA	NA	NA	NA	NA	Very high	NA	NA	NA	NA	NA	NA	NA	NA	NA	0.6	2	NA	NA	NA	High	NA	NA	239-101-72	1	High	NA	NA	239-101-72
1815-08-19	-30814	NA	NA	NA	NA	NA	NA	Very high	NA	NA	NA	NA	NA	NA	NA	NA	NA	0.6	2	NA	NA	NA	High	NA	NA	239-101-72	1	High	NA	NA	239-101-72
1815-08-20	-30813	NA	NA	NA	NA	NA	NA	Very high	NA	NA	NA	NA	NA	NA	NA	NA	NA	0.6	2	NA	NA	NA	High	NA	NA	239-101-72	1	High	NA	NA	239-101-72
1815-08-21	-30812	NA	NA	NA	NA	NA	NA	Very high	NA	NA	NA	NA	NA	NA	NA	NA	NA	0.6	2	NA	NA	NA	High	NA	NA	239-101-72	1	High	NA	NA	239-101-72
1815-08-22	-30811	NA	NA	NA	NA	NA	NA	Very high	NA	NA	NA	NA	NA	NA	NA	NA	NA	0.6	2	NA	NA	NA	High	NA	NA	239-101-72	1	High	NA	NA	239-101-72
1815-08-23	-30810	NA	NA	NA	NA	NA	NA	Very high	NA	NA	NA	NA	NA	NA	NA	NA	NA	0.6	2	NA	NA	NA	High	NA	NA	239-101-72	1	High	NA	NA	239-101-72
1815-08-24	-30809	NA	NA	NA	NA	NA	NA	Very high	NA	NA	NA	NA	NA	NA	NA	NA	NA	0.6	2	NA	NA	NA	High	NA	NA	239-101-72	1	High	NA	NA	239-101-72
1815-08-25	-30808	NA	NA	NA	NA	NA	NA	Very high	NA	NA	NA	NA	NA	NA	NA	NA	NA	0.6	2	NA	NA	NA	High	NA	NA	239-101-72	1	High	NA	NA	239-101-72
1815-08-26	-30807	NA	NA	NA	NA	NA	NA	Very high	NA	NA	NA	NA	NA	NA	NA	NA	NA	0.6	2	NA	NA	NA	High	NA	NA	239-101-72	1	High	NA	NA	239-101-72
1815-08-27	-30806	NA	NA	NA	NA	NA	NA	Very high	NA	NA	NA	NA	NA	NA	NA	NA	NA	0.6	2	NA	NA	NA	High	NA	NA	239-101-72	1	High	NA	NA	239-101-72
1815-08-28	-30805	NA	NA	NA	NA	NA	NA	Very high	NA	NA	NA	NA	NA	NA	NA	NA	NA	0.6	2	NA	NA	NA	High	NA	NA	239-101-72	1	High	NA	NA	239-101-72
1815-08-29	-30804	NA	NA	NA	NA	NA	NA	Very high	NA	NA	NA	NA	NA	NA	NA	NA	NA	0.6	2	NA	NA	NA	High	NA	NA	239-101-72	1	High	NA	NA	239-101-72
1815-08-30	-30803	NA	NA	NA	NA	NA	NA	Very high	NA	NA	NA	NA	NA	NA	NA	NA	NA	0.6	2	NA	NA	NA	High	NA	NA	239-101-72	1	High	NA	NA	239-101-72
1815-08-31	-30802	NA	NA	NA	NA	NA	NA	Very high	NA	NA	NA	NA	NA	NA	NA	NA	NA	0.6	2	NA	NA	NA	High	NA	NA	239-101-72	1	High	NA	NA	239-101-72
1815-09-01	-30801	NA	NA	NA	NA	NA	NA	Very high	NA	NA	NA	NA	NA	NA	NA	NA	NA	0.6	2	NA	NA	NA	High	NA	NA	239-101-72	1	High	NA	NA	239-101-72
1815-09-02	-30800	NA	NA	NA	NA	NA	NA	Very high	NA	NA	NA	NA	NA	NA	NA	NA	NA	0.6	2	NA	NA	NA	High	NA	NA	239-101-72	1	High	NA	NA	239-101-72
1815-09-03	-30799	NA	NA	NA	NA	NA	NA	Very high	NA	NA	NA	NA	NA	NA	NA	NA	NA	0.6	2	NA	NA	NA	High	NA	NA	239-101-72	1	High	NA	NA	239-101-72
1815-09-04	-30798	NA	NA	NA	NA	NA	NA	Very high	NA	NA	NA	NA	NA	NA	NA	NA	NA	0.6	2	NA	NA	NA	High	NA	NA	239-101-72	1	High	NA	NA	239-101-72
1815-09-05	-30797	NA	NA	NA	NA	NA	NA	Very high	NA	NA	NA	NA	NA	NA	NA	NA	NA	0.6	2	NA	NA	NA	High	NA	NA	239-101-72	1	High	NA	NA	239-101-72
1815-09-06	-30796	NA	NA	NA	NA	NA	NA	Very high	NA	NA	NA	NA	NA	NA	NA	NA	NA	0.6	2	NA	NA	NA	High	NA	NA	239-101-72	1	High	NA	NA	239-101-72
1815-09-07	-30795	NA	NA	NA	NA	NA	NA	Very high	NA	NA	NA	NA	NA	NA	NA	NA	NA	0.6	2	NA	NA	NA	High	NA	NA	239-101-72	1	High	NA	NA	239-101-72
1815-09-08	-30794	NA	NA	NA	NA	NA	NA	Very high	NA	NA	NA	NA	NA	NA	NA	NA	NA	0.6	2	NA	NA	NA	High	NA	NA	239-101-72	1	High	NA	NA	239-101-72
1815-09-09	-30793	9	0.16323	0.321437	0.157	0.1428	0.122467	Very high	127-0-25	NA	NA	NA	1815-09-09	NA	NA	NA	NA	0.6	2	NA	NA	NA	High	NA	NA	239-101-72	1	High	NA	NA	239-101-72
1815-09-10	-30792	NA	NA	NA	NA	NA	NA	Very high	NA	NA	NA	NA	NA	NA	NA	NA	NA	0.6	2	NA	NA	NA	High	NA	NA	239-101-72	1	High	NA	NA	239-101-72
1815-09-11	-30791	NA	NA	NA	NA	NA	NA	Very high	NA	NA	NA	NA	NA	NA	NA	NA	NA	0.6	2	NA	NA	NA	High	NA	NA	239-101-72	1	High	NA	NA	239-101-72
1815-09-12	-30790	NA	NA	NA	NA	NA	NA	Very high	NA	NA	NA	NA	NA	NA	NA	NA	NA	0.6	2	NA	NA	NA	High	NA	NA	239-101-72	1	High	NA	NA	239-101-72
1815-09-13	-30789	NA	NA	NA	NA	NA	NA	Very high	NA	NA	NA	NA	NA	NA	NA	NA	NA	0.6	2	NA	NA	NA	High	NA	NA	239-101-72	1	High	NA	NA	239-101-72
1815-09-14	-30788	NA	NA	NA	NA	NA	NA	Very high	NA	NA	NA	NA	NA	NA	NA	NA	NA	0.6	2	NA	NA	NA	High	NA	NA	239-101-72	1	High	NA	NA	239-101-72
1815-09-15	-30787	NA	NA	NA	NA	NA	NA	Very high	NA	NA	NA	NA	NA	NA	NA	NA	NA	0.6	2	NA	NA	NA	High	NA	NA	239-101-72	1	High	NA	NA	239-101-72
1815-09-16	-30786	NA	NA	NA	NA	NA	NA	Very high	NA	NA	NA	NA	NA	NA	NA	NA	NA	0.6	2	NA	NA	NA	High	NA	-30786	239-101-72	1	High	NA	NA	239-101-72
1815-09-17	-30785	NA	NA	NA	NA	NA	NA	Very high	NA	NA	NA	NA	NA	NA	NA	NA	NA	0.6	2	NA	NA	NA	High	NA	NA	239-101-72	1	High	NA	NA	239-101-72
1815-09-18	-30784	NA	NA	NA	NA	NA	NA	Very high	NA	NA	NA	NA	NA	NA	NA	NA	NA	0.6	2	NA	NA	NA	High	NA	NA	239-101-72	1	High	NA	NA	239-101-72
1815-09-19	-30783	NA	NA	NA	NA	NA	NA	Very high	NA	NA	NA	NA	NA	NA	NA	NA	NA	0.6	2	NA	NA	NA	High	NA	NA	239-101-72	1	High	NA	NA	239-101-72
1815-09-20	-30782	NA	NA	NA	NA	NA	NA	Very high	NA	NA	NA	NA	NA	NA	NA	NA	NA	0.6	2	NA	NA	NA	High	NA	NA	239-101-72	1	High	NA	NA	239-101-72
1815-09-21	-30781	NA	NA	NA	NA	NA	NA	Very high	NA	NA	NA	NA	NA	NA	NA	NA	NA	0.6	2	NA	NA	NA	High	NA	NA	239-101-72	1	High	NA	NA	239-101-72
1815-09-22	-30780	NA	NA	NA	NA	NA	NA	Very high	NA	NA	NA	NA	NA	NA	NA	NA	NA	0.6	2	NA	NA	NA	High	NA	NA	239-101-72	1	High	NA	NA	239-101-72
1815-09-23	-30779	NA	NA	NA	NA	NA	NA	Very high	NA	NA	NA	NA	NA	NA	NA	NA	NA	0.6	2	NA	NA	NA	High	NA	NA	239-101-72	1	High	NA	NA	239-101-72
1815-09-24	-30778	NA	NA	NA	NA	NA	NA	Very high	NA	NA	NA	NA	NA	NA	NA	NA	NA	0.6	2	NA	NA	NA	High	NA	NA	239-101-72	1	High	NA	NA	239-101-72
1815-09-25	-30777	NA	NA	NA	NA	NA	NA	Very high	NA	NA	NA	NA	NA	NA	NA	NA	NA	0.6	2	NA	NA	NA	High	NA	NA	239-101-72	1	High	NA	NA	239-101-72
1815-09-26	-30776	NA	NA	NA	NA	NA	NA	Very high	NA	NA	NA	NA	NA	NA	NA	NA	NA	0.6	2	NA	NA	NA	High	NA	NA	239-101-72	1	High	NA	NA	239-101-72
1815-09-27	-30775	NA	NA	NA	NA	NA	NA	Very high	NA	NA	NA	NA	NA	NA	NA	NA	NA	0.6	2	NA	NA	NA	High	NA	NA	239-101-72	1	High	NA	NA	239-101-72
1815-09-28	-30774	NA	NA	NA	NA	NA	NA	Very high	NA	NA	NA	NA	NA	NA	NA	NA	NA	0.6	2	NA	NA	NA	High	NA	NA	239-101-72	1	High	NA	NA	239-101-72
1815-09-29	-30773	NA	NA	NA	NA	NA	NA	Very high	NA	NA	NA	NA	NA	NA	NA	NA	NA	0.6	2	NA	NA	NA	High	NA	NA	239-101-72	1	High	NA	NA	239-101-72
1815-09-30	-30772	NA	NA	NA	NA	NA	NA	Very high	NA	NA	NA	NA	NA	NA	NA	NA	NA	0.6	2	NA	NA	NA	High	NA	NA	239-101-72	1	High	NA	NA	239-101-72
1815-10-01	-30771	NA	NA	NA	NA	NA	NA	Very high	NA	NA	NA	NA	NA	NA	NA	NA	NA	0.6	2	NA	NA	NA	High	NA	NA	239-101-72	1	High	NA	NA	239-101-72
1815-10-02	-30770	NA	NA	NA	NA	NA	NA	Very high	NA	NA	NA	NA	NA	NA	NA	NA	NA	0.6	2	NA	NA	NA	High	NA	NA	239-101-72	1	High	NA	NA	239-101-72
1815-10-03	-30769	NA	NA	NA	NA	NA	NA	Very high	NA	NA	NA	NA	NA	NA	NA	NA	NA	0.6	2	NA	NA	NA	High	NA	NA	239-101-72	1	High	NA	NA	239-101-72
1815-10-04	-30768	NA	NA	NA	NA	NA	NA	Very high	NA	NA	NA	NA	NA	NA	NA	NA	NA	0.6	2	NA	NA	NA	High	NA	NA	239-101-72	1	High	NA	NA	239-101-72
1815-10-05	-30767	NA	NA	NA	NA	NA	NA	Very high	NA	NA	NA	NA	NA	NA	NA	NA	NA	0.6	2	NA	NA	NA	High	NA	NA	239-101-72	1	High	NA	NA	239-101-72
1815-10-06	-30766	NA	NA	NA	NA	NA	NA	Very high	NA	NA	NA	NA	NA	NA	NA	NA	NA	0.6	2	NA	NA	NA	High	NA	NA	239-101-72	1	High	NA	NA	239-101-72
1815-10-07	-30765	NA	NA	NA	NA	NA	NA	Very high	NA	NA	NA	NA	NA	NA	NA	NA	NA	0.6	2	NA	NA	NA	High	NA	NA	239-101-72	1	High	NA	NA	239-101-72
1815-10-08	-30764	NA	NA	NA	NA	NA	NA	Very high	NA	NA	NA	NA	NA	NA	NA	NA	NA	0.6	2	NA	NA	NA	High	NA	NA	239-101-72	1	High	NA	NA	239-101-72
1815-10-09	-30763	8	0.178778	0.323284	0.1644	0.1494	0.121616	Very high	127-0-25	NA	NA	NA	1815-10-09	NA	NA	NA	NA	0.6	2	NA	NA	NA	High	NA	NA	239-101-72	1	High	NA	NA	239-101-72
1815-10-10	-30762	NA	NA	NA	NA	NA	NA	Very high	NA	NA	NA	NA	NA	NA	NA	NA	NA	0.6	2	NA	NA	NA	High	NA	NA	239-101-72	1	High	NA	NA	239-101-72
1815-10-11	-30761	NA	NA	NA	NA	NA	NA	Very high	NA	NA	NA	NA	NA	NA	NA	NA	NA	0.6	2	NA	NA	NA	High	NA	NA	239-101-72	1	High	NA	NA	239-101-72
1815-10-12	-30760	NA	NA	NA	NA	NA	NA	Very high	NA	NA	NA	NA	NA	NA	NA	NA	NA	0.6	2	NA	NA	NA	High	NA	NA	239-101-72	1	High	NA	NA	239-101-72
1815-10-13	-30759	NA	NA	NA	NA	NA	NA	Very high	NA	NA	NA	NA	NA	NA	NA	NA	NA	0.6	2	NA	NA	NA	High	NA	NA	239-101-72	1	High	NA	NA	239-101-72
1815-10-14	-30758	NA	NA	NA	NA	NA	NA	Very high	NA	NA	NA	NA	NA	NA	NA	NA	NA	0.6	2	NA	NA	NA	High	NA	NA	239-101-72	1	High	NA	NA	239-101-72
1815-10-15	-30757	NA	NA	NA	NA	NA	NA	Very high	NA	NA	NA	NA	NA	NA	NA	NA	NA	0.6	2	NA	NA	NA	High	NA	NA	239-101-72	1	High	NA	NA	239-101-72
1815-10-16	-30756	NA	NA	NA	NA	NA	NA	Very high	NA	NA	NA	NA	NA	NA	NA	NA	NA	0.6	2	NA	NA	NA	High	NA	NA	239-101-72	1	High	NA	NA	239-101-72
1815-10-17	-30755	NA	NA	NA	NA	NA	NA	Very high	NA	NA	NA	NA	NA	NA	NA	NA	NA	0.6	2	NA	NA	NA	High	NA	NA	239-101-72	1	High	NA	NA	239-101-72
1815-10-18	-30754	NA	NA	NA	NA	NA	NA	Very high	NA	NA	NA	NA	NA	NA	NA	NA	NA	0.6	2	NA	NA	NA	High	NA	NA	239-101-72	1	High	NA	NA	239-101-72
1815-10-19	-30753	NA	NA	NA	NA	NA	NA	Very high	NA	NA	NA	NA	NA	NA	NA	NA	NA	0.6	2	NA	NA	NA	High	NA	NA	239-101-72	1	High	NA	NA	239-101-72
1815-10-20	-30752	NA	NA	NA	NA	NA	NA	Very high	NA	NA	NA	NA	NA	NA	NA	NA	NA	0.6	2	NA	NA	NA	High	NA	NA	239-101-72	1	High	NA	NA	239-101-72
1815-10-21	-30751	NA	NA	NA	NA	NA	NA	Very high	NA	NA	NA	NA	NA	NA	NA	NA	NA	0.6	2	NA	NA	NA	High	NA	NA	239-101-72	1	High	NA	NA	239-101-72
1815-10-22	-30750	NA	NA	NA	NA	NA	NA	Very high	NA	NA	NA	NA	NA	NA	NA	NA	NA	0.6	2	NA	NA	NA	High	NA	NA	239-101-72	1	High	NA	NA	239-101-72
1815-10-23	-30749	NA	NA	NA	NA	NA	NA	Very high	NA	NA	NA	NA	NA	NA	NA	NA	NA	0.6	2	NA	NA	NA	High	NA	NA	239-101-72	1	High	NA	NA	239-101-72
1815-10-24	-30748	NA	NA	NA	NA	NA	NA	Very high	NA	NA	NA	NA	NA	NA	NA	NA	NA	0.6	2	NA	NA	NA	High	NA	NA	239-101-72	1	High	NA	NA	239-101-72
1815-10-25	-30747	NA	NA	NA	NA	NA	NA	Very high	NA	NA	NA	NA	NA	NA	NA	NA	NA	0.6	2	NA	NA	NA	High	NA	NA	239-101-72	1	High	NA	NA	239-101-72
1815-10-26	-30746	NA	NA	NA	NA	NA	NA	Very high	NA	NA	NA	NA	NA	NA	NA	NA	NA	0.6	2	NA	NA	NA	High	NA	NA	239-101-72	1	High	NA	NA	239-101-72
1815-10-27	-30745	NA	NA	NA	NA	NA	NA	Very high	NA	NA	NA	NA	NA	NA	NA	NA	NA	0.6	2	NA	NA	NA	High	NA	NA	239-101-72	1	High	NA	NA	239-101-72
1815-10-28	-30744	NA	NA	NA	NA	NA	NA	Very high	NA	NA	NA	NA	NA	NA	NA	NA	NA	0.6	2	NA	NA	NA	High	NA	NA	239-101-72	1	High	NA	NA	239-101-72
1815-10-29	-30743	NA	NA	NA	NA	NA	NA	Very high	NA	NA	NA	NA	NA	NA	NA	NA	NA	0.6	2	NA	NA	NA	High	NA	NA	239-101-72	1	High	NA	NA	239-101-72
1815-10-30	-30742	NA	NA	NA	NA	NA	NA	Very high	NA	NA	NA	NA	NA	NA	NA	NA	NA	0.6	2	NA	NA	NA	High	NA	NA	239-101-72	1	High	NA	NA	239-101-72
1815-10-31	-30741	NA	NA	NA	NA	NA	NA	Very high	NA	NA	NA	NA	NA	NA	NA	NA	NA	0.6	2	NA	NA	NA	High	NA	NA	239-101-72	1	High	NA	NA	239-101-72
1815-11-01	-30740	NA	NA	NA	NA	NA	NA	Very high	NA	NA	NA	NA	NA	NA	NA	NA	NA	0.6	2	NA	NA	NA	Medium	-30740	NA	253-180-732	1	High	NA	-30740	239-101-72
1815-11-02	-30739	NA	NA	NA	NA	NA	NA	Very high	NA	NA	NA	NA	NA	NA	NA	NA	NA	0.6	2	NA	NA	NA	Medium	NA	NA	253-180-732	1	High	NA	NA	239-101-72
1815-11-03	-30738	NA	NA	NA	NA	NA	NA	Very high	NA	NA	NA	NA	NA	NA	NA	NA	NA	0.6	2	NA	NA	NA	Medium	NA	NA	253-180-732	1	High	NA	NA	239-101-72
1815-11-04	-30737	NA	NA	NA	NA	NA	NA	Very high	NA	NA	NA	NA	NA	NA	NA	NA	NA	0.6	2	NA	NA	NA	Medium	NA	NA	253-180-732	1	High	NA	NA	239-101-72
1815-11-05	-30736	NA	NA	NA	NA	NA	NA	Very high	NA	NA	NA	NA	NA	NA	NA	NA	NA	0.6	2	NA	NA	NA	Medium	NA	NA	253-180-732	1	High	NA	NA	239-101-72
1815-11-06	-30735	NA	NA	NA	NA	NA	NA	Very high	NA	NA	NA	NA	NA	NA	NA	NA	NA	0.6	2	NA	NA	NA	Medium	NA	NA	253-180-732	1	High	NA	NA	239-101-72
1815-11-07	-30734	NA	NA	NA	NA	NA	NA	Very high	NA	NA	NA	NA	NA	NA	NA	NA	NA	0.6	2	NA	NA	NA	Medium	NA	NA	253-180-732	1	High	NA	NA	239-101-72
1815-11-08	-30733	NA	NA	NA	NA	NA	NA	Very high	NA	NA	NA	NA	NA	NA	NA	NA	NA	0.6	2	NA	NA	NA	Medium	NA	NA	253-180-732	1	High	NA	NA	239-101-72
1815-11-09	-30732	7	0.197795	0.317082	0.1631	0.1483	0.118066	Very high	127-0-25	NA	NA	NA	1815-11-09	NA	NA	NA	NA	0.6	2	NA	NA	NA	Medium	NA	NA	253-180-732	1	High	NA	NA	239-101-72
1815-11-10	-30731	NA	NA	NA	NA	NA	NA	Very high	NA	NA	NA	NA	NA	NA	NA	NA	NA	0.6	2	NA	NA	NA	Medium	NA	NA	253-180-732	1	High	NA	NA	239-101-72
1815-11-11	-30730	NA	NA	NA	NA	NA	NA	Very high	NA	NA	NA	NA	NA	NA	NA	NA	NA	0.6	2	NA	NA	NA	Medium	NA	NA	253-180-732	1	High	NA	NA	239-101-72
1815-11-12	-30729	NA	NA	NA	NA	NA	NA	Very high	NA	NA	NA	NA	NA	NA	NA	NA	NA	0.6	2	NA	NA	NA	Medium	NA	NA	253-180-732	1	High	NA	NA	239-101-72
1815-11-13	-30728	NA	NA	NA	NA	NA	NA	Very high	NA	NA	NA	NA	NA	NA	NA	NA	NA	0.6	2	NA	NA	NA	Medium	NA	NA	253-180-732	1	High	NA	NA	239-101-72
1815-11-14	-30727	NA	NA	NA	NA	NA	NA	Very high	NA	NA	NA	NA	NA	NA	NA	NA	NA	0.6	2	NA	NA	NA	Medium	NA	NA	253-180-732	1	High	NA	NA	239-101-72
1815-11-15	-30726	NA	NA	NA	NA	NA	NA	Very high	NA	NA	NA	NA	NA	NA	NA	NA	NA	0.6	2	NA	NA	NA	Medium	NA	NA	253-180-732	1	High	NA	NA	239-101-72
1815-11-16	-30725	NA	NA	NA	NA	NA	NA	Very high	NA	NA	NA	NA	NA	NA	NA	NA	NA	0.6	2	NA	NA	NA	Medium	NA	NA	253-180-732	1	High	NA	NA	239-101-72
1815-11-17	-30724	NA	NA	NA	NA	NA	NA	Very high	NA	NA	NA	NA	NA	NA	NA	NA	NA	0.6	2	NA	NA	NA	Medium	NA	NA	253-180-732	1	High	NA	NA	239-101-72
1815-11-18	-30723	NA	NA	NA	NA	NA	NA	Very high	NA	NA	NA	NA	NA	NA	NA	NA	NA	0.6	2	NA	NA	NA	Medium	NA	NA	253-180-732	1	High	NA	NA	239-101-72
1815-11-19	-30722	NA	NA	NA	NA	NA	NA	Very high	NA	NA	NA	NA	NA	NA	NA	NA	NA	0.6	2	NA	NA	NA	Medium	NA	NA	253-180-732	1	High	NA	NA	239-101-72
1815-11-20	-30721	NA	NA	NA	NA	NA	NA	Very high	NA	NA	NA	NA	NA	NA	NA	NA	NA	0.6	2	NA	NA	NA	Medium	NA	NA	253-180-732	1	High	NA	NA	239-101-72
1815-11-21	-30720	NA	NA	NA	NA	NA	NA	Very high	NA	NA	NA	NA	NA	NA	NA	NA	NA	0.6	2	NA	NA	NA	Medium	NA	NA	253-180-732	1	High	NA	NA	239-101-72
1815-11-22	-30719	NA	NA	NA	NA	NA	NA	Very high	NA	NA	NA	NA	NA	NA	NA	NA	NA	0.6	2	NA	NA	NA	Medium	NA	NA	253-180-732	1	High	NA	NA	239-101-72
1815-11-23	-30718	NA	NA	NA	NA	NA	NA	Very high	NA	NA	NA	NA	NA	NA	NA	NA	NA	0.6	2	NA	NA	NA	Medium	NA	NA	253-180-732	1	High	NA	NA	239-101-72
1815-11-24	-30717	NA	NA	NA	NA	NA	NA	Very high	NA	NA	NA	NA	NA	NA	NA	NA	NA	0.6	2	NA	NA	NA	Medium	NA	NA	253-180-732	1	High	NA	NA	239-101-72
1815-11-25	-30716	NA	NA	NA	NA	NA	NA	Very high	NA	NA	NA	NA	NA	NA	NA	NA	NA	0.6	2	NA	NA	NA	Medium	NA	NA	253-180-732	1	High	NA	NA	239-101-72
1815-11-26	-30715	NA	NA	NA	NA	NA	NA	Very high	NA	NA	NA	NA	NA	NA	NA	NA	NA	0.6	2	NA	NA	NA	Medium	NA	NA	253-180-732	1	High	NA	NA	239-101-72
1815-11-27	-30714	NA	NA	NA	NA	NA	NA	Very high	NA	NA	NA	NA	NA	NA	NA	NA	NA	0.6	2	NA	NA	NA	Medium	NA	NA	253-180-732	1	High	NA	NA	239-101-72
1815-11-28	-30713	NA	NA	NA	NA	NA	NA	Very high	NA	NA	NA	NA	NA	NA	NA	NA	NA	0.6	2	NA	NA	NA	Medium	NA	NA	253-180-732	1	High	NA	NA	239-101-72
1815-11-29	-30712	NA	NA	NA	NA	NA	NA	Very high	NA	NA	NA	NA	NA	NA	NA	NA	NA	0.6	2	NA	NA	NA	Medium	NA	NA	253-180-732	1	High	NA	NA	239-101-72
1815-11-30	-30711	NA	NA	NA	NA	NA	NA	Very high	NA	NA	NA	NA	NA	NA	NA	NA	NA	0.6	2	NA	NA	NA	Medium	NA	NA	253-180-732	1	High	NA	NA	239-101-72
1815-12-01	-30710	NA	NA	NA	NA	NA	NA	Very high	NA	NA	NA	NA	NA	NA	NA	NA	NA	0.6	2	NA	NA	NA	Medium	NA	NA	253-180-732	1	High	NA	NA	239-101-72
1815-12-02	-30709	NA	NA	NA	NA	NA	NA	Very high	NA	NA	NA	NA	NA	NA	NA	NA	NA	0.6	2	NA	NA	NA	Medium	NA	NA	253-180-732	1	High	NA	NA	239-101-72
1815-12-03	-30708	NA	NA	NA	NA	NA	NA	Very high	NA	NA	NA	NA	NA	NA	NA	NA	NA	0.6	2	NA	NA	NA	Medium	NA	NA	253-180-732	1	High	NA	NA	239-101-72
1815-12-04	-30707	NA	NA	NA	NA	NA	NA	Very high	NA	NA	NA	NA	NA	NA	NA	NA	NA	0.6	2	NA	NA	NA	Medium	NA	NA	253-180-732	1	High	NA	NA	239-101-72
1815-12-05	-30706	NA	NA	NA	NA	NA	NA	Very high	NA	NA	NA	NA	NA	NA	NA	NA	NA	0.6	2	NA	NA	NA	Medium	NA	NA	253-180-732	1	High	NA	NA	239-101-72
1815-12-06	-30705	NA	NA	NA	NA	NA	NA	Very high	NA	NA	NA	NA	NA	NA	NA	NA	NA	0.6	2	NA	NA	NA	Medium	NA	NA	253-180-732	1	High	NA	NA	239-101-72
1815-12-07	-30704	NA	NA	NA	NA	NA	NA	Very high	NA	NA	NA	NA	NA	NA	NA	NA	NA	0.6	2	NA	NA	NA	Medium	NA	NA	253-180-732	1	High	NA	NA	239-101-72
1815-12-08	-30703	NA	NA	NA	NA	NA	NA	Very high	NA	NA	NA	NA	NA	NA	NA	NA	NA	0.6	2	NA	NA	NA	Medium	NA	NA	253-180-732	1	High	NA	NA	239-101-72
1815-12-09	-30702	6	0.218942	0.304301	0.1523	0.1385	0.115344	Very high	127-0-25	NA	NA	NA	1815-12-09	NA	NA	NA	NA	0.6	2	NA	NA	NA	Medium	NA	NA	253-180-732	1	High	NA	NA	239-101-72
1815-12-10	-30701	NA	NA	NA	NA	NA	NA	Very high	NA	NA	NA	NA	NA	NA	NA	NA	NA	0.6	2	NA	NA	NA	Medium	NA	NA	253-180-732	1	High	NA	NA	239-101-72
1815-12-11	-30700	NA	NA	NA	NA	NA	NA	Very high	NA	NA	NA	NA	NA	NA	NA	NA	NA	0.6	2	NA	NA	NA	Medium	NA	NA	253-180-732	1	High	NA	NA	239-101-72
1815-12-12	-30699	NA	NA	NA	NA	NA	NA	Very high	NA	NA	NA	NA	NA	NA	NA	NA	NA	0.6	2	NA	NA	NA	Medium	NA	NA	253-180-732	1	High	NA	NA	239-101-72
1815-12-13	-30698	NA	NA	NA	NA	NA	NA	Very high	NA	NA	NA	NA	NA	NA	NA	NA	NA	0.6	2	NA	NA	NA	Medium	NA	NA	253-180-732	1	High	NA	NA	239-101-72
1815-12-14	-30697	NA	NA	NA	NA	NA	NA	Very high	NA	NA	NA	NA	NA	NA	NA	NA	NA	0.6	2	NA	NA	NA	Medium	NA	NA	253-180-732	1	High	NA	NA	239-101-72
1815-12-15	-30696	NA	NA	NA	NA	NA	NA	Very high	NA	NA	NA	NA	NA	NA	NA	NA	NA	0.6	2	NA	NA	NA	Medium	NA	NA	253-180-732	1	High	NA	NA	239-101-72
1815-12-16	-30695	NA	NA	NA	NA	NA	NA	Very high	NA	NA	NA	NA	NA	NA	NA	NA	NA	0.6	2	NA	NA	NA	Medium	NA	NA	253-180-732	1	High	NA	NA	239-101-72
1815-12-17	-30694	NA	NA	NA	NA	NA	NA	Very high	NA	NA	NA	NA	NA	NA	NA	NA	NA	0.6	2	NA	NA	NA	Medium	NA	-30694	253-180-732	1	High	NA	NA	239-101-72
1815-12-18	-30693	NA	NA	NA	NA	NA	NA	Very high	NA	NA	NA	NA	NA	NA	NA	NA	NA	0.6	2	NA	NA	NA	Medium	NA	NA	253-180-732	1	High	NA	NA	239-101-72
1815-12-19	-30692	NA	NA	NA	NA	NA	NA	Very high	NA	NA	NA	NA	NA	NA	NA	NA	NA	0.6	2	NA	NA	NA	Medium	NA	NA	253-180-732	1	High	NA	NA	239-101-72
1815-12-20	-30691	NA	NA	NA	NA	NA	NA	Very high	NA	NA	NA	NA	NA	NA	NA	NA	NA	0.6	2	NA	NA	NA	Medium	NA	NA	253-180-732	1	High	NA	NA	239-101-72
1815-12-21	-30690	NA	NA	NA	NA	NA	NA	Very high	NA	NA	NA	NA	NA	NA	NA	NA	NA	0.6	2	NA	NA	NA	Medium	NA	NA	253-180-732	1	High	NA	NA	239-101-72
1815-12-22	-30689	NA	NA	NA	NA	NA	NA	Very high	NA	NA	NA	NA	NA	NA	NA	NA	NA	0.6	2	NA	NA	NA	Medium	NA	NA	253-180-732	1	High	NA	NA	239-101-72
1815-12-23	-30688	NA	NA	NA	NA	NA	NA	Very high	NA	NA	NA	NA	NA	NA	NA	NA	NA	0.6	2	NA	NA	NA	Medium	NA	NA	253-180-732	1	High	NA	NA	239-101-72
1815-12-24	-30687	NA	NA	NA	NA	NA	NA	Very high	NA	NA	NA	NA	NA	NA	NA	NA	NA	0.6	2	NA	NA	NA	Medium	NA	NA	253-180-732	1	High	NA	NA	239-101-72
1815-12-25	-30686	NA	NA	NA	NA	NA	NA	Very high	NA	NA	NA	NA	NA	NA	NA	NA	NA	0.6	2	NA	NA	NA	Medium	NA	NA	253-180-732	1	High	NA	NA	239-101-72
1815-12-26	-30685	NA	NA	NA	NA	NA	NA	Very high	NA	NA	NA	NA	NA	NA	NA	NA	NA	0.6	2	NA	NA	NA	Medium	NA	NA	253-180-732	1	High	NA	NA	239-101-72
1815-12-27	-30684	NA	NA	NA	NA	NA	NA	Very high	NA	NA	NA	NA	NA	NA	NA	NA	NA	0.6	2	NA	NA	NA	Medium	NA	NA	253-180-732	1	High	NA	NA	239-101-72
1815-12-28	-30683	NA	NA	NA	NA	NA	NA	Very high	NA	NA	NA	NA	NA	NA	NA	NA	NA	0.6	2	NA	NA	NA	Medium	NA	NA	253-180-732	1	High	NA	NA	239-101-72
1815-12-29	-30682	NA	NA	NA	NA	NA	NA	Very high	NA	NA	NA	NA	NA	NA	NA	NA	NA	0.6	2	NA	NA	NA	Medium	NA	NA	253-180-732	1	High	NA	NA	239-101-72
1815-12-30	-30681	NA	NA	NA	NA	NA	NA	Very high	NA	NA	NA	NA	NA	NA	NA	NA	NA	0.6	2	NA	NA	NA	Medium	NA	NA	253-180-732	1	High	NA	NA	239-101-72
1815-12-31	-30680	NA	NA	NA	NA	NA	NA	Very high	NA	NA	NA	NA	NA	NA	NA	NA	NA	0.6	2	NA	NA	NA	Medium	NA	NA	253-180-732	1	High	NA	NA	239-101-72
1816-01-01	-30679	NA	NA	NA	NA	NA	NA	Very high	NA	NA	NA	NA	NA	NA	NA	NA	NA	0.6	2	NA	NA	NA	Medium	NA	NA	253-180-732	1	High	NA	NA	239-101-72
1816-01-02	-30678	NA	NA	NA	NA	NA	NA	Very high	NA	NA	NA	NA	NA	NA	NA	NA	NA	0.6	2	NA	NA	NA	Medium	NA	NA	253-180-732	1	High	NA	NA	239-101-72
1816-01-03	-30677	NA	NA	NA	NA	NA	NA	Very high	NA	NA	NA	NA	NA	NA	NA	NA	NA	0.6	2	NA	NA	NA	Medium	NA	NA	253-180-732	1	High	NA	NA	239-101-72
1816-01-04	-30676	NA	NA	NA	NA	NA	NA	Very high	NA	NA	NA	NA	NA	NA	NA	NA	NA	0.6	2	NA	NA	NA	Medium	NA	NA	253-180-732	1	High	NA	NA	239-101-72
1816-01-05	-30675	NA	NA	NA	NA	NA	NA	Very high	NA	NA	NA	NA	NA	NA	NA	NA	NA	0.6	2	NA	NA	NA	Medium	NA	NA	253-180-732	1	High	NA	NA	239-101-72
1816-01-06	-30674	NA	NA	NA	NA	NA	NA	Very high	NA	NA	NA	NA	NA	NA	NA	NA	NA	0.6	2	NA	NA	NA	Medium	NA	NA	253-180-732	1	High	NA	NA	239-101-72
1816-01-07	-30673	NA	NA	NA	NA	NA	NA	Very high	NA	NA	NA	NA	NA	NA	NA	NA	NA	0.6	2	NA	NA	NA	Medium	NA	NA	253-180-732	1	High	NA	NA	239-101-72
1816-01-08	-30672	NA	NA	NA	NA	NA	NA	Very high	NA	NA	NA	NA	NA	NA	NA	NA	NA	0.6	2	NA	NA	NA	Medium	NA	NA	253-180-732	1	High	NA	NA	239-101-72
1816-01-09	-30671	5	0.240596	0.286142	0.1518	0.138	0.111737	Very high	127-0-25	NA	NA	NA	1816-01-09	NA	NA	NA	NA	0.6	2	NA	NA	NA	Medium	NA	NA	253-180-732	1	High	NA	NA	239-101-72
1816-01-10	-30670	NA	NA	NA	NA	NA	NA	Very high	NA	NA	NA	NA	NA	NA	NA	NA	NA	0.6	2	NA	NA	NA	Medium	NA	NA	253-180-732	1	High	NA	NA	239-101-72
1816-01-11	-30669	NA	NA	NA	NA	NA	NA	Very high	NA	NA	NA	NA	NA	NA	NA	NA	NA	0.6	2	NA	NA	NA	Medium	NA	NA	253-180-732	1	High	NA	NA	239-101-72
1816-01-12	-30668	NA	NA	NA	NA	NA	NA	Very high	NA	NA	NA	NA	NA	NA	NA	NA	NA	0.6	2	NA	NA	NA	Medium	NA	NA	253-180-732	1	High	NA	NA	239-101-72
1816-01-13	-30667	NA	NA	NA	NA	NA	NA	Very high	NA	NA	NA	NA	NA	NA	NA	NA	NA	0.6	2	NA	NA	NA	Medium	NA	NA	253-180-732	1	High	NA	NA	239-101-72
1816-01-14	-30666	NA	NA	NA	NA	NA	NA	Very high	NA	NA	NA	NA	NA	NA	NA	NA	NA	0.6	2	NA	NA	NA	Medium	NA	NA	253-180-732	1	High	NA	NA	239-101-72
1816-01-15	-30665	NA	NA	NA	NA	NA	NA	Very high	NA	NA	NA	NA	NA	NA	NA	NA	NA	0.6	2	NA	NA	NA	Medium	NA	NA	253-180-732	1	High	NA	NA	239-101-72
1816-01-16	-30664	NA	NA	NA	NA	NA	NA	Very high	NA	NA	NA	NA	NA	NA	NA	NA	NA	0.6	2	NA	NA	NA	Medium	NA	NA	253-180-732	1	High	NA	NA	239-101-72
1816-01-17	-30663	NA	NA	NA	NA	NA	NA	Very high	NA	NA	NA	NA	NA	NA	NA	NA	NA	0.6	2	NA	NA	NA	Medium	NA	NA	253-180-732	1	High	NA	NA	239-101-72
1816-01-18	-30662	NA	NA	NA	NA	NA	NA	Very high	NA	NA	NA	NA	NA	NA	NA	NA	NA	0.6	2	NA	NA	NA	Medium	NA	NA	253-180-732	1	High	NA	NA	239-101-72
1816-01-19	-30661	NA	NA	NA	NA	NA	NA	Very high	NA	NA	NA	NA	NA	NA	NA	NA	NA	0.6	2	NA	NA	NA	Medium	NA	NA	253-180-732	1	High	NA	NA	239-101-72
1816-01-20	-30660	NA	NA	NA	NA	NA	NA	Very high	NA	NA	NA	NA	NA	NA	NA	NA	NA	0.6	2	NA	NA	NA	Medium	NA	NA	253-180-732	1	High	NA	NA	239-101-72
1816-01-21	-30659	NA	NA	NA	NA	NA	NA	Very high	NA	NA	NA	NA	NA	NA	NA	NA	NA	0.6	2	NA	NA	NA	Medium	NA	NA	253-180-732	1	High	NA	NA	239-101-72
1816-01-22	-30658	NA	NA	NA	NA	NA	NA	Very high	NA	NA	NA	NA	NA	NA	NA	NA	NA	0.6	2	NA	NA	NA	Medium	NA	NA	253-180-732	1	High	NA	NA	239-101-72
1816-01-23	-30657	NA	NA	NA	NA	NA	NA	Very high	NA	NA	NA	NA	NA	NA	NA	NA	NA	0.6	2	NA	NA	NA	Medium	NA	NA	253-180-732	1	High	NA	NA	239-101-72
1816-01-24	-30656	NA	NA	NA	NA	NA	NA	Very high	NA	NA	NA	NA	NA	NA	NA	NA	NA	0.6	2	NA	NA	NA	Medium	NA	NA	253-180-732	1	High	NA	NA	239-101-72
1816-01-25	-30655	NA	NA	NA	NA	NA	NA	Very high	NA	NA	NA	NA	NA	NA	NA	NA	NA	0.6	2	NA	NA	NA	Medium	NA	NA	253-180-732	1	High	NA	NA	239-101-72
1816-01-26	-30654	NA	NA	NA	NA	NA	NA	Very high	NA	NA	NA	NA	NA	NA	NA	NA	NA	0.6	2	NA	NA	NA	Medium	NA	NA	253-180-732	1	High	NA	NA	239-101-72
1816-01-27	-30653	NA	NA	NA	NA	NA	NA	Very high	NA	NA	NA	NA	NA	NA	NA	NA	NA	0.6	2	NA	NA	NA	Medium	NA	NA	253-180-732	1	High	NA	NA	239-101-72
1816-01-28	-30652	NA	NA	NA	NA	NA	NA	Very high	NA	NA	NA	NA	NA	NA	NA	NA	NA	0.6	2	NA	NA	NA	Medium	NA	NA	253-180-732	1	High	NA	NA	239-101-72
1816-01-29	-30651	NA	NA	NA	NA	NA	NA	Very high	NA	NA	NA	NA	NA	NA	NA	NA	NA	0.6	2	NA	NA	NA	Medium	NA	NA	253-180-732	1	High	NA	NA	239-101-72
1816-01-30	-30650	NA	NA	NA	NA	NA	NA	Very high	NA	NA	NA	NA	NA	NA	NA	NA	NA	0.6	2	NA	NA	NA	Medium	NA	NA	253-180-732	1	High	NA	NA	239-101-72
1816-01-31	-30649	NA	NA	NA	NA	NA	NA	Very high	NA	NA	NA	NA	NA	NA	NA	NA	NA	0.6	2	NA	NA	NA	Medium	NA	NA	253-180-732	1	High	NA	NA	239-101-72
1816-02-01	-30648	NA	NA	NA	NA	NA	NA	Very high	NA	NA	NA	NA	NA	NA	NA	NA	NA	0.6	2	NA	NA	NA	Low	-30648	NA	254-232-200	1	Low	-30648	NA	254-232-200
1816-02-02	-30647	NA	NA	NA	NA	NA	NA	Very high	NA	NA	NA	NA	NA	NA	NA	NA	NA	0.6	2	NA	NA	NA	Low	NA	NA	254-232-200	1	Low	NA	NA	254-232-200
1816-02-03	-30646	NA	NA	NA	NA	NA	NA	Very high	NA	NA	NA	NA	NA	NA	NA	NA	NA	0.6	2	NA	NA	NA	Low	NA	NA	254-232-200	1	Low	NA	NA	254-232-200
1816-02-04	-30645	NA	NA	NA	NA	NA	NA	Very high	NA	NA	NA	NA	NA	NA	NA	NA	NA	0.6	2	NA	NA	NA	Low	NA	NA	254-232-200	1	Low	NA	NA	254-232-200
1816-02-05	-30644	NA	NA	NA	NA	NA	NA	Very high	NA	NA	NA	NA	NA	NA	NA	NA	NA	0.6	2	NA	NA	NA	Low	NA	NA	254-232-200	1	Low	NA	NA	254-232-200
1816-02-06	-30643	NA	NA	NA	NA	NA	NA	Very high	NA	NA	NA	NA	NA	NA	NA	NA	NA	0.6	2	NA	NA	NA	Low	NA	NA	254-232-200	1	Low	NA	NA	254-232-200
1816-02-07	-30642	NA	NA	NA	NA	NA	NA	Very high	NA	NA	NA	NA	NA	NA	NA	NA	NA	0.6	2	NA	NA	NA	Low	NA	NA	254-232-200	1	Low	NA	NA	254-232-200
1816-02-08	-30641	NA	NA	NA	NA	NA	NA	Very high	NA	NA	NA	NA	NA	NA	NA	NA	NA	0.6	2	NA	NA	NA	Low	NA	NA	254-232-200	1	Low	NA	NA	254-232-200
1816-02-09	-30640	4	0.261621	0.260504	0.1317	0.1197	0.0981539	Very high	127-0-25	NA	NA	NA	1816-02-09	NA	NA	NA	NA	0.6	2	NA	NA	NA	Low	NA	NA	254-232-200	1	Low	NA	NA	254-232-200
1816-02-10	-30639	NA	NA	NA	NA	NA	NA	Very high	NA	NA	NA	NA	NA	NA	NA	NA	NA	0.6	2	NA	NA	NA	Low	NA	NA	254-232-200	1	Low	NA	NA	254-232-200
1816-02-11	-30638	NA	NA	NA	NA	NA	NA	Very high	NA	NA	NA	NA	NA	NA	NA	NA	NA	0.6	2	NA	NA	NA	Low	NA	NA	254-232-200	1	Low	NA	NA	254-232-200
1816-02-12	-30637	NA	NA	NA	NA	NA	NA	Very high	NA	NA	NA	NA	NA	NA	NA	NA	NA	0.6	2	NA	NA	NA	Low	NA	NA	254-232-200	1	Low	NA	NA	254-232-200
1816-02-13	-30636	NA	NA	NA	NA	NA	NA	Very high	NA	NA	NA	NA	NA	NA	NA	NA	NA	0.6	2	NA	NA	NA	Low	NA	NA	254-232-200	1	Low	NA	NA	254-232-200
1816-02-14	-30635	NA	NA	NA	NA	NA	NA	Very high	NA	NA	NA	NA	NA	NA	NA	NA	NA	0.6	2	NA	NA	NA	Low	NA	NA	254-232-200	1	Low	NA	NA	254-232-200
1816-02-15	-30634	NA	NA	NA	NA	NA	NA	Very high	NA	NA	NA	NA	NA	NA	NA	NA	NA	0.6	2	NA	NA	NA	Low	NA	NA	254-232-200	1	Low	NA	NA	254-232-200
1816-02-16	-30633	NA	NA	NA	NA	NA	NA	Very high	NA	NA	NA	NA	NA	NA	NA	NA	NA	0.6	2	NA	NA	NA	Low	NA	NA	254-232-200	1	Low	NA	NA	254-232-200
1816-02-17	-30632	NA	NA	NA	NA	NA	NA	Very high	NA	NA	NA	NA	NA	NA	NA	NA	NA	0.6	2	NA	NA	NA	Low	NA	NA	254-232-200	1	Low	NA	NA	254-232-200
1816-02-18	-30631	NA	NA	NA	NA	NA	NA	Very high	NA	NA	NA	NA	NA	NA	NA	NA	NA	0.6	2	NA	NA	NA	Low	NA	NA	254-232-200	1	Low	NA	NA	254-232-200
1816-02-19	-30630	NA	NA	NA	NA	NA	NA	Very high	NA	NA	NA	NA	NA	NA	NA	NA	NA	0.6	2	NA	NA	NA	Low	NA	NA	254-232-200	1	Low	NA	NA	254-232-200
1816-02-20	-30629	NA	NA	NA	NA	NA	NA	Very high	NA	NA	NA	NA	NA	NA	NA	NA	NA	0.6	2	NA	NA	NA	Low	NA	NA	254-232-200	1	Low	NA	NA	254-232-200
1816-02-21	-30628	NA	NA	NA	NA	NA	NA	Very high	NA	NA	NA	NA	NA	NA	NA	NA	NA	0.6	2	NA	NA	NA	Low	NA	NA	254-232-200	1	Low	NA	NA	254-232-200
1816-02-22	-30627	NA	NA	NA	NA	NA	NA	Very high	NA	NA	NA	NA	NA	NA	NA	NA	NA	0.6	2	NA	NA	NA	Low	NA	NA	254-232-200	1	Low	NA	NA	254-232-200
1816-02-23	-30626	NA	NA	NA	NA	NA	NA	Very high	NA	NA	NA	NA	NA	NA	NA	NA	NA	0.6	2	NA	NA	NA	Low	NA	NA	254-232-200	1	Low	NA	NA	254-232-200
1816-02-24	-30625	NA	NA	NA	NA	NA	NA	Very high	NA	NA	NA	NA	NA	NA	NA	NA	NA	0.6	2	NA	NA	NA	Low	NA	NA	254-232-200	1	Low	NA	NA	254-232-200
1816-02-25	-30624	NA	NA	NA	NA	NA	NA	Very high	NA	NA	NA	NA	NA	NA	NA	NA	NA	0.6	2	NA	NA	NA	Low	NA	NA	254-232-200	1	Low	NA	NA	254-232-200
1816-02-26	-30623	NA	NA	NA	NA	NA	NA	Very high	NA	NA	NA	NA	NA	NA	NA	NA	NA	0.6	2	NA	NA	NA	Low	NA	NA	254-232-200	1	Low	NA	NA	254-232-200
1816-02-27	-30622	NA	NA	NA	NA	NA	NA	Very high	NA	NA	NA	NA	NA	NA	NA	NA	NA	0.6	2	NA	NA	NA	Low	NA	NA	254-232-200	1	Low	NA	NA	254-232-200
1816-02-28	-30621	NA	NA	NA	NA	NA	NA	Very high	NA	NA	NA	NA	NA	NA	NA	NA	NA	0.6	2	NA	NA	NA	Low	NA	NA	254-232-200	1	Low	NA	NA	254-232-200
1816-02-29	-30620	NA	NA	NA	NA	NA	NA	Very high	NA	NA	NA	NA	NA	NA	NA	NA	NA	0.6	2	NA	NA	NA	Low	NA	NA	254-232-200	1	Low	NA	NA	254-232-200
1816-03-01	-30619	NA	NA	NA	NA	NA	NA	Very high	NA	NA	NA	NA	NA	NA	NA	NA	NA	0.6	2	NA	NA	NA	Low	NA	NA	254-232-200	1	Low	NA	NA	254-232-200
1816-03-02	-30618	NA	NA	NA	NA	NA	NA	Very high	NA	NA	NA	NA	NA	NA	NA	NA	NA	0.6	2	NA	NA	NA	Low	NA	NA	254-232-200	1	Low	NA	NA	254-232-200
1816-03-03	-30617	NA	NA	NA	NA	NA	NA	Very high	NA	NA	NA	NA	NA	NA	NA	NA	NA	0.6	2	NA	NA	NA	Low	NA	NA	254-232-200	1	Low	NA	NA	254-232-200
1816-03-04	-30616	NA	NA	NA	NA	NA	NA	Very high	NA	NA	NA	NA	NA	NA	NA	NA	NA	0.6	2	NA	NA	NA	Low	NA	NA	254-232-200	1	Low	NA	NA	254-232-200
1816-03-05	-30615	NA	NA	NA	NA	NA	NA	Very high	NA	NA	NA	NA	NA	NA	NA	NA	NA	0.6	2	NA	NA	NA	Low	NA	NA	254-232-200	1	Low	NA	NA	254-232-200
1816-03-06	-30614	NA	NA	NA	NA	NA	NA	Very high	NA	NA	NA	NA	NA	NA	NA	NA	NA	0.6	2	NA	NA	NA	Low	NA	NA	254-232-200	1	Low	NA	NA	254-232-200
1816-03-07	-30613	NA	NA	NA	NA	NA	NA	Very high	NA	NA	NA	NA	NA	NA	NA	NA	NA	0.6	2	NA	NA	NA	Low	NA	NA	254-232-200	1	Low	NA	NA	254-232-200
1816-03-08	-30612	NA	NA	NA	NA	NA	NA	Very high	NA	NA	NA	NA	NA	NA	NA	NA	NA	0.6	2	NA	NA	NA	Low	NA	NA	254-232-200	1	Low	NA	NA	254-232-200
1816-03-09	-30611	3	0.276878	0.222356	0.106	0.0964	0.0733992	Very high	127-0-25	9.5	2	17	1816-03-09	NA	NA	NA	NA	0.6	2	NA	NA	NA	Low	NA	NA	254-232-200	1	Low	NA	NA	254-232-200
1816-03-10	-30610	NA	NA	NA	NA	NA	NA	Medium	NA	NA	NA	NA	NA	NA	NA	NA	NA	0.6	2	NA	NA	NA	Low	NA	NA	254-232-200	1	Low	NA	NA	254-232-200
1816-03-11	-30609	NA	NA	NA	NA	NA	NA	Medium	NA	NA	NA	NA	NA	NA	NA	NA	NA	0.6	2	NA	NA	NA	Low	NA	NA	254-232-200	1	Low	NA	NA	254-232-200
1816-03-12	-30608	NA	NA	NA	NA	NA	NA	Medium	NA	NA	NA	NA	NA	NA	NA	NA	NA	0.6	2	NA	NA	NA	Low	NA	NA	254-232-200	1	Low	NA	NA	254-232-200
1816-03-13	-30607	NA	NA	NA	NA	NA	NA	Medium	NA	NA	NA	NA	NA	NA	NA	NA	NA	0.6	2	NA	NA	NA	Low	NA	NA	254-232-200	1	Low	NA	NA	254-232-200
1816-03-14	-30606	NA	NA	NA	NA	NA	NA	Medium	NA	NA	NA	NA	NA	NA	NA	NA	NA	0.6	2	NA	NA	NA	Low	NA	NA	254-232-200	1	Low	NA	NA	254-232-200
1816-03-15	-30605	NA	NA	NA	NA	NA	NA	Medium	NA	NA	NA	NA	NA	NA	NA	NA	NA	0.6	2	NA	NA	NA	Low	NA	NA	254-232-200	1	Low	NA	NA	254-232-200
1816-03-16	-30604	NA	NA	NA	NA	NA	NA	Medium	NA	NA	NA	NA	NA	NA	NA	NA	NA	0.6	2	NA	NA	NA	Low	NA	NA	254-232-200	1	Low	NA	NA	254-232-200
1816-03-17	-30603	NA	NA	NA	NA	NA	NA	Medium	NA	NA	NA	NA	NA	NA	NA	NA	NA	0.6	2	NA	NA	NA	Low	NA	-30603	254-232-200	1	Low	NA	-30603	254-232-200
1816-03-18	-30602	NA	NA	NA	NA	NA	NA	Medium	NA	NA	NA	NA	NA	NA	NA	NA	NA	0.6	2	NA	NA	NA	Low	NA	NA	254-232-200	1	Low	NA	NA	254-232-200
1816-03-19	-30601	NA	NA	NA	NA	NA	NA	Medium	NA	NA	NA	NA	NA	NA	NA	NA	NA	0.6	2	NA	NA	NA	Low	NA	NA	254-232-200	1	Low	NA	NA	254-232-200
1816-03-20	-30600	NA	NA	NA	NA	NA	NA	Medium	NA	NA	NA	NA	NA	NA	NA	NA	NA	0.6	2	NA	NA	NA	Low	NA	NA	254-232-200	1	Low	NA	NA	254-232-200
1816-03-21	-30599	NA	NA	NA	NA	NA	NA	Medium	NA	NA	NA	NA	NA	NA	NA	NA	NA	0.6	2	NA	NA	NA	Low	NA	NA	254-232-200	1	Low	NA	NA	254-232-200
1816-03-22	-30598	NA	NA	NA	NA	NA	NA	Medium	NA	NA	NA	NA	NA	NA	NA	NA	NA	0.6	2	NA	NA	NA	Low	NA	NA	254-232-200	1	Low	NA	NA	254-232-200
1816-03-23	-30597	NA	NA	NA	NA	NA	NA	Medium	NA	NA	NA	NA	NA	NA	NA	NA	NA	0.6	2	NA	NA	NA	Low	NA	NA	254-232-200	1	Low	NA	NA	254-232-200
1816-03-24	-30596	NA	NA	NA	NA	NA	NA	Medium	NA	NA	NA	NA	NA	NA	NA	NA	NA	0.6	2	NA	NA	NA	Low	NA	NA	254-232-200	1	Low	NA	NA	254-232-200
1816-03-25	-30595	NA	NA	NA	NA	NA	NA	Medium	NA	NA	NA	NA	NA	NA	NA	NA	NA	0.6	2	NA	NA	NA	Low	NA	NA	254-232-200	1	Low	NA	NA	254-232-200
1816-03-26	-30594	NA	NA	NA	NA	NA	NA	Medium	NA	NA	NA	NA	NA	NA	NA	NA	NA	0.6	2	NA	NA	NA	Low	NA	NA	254-232-200	1	Low	NA	NA	254-232-200
1816-03-27	-30593	NA	NA	NA	NA	NA	NA	Medium	NA	NA	NA	NA	NA	NA	NA	NA	NA	0.6	2	NA	NA	NA	Low	NA	NA	254-232-200	1	Low	NA	NA	254-232-200
1816-03-28	-30592	NA	NA	NA	NA	NA	NA	Medium	NA	NA	NA	NA	NA	NA	NA	NA	NA	0.6	2	NA	NA	NA	Low	NA	NA	254-232-200	1	Low	NA	NA	254-232-200
1816-03-29	-30591	NA	NA	NA	NA	NA	NA	Medium	NA	NA	NA	NA	NA	NA	NA	NA	NA	0.6	2	NA	NA	NA	Low	NA	NA	254-232-200	1	Low	NA	NA	254-232-200
1816-03-30	-30590	NA	NA	NA	NA	NA	NA	Medium	NA	NA	NA	NA	NA	NA	NA	NA	NA	0.6	2	NA	NA	NA	Low	NA	NA	254-232-200	1	Low	NA	NA	254-232-200
1816-03-31	-30589	NA	NA	NA	NA	NA	NA	Medium	NA	NA	NA	NA	NA	NA	NA	NA	NA	0.6	2	NA	NA	NA	Low	NA	NA	254-232-200	1	Low	NA	NA	254-232-200
1816-04-01	-30588	NA	NA	NA	NA	NA	NA	Medium	NA	NA	NA	NA	NA	NA	NA	NA	NA	0.6	2	NA	NA	NA	Low	NA	NA	254-232-200	1	Low	NA	NA	254-232-200
1816-04-02	-30587	NA	NA	NA	NA	NA	NA	Medium	NA	NA	NA	NA	NA	NA	NA	NA	NA	0.6	2	NA	NA	NA	Low	NA	NA	254-232-200	1	Low	NA	NA	254-232-200
1816-04-03	-30586	NA	NA	NA	NA	NA	NA	Medium	NA	NA	NA	NA	NA	NA	NA	NA	NA	0.6	2	NA	NA	NA	Low	NA	NA	254-232-200	1	Low	NA	NA	254-232-200
1816-04-04	-30585	NA	NA	NA	NA	NA	NA	Medium	NA	NA	NA	NA	NA	NA	NA	NA	NA	0.6	2	NA	NA	NA	Low	NA	NA	254-232-200	1	Low	NA	NA	254-232-200
1816-04-05	-30584	NA	NA	NA	NA	NA	NA	Medium	NA	NA	NA	NA	NA	NA	NA	NA	NA	0.6	2	NA	NA	NA	Low	NA	NA	254-232-200	1	Low	NA	NA	254-232-200
1816-04-06	-30583	NA	NA	NA	NA	NA	NA	Medium	NA	NA	NA	NA	NA	NA	NA	NA	NA	0.6	2	NA	NA	NA	Low	NA	NA	254-232-200	1	Low	NA	NA	254-232-200
1816-04-07	-30582	NA	NA	NA	NA	NA	NA	Medium	NA	NA	NA	NA	NA	NA	NA	NA	NA	0.6	2	NA	NA	NA	Low	NA	NA	254-232-200	1	Low	NA	NA	254-232-200
1816-04-08	-30581	NA	NA	NA	NA	NA	NA	Medium	NA	NA	NA	NA	NA	NA	NA	NA	NA	0.6	2	NA	NA	NA	Low	NA	NA	254-232-200	1	Low	NA	NA	254-232-200
1816-04-09	-30580	2	0.276057	0.168823	0.0781	0.071	0.0486312	Medium	253-187-132	NA	NA	NA	1816-04-09	-30580	NA	NA	NA	0.6	2	NA	NA	NA	Low	NA	NA	254-232-200	1	Low	NA	NA	254-232-200
1816-04-10	-30579	NA	NA	NA	NA	NA	NA	Medium	NA	NA	NA	NA	NA	NA	NA	NA	NA	0.6	2	NA	NA	NA	Low	NA	NA	254-232-200	1	Low	NA	NA	254-232-200
1816-04-11	-30578	NA	NA	NA	NA	NA	NA	Medium	NA	NA	NA	NA	NA	NA	NA	NA	NA	0.6	2	NA	NA	NA	Low	NA	NA	254-232-200	1	Low	NA	NA	254-232-200
1816-04-12	-30577	NA	NA	NA	NA	NA	NA	Medium	NA	NA	NA	NA	NA	NA	NA	NA	NA	0.6	2	NA	NA	NA	Low	NA	NA	254-232-200	1	Low	NA	NA	254-232-200
1816-04-13	-30576	NA	NA	NA	NA	NA	NA	Medium	NA	NA	NA	NA	NA	NA	NA	NA	NA	0.6	2	NA	NA	NA	Low	NA	NA	254-232-200	1	Low	NA	NA	254-232-200
1816-04-14	-30575	NA	NA	NA	NA	NA	NA	Medium	NA	NA	NA	NA	NA	NA	NA	NA	NA	0.6	2	NA	NA	NA	Low	NA	NA	254-232-200	1	Low	NA	NA	254-232-200
1816-04-15	-30574	NA	NA	NA	NA	NA	NA	Medium	NA	NA	NA	NA	NA	NA	NA	NA	NA	0.6	2	NA	NA	NA	Low	NA	NA	254-232-200	1	Low	NA	NA	254-232-200
1816-04-16	-30573	NA	NA	NA	NA	NA	NA	Medium	NA	NA	NA	NA	NA	NA	NA	NA	NA	0.6	2	NA	NA	NA	Low	NA	NA	254-232-200	1	Low	NA	NA	254-232-200
1816-04-17	-30572	NA	NA	NA	NA	NA	NA	Medium	NA	NA	NA	NA	NA	NA	NA	NA	NA	0.6	2	NA	NA	NA	Low	NA	NA	254-232-200	1	Low	NA	NA	254-232-200
1816-04-18	-30571	NA	NA	NA	NA	NA	NA	Medium	NA	NA	NA	NA	NA	NA	NA	NA	NA	0.6	2	NA	NA	NA	Low	NA	NA	254-232-200	1	Low	NA	NA	254-232-200
1816-04-19	-30570	NA	NA	NA	NA	NA	NA	Medium	NA	NA	NA	NA	NA	NA	NA	NA	NA	0.6	2	NA	NA	NA	Low	NA	NA	254-232-200	1	Low	NA	NA	254-232-200
1816-04-20	-30569	NA	NA	NA	NA	NA	NA	Medium	NA	NA	NA	NA	NA	NA	NA	NA	NA	0.6	2	NA	NA	NA	Low	NA	NA	254-232-200	1	Low	NA	NA	254-232-200
1816-04-21	-30568	NA	NA	NA	NA	NA	NA	Medium	NA	NA	NA	NA	NA	NA	NA	NA	NA	0.6	2	NA	NA	NA	Low	NA	NA	254-232-200	1	Low	NA	NA	254-232-200
1816-04-22	-30567	NA	NA	NA	NA	NA	NA	Medium	NA	NA	NA	NA	NA	NA	NA	NA	NA	0.6	2	NA	NA	NA	Low	NA	NA	254-232-200	1	Low	NA	NA	254-232-200
1816-04-23	-30566	NA	NA	NA	NA	NA	NA	Medium	NA	NA	NA	NA	NA	NA	NA	NA	NA	0.6	2	NA	NA	NA	Low	NA	NA	254-232-200	1	Low	NA	NA	254-232-200
1816-04-24	-30565	NA	NA	NA	NA	NA	NA	Medium	NA	NA	NA	NA	NA	NA	NA	NA	NA	0.6	2	NA	NA	NA	Low	NA	NA	254-232-200	1	Low	NA	NA	254-232-200
1816-04-25	-30564	NA	NA	NA	NA	NA	NA	Medium	NA	NA	NA	NA	NA	NA	NA	NA	NA	0.6	2	NA	NA	NA	Low	NA	NA	254-232-200	1	Low	NA	NA	254-232-200
1816-04-26	-30563	NA	NA	NA	NA	NA	NA	Medium	NA	NA	NA	NA	NA	NA	NA	NA	NA	0.6	2	NA	NA	NA	Low	NA	NA	254-232-200	1	Low	NA	NA	254-232-200
1816-04-27	-30562	NA	NA	NA	NA	NA	NA	Medium	NA	NA	NA	NA	NA	NA	NA	NA	NA	0.6	2	NA	NA	NA	Low	NA	NA	254-232-200	1	Low	NA	NA	254-232-200
1816-04-28	-30561	NA	NA	NA	NA	NA	NA	Medium	NA	NA	NA	NA	NA	NA	NA	NA	NA	0.6	2	NA	NA	NA	Low	NA	NA	254-232-200	1	Low	NA	NA	254-232-200
1816-04-29	-30560	NA	NA	NA	NA	NA	NA	Medium	NA	NA	NA	NA	NA	NA	NA	NA	NA	0.6	2	NA	NA	NA	Low	NA	NA	254-232-200	1	Low	NA	NA	254-232-200
1816-04-30	-30559	NA	NA	NA	NA	NA	NA	Medium	NA	NA	NA	NA	NA	NA	NA	NA	NA	0.6	2	NA	NA	NA	Low	NA	NA	254-232-200	1	Low	NA	NA	254-232-200
1816-05-01	-30558	NA	NA	NA	NA	NA	NA	Medium	NA	NA	NA	NA	NA	NA	NA	NA	NA	0.6	2	NA	NA	NA	Unlikely	-30558	-30558	white	1	Unlikely	-30558	-30558	white
1816-05-02	-30557	NA	NA	NA	NA	NA	NA	Medium	NA	NA	NA	NA	NA	NA	NA	NA	NA	0.6	2	NA	NA	NA	Unlikely	NA	NA	white	1	Unlikely	NA	NA	white
1816-05-03	-30556	NA	NA	NA	NA	NA	NA	Medium	NA	NA	NA	NA	NA	NA	NA	NA	NA	0.6	2	NA	NA	NA	Unlikely	NA	NA	white	1	Unlikely	NA	NA	white
1816-05-04	-30555	NA	NA	NA	NA	NA	NA	Medium	NA	NA	NA	NA	NA	NA	NA	NA	NA	0.6	2	NA	NA	NA	Unlikely	NA	NA	white	1	Unlikely	NA	NA	white
1816-05-05	-30554	NA	NA	NA	NA	NA	NA	Medium	NA	NA	NA	NA	NA	NA	NA	NA	NA	0.6	2	NA	NA	NA	Unlikely	NA	NA	white	1	Unlikely	NA	NA	white
1816-05-06	-30553	NA	NA	NA	NA	NA	NA	Medium	NA	NA	NA	NA	NA	NA	NA	NA	NA	0.6	2	NA	NA	NA	Unlikely	NA	NA	white	1	Unlikely	NA	NA	white
1816-05-07	-30552	NA	NA	NA	NA	NA	NA	Medium	NA	NA	NA	NA	NA	NA	NA	NA	NA	0.6	2	NA	NA	NA	Unlikely	NA	NA	white	1	Unlikely	NA	NA	white
1816-05-08	-30551	NA	NA	NA	NA	NA	NA	Medium	NA	NA	NA	NA	NA	NA	NA	NA	NA	0.6	2	NA	NA	NA	Unlikely	NA	NA	white	1	Unlikely	NA	NA	white
1816-05-09	-30550	1	0.239168	0.0994595	0.0415	0.0377	0.0258545	Medium	253-187-132	1	0	2	1816-05-09	NA	-30549.5	NA	NA	0.6	2	NA	NA	NA	Unlikely	NA	NA	white	1	Unlikely	NA	NA	white
1816-05-10	-30549	NA	NA	NA	NA	NA	NA	Unlikely	NA	NA	NA	NA	NA	NA	NA	NA	NA	0.6	2	NA	NA	NA	Unlikely	NA	NA	white	1	Unlikely	NA	NA	white
1816-05-11	-30548	NA	NA	NA	NA	NA	NA	Unlikely	NA	NA	NA	NA	NA	NA	NA	NA	NA	0.6	2	NA	NA	NA	Unlikely	NA	NA	white	1	Unlikely	NA	NA	white
1816-05-12	-30547	NA	NA	NA	NA	NA	NA	Unlikely	NA	NA	NA	NA	NA	NA	NA	NA	NA	0.6	2	NA	NA	NA	Unlikely	NA	NA	white	1	Unlikely	NA	NA	white
1816-05-13	-30546	NA	NA	NA	NA	NA	NA	Unlikely	NA	NA	NA	NA	NA	NA	NA	NA	NA	0.6	2	NA	NA	NA	Unlikely	NA	NA	white	1	Unlikely	NA	NA	white
1816-05-14	-30545	NA	NA	NA	NA	NA	NA	Unlikely	NA	NA	NA	NA	NA	NA	NA	NA	NA	0.6	2	NA	NA	NA	Unlikely	NA	NA	white	1	Unlikely	NA	NA	white
1816-05-15	-30544	NA	NA	NA	NA	NA	NA	Unlikely	NA	NA	NA	NA	NA	NA	NA	NA	NA	0.6	2	NA	NA	NA	Unlikely	NA	NA	white	1	Unlikely	NA	NA	white
1816-05-16	-30543	NA	NA	NA	NA	NA	NA	Unlikely	NA	NA	NA	NA	NA	NA	NA	NA	NA	0.6	2	NA	NA	NA	Unlikely	NA	NA	white	1	Unlikely	NA	NA	white
1816-05-17	-30542	NA	NA	NA	NA	NA	NA	Unlikely	NA	NA	NA	NA	NA	NA	NA	NA	NA	0.6	2	NA	NA	NA	Unlikely	NA	NA	white	1	Unlikely	NA	NA	white
1816-05-18	-30541	NA	NA	NA	NA	NA	NA	Unlikely	NA	NA	NA	NA	NA	NA	NA	NA	NA	0.6	2	NA	NA	NA	Unlikely	NA	NA	white	1	Unlikely	NA	NA	white
1816-05-19	-30540	NA	NA	NA	NA	NA	NA	Unlikely	NA	NA	NA	NA	NA	NA	NA	NA	NA	0.6	2	NA	NA	NA	Unlikely	NA	NA	white	1	Unlikely	NA	NA	white
1816-05-20	-30539	NA	NA	NA	NA	NA	NA	Unlikely	NA	NA	NA	NA	NA	NA	NA	NA	NA	0.6	2	NA	NA	NA	Unlikely	NA	NA	white	1	Unlikely	NA	NA	white
1816-05-21	-30538	NA	NA	NA	NA	NA	NA	Unlikely	NA	NA	NA	NA	NA	NA	NA	NA	NA	0.6	2	NA	NA	NA	Unlikely	NA	NA	white	1	Unlikely	NA	NA	white
1816-05-22	-30537	NA	NA	NA	NA	NA	NA	Unlikely	NA	NA	NA	NA	NA	NA	NA	NA	NA	0.6	2	NA	NA	NA	Unlikely	NA	NA	white	1	Unlikely	NA	NA	white
1816-05-23	-30536	NA	NA	NA	NA	NA	NA	Unlikely	NA	NA	NA	NA	NA	NA	NA	NA	NA	0.6	2	NA	NA	NA	Unlikely	NA	NA	white	1	Unlikely	NA	NA	white
1816-05-24	-30535	NA	NA	NA	NA	NA	NA	Unlikely	NA	NA	NA	NA	NA	NA	NA	NA	NA	0.6	2	NA	NA	NA	Unlikely	NA	NA	white	1	Unlikely	NA	NA	white
1816-05-25	-30534	NA	NA	NA	NA	NA	NA	Unlikely	NA	NA	NA	NA	NA	NA	NA	NA	NA	0.6	2	NA	NA	NA	Unlikely	NA	NA	white	1	Unlikely	NA	NA	white
1816-05-26	-30533	NA	NA	NA	NA	NA	NA	Unlikely	NA	NA	NA	NA	NA	NA	NA	NA	NA	0.6	2	NA	NA	NA	Unlikely	NA	NA	white	1	Unlikely	NA	NA	white
1816-05-27	-30532	NA	NA	NA	NA	NA	NA	Unlikely	NA	NA	NA	NA	NA	NA	NA	NA	NA	0.6	2	NA	NA	NA	Unlikely	NA	NA	white	1	Unlikely	NA	NA	white
1816-05-28	-30531	NA	NA	NA	NA	NA	NA	Unlikely	NA	NA	NA	NA	NA	NA	NA	NA	NA	0.6	2	NA	NA	NA	Unlikely	NA	NA	white	1	Unlikely	NA	NA	white
1816-05-29	-30530	NA	NA	NA	NA	NA	NA	Unlikely	NA	NA	NA	NA	NA	NA	NA	NA	NA	0.6	2	NA	NA	NA	Unlikely	NA	NA	white	1	Unlikely	NA	NA	white
1816-05-30	-30529	NA	NA	NA	NA	NA	NA	Unlikely	NA	NA	NA	NA	NA	NA	NA	NA	NA	0.6	2	NA	NA	NA	Unlikely	NA	NA	white	1	Unlikely	NA	NA	white
1816-05-31	-30528	NA	NA	NA	NA	NA	NA	Unlikely	NA	NA	NA	NA	NA	NA	NA	NA	NA	0.6	2	NA	NA	NA	Unlikely	NA	NA	white	1	Unlikely	NA	NA	white
1816-06-01	-30527	NA	NA	NA	NA	NA	NA	Unlikely	NA	NA	NA	NA	NA	NA	NA	NA	NA	0.6	2	NA	NA	NA	Unlikely	NA	NA	white	1	Unlikely	NA	NA	white
1816-06-02	-30526	NA	NA	NA	NA	NA	NA	Unlikely	NA	NA	NA	NA	NA	NA	NA	NA	NA	0.6	2	NA	NA	NA	Unlikely	NA	NA	white	1	Unlikely	NA	NA	white
1816-06-03	-30525	NA	NA	NA	NA	NA	NA	Unlikely	NA	NA	NA	NA	NA	NA	NA	NA	NA	0.6	2	NA	NA	NA	Unlikely	NA	NA	white	1	Unlikely	NA	NA	white
1816-06-04	-30524	NA	NA	NA	NA	NA	NA	Unlikely	NA	NA	NA	NA	NA	NA	NA	NA	NA	0.6	2	NA	NA	NA	Unlikely	NA	NA	white	1	Unlikely	NA	NA	white
1816-06-05	-30523	NA	NA	NA	NA	NA	NA	Unlikely	NA	NA	NA	NA	NA	NA	NA	NA	NA	0.6	2	NA	NA	NA	Unlikely	NA	NA	white	1	Unlikely	NA	NA	white
1816-06-06	-30522	NA	NA	NA	NA	NA	NA	Unlikely	NA	NA	NA	NA	NA	NA	NA	NA	NA	0.6	2	NA	NA	NA	Unlikely	NA	NA	white	1	Unlikely	NA	NA	white
1816-06-07	-30521	NA	NA	NA	NA	NA	NA	Unlikely	NA	NA	NA	NA	NA	NA	NA	NA	NA	0.6	2	NA	NA	NA	Unlikely	NA	NA	white	1	Unlikely	NA	NA	white
1816-06-08	-30520	NA	NA	NA	NA	NA	NA	Unlikely	NA	NA	NA	NA	NA	NA	NA	NA	NA	0.6	2	NA	NA	NA	Unlikely	NA	NA	white	1	Unlikely	NA	NA	white
1816-06-09	-30519	0	0.0801155	0.00505079	0.0197	0.0179	0.00718881	Unlikely	white	NA	NA	NA	1816-06-09	-30519	-30519	0.75	NA	0.6	2	NA	NA	NA	Unlikely	NA	NA	white	1	Unlikely	NA	NA	white
1816-06-10	-30518	NA	NA	NA	NA	NA	NA	Unlikely	NA	NA	NA	NA	NA	NA	NA	NA	NA	0.6	2	NA	NA	NA	Unlikely	NA	NA	white	1	Unlikely	NA	NA	white
1816-06-11	-30517	NA	NA	NA	NA	NA	NA	Unlikely	NA	NA	NA	NA	NA	NA	NA	NA	NA	0.6	2	NA	NA	NA	Unlikely	NA	NA	white	1	Unlikely	NA	NA	white
1816-06-12	-30516	NA	NA	NA	NA	NA	NA	Unlikely	NA	NA	NA	NA	NA	NA	NA	NA	NA	0.6	2	NA	NA	NA	Unlikely	NA	NA	white	1	Unlikely	NA	NA	white
1816-06-13	-30515	NA	NA	NA	NA	NA	NA	Unlikely	NA	NA	NA	NA	NA	NA	NA	NA	NA	0.6	2	NA	NA	NA	Unlikely	NA	NA	white	1	Unlikely	NA	NA	white
1816-06-14	-30514	NA	NA	NA	NA	NA	NA	Unlikely	NA	NA	NA	NA	NA	NA	NA	NA	NA	0.6	2	NA	NA	NA	Unlikely	NA	NA	white	1	Unlikely	NA	NA	white
1816-06-15	-30513	NA	NA	NA	NA	NA	NA	Unlikely	NA	NA	NA	NA	NA	NA	NA	NA	NA	0.6	2	NA	NA	NA	Unlikely	NA	NA	white	1	Unlikely	NA	NA	white
1816-06-16	-30512	NA	NA	NA	NA	NA	NA	Unlikely	NA	NA	NA	NA	NA	NA	NA	NA	NA	0.6	2	NA	NA	NA	Unlikely	NA	NA	white	1	Unlikely	NA	NA	white
1816-06-17	-30511	NA	NA	NA	NA	NA	NA	Unlikely	NA	NA	NA	NA	NA	NA	NA	NA	NA	0.6	2	NA	NA	NA	Unlikely	NA	NA	white	1	Unlikely	NA	NA	white
1816-06-18	-30510	NA	NA	NA	NA	NA	NA	Unlikely	NA	NA	NA	NA	NA	NA	NA	NA	NA	0.6	2	NA	NA	NA	Unlikely	NA	NA	white	1	Unlikely	NA	NA	white
1816-06-19	-30509	NA	NA	NA	NA	NA	NA	Unlikely	NA	NA	NA	NA	NA	NA	NA	NA	NA	0.6	2	NA	NA	NA	Unlikely	NA	NA	white	1	Unlikely	NA	NA	white
1816-06-20	-30508	NA	NA	NA	NA	NA	NA	Unlikely	NA	NA	NA	NA	NA	NA	NA	NA	NA	0.6	2	NA	NA	NA	Unlikely	NA	NA	white	1	Unlikely	NA	NA	white
1816-06-21	-30507	NA	NA	NA	NA	NA	NA	Unlikely	NA	NA	NA	NA	NA	NA	NA	NA	NA	0.6	2	NA	NA	NA	Unlikely	NA	NA	white	1	Unlikely	NA	NA	white
1816-06-22	-30506	NA	NA	NA	NA	NA	NA	Unlikely	NA	NA	NA	NA	NA	NA	NA	NA	NA	0.6	2	NA	NA	NA	Unlikely	NA	NA	white	1	Unlikely	NA	NA	white
1816-06-23	-30505	NA	NA	NA	NA	NA	NA	Unlikely	NA	NA	NA	NA	NA	NA	NA	NA	NA	0.6	2	NA	NA	NA	Unlikely	NA	NA	white	1	Unlikely	NA	NA	white
1816-06-24	-30504	NA	NA	NA	NA	NA	NA	Unlikely	NA	NA	NA	NA	NA	NA	NA	NA	NA	0.6	2	NA	NA	NA	Unlikely	NA	NA	white	1	Unlikely	NA	NA	white
1816-06-25	-30503	NA	NA	NA	NA	NA	NA	Unlikely	NA	NA	NA	NA	NA	NA	NA	NA	NA	0.6	2	NA	NA	NA	Unlikely	NA	NA	white	1	Unlikely	NA	NA	white
1816-06-26	-30502	NA	NA	NA	NA	NA	NA	Unlikely	NA	NA	NA	NA	NA	NA	NA	NA	NA	0.6	2	NA	NA	NA	Unlikely	NA	NA	white	1	Unlikely	NA	NA	white
1816-06-27	-30501	NA	NA	NA	NA	NA	NA	Unlikely	NA	NA	NA	NA	NA	NA	NA	NA	NA	0.6	2	NA	NA	NA	Unlikely	NA	NA	white	1	Unlikely	NA	NA	white
1816-06-28	-30500	NA	NA	NA	NA	NA	NA	Unlikely	NA	NA	NA	NA	NA	NA	NA	NA	NA	0.6	2	NA	NA	NA	Unlikely	NA	NA	white	1	Unlikely	NA	NA	white
1816-06-29	-30499	NA	NA	NA	NA	NA	NA	Unlikely	NA	NA	NA	NA	NA	NA	NA	NA	NA	0.6	2	NA	NA	NA	Unlikely	NA	NA	white	1	Unlikely	NA	NA	white
1816-06-30	-30498	NA	NA	NA	NA	NA	NA	Unlikely	NA	NA	NA	NA	NA	NA	NA	NA	NA	0.6	2	NA	NA	NA	Unlikely	NA	NA	white	1	Unlikely	NA	NA	white
1816-07-01	-30497	NA	NA	NA	NA	NA	NA	Unlikely	NA	NA	NA	NA	NA	NA	NA	NA	NA	0.6	2	NA	NA	NA	Unlikely	NA	NA	white	1	Unlikely	NA	NA	white
1816-07-02	-30496	NA	NA	NA	NA	NA	NA	Unlikely	NA	NA	NA	NA	NA	NA	NA	NA	NA	0.6	2	NA	NA	NA	Unlikely	NA	NA	white	1	Unlikely	NA	NA	white
1816-07-03	-30495	NA	NA	NA	NA	NA	NA	Unlikely	NA	NA	NA	NA	NA	NA	NA	NA	NA	0.6	2	NA	NA	NA	Unlikely	NA	NA	white	1	Unlikely	NA	NA	white
1816-07-04	-30494	NA	NA	NA	NA	NA	NA	Unlikely	NA	NA	NA	NA	NA	NA	NA	NA	NA	0.6	2	NA	NA	NA	Unlikely	NA	NA	white	1	Unlikely	NA	NA	white
1816-07-05	-30493	NA	NA	NA	NA	NA	NA	Unlikely	NA	NA	NA	NA	NA	NA	NA	NA	NA	0.6	2	NA	NA	NA	Unlikely	NA	NA	white	1	Unlikely	NA	NA	white
1816-07-06	-30492	NA	NA	NA	NA	NA	NA	Unlikely	NA	NA	NA	NA	NA	NA	NA	NA	NA	0.6	2	NA	NA	NA	Unlikely	NA	NA	white	1	Unlikely	NA	NA	white
1816-07-07	-30491	NA	NA	NA	NA	NA	NA	Unlikely	NA	NA	NA	NA	NA	NA	NA	NA	NA	0.6	2	NA	NA	NA	Unlikely	NA	NA	white	1	Unlikely	NA	NA	white
1816-07-08	-30490	NA	NA	NA	NA	NA	NA	Unlikely	NA	NA	NA	NA	NA	NA	NA	NA	NA	0.6	2	NA	NA	NA	Unlikely	NA	NA	white	1	Unlikely	NA	NA	white
1816-07-09	-30489	-1	0.00168258	0.00512233	0.0216	0.0053	0.00678489	Unlikely	white	NA	NA	NA	1816-07-09	NA	NA	NA	NA	0.6	2	NA	NA	NA	Unlikely	NA	NA	white	1	Unlikely	NA	NA	white
1816-07-10	-30488	NA	NA	NA	NA	NA	NA	Unlikely	NA	NA	NA	NA	NA	NA	NA	NA	NA	0.6	2	NA	NA	NA	Unlikely	NA	NA	white	1	Unlikely	NA	NA	white
1816-07-11	-30487	NA	NA	NA	NA	NA	NA	Unlikely	NA	NA	NA	NA	NA	NA	NA	NA	NA	0.6	2	NA	NA	NA	Unlikely	NA	NA	white	1	Unlikely	NA	NA	white
1816-07-12	-30486	NA	NA	NA	NA	NA	NA	Unlikely	NA	NA	NA	NA	NA	NA	NA	NA	NA	0.6	2	NA	NA	NA	Unlikely	NA	NA	white	1	Unlikely	NA	NA	white
1816-07-13	-30485	NA	NA	NA	NA	NA	NA	Unlikely	NA	NA	NA	NA	NA	NA	NA	NA	NA	0.6	2	NA	NA	NA	Unlikely	NA	NA	white	1	Unlikely	NA	NA	white
1816-07-14	-30484	NA	NA	NA	NA	NA	NA	Unlikely	NA	NA	NA	NA	NA	NA	NA	NA	NA	0.6	2	NA	NA	NA	Unlikely	NA	NA	white	1	Unlikely	NA	NA	white
1816-07-15	-30483	NA	NA	NA	NA	NA	NA	Unlikely	NA	NA	NA	NA	NA	NA	NA	NA	NA	0.6	2	NA	NA	NA	Unlikely	NA	NA	white	1	Unlikely	NA	NA	white
1816-07-16	-30482	NA	NA	NA	NA	NA	NA	Unlikely	NA	NA	NA	NA	NA	NA	NA	NA	NA	0.6	2	NA	NA	NA	Unlikely	NA	NA	white	1	Unlikely	NA	NA	white
1816-07-17	-30481	NA	NA	NA	NA	NA	NA	Unlikely	NA	NA	NA	NA	NA	NA	NA	NA	NA	0.6	2	NA	NA	NA	Unlikely	NA	NA	white	1	Unlikely	NA	NA	white
1816-07-18	-30480	NA	NA	NA	NA	NA	NA	Unlikely	NA	NA	NA	NA	NA	NA	NA	NA	NA	0.6	2	NA	NA	NA	Unlikely	NA	NA	white	1	Unlikely	NA	NA	white
1816-07-19	-30479	NA	NA	NA	NA	NA	NA	Unlikely	NA	NA	NA	NA	NA	NA	NA	NA	NA	0.6	2	NA	NA	NA	Unlikely	NA	NA	white	1	Unlikely	NA	NA	white
1816-07-20	-30478	NA	NA	NA	NA	NA	NA	Unlikely	NA	NA	NA	NA	NA	NA	NA	NA	NA	0.6	2	NA	NA	NA	Unlikely	NA	NA	white	1	Unlikely	NA	NA	white
1816-07-21	-30477	NA	NA	NA	NA	NA	NA	Unlikely	NA	NA	NA	NA	NA	NA	NA	NA	NA	0.6	2	NA	NA	NA	Unlikely	NA	NA	white	1	Unlikely	NA	NA	white
1816-07-22	-30476	NA	NA	NA	NA	NA	NA	Unlikely	NA	NA	NA	NA	NA	NA	NA	NA	NA	0.6	2	NA	NA	NA	Unlikely	NA	NA	white	1	Unlikely	NA	NA	white
1816-07-23	-30475	NA	NA	NA	NA	NA	NA	Unlikely	NA	NA	NA	NA	NA	NA	NA	NA	NA	0.6	2	NA	NA	NA	Unlikely	NA	NA	white	1	Unlikely	NA	NA	white
1816-07-24	-30474	NA	NA	NA	NA	NA	NA	Unlikely	NA	NA	NA	NA	NA	NA	NA	NA	NA	0.6	2	NA	NA	NA	Unlikely	NA	NA	white	1	Unlikely	NA	NA	white
1816-07-25	-30473	NA	NA	NA	NA	NA	NA	Unlikely	NA	NA	NA	NA	NA	NA	NA	NA	NA	0.6	2	NA	NA	NA	Unlikely	NA	NA	white	1	Unlikely	NA	NA	white
1816-07-26	-30472	NA	NA	NA	NA	NA	NA	Unlikely	NA	NA	NA	NA	NA	NA	NA	NA	NA	0.6	2	NA	NA	NA	Unlikely	NA	NA	white	1	Unlikely	NA	NA	white
1816-07-27	-30471	NA	NA	NA	NA	NA	NA	Unlikely	NA	NA	NA	NA	NA	NA	NA	NA	NA	0.6	2	NA	NA	NA	Unlikely	NA	NA	white	1	Unlikely	NA	NA	white
1816-07-28	-30470	NA	NA	NA	NA	NA	NA	Unlikely	NA	NA	NA	NA	NA	NA	NA	NA	NA	0.6	2	NA	NA	NA	Unlikely	NA	NA	white	1	Unlikely	NA	NA	white
1816-07-29	-30469	NA	NA	NA	NA	NA	NA	Unlikely	NA	NA	NA	NA	NA	NA	NA	NA	NA	0.6	2	NA	NA	NA	Unlikely	NA	NA	white	1	Unlikely	NA	NA	white
1816-07-30	-30468	NA	NA	NA	NA	NA	NA	Unlikely	NA	NA	NA	NA	NA	NA	NA	NA	NA	0.6	2	NA	NA	NA	Unlikely	NA	NA	white	1	Unlikely	NA	NA	white
1816-07-31	-30467	NA	NA	NA	NA	NA	NA	Unlikely	NA	NA	NA	NA	NA	NA	NA	NA	NA	0.6	2	-1.23445	-0.769039	-0.470097	Unlikely	NA	NA	white	1	Unlikely	NA	NA	white
1816-08-01	-30466	NA	NA	NA	NA	NA	NA	Unlikely	NA	NA	NA	NA	NA	NA	NA	NA	NA	0.6	2	NA	NA	NA	Unlikely	NA	NA	white	1	Unlikely	NA	NA	white
1816-08-02	-30465	NA	NA	NA	NA	NA	NA	Unlikely	NA	NA	NA	NA	NA	NA	NA	NA	NA	0.6	2	NA	NA	NA	Unlikely	NA	NA	white	1	Unlikely	NA	NA	white
1816-08-03	-30464	NA	NA	NA	NA	NA	NA	Unlikely	NA	NA	NA	NA	NA	NA	NA	NA	NA	0.6	2	NA	NA	NA	Unlikely	NA	NA	white	1	Unlikely	NA	NA	white
1816-08-04	-30463	NA	NA	NA	NA	NA	NA	Unlikely	NA	NA	NA	NA	NA	NA	NA	NA	NA	0.6	2	NA	NA	NA	Unlikely	NA	NA	white	1	Unlikely	NA	NA	white
1816-08-05	-30462	NA	NA	NA	NA	NA	NA	Unlikely	NA	NA	NA	NA	NA	NA	NA	NA	NA	0.6	2	NA	NA	NA	Unlikely	NA	NA	white	1	Unlikely	NA	NA	white
1816-08-06	-30461	NA	NA	NA	NA	NA	NA	Unlikely	NA	NA	NA	NA	NA	NA	NA	NA	NA	0.6	2	NA	NA	NA	Unlikely	NA	NA	white	1	Unlikely	NA	NA	white
1816-08-07	-30460	NA	NA	NA	NA	NA	NA	Unlikely	NA	NA	NA	NA	NA	NA	NA	NA	NA	0.6	2	NA	NA	NA	Unlikely	NA	NA	white	1	Unlikely	NA	NA	white
1816-08-08	-30459	NA	NA	NA	NA	NA	NA	Unlikely	NA	NA	NA	NA	NA	NA	NA	NA	NA	0.6	2	NA	NA	NA	Unlikely	NA	NA	white	1	Unlikely	NA	NA	white
1816-08-09	-30458	-2	0.00167548	0.00519694	0.0235	0.0053	0.00684876	Unlikely	white	NA	NA	NA	1816-08-09	NA	NA	NA	NA	0.6	2	NA	NA	NA	Unlikely	NA	NA	white	1	Unlikely	NA	NA	white
1816-08-10	-30457	NA	NA	NA	NA	NA	NA	Unlikely	NA	NA	NA	NA	NA	NA	NA	NA	NA	0.6	2	NA	NA	NA	Unlikely	NA	NA	white	1	Unlikely	NA	NA	white
1816-08-11	-30456	NA	NA	NA	NA	NA	NA	Unlikely	NA	NA	NA	NA	NA	NA	NA	NA	NA	0.6	2	NA	NA	NA	Unlikely	NA	NA	white	1	Unlikely	NA	NA	white
1816-08-12	-30455	NA	NA	NA	NA	NA	NA	Unlikely	NA	NA	NA	NA	NA	NA	NA	NA	NA	0.6	2	NA	NA	NA	Unlikely	NA	NA	white	1	Unlikely	NA	NA	white
1816-08-13	-30454	NA	NA	NA	NA	NA	NA	Unlikely	NA	NA	NA	NA	NA	NA	NA	NA	NA	0.6	2	NA	NA	NA	Unlikely	NA	NA	white	1	Unlikely	NA	NA	white
1816-08-14	-30453	NA	NA	NA	NA	NA	NA	Unlikely	NA	NA	NA	NA	NA	NA	NA	NA	NA	0.6	2	NA	NA	NA	Unlikely	NA	NA	white	1	Unlikely	NA	NA	white
1816-08-15	-30452	NA	NA	NA	NA	NA	NA	Unlikely	NA	NA	NA	NA	NA	NA	NA	NA	NA	0.6	2	NA	NA	NA	Unlikely	NA	NA	white	1	Unlikely	NA	NA	white
1816-08-16	-30451	NA	NA	NA	NA	NA	NA	Unlikely	NA	NA	NA	NA	NA	NA	NA	NA	NA	0.6	2	NA	NA	NA	Unlikely	NA	NA	white	1	Unlikely	NA	NA	white
1816-08-17	-30450	NA	NA	NA	NA	NA	NA	Unlikely	NA	NA	NA	NA	NA	NA	NA	NA	NA	0.6	2	NA	NA	NA	Unlikely	NA	NA	white	1	Unlikely	NA	NA	white
1816-08-18	-30449	NA	NA	NA	NA	NA	NA	Unlikely	NA	NA	NA	NA	NA	NA	NA	NA	NA	0.6	2	NA	NA	NA	Unlikely	NA	NA	white	1	Unlikely	NA	NA	white
1816-08-19	-30448	NA	NA	NA	NA	NA	NA	Unlikely	NA	NA	NA	NA	NA	NA	NA	NA	NA	0.6	2	NA	NA	NA	Unlikely	NA	NA	white	1	Unlikely	NA	NA	white
1816-08-20	-30447	NA	NA	NA	NA	NA	NA	Unlikely	NA	NA	NA	NA	NA	NA	NA	NA	NA	0.6	2	NA	NA	NA	Unlikely	NA	NA	white	1	Unlikely	NA	NA	white
1816-08-21	-30446	NA	NA	NA	NA	NA	NA	Unlikely	NA	NA	NA	NA	NA	NA	NA	NA	NA	0.6	2	NA	NA	NA	Unlikely	NA	NA	white	1	Unlikely	NA	NA	white
1816-08-22	-30445	NA	NA	NA	NA	NA	NA	Unlikely	NA	NA	NA	NA	NA	NA	NA	NA	NA	0.6	2	NA	NA	NA	Unlikely	NA	NA	white	1	Unlikely	NA	NA	white
1816-08-23	-30444	NA	NA	NA	NA	NA	NA	Unlikely	NA	NA	NA	NA	NA	NA	NA	NA	NA	0.6	2	NA	NA	NA	Unlikely	NA	NA	white	1	Unlikely	NA	NA	white
1816-08-24	-30443	NA	NA	NA	NA	NA	NA	Unlikely	NA	NA	NA	NA	NA	NA	NA	NA	NA	0.6	2	NA	NA	NA	Unlikely	NA	NA	white	1	Unlikely	NA	NA	white
1816-08-25	-30442	NA	NA	NA	NA	NA	NA	Unlikely	NA	NA	NA	NA	NA	NA	NA	NA	NA	0.6	2	NA	NA	NA	Unlikely	NA	NA	white	1	Unlikely	NA	NA	white
1816-08-26	-30441	NA	NA	NA	NA	NA	NA	Unlikely	NA	NA	NA	NA	NA	NA	NA	NA	NA	0.6	2	NA	NA	NA	Unlikely	NA	NA	white	1	Unlikely	NA	NA	white
1816-08-27	-30440	NA	NA	NA	NA	NA	NA	Unlikely	NA	NA	NA	NA	NA	NA	NA	NA	NA	0.6	2	NA	NA	NA	Unlikely	NA	NA	white	1	Unlikely	NA	NA	white
1816-08-28	-30439	NA	NA	NA	NA	NA	NA	Unlikely	NA	NA	NA	NA	NA	NA	NA	NA	NA	0.6	2	NA	NA	NA	Unlikely	NA	NA	white	1	Unlikely	NA	NA	white
1816-08-29	-30438	NA	NA	NA	NA	NA	NA	Unlikely	NA	NA	NA	NA	NA	NA	NA	NA	NA	0.6	2	NA	NA	NA	Unlikely	NA	NA	white	1	Unlikely	NA	NA	white
1816-08-30	-30437	NA	NA	NA	NA	NA	NA	Unlikely	NA	NA	NA	NA	NA	NA	NA	NA	NA	0.6	2	NA	NA	NA	Unlikely	NA	NA	white	1	Unlikely	NA	NA	white
1816-08-31	-30436	NA	NA	NA	NA	NA	NA	Unlikely	NA	NA	NA	NA	NA	NA	NA	NA	NA	0.6	2	NA	NA	NA	Unlikely	NA	NA	white	1	Unlikely	NA	NA	white
1816-09-01	-30435	NA	NA	NA	NA	NA	NA	Unlikely	NA	NA	NA	NA	NA	NA	NA	NA	NA	0.6	2	NA	NA	NA	Unlikely	NA	NA	white	1	Unlikely	NA	NA	white
1816-09-02	-30434	NA	NA	NA	NA	NA	NA	Unlikely	NA	NA	NA	NA	NA	NA	NA	NA	NA	0.6	2	NA	NA	NA	Unlikely	NA	NA	white	1	Unlikely	NA	NA	white
1816-09-03	-30433	NA	NA	NA	NA	NA	NA	Unlikely	NA	NA	NA	NA	NA	NA	NA	NA	NA	0.6	2	NA	NA	NA	Unlikely	NA	NA	white	1	Unlikely	NA	NA	white
1816-09-04	-30432	NA	NA	NA	NA	NA	NA	Unlikely	NA	NA	NA	NA	NA	NA	NA	NA	NA	0.6	2	NA	NA	NA	Unlikely	NA	NA	white	1	Unlikely	NA	NA	white
1816-09-05	-30431	NA	NA	NA	NA	NA	NA	Unlikely	NA	NA	NA	NA	NA	NA	NA	NA	NA	0.6	2	NA	NA	NA	Unlikely	NA	NA	white	1	Unlikely	NA	NA	white
1816-09-06	-30430	NA	NA	NA	NA	NA	NA	Unlikely	NA	NA	NA	NA	NA	NA	NA	NA	NA	0.6	2	NA	NA	NA	Unlikely	NA	NA	white	1	Unlikely	NA	NA	white
1816-09-07	-30429	NA	NA	NA	NA	NA	NA	Unlikely	NA	NA	NA	NA	NA	NA	NA	NA	NA	0.6	2	NA	NA	NA	Unlikely	NA	NA	white	1	Unlikely	NA	NA	white
1816-09-08	-30428	NA	NA	NA	NA	NA	NA	Unlikely	NA	NA	NA	NA	NA	NA	NA	NA	NA	0.6	2	NA	NA	NA	Unlikely	NA	NA	white	1	Unlikely	NA	NA	white
1816-09-09	-30427	-3	0.00166969	0.00527872	0.0255	0.0055	0.00690409	Unlikely	white	NA	NA	NA	1816-09-09	NA	NA	NA	NA	0.6	2	NA	NA	NA	Unlikely	NA	NA	white	1	Unlikely	NA	NA	white
1816-09-10	-30426	NA	NA	NA	NA	NA	NA	Unlikely	NA	NA	NA	NA	NA	NA	NA	NA	NA	0.6	2	NA	NA	NA	Unlikely	NA	NA	white	1	Unlikely	NA	NA	white
1816-09-11	-30425	NA	NA	NA	NA	NA	NA	Unlikely	NA	NA	NA	NA	NA	NA	NA	NA	NA	0.6	2	NA	NA	NA	Unlikely	NA	NA	white	1	Unlikely	NA	NA	white
1816-09-12	-30424	NA	NA	NA	NA	NA	NA	Unlikely	NA	NA	NA	NA	NA	NA	NA	NA	NA	0.6	2	NA	NA	NA	Unlikely	NA	NA	white	1	Unlikely	NA	NA	white
1816-09-13	-30423	NA	NA	NA	NA	NA	NA	Unlikely	NA	NA	NA	NA	NA	NA	NA	NA	NA	0.6	2	NA	NA	NA	Unlikely	NA	NA	white	1	Unlikely	NA	NA	white
1816-09-14	-30422	NA	NA	NA	NA	NA	NA	Unlikely	NA	NA	NA	NA	NA	NA	NA	NA	NA	0.6	2	NA	NA	NA	Unlikely	NA	NA	white	1	Unlikely	NA	NA	white
1816-09-15	-30421	NA	NA	NA	NA	NA	NA	Unlikely	NA	NA	NA	NA	NA	NA	NA	NA	NA	0.6	2	NA	NA	NA	Unlikely	NA	NA	white	1	Unlikely	NA	NA	white
1816-09-16	-30420	NA	NA	NA	NA	NA	NA	Unlikely	NA	NA	NA	NA	NA	NA	NA	NA	NA	0.6	2	NA	NA	NA	Unlikely	NA	NA	white	1	Unlikely	NA	NA	white
1816-09-17	-30419	NA	NA	NA	NA	NA	NA	Unlikely	NA	NA	NA	NA	NA	NA	NA	NA	NA	0.6	2	NA	NA	NA	Unlikely	NA	NA	white	1	Unlikely	NA	NA	white
1816-09-18	-30418	NA	NA	NA	NA	NA	NA	Unlikely	NA	NA	NA	NA	NA	NA	NA	NA	NA	0.6	2	NA	NA	NA	Unlikely	NA	NA	white	1	Unlikely	NA	NA	white
1816-09-19	-30417	NA	NA	NA	NA	NA	NA	Unlikely	NA	NA	NA	NA	NA	NA	NA	NA	NA	0.6	2	NA	NA	NA	Unlikely	NA	NA	white	1	Unlikely	NA	NA	white
1816-09-20	-30416	NA	NA	NA	NA	NA	NA	Unlikely	NA	NA	NA	NA	NA	NA	NA	NA	NA	0.6	2	NA	NA	NA	Unlikely	NA	NA	white	1	Unlikely	NA	NA	white
1816-09-21	-30415	NA	NA	NA	NA	NA	NA	Unlikely	NA	NA	NA	NA	NA	NA	NA	NA	NA	0.6	2	NA	NA	NA	Unlikely	NA	NA	white	1	Unlikely	NA	NA	white
1816-09-22	-30414	NA	NA	NA	NA	NA	NA	Unlikely	NA	NA	NA	NA	NA	NA	NA	NA	NA	0.6	2	NA	NA	NA	Unlikely	NA	NA	white	1	Unlikely	NA	NA	white
1816-09-23	-30413	NA	NA	NA	NA	NA	NA	Unlikely	NA	NA	NA	NA	NA	NA	NA	NA	NA	0.6	2	NA	NA	NA	Unlikely	NA	NA	white	1	Unlikely	NA	NA	white
1816-09-24	-30412	NA	NA	NA	NA	NA	NA	Unlikely	NA	NA	NA	NA	NA	NA	NA	NA	NA	0.6	2	NA	NA	NA	Unlikely	NA	NA	white	1	Unlikely	NA	NA	white
1816-09-25	-30411	NA	NA	NA	NA	NA	NA	Unlikely	NA	NA	NA	NA	NA	NA	NA	NA	NA	0.6	2	NA	NA	NA	Unlikely	NA	NA	white	1	Unlikely	NA	NA	white
1816-09-26	-30410	NA	NA	NA	NA	NA	NA	Unlikely	NA	NA	NA	NA	NA	NA	NA	NA	NA	0.6	2	NA	NA	NA	Unlikely	NA	NA	white	1	Unlikely	NA	NA	white
1816-09-27	-30409	NA	NA	NA	NA	NA	NA	Unlikely	NA	NA	NA	NA	NA	NA	NA	NA	NA	0.6	2	NA	NA	NA	Unlikely	NA	NA	white	1	Unlikely	NA	NA	white
1816-09-28	-30408	NA	NA	NA	NA	NA	NA	Unlikely	NA	NA	NA	NA	NA	NA	NA	NA	NA	0.6	2	NA	NA	NA	Unlikely	NA	NA	white	1	Unlikely	NA	NA	white
1816-09-29	-30407	NA	NA	NA	NA	NA	NA	Unlikely	NA	NA	NA	NA	NA	NA	NA	NA	NA	0.6	2	NA	NA	NA	Unlikely	NA	NA	white	1	Unlikely	NA	NA	white
1816-09-30	-30406	NA	NA	NA	NA	NA	NA	Unlikely	NA	NA	NA	NA	NA	NA	NA	NA	NA	0.6	2	NA	NA	NA	Unlikely	NA	NA	white	1	Unlikely	NA	NA	white
1816-10-01	-30405	NA	NA	NA	NA	NA	NA	Unlikely	NA	NA	NA	NA	NA	NA	NA	NA	NA	0.6	2	NA	NA	NA	Unlikely	NA	NA	white	1	Unlikely	NA	NA	white
1816-10-02	-30404	NA	NA	NA	NA	NA	NA	Unlikely	NA	NA	NA	NA	NA	NA	NA	NA	NA	0.6	2	NA	NA	NA	Unlikely	NA	NA	white	1	Unlikely	NA	NA	white
1816-10-03	-30403	NA	NA	NA	NA	NA	NA	Unlikely	NA	NA	NA	NA	NA	NA	NA	NA	NA	0.6	2	NA	NA	NA	Unlikely	NA	NA	white	1	Unlikely	NA	NA	white
1816-10-04	-30402	NA	NA	NA	NA	NA	NA	Unlikely	NA	NA	NA	NA	NA	NA	NA	NA	NA	0.6	2	NA	NA	NA	Unlikely	NA	NA	white	1	Unlikely	NA	NA	white
1816-10-05	-30401	NA	NA	NA	NA	NA	NA	Unlikely	NA	NA	NA	NA	NA	NA	NA	NA	NA	0.6	2	NA	NA	NA	Unlikely	NA	NA	white	1	Unlikely	NA	NA	white
1816-10-06	-30400	NA	NA	NA	NA	NA	NA	Unlikely	NA	NA	NA	NA	NA	NA	NA	NA	NA	0.6	2	NA	NA	NA	Unlikely	NA	NA	white	1	Unlikely	NA	NA	white
1816-10-07	-30399	NA	NA	NA	NA	NA	NA	Unlikely	NA	NA	NA	NA	NA	NA	NA	NA	NA	0.6	2	NA	NA	NA	Unlikely	NA	NA	white	1	Unlikely	NA	NA	white
1816-10-08	-30398	NA	NA	NA	NA	NA	NA	Unlikely	NA	NA	NA	NA	NA	NA	NA	NA	NA	0.6	2	NA	NA	NA	Unlikely	NA	NA	white	1	Unlikely	NA	NA	white
1816-10-09	-30397	-4	0.00166617	0.00537215	0.0278	0.0057	0.00696302	Unlikely	white	0	NA	NA	1816-10-09	NA	NA	NA	NA	0.6	2	NA	NA	NA	Unlikely	NA	NA	white	1	Unlikely	NA	NA	white
1816-10-10	-30396	NA	NA	NA	NA	NA	NA	Unlikely	NA	NA	NA	NA	NA	NA	NA	NA	NA	0.6	2	NA	NA	NA	Unlikely	NA	NA	white	1	Unlikely	NA	NA	white
1816-10-11	-30395	NA	NA	NA	NA	NA	NA	Unlikely	NA	NA	NA	NA	NA	NA	NA	NA	NA	0.6	2	NA	NA	NA	Unlikely	NA	NA	white	1	Unlikely	NA	NA	white
1816-10-12	-30394	NA	NA	NA	NA	NA	NA	Unlikely	NA	NA	NA	NA	NA	NA	NA	NA	NA	0.6	2	NA	NA	NA	Unlikely	NA	NA	white	1	Unlikely	NA	NA	white
1816-10-13	-30393	NA	NA	NA	NA	NA	NA	Unlikely	NA	NA	NA	NA	NA	NA	NA	NA	NA	0.6	2	NA	NA	NA	Unlikely	NA	NA	white	1	Unlikely	NA	NA	white
1816-10-14	-30392	NA	NA	NA	NA	NA	NA	Unlikely	NA	NA	NA	NA	NA	NA	NA	NA	NA	0.6	2	NA	NA	NA	Unlikely	NA	NA	white	1	Unlikely	NA	NA	white
1816-10-15	-30391	NA	NA	NA	NA	NA	NA	Unlikely	NA	NA	NA	NA	NA	NA	NA	NA	NA	0.6	2	NA	NA	NA	Unlikely	NA	NA	white	1	Unlikely	NA	NA	white
1816-10-16	-30390	NA	NA	NA	NA	NA	NA	Unlikely	NA	NA	NA	NA	NA	NA	NA	NA	NA	0.6	2	NA	NA	NA	Unlikely	NA	NA	white	1	Unlikely	NA	NA	white
1816-10-17	-30389	NA	NA	NA	NA	NA	NA	Unlikely	NA	NA	NA	NA	NA	NA	NA	NA	NA	0.6	2	NA	NA	NA	Unlikely	NA	NA	white	1	Unlikely	NA	NA	white
1816-10-18	-30388	NA	NA	NA	NA	NA	NA	Unlikely	NA	NA	NA	NA	NA	NA	NA	NA	NA	0.6	2	NA	NA	NA	Unlikely	NA	NA	white	1	Unlikely	NA	NA	white
1816-10-19	-30387	NA	NA	NA	NA	NA	NA	Unlikely	NA	NA	NA	NA	NA	NA	NA	NA	NA	0.6	2	NA	NA	NA	Unlikely	NA	NA	white	1	Unlikely	NA	NA	white
1816-10-20	-30386	NA	NA	NA	NA	NA	NA	Unlikely	NA	NA	NA	NA	NA	NA	NA	NA	NA	0.6	2	NA	NA	NA	Unlikely	NA	NA	white	1	Unlikely	NA	NA	white
1816-10-21	-30385	NA	NA	NA	NA	NA	NA	Unlikely	NA	NA	NA	NA	NA	NA	NA	NA	NA	0.6	2	NA	NA	NA	Unlikely	NA	NA	white	1	Unlikely	NA	NA	white
1816-10-22	-30384	NA	NA	NA	NA	NA	NA	Unlikely	NA	NA	NA	NA	NA	NA	NA	NA	NA	0.6	2	NA	NA	NA	Unlikely	NA	NA	white	1	Unlikely	NA	NA	white
1816-10-23	-30383	NA	NA	NA	NA	NA	NA	Unlikely	NA	NA	NA	NA	NA	NA	NA	NA	NA	0.6	2	NA	NA	NA	Unlikely	NA	NA	white	1	Unlikely	NA	NA	white
1816-10-24	-30382	NA	NA	NA	NA	NA	NA	Unlikely	NA	NA	NA	NA	NA	NA	NA	NA	NA	0.6	2	NA	NA	NA	Unlikely	NA	NA	white	1	Unlikely	NA	NA	white
1816-10-25	-30381	NA	NA	NA	NA	NA	NA	Unlikely	NA	NA	NA	NA	NA	NA	NA	NA	NA	0.6	2	NA	NA	NA	Unlikely	NA	NA	white	1	Unlikely	NA	NA	white
1816-10-26	-30380	NA	NA	NA	NA	NA	NA	Unlikely	NA	NA	NA	NA	NA	NA	NA	NA	NA	0.6	2	NA	NA	NA	Unlikely	NA	NA	white	1	Unlikely	NA	NA	white
1816-10-27	-30379	NA	NA	NA	NA	NA	NA	Unlikely	NA	NA	NA	NA	NA	NA	NA	NA	NA	0.6	2	NA	NA	NA	Unlikely	NA	NA	white	1	Unlikely	NA	NA	white
1816-10-28	-30378	NA	NA	NA	NA	NA	NA	Unlikely	NA	NA	NA	NA	NA	NA	NA	NA	NA	0.6	2	NA	NA	NA	Unlikely	NA	NA	white	1	Unlikely	NA	NA	white
1816-10-29	-30377	NA	NA	NA	NA	NA	NA	Unlikely	NA	NA	NA	NA	NA	NA	NA	NA	NA	0.6	2	NA	NA	NA	Unlikely	NA	NA	white	1	Unlikely	NA	NA	white
1816-10-30	-30376	NA	NA	NA	NA	NA	NA	Unlikely	NA	NA	NA	NA	NA	NA	NA	NA	NA	0.6	2	NA	NA	NA	Unlikely	NA	NA	white	1	Unlikely	NA	NA	white
1816-10-31	-30375	NA	NA	NA	NA	NA	NA	Unlikely	NA	NA	NA	NA	NA	NA	NA	NA	NA	0.6	2	NA	NA	NA	Unlikely	NA	NA	white	1	Unlikely	NA	NA	white
1816-11-01	-30374	NA	NA	NA	NA	NA	NA	Unlikely	NA	NA	NA	NA	NA	NA	NA	NA	NA	0.6	2	NA	NA	NA	Unlikely	NA	NA	white	1	Unlikely	NA	NA	white
1816-11-02	-30373	NA	NA	NA	NA	NA	NA	Unlikely	NA	NA	NA	NA	NA	NA	NA	NA	NA	0.6	2	NA	NA	NA	Unlikely	NA	NA	white	1	Unlikely	NA	NA	white
1816-11-03	-30372	NA	NA	NA	NA	NA	NA	Unlikely	NA	NA	NA	NA	NA	NA	NA	NA	NA	0.6	2	NA	NA	NA	Unlikely	NA	NA	white	1	Unlikely	NA	NA	white
1816-11-04	-30371	NA	NA	NA	NA	NA	NA	Unlikely	NA	NA	NA	NA	NA	NA	NA	NA	NA	0.6	2	NA	NA	NA	Unlikely	NA	NA	white	1	Unlikely	NA	NA	white
1816-11-05	-30370	NA	NA	NA	NA	NA	NA	Unlikely	NA	NA	NA	NA	NA	NA	NA	NA	NA	0.6	2	NA	NA	NA	Unlikely	NA	NA	white	1	Unlikely	NA	NA	white
1816-11-06	-30369	NA	NA	NA	NA	NA	NA	Unlikely	NA	NA	NA	NA	NA	NA	NA	NA	NA	0.6	2	NA	NA	NA	Unlikely	NA	NA	white	1	Unlikely	NA	NA	white
1816-11-07	-30368	NA	NA	NA	NA	NA	NA	Unlikely	NA	NA	NA	NA	NA	NA	NA	NA	NA	0.6	2	NA	NA	NA	Unlikely	NA	NA	white	1	Unlikely	NA	NA	white
1816-11-08	-30367	NA	NA	NA	NA	NA	NA	Unlikely	NA	NA	NA	NA	NA	NA	NA	NA	NA	0.6	2	NA	NA	NA	Unlikely	NA	NA	white	1	Unlikely	NA	NA	white
1816-11-09	-30366	NA	NA	NA	NA	NA	NA	Unlikely	NA	NA	NA	NA	NA	NA	NA	NA	NA	0.6	2	NA	NA	NA	Unlikely	NA	NA	white	1	Unlikely	NA	NA	white
1816-11-10	-30365	NA	NA	NA	NA	NA	NA	Unlikely	NA	NA	NA	NA	NA	NA	NA	NA	NA	0.6	2	NA	NA	NA	Unlikely	NA	NA	white	1	Unlikely	NA	NA	white
1816-11-11	-30364	NA	NA	NA	NA	NA	NA	Unlikely	NA	NA	NA	NA	NA	NA	NA	NA	NA	0.6	2	NA	NA	NA	Unlikely	NA	NA	white	1	Unlikely	NA	NA	white
1816-11-12	-30363	NA	NA	NA	NA	NA	NA	Unlikely	NA	NA	NA	NA	NA	NA	NA	NA	NA	0.6	2	NA	NA	NA	Unlikely	NA	NA	white	1	Unlikely	NA	NA	white
1816-11-13	-30362	NA	NA	NA	NA	NA	NA	Unlikely	NA	NA	NA	NA	NA	NA	NA	NA	NA	0.6	2	NA	NA	NA	Unlikely	NA	NA	white	1	Unlikely	NA	NA	white
1816-11-14	-30361	NA	NA	NA	NA	NA	NA	Unlikely	NA	NA	NA	NA	NA	NA	NA	NA	NA	0.6	2	NA	NA	NA	Unlikely	NA	NA	white	1	Unlikely	NA	NA	white
1816-11-15	-30360	NA	NA	NA	NA	NA	NA	Unlikely	NA	NA	NA	NA	NA	NA	NA	NA	NA	0.6	2	NA	NA	NA	Unlikely	NA	NA	white	1	Unlikely	NA	NA	white
1816-11-16	-30359	NA	NA	NA	NA	NA	NA	Unlikely	NA	NA	NA	NA	NA	NA	NA	NA	NA	0.6	2	NA	NA	NA	Unlikely	NA	NA	white	1	Unlikely	NA	NA	white
1816-11-17	-30358	NA	NA	NA	NA	NA	NA	Unlikely	NA	NA	NA	NA	NA	NA	NA	NA	NA	0.6	2	NA	NA	NA	Unlikely	NA	NA	white	1	Unlikely	NA	NA	white
1816-11-18	-30357	NA	NA	NA	NA	NA	NA	Unlikely	NA	NA	NA	NA	NA	NA	NA	NA	NA	0.6	2	NA	NA	NA	Unlikely	NA	NA	white	1	Unlikely	NA	NA	white
1816-11-19	-30356	NA	NA	NA	NA	NA	NA	Unlikely	NA	NA	NA	NA	NA	NA	NA	NA	NA	0.6	2	NA	NA	NA	Unlikely	NA	NA	white	1	Unlikely	NA	NA	white
1816-11-20	-30355	NA	NA	NA	NA	NA	NA	Unlikely	NA	NA	NA	NA	NA	NA	NA	NA	NA	0.6	2	NA	NA	NA	Unlikely	NA	NA	white	1	Unlikely	NA	NA	white
1816-11-21	-30354	NA	NA	NA	NA	NA	NA	Unlikely	NA	NA	NA	NA	NA	NA	NA	NA	NA	0.6	2	NA	NA	NA	Unlikely	NA	NA	white	1	Unlikely	NA	NA	white
1816-11-22	-30353	NA	NA	NA	NA	NA	NA	Unlikely	NA	NA	NA	NA	NA	NA	NA	NA	NA	0.6	2	NA	NA	NA	Unlikely	NA	NA	white	1	Unlikely	NA	NA	white
1816-11-23	-30352	NA	NA	NA	NA	NA	NA	Unlikely	NA	NA	NA	NA	NA	NA	NA	NA	NA	0.6	2	NA	NA	NA	Unlikely	NA	NA	white	1	Unlikely	NA	NA	white
1816-11-24	-30351	NA	NA	NA	NA	NA	NA	Unlikely	NA	NA	NA	NA	NA	NA	NA	NA	NA	0.6	2	NA	NA	NA	Unlikely	NA	NA	white	1	Unlikely	NA	NA	white
1816-11-25	-30350	NA	NA	NA	NA	NA	NA	Unlikely	NA	NA	NA	NA	NA	NA	NA	NA	NA	0.6	2	NA	NA	NA	Unlikely	NA	NA	white	1	Unlikely	NA	NA	white
1816-11-26	-30349	NA	NA	NA	NA	NA	NA	Unlikely	NA	NA	NA	NA	NA	NA	NA	NA	NA	0.6	2	NA	NA	NA	Unlikely	NA	NA	white	1	Unlikely	NA	NA	white
1816-11-27	-30348	NA	NA	NA	NA	NA	NA	Unlikely	NA	NA	NA	NA	NA	NA	NA	NA	NA	0.6	2	NA	NA	NA	Unlikely	NA	NA	white	1	Unlikely	NA	NA	white
1816-11-28	-30347	NA	NA	NA	NA	NA	NA	Unlikely	NA	NA	NA	NA	NA	NA	NA	NA	NA	0.6	2	NA	NA	NA	Unlikely	NA	NA	white	1	Unlikely	NA	NA	white
1816-11-29	-30346	NA	NA	NA	NA	NA	NA	Unlikely	NA	NA	NA	NA	NA	NA	NA	NA	NA	0.6	2	NA	NA	NA	Unlikely	NA	NA	white	1	Unlikely	NA	NA	white
1816-11-30	-30345	NA	NA	NA	NA	NA	NA	Unlikely	NA	NA	NA	NA	NA	NA	NA	NA	NA	0.6	2	NA	NA	NA	Unlikely	NA	NA	white	1	Unlikely	NA	NA	white
1816-12-01	-30344	NA	NA	NA	NA	NA	NA	Unlikely	NA	NA	NA	NA	NA	NA	NA	NA	NA	0.6	2	NA	NA	NA	Unlikely	NA	NA	white	1	Unlikely	NA	NA	white
1816-12-02	-30343	NA	NA	NA	NA	NA	NA	Unlikely	NA	NA	NA	NA	NA	NA	NA	NA	NA	0.6	2	NA	NA	NA	Unlikely	NA	NA	white	1	Unlikely	NA	NA	white
1816-12-03	-30342	NA	NA	NA	NA	NA	NA	Unlikely	NA	NA	NA	NA	NA	NA	NA	NA	NA	0.6	2	NA	NA	NA	Unlikely	NA	NA	white	1	Unlikely	NA	NA	white
1816-12-04	-30341	NA	NA	NA	NA	NA	NA	Unlikely	NA	NA	NA	NA	NA	NA	NA	NA	NA	0.6	2	NA	NA	NA	Unlikely	NA	NA	white	1	Unlikely	NA	NA	white
1816-12-05	-30340	NA	NA	NA	NA	NA	NA	Unlikely	NA	NA	NA	NA	NA	NA	NA	NA	NA	0.6	2	NA	NA	NA	Unlikely	NA	NA	white	1	Unlikely	NA	NA	white
1816-12-06	-30339	NA	NA	NA	NA	NA	NA	Unlikely	NA	NA	NA	NA	NA	NA	NA	NA	NA	0.6	2	NA	NA	NA	Unlikely	NA	NA	white	1	Unlikely	NA	NA	white
1816-12-07	-30338	NA	NA	NA	NA	NA	NA	Unlikely	NA	NA	NA	NA	NA	NA	NA	NA	NA	0.6	2	NA	NA	NA	Unlikely	NA	NA	white	1	Unlikely	NA	NA	white
1816-12-08	-30337	NA	NA	NA	NA	NA	NA	Unlikely	NA	NA	NA	NA	NA	NA	NA	NA	NA	0.6	2	NA	NA	NA	Unlikely	NA	NA	white	1	Unlikely	NA	NA	white
1816-12-09	-30336	NA	NA	NA	NA	NA	NA	Unlikely	NA	NA	NA	NA	NA	NA	NA	NA	NA	0.6	2	NA	NA	NA	Unlikely	NA	NA	white	1	Unlikely	NA	NA	white
1816-12-10	-30335	NA	NA	NA	NA	NA	NA	Unlikely	NA	NA	NA	NA	NA	NA	NA	NA	NA	0.6	2	NA	NA	NA	Unlikely	NA	NA	white	1	Unlikely	NA	NA	white
1816-12-11	-30334	NA	NA	NA	NA	NA	NA	Unlikely	NA	NA	NA	NA	NA	NA	NA	NA	NA	0.6	2	NA	NA	NA	Unlikely	NA	NA	white	1	Unlikely	NA	NA	white
1816-12-12	-30333	NA	NA	NA	NA	NA	NA	Unlikely	NA	NA	NA	NA	NA	NA	NA	NA	NA	0.6	2	NA	NA	NA	Unlikely	NA	NA	white	1	Unlikely	NA	NA	white
1816-12-13	-30332	NA	NA	NA	NA	NA	NA	Unlikely	NA	NA	NA	NA	NA	NA	NA	NA	NA	0.6	2	NA	NA	NA	Unlikely	NA	NA	white	1	Unlikely	NA	NA	white
1816-12-14	-30331	NA	NA	NA	NA	NA	NA	Unlikely	NA	NA	NA	NA	NA	NA	NA	NA	NA	0.6	2	NA	NA	NA	Unlikely	NA	NA	white	1	Unlikely	NA	NA	white
1816-12-15	-30330	NA	NA	NA	NA	NA	NA	Unlikely	NA	NA	NA	NA	NA	NA	NA	NA	NA	0.6	2	NA	NA	NA	Unlikely	NA	NA	white	1	Unlikely	NA	NA	white
1816-12-16	-30329	NA	NA	NA	NA	NA	NA	Unlikely	NA	NA	NA	NA	NA	NA	NA	NA	NA	0.6	2	NA	NA	NA	Unlikely	NA	NA	white	1	Unlikely	NA	NA	white
1816-12-17	-30328	NA	NA	NA	NA	NA	NA	Unlikely	NA	NA	NA	NA	NA	NA	NA	NA	NA	0.6	2	NA	NA	NA	Unlikely	NA	NA	white	1	Unlikely	NA	NA	white
1816-12-18	-30327	NA	NA	NA	NA	NA	NA	Unlikely	NA	NA	NA	NA	NA	NA	NA	NA	NA	0.6	2	NA	NA	NA	Unlikely	NA	NA	white	1	Unlikely	NA	NA	white
1816-12-19	-30326	NA	NA	NA	NA	NA	NA	Unlikely	NA	NA	NA	NA	NA	NA	NA	NA	NA	0.6	2	NA	NA	NA	Unlikely	NA	NA	white	1	Unlikely	NA	NA	white
1816-12-20	-30325	NA	NA	NA	NA	NA	NA	Unlikely	NA	NA	NA	NA	NA	NA	NA	NA	NA	0.6	2	NA	NA	NA	Unlikely	NA	NA	white	1	Unlikely	NA	NA	white
1816-12-21	-30324	NA	NA	NA	NA	NA	NA	Unlikely	NA	NA	NA	NA	NA	NA	NA	NA	NA	0.6	2	NA	NA	NA	Unlikely	NA	NA	white	1	Unlikely	NA	NA	white
1816-12-22	-30323	NA	NA	NA	NA	NA	NA	Unlikely	NA	NA	NA	NA	NA	NA	NA	NA	NA	0.6	2	NA	NA	NA	Unlikely	NA	NA	white	1	Unlikely	NA	NA	white
1816-12-23	-30322	NA	NA	NA	NA	NA	NA	Unlikely	NA	NA	NA	NA	NA	NA	NA	NA	NA	0.6	2	NA	NA	NA	Unlikely	NA	NA	white	1	Unlikely	NA	NA	white
1816-12-24	-30321	NA	NA	NA	NA	NA	NA	Unlikely	NA	NA	NA	NA	NA	NA	NA	NA	NA	0.6	2	NA	NA	NA	Unlikely	NA	NA	white	1	Unlikely	NA	NA	white
1816-12-25	-30320	NA	NA	NA	NA	NA	NA	Unlikely	NA	NA	NA	NA	NA	NA	NA	NA	NA	0.6	2	NA	NA	NA	Unlikely	NA	NA	white	1	Unlikely	NA	NA	white
1816-12-26	-30319	NA	NA	NA	NA	NA	NA	Unlikely	NA	NA	NA	NA	NA	NA	NA	NA	NA	0.6	2	NA	NA	NA	Unlikely	NA	NA	white	1	Unlikely	NA	NA	white
1816-12-27	-30318	NA	NA	NA	NA	NA	NA	Unlikely	NA	NA	NA	NA	NA	NA	NA	NA	NA	0.6	2	NA	NA	NA	Unlikely	NA	NA	white	1	Unlikely	NA	NA	white
1816-12-28	-30317	NA	NA	NA	NA	NA	NA	Unlikely	NA	NA	NA	NA	NA	NA	NA	NA	NA	0.6	2	NA	NA	NA	Unlikely	NA	NA	white	1	Unlikely	NA	NA	white
1816-12-29	-30316	NA	NA	NA	NA	NA	NA	Unlikely	NA	NA	NA	NA	NA	NA	NA	NA	NA	0.6	2	NA	NA	NA	Unlikely	NA	NA	white	1	Unlikely	NA	NA	white
1816-12-30	-30315	NA	NA	NA	NA	NA	NA	Unlikely	NA	NA	NA	NA	NA	NA	NA	NA	NA	0.6	2	NA	NA	NA	Unlikely	NA	NA	white	1	Unlikely	NA	NA	white
1816-12-31	-30314	NA	NA	NA	NA	NA	NA	Unlikely	NA	NA	NA	NA	NA	NA	NA	NA	NA	0.6	2	NA	NA	NA	Unlikely	NA	NA	white	1	Unlikely	NA	NA	white
1817-01-01	-30313	NA	NA	NA	NA	NA	NA	Unlikely	NA	NA	NA	NA	NA	NA	NA	NA	NA	0.6	2	NA	NA	NA	Unlikely	NA	NA	white	1	Unlikely	NA	NA	white
1817-01-02	-30312	NA	NA	NA	NA	NA	NA	Unlikely	NA	NA	NA	NA	NA	NA	NA	NA	NA	0.6	2	NA	NA	NA	Unlikely	NA	NA	white	1	Unlikely	NA	NA	white
1817-01-03	-30311	NA	NA	NA	NA	NA	NA	Unlikely	NA	NA	NA	NA	NA	NA	NA	NA	NA	0.6	2	NA	NA	NA	Unlikely	NA	NA	white	1	Unlikely	NA	NA	white
1817-01-04	-30310	NA	NA	NA	NA	NA	NA	Unlikely	NA	NA	NA	NA	NA	NA	NA	NA	NA	0.6	2	NA	NA	NA	Unlikely	NA	NA	white	1	Unlikely	NA	NA	white
1817-01-05	-30309	NA	NA	NA	NA	NA	NA	Unlikely	NA	NA	NA	NA	NA	NA	NA	NA	NA	0.6	2	NA	NA	NA	Unlikely	NA	NA	white	1	Unlikely	NA	NA	white
1817-01-06	-30308	NA	NA	NA	NA	NA	NA	Unlikely	NA	NA	NA	NA	NA	NA	NA	NA	NA	0.6	2	NA	NA	NA	Unlikely	NA	NA	white	1	Unlikely	NA	NA	white
1817-01-07	-30307	NA	NA	NA	NA	NA	NA	Unlikely	NA	NA	NA	NA	NA	NA	NA	NA	NA	0.6	2	NA	NA	NA	Unlikely	NA	NA	white	1	Unlikely	NA	NA	white
1817-01-08	-30306	NA	NA	NA	NA	NA	NA	Unlikely	NA	NA	NA	NA	NA	NA	NA	NA	NA	0.6	2	NA	NA	NA	Unlikely	NA	NA	white	1	Unlikely	NA	NA	white
1817-01-09	-30305	NA	NA	NA	NA	NA	NA	Unlikely	NA	NA	NA	NA	NA	NA	NA	NA	NA	0.6	2	NA	NA	NA	Unlikely	NA	NA	white	1	Unlikely	NA	NA	white
1817-01-10	-30304	NA	NA	NA	NA	NA	NA	Unlikely	NA	NA	NA	NA	NA	NA	NA	NA	NA	0.6	2	NA	NA	NA	Unlikely	NA	NA	white	1	Unlikely	NA	NA	white
1817-01-11	-30303	NA	NA	NA	NA	NA	NA	Unlikely	NA	NA	NA	NA	NA	NA	NA	NA	NA	0.6	2	NA	NA	NA	Unlikely	NA	NA	white	1	Unlikely	NA	NA	white
1817-01-12	-30302	NA	NA	NA	NA	NA	NA	Unlikely	NA	NA	NA	NA	NA	NA	NA	NA	NA	0.6	2	NA	NA	NA	Unlikely	NA	NA	white	1	Unlikely	NA	NA	white
1817-01-13	-30301	NA	NA	NA	NA	NA	NA	Unlikely	NA	NA	NA	NA	NA	NA	NA	NA	NA	0.6	2	NA	NA	NA	Unlikely	NA	NA	white	1	Unlikely	NA	NA	white
1817-01-14	-30300	NA	NA	NA	NA	NA	NA	Unlikely	NA	NA	NA	NA	NA	NA	NA	NA	NA	0.6	2	NA	NA	NA	Unlikely	NA	NA	white	1	Unlikely	NA	NA	white
1817-01-15	-30299	NA	NA	NA	NA	NA	NA	Unlikely	NA	NA	NA	NA	NA	NA	NA	NA	NA	0.6	2	NA	NA	NA	Unlikely	NA	NA	white	1	Unlikely	NA	NA	white
1817-01-16	-30298	NA	NA	NA	NA	NA	NA	Unlikely	NA	NA	NA	NA	NA	NA	NA	NA	NA	0.6	2	NA	NA	NA	Unlikely	NA	NA	white	1	Unlikely	NA	NA	white
1817-01-17	-30297	NA	NA	NA	NA	NA	NA	Unlikely	NA	NA	NA	NA	NA	NA	NA	NA	NA	0.6	2	NA	NA	NA	Unlikely	NA	NA	white	1	Unlikely	NA	NA	white
1817-01-18	-30296	NA	NA	NA	NA	NA	NA	Unlikely	NA	NA	NA	NA	NA	NA	NA	NA	NA	0.6	2	NA	NA	NA	Unlikely	NA	NA	white	1	Unlikely	NA	NA	white
1817-01-19	-30295	NA	NA	NA	NA	NA	NA	Unlikely	NA	NA	NA	NA	NA	NA	NA	NA	NA	0.6	2	NA	NA	NA	Unlikely	NA	NA	white	1	Unlikely	NA	NA	white
1817-01-20	-30294	NA	NA	NA	NA	NA	NA	Unlikely	NA	NA	NA	NA	NA	NA	NA	NA	NA	0.6	2	NA	NA	NA	Unlikely	NA	NA	white	1	Unlikely	NA	NA	white
1817-01-21	-30293	NA	NA	NA	NA	NA	NA	Unlikely	NA	NA	NA	NA	NA	NA	NA	NA	NA	0.6	2	NA	NA	NA	Unlikely	NA	NA	white	1	Unlikely	NA	NA	white
1817-01-22	-30292	NA	NA	NA	NA	NA	NA	Unlikely	NA	NA	NA	NA	NA	NA	NA	NA	NA	0.6	2	NA	NA	NA	Unlikely	NA	NA	white	1	Unlikely	NA	NA	white
1817-01-23	-30291	NA	NA	NA	NA	NA	NA	Unlikely	NA	NA	NA	NA	NA	NA	NA	NA	NA	0.6	2	NA	NA	NA	Unlikely	NA	NA	white	1	Unlikely	NA	NA	white
1817-01-24	-30290	NA	NA	NA	NA	NA	NA	Unlikely	NA	NA	NA	NA	NA	NA	NA	NA	NA	0.6	2	NA	NA	NA	Unlikely	NA	NA	white	1	Unlikely	NA	NA	white
1817-01-25	-30289	NA	NA	NA	NA	NA	NA	Unlikely	NA	NA	NA	NA	NA	NA	NA	NA	NA	0.6	2	NA	NA	NA	Unlikely	NA	NA	white	1	Unlikely	NA	NA	white
1817-01-26	-30288	NA	NA	NA	NA	NA	NA	Unlikely	NA	NA	NA	NA	NA	NA	NA	NA	NA	0.6	2	NA	NA	NA	Unlikely	NA	NA	white	1	Unlikely	NA	NA	white
1817-01-27	-30287	NA	NA	NA	NA	NA	NA	Unlikely	NA	NA	NA	NA	NA	NA	NA	NA	NA	0.6	2	NA	NA	NA	Unlikely	NA	NA	white	1	Unlikely	NA	NA	white
1817-01-28	-30286	NA	NA	NA	NA	NA	NA	Unlikely	NA	NA	NA	NA	NA	NA	NA	NA	NA	0.6	2	NA	NA	NA	Unlikely	NA	NA	white	1	Unlikely	NA	NA	white
1817-01-29	-30285	NA	NA	NA	NA	NA	NA	Unlikely	NA	NA	NA	NA	NA	NA	NA	NA	NA	0.6	2	NA	NA	NA	Unlikely	NA	NA	white	1	Unlikely	NA	NA	white
1817-01-30	-30284	NA	NA	NA	NA	NA	NA	Unlikely	NA	NA	NA	NA	NA	NA	NA	NA	NA	0.6	2	NA	NA	NA	Unlikely	NA	NA	white	1	Unlikely	NA	NA	white
1817-01-31	-30283	NA	NA	NA	NA	NA	NA	Unlikely	NA	NA	NA	NA	NA	NA	NA	NA	NA	0.6	2	NA	NA	NA	Unlikely	NA	NA	white	1	Unlikely	NA	NA	white
1817-02-01	-30282	NA	NA	NA	NA	NA	NA	Unlikely	NA	NA	NA	NA	NA	NA	NA	NA	NA	0.6	2	NA	NA	NA	Unlikely	NA	NA	white	1	Unlikely	NA	NA	white
1817-02-02	-30281	NA	NA	NA	NA	NA	NA	Unlikely	NA	NA	NA	NA	NA	NA	NA	NA	NA	0.6	2	NA	NA	NA	Unlikely	NA	NA	white	1	Unlikely	NA	NA	white
1817-02-03	-30280	NA	NA	NA	NA	NA	NA	Unlikely	NA	NA	NA	NA	NA	NA	NA	NA	NA	0.6	2	NA	NA	NA	Unlikely	NA	NA	white	1	Unlikely	NA	NA	white
1817-02-04	-30279	NA	NA	NA	NA	NA	NA	Unlikely	NA	NA	NA	NA	NA	NA	NA	NA	NA	0.6	2	NA	NA	NA	Unlikely	NA	NA	white	1	Unlikely	NA	NA	white
1817-02-05	-30278	NA	NA	NA	NA	NA	NA	Unlikely	NA	NA	NA	NA	NA	NA	NA	NA	NA	0.6	2	NA	NA	NA	Unlikely	NA	NA	white	1	Unlikely	NA	NA	white
1817-02-06	-30277	NA	NA	NA	NA	NA	NA	Unlikely	NA	NA	NA	NA	NA	NA	NA	NA	NA	0.6	2	NA	NA	NA	Unlikely	NA	NA	white	1	Unlikely	NA	NA	white
1817-02-07	-30276	NA	NA	NA	NA	NA	NA	Unlikely	NA	NA	NA	NA	NA	NA	NA	NA	NA	0.6	2	NA	NA	NA	Unlikely	NA	NA	white	1	Unlikely	NA	NA	white
1817-02-08	-30275	NA	NA	NA	NA	NA	NA	Unlikely	NA	NA	NA	NA	NA	NA	NA	NA	NA	0.6	2	NA	NA	NA	Unlikely	NA	NA	white	1	Unlikely	NA	NA	white
1817-02-09	-30274	NA	NA	NA	NA	NA	NA	Unlikely	NA	NA	NA	NA	NA	NA	NA	NA	NA	0.6	2	NA	NA	NA	Unlikely	NA	NA	white	1	Unlikely	NA	NA	white
1817-02-10	-30273	NA	NA	NA	NA	NA	NA	Unlikely	NA	NA	NA	NA	NA	NA	NA	NA	NA	0.6	2	NA	NA	NA	Unlikely	NA	NA	white	1	Unlikely	NA	NA	white
1817-02-11	-30272	NA	NA	NA	NA	NA	NA	Unlikely	NA	NA	NA	NA	NA	NA	NA	NA	NA	0.6	2	NA	NA	NA	Unlikely	NA	NA	white	1	Unlikely	NA	NA	white
1817-02-12	-30271	NA	NA	NA	NA	NA	NA	Unlikely	NA	NA	NA	NA	NA	NA	NA	NA	NA	0.6	2	NA	NA	NA	Unlikely	NA	NA	white	1	Unlikely	NA	NA	white
1817-02-13	-30270	NA	NA	NA	NA	NA	NA	Unlikely	NA	NA	NA	NA	NA	NA	NA	NA	NA	0.6	2	NA	NA	NA	Unlikely	NA	NA	white	1	Unlikely	NA	NA	white
1817-02-14	-30269	NA	NA	NA	NA	NA	NA	Unlikely	NA	NA	NA	NA	NA	NA	NA	NA	NA	0.6	2	NA	NA	NA	Unlikely	NA	NA	white	1	Unlikely	NA	NA	white
1817-02-15	-30268	NA	NA	NA	NA	NA	NA	Unlikely	NA	NA	NA	NA	NA	NA	NA	NA	NA	0.6	2	NA	NA	NA	Unlikely	NA	NA	white	1	Unlikely	NA	NA	white
1817-02-16	-30267	NA	NA	NA	NA	NA	NA	Unlikely	NA	NA	NA	NA	NA	NA	NA	NA	NA	0.6	2	NA	NA	NA	Unlikely	NA	NA	white	1	Unlikely	NA	NA	white
1817-02-17	-30266	NA	NA	NA	NA	NA	NA	Unlikely	NA	NA	NA	NA	NA	NA	NA	NA	NA	0.6	2	NA	NA	NA	Unlikely	NA	NA	white	1	Unlikely	NA	NA	white
1817-02-18	-30265	NA	NA	NA	NA	NA	NA	Unlikely	NA	NA	NA	NA	NA	NA	NA	NA	NA	0.6	2	NA	NA	NA	Unlikely	NA	NA	white	1	Unlikely	NA	NA	white
1817-02-19	-30264	NA	NA	NA	NA	NA	NA	Unlikely	NA	NA	NA	NA	NA	NA	NA	NA	NA	0.6	2	NA	NA	NA	Unlikely	NA	NA	white	1	Unlikely	NA	NA	white
1817-02-20	-30263	NA	NA	NA	NA	NA	NA	Unlikely	NA	NA	NA	NA	NA	NA	NA	NA	NA	0.6	2	NA	NA	NA	Unlikely	NA	NA	white	1	Unlikely	NA	NA	white
1817-02-21	-30262	NA	NA	NA	NA	NA	NA	Unlikely	NA	NA	NA	NA	NA	NA	NA	NA	NA	0.6	2	NA	NA	NA	Unlikely	NA	NA	white	1	Unlikely	NA	NA	white
1817-02-22	-30261	NA	NA	NA	NA	NA	NA	Unlikely	NA	NA	NA	NA	NA	NA	NA	NA	NA	0.6	2	NA	NA	NA	Unlikely	NA	NA	white	1	Unlikely	NA	NA	white
1817-02-23	-30260	NA	NA	NA	NA	NA	NA	Unlikely	NA	NA	NA	NA	NA	NA	NA	NA	NA	0.6	2	NA	NA	NA	Unlikely	NA	NA	white	1	Unlikely	NA	NA	white
1817-02-24	-30259	NA	NA	NA	NA	NA	NA	Unlikely	NA	NA	NA	NA	NA	NA	NA	NA	NA	0.6	2	NA	NA	NA	Unlikely	NA	NA	white	1	Unlikely	NA	NA	white
1817-02-25	-30258	NA	NA	NA	NA	NA	NA	Unlikely	NA	NA	NA	NA	NA	NA	NA	NA	NA	0.6	2	NA	NA	NA	Unlikely	NA	NA	white	1	Unlikely	NA	NA	white
1817-02-26	-30257	NA	NA	NA	NA	NA	NA	Unlikely	NA	NA	NA	NA	NA	NA	NA	NA	NA	0.6	2	NA	NA	NA	Unlikely	NA	NA	white	1	Unlikely	NA	NA	white
1817-02-27	-30256	NA	NA	NA	NA	NA	NA	Unlikely	NA	NA	NA	NA	NA	NA	NA	NA	NA	0.6	2	NA	NA	NA	Unlikely	NA	NA	white	1	Unlikely	NA	NA	white
1817-02-28	-30255	NA	NA	NA	NA	NA	NA	Unlikely	NA	NA	NA	NA	NA	NA	NA	NA	NA	0.6	2	NA	NA	NA	Unlikely	NA	NA	white	1	Unlikely	NA	NA	white
1817-03-01	-30254	NA	NA	NA	NA	NA	NA	Unlikely	NA	NA	NA	NA	NA	NA	NA	NA	NA	0.6	2	NA	NA	NA	Unlikely	NA	NA	white	1	Unlikely	NA	NA	white
1817-03-02	-30253	NA	NA	NA	NA	NA	NA	Unlikely	NA	NA	NA	NA	NA	NA	NA	NA	NA	0.6	2	NA	NA	NA	Unlikely	NA	NA	white	1	Unlikely	NA	NA	white
1817-03-03	-30252	NA	NA	NA	NA	NA	NA	Unlikely	NA	NA	NA	NA	NA	NA	NA	NA	NA	0.6	2	NA	NA	NA	Unlikely	NA	NA	white	1	Unlikely	NA	NA	white
1817-03-04	-30251	NA	NA	NA	NA	NA	NA	Unlikely	NA	NA	NA	NA	NA	NA	NA	NA	NA	0.6	2	NA	NA	NA	Unlikely	NA	NA	white	1	Unlikely	NA	NA	white
1817-03-05	-30250	NA	NA	NA	NA	NA	NA	Unlikely	NA	NA	NA	NA	NA	NA	NA	NA	NA	0.6	2	NA	NA	NA	Unlikely	NA	NA	white	1	Unlikely	NA	NA	white
1817-03-06	-30249	NA	NA	NA	NA	NA	NA	Unlikely	NA	NA	NA	NA	NA	NA	NA	NA	NA	0.6	2	NA	NA	NA	Unlikely	NA	NA	white	1	Unlikely	NA	NA	white
1817-03-07	-30248	NA	NA	NA	NA	NA	NA	Unlikely	NA	NA	NA	NA	NA	NA	NA	NA	NA	0.6	2	NA	NA	NA	Unlikely	NA	NA	white	1	Unlikely	NA	NA	white
1817-03-08	-30247	NA	NA	NA	NA	NA	NA	Unlikely	NA	NA	NA	NA	NA	NA	NA	NA	NA	0.6	2	NA	NA	NA	Unlikely	NA	NA	white	1	Unlikely	NA	NA	white
1817-03-09	-30246	NA	NA	NA	NA	NA	NA	Unlikely	NA	NA	NA	NA	NA	NA	NA	NA	NA	0.6	2	NA	NA	NA	Unlikely	NA	NA	white	1	Unlikely	NA	NA	white
1817-03-10	-30245	NA	NA	NA	NA	NA	NA	Unlikely	NA	NA	NA	NA	NA	NA	NA	NA	NA	0.6	2	NA	NA	NA	Unlikely	NA	NA	white	1	Unlikely	NA	NA	white
1817-03-11	-30244	NA	NA	NA	NA	NA	NA	Unlikely	NA	NA	NA	NA	NA	NA	NA	NA	NA	0.6	2	NA	NA	NA	Unlikely	NA	NA	white	1	Unlikely	NA	NA	white
1817-03-12	-30243	NA	NA	NA	NA	NA	NA	Unlikely	NA	NA	NA	NA	NA	NA	NA	NA	NA	0.6	2	NA	NA	NA	Unlikely	NA	NA	white	1	Unlikely	NA	NA	white
1817-03-13	-30242	NA	NA	NA	NA	NA	NA	Unlikely	NA	NA	NA	NA	NA	NA	NA	NA	NA	0.6	2	NA	NA	NA	Unlikely	NA	NA	white	1	Unlikely	NA	NA	white
1817-03-14	-30241	NA	NA	NA	NA	NA	NA	Unlikely	NA	NA	NA	NA	NA	NA	NA	NA	NA	0.6	2	NA	NA	NA	Unlikely	NA	NA	white	1	Unlikely	NA	NA	white
1817-03-15	-30240	NA	NA	NA	NA	NA	NA	Unlikely	NA	NA	NA	NA	NA	NA	NA	NA	NA	0.6	2	NA	NA	NA	Unlikely	NA	NA	white	1	Unlikely	NA	NA	white
1817-03-16	-30239	NA	NA	NA	NA	NA	NA	Unlikely	NA	NA	NA	NA	NA	NA	NA	NA	NA	0.6	2	NA	NA	NA	Unlikely	NA	NA	white	1	Unlikely	NA	NA	white
1817-03-17	-30238	NA	NA	NA	NA	NA	NA	Unlikely	NA	NA	NA	NA	NA	NA	NA	NA	NA	0.6	2	NA	NA	NA	Unlikely	NA	NA	white	1	Unlikely	NA	NA	white
1817-03-18	-30237	NA	NA	NA	NA	NA	NA	Unlikely	NA	NA	NA	NA	NA	NA	NA	NA	NA	0.6	2	NA	NA	NA	Unlikely	NA	NA	white	1	Unlikely	NA	NA	white
1817-03-19	-30236	NA	NA	NA	NA	NA	NA	Unlikely	NA	NA	NA	NA	NA	NA	NA	NA	NA	0.6	2	NA	NA	NA	Unlikely	NA	NA	white	1	Unlikely	NA	NA	white
1817-03-20	-30235	NA	NA	NA	NA	NA	NA	Unlikely	NA	NA	NA	NA	NA	NA	NA	NA	NA	0.6	2	NA	NA	NA	Unlikely	NA	NA	white	1	Unlikely	NA	NA	white
1817-03-21	-30234	NA	NA	NA	NA	NA	NA	Unlikely	NA	NA	NA	NA	NA	NA	NA	NA	NA	0.6	2	NA	NA	NA	Unlikely	NA	NA	white	1	Unlikely	NA	NA	white
1817-03-22	-30233	NA	NA	NA	NA	NA	NA	Unlikely	NA	NA	NA	NA	NA	NA	NA	NA	NA	0.6	2	NA	NA	NA	Unlikely	NA	NA	white	1	Unlikely	NA	NA	white
1817-03-23	-30232	NA	NA	NA	NA	NA	NA	Unlikely	NA	NA	NA	NA	NA	NA	NA	NA	NA	0.6	2	NA	NA	NA	Unlikely	NA	NA	white	1	Unlikely	NA	NA	white
1817-03-24	-30231	NA	NA	NA	NA	NA	NA	Unlikely	NA	NA	NA	NA	NA	NA	NA	NA	NA	0.6	2	NA	NA	NA	Unlikely	NA	NA	white	1	Unlikely	NA	NA	white
1817-03-25	-30230	NA	NA	NA	NA	NA	NA	Unlikely	NA	NA	NA	NA	NA	NA	NA	NA	NA	0.6	2	NA	NA	NA	Unlikely	NA	NA	white	1	Unlikely	NA	NA	white
1817-03-26	-30229	NA	NA	NA	NA	NA	NA	Unlikely	NA	NA	NA	NA	NA	NA	NA	NA	NA	0.6	2	NA	NA	NA	Unlikely	NA	NA	white	1	Unlikely	NA	NA	white
1817-03-27	-30228	NA	NA	NA	NA	NA	NA	Unlikely	NA	NA	NA	NA	NA	NA	NA	NA	NA	0.6	2	NA	NA	NA	Unlikely	NA	NA	white	1	Unlikely	NA	NA	white
1817-03-28	-30227	NA	NA	NA	NA	NA	NA	Unlikely	NA	NA	NA	NA	NA	NA	NA	NA	NA	0.6	2	NA	NA	NA	Unlikely	NA	NA	white	1	Unlikely	NA	NA	white
1817-03-29	-30226	NA	NA	NA	NA	NA	NA	Unlikely	NA	NA	NA	NA	NA	NA	NA	NA	NA	0.6	2	NA	NA	NA	Unlikely	NA	NA	white	1	Unlikely	NA	NA	white
1817-03-30	-30225	NA	NA	NA	NA	NA	NA	Unlikely	NA	NA	NA	NA	NA	NA	NA	NA	NA	0.6	2	NA	NA	NA	Unlikely	NA	NA	white	1	Unlikely	NA	NA	white
1817-03-31	-30224	NA	NA	NA	NA	NA	NA	Unlikely	NA	NA	NA	NA	NA	NA	NA	NA	NA	0.6	2	NA	NA	NA	Unlikely	NA	NA	white	1	Unlikely	NA	NA	white
1817-04-01	-30223	NA	NA	NA	NA	NA	NA	Unlikely	NA	NA	NA	NA	NA	NA	NA	NA	NA	0.6	2	NA	NA	NA	Unlikely	NA	NA	white	1	Unlikely	NA	NA	white
1817-04-02	-30222	NA	NA	NA	NA	NA	NA	Unlikely	NA	NA	NA	NA	NA	NA	NA	NA	NA	0.6	2	NA	NA	NA	Unlikely	NA	NA	white	1	Unlikely	NA	NA	white
1817-04-03	-30221	NA	NA	NA	NA	NA	NA	Unlikely	NA	NA	NA	NA	NA	NA	NA	NA	NA	0.6	2	NA	NA	NA	Unlikely	NA	NA	white	1	Unlikely	NA	NA	white
1817-04-04	-30220	NA	NA	NA	NA	NA	NA	Unlikely	NA	NA	NA	NA	NA	NA	NA	NA	NA	0.6	2	NA	NA	NA	Unlikely	NA	NA	white	1	Unlikely	NA	NA	white
1817-04-05	-30219	NA	NA	NA	NA	NA	NA	Unlikely	NA	NA	NA	NA	NA	NA	NA	NA	NA	0.6	2	NA	NA	NA	Unlikely	NA	NA	white	1	Unlikely	NA	NA	white
1817-04-06	-30218	NA	NA	NA	NA	NA	NA	Unlikely	NA	NA	NA	NA	NA	NA	NA	NA	NA	0.6	2	NA	NA	NA	Unlikely	NA	NA	white	1	Unlikely	NA	NA	white
1817-04-07	-30217	NA	NA	NA	NA	NA	NA	Unlikely	NA	NA	NA	NA	NA	NA	NA	NA	NA	0.6	2	NA	NA	NA	Unlikely	NA	NA	white	1	Unlikely	NA	NA	white
1817-04-08	-30216	NA	NA	NA	NA	NA	NA	Unlikely	NA	NA	NA	NA	NA	NA	NA	NA	NA	0.6	2	NA	NA	NA	Unlikely	NA	NA	white	1	Unlikely	NA	NA	white
1817-04-09	-30215	NA	NA	NA	NA	NA	NA	Unlikely	NA	NA	NA	NA	NA	NA	NA	NA	NA	0.6	2	NA	NA	NA	Unlikely	NA	NA	white	1	Unlikely	NA	NA	white
1817-04-10	-30214	NA	NA	NA	NA	NA	NA	Unlikely	NA	NA	NA	NA	NA	NA	NA	NA	NA	0.6	2	NA	NA	NA	Unlikely	NA	NA	white	1	Unlikely	NA	NA	white
1817-04-11	-30213	NA	NA	NA	NA	NA	NA	Unlikely	NA	NA	NA	NA	NA	NA	NA	NA	NA	0.6	2	NA	NA	NA	Unlikely	NA	NA	white	1	Unlikely	NA	NA	white
1817-04-12	-30212	NA	NA	NA	NA	NA	NA	Unlikely	NA	NA	NA	NA	NA	NA	NA	NA	NA	0.6	2	NA	NA	NA	Unlikely	NA	NA	white	1	Unlikely	NA	NA	white
1817-04-13	-30211	NA	NA	NA	NA	NA	NA	Unlikely	NA	NA	NA	NA	NA	NA	NA	NA	NA	0.6	2	NA	NA	NA	Unlikely	NA	NA	white	1	Unlikely	NA	NA	white
1817-04-14	-30210	NA	NA	NA	NA	NA	NA	Unlikely	NA	NA	NA	NA	NA	NA	NA	NA	NA	0.6	2	NA	NA	NA	Unlikely	NA	NA	white	1	Unlikely	NA	NA	white
1817-04-15	-30209	NA	NA	NA	NA	NA	NA	Unlikely	NA	NA	NA	NA	NA	NA	NA	NA	NA	0.6	2	NA	NA	NA	Unlikely	NA	NA	white	1	Unlikely	NA	NA	white
1817-04-16	-30208	NA	NA	NA	NA	NA	NA	Unlikely	NA	NA	NA	NA	NA	NA	NA	NA	NA	0.6	2	NA	NA	NA	Unlikely	NA	NA	white	1	Unlikely	NA	NA	white
1817-04-17	-30207	NA	NA	NA	NA	NA	NA	Unlikely	NA	NA	NA	NA	NA	NA	NA	NA	NA	0.6	2	NA	NA	NA	Unlikely	NA	NA	white	1	Unlikely	NA	NA	white
1817-04-18	-30206	NA	NA	NA	NA	NA	NA	Unlikely	NA	NA	NA	NA	NA	NA	NA	NA	NA	0.6	2	NA	NA	NA	Unlikely	NA	NA	white	1	Unlikely	NA	NA	white
1817-04-19	-30205	NA	NA	NA	NA	NA	NA	Unlikely	NA	NA	NA	NA	NA	NA	NA	NA	NA	0.6	2	NA	NA	NA	Unlikely	NA	NA	white	1	Unlikely	NA	NA	white
1817-04-20	-30204	NA	NA	NA	NA	NA	NA	Unlikely	NA	NA	NA	NA	NA	NA	NA	NA	NA	0.6	2	NA	NA	NA	Unlikely	NA	NA	white	1	Unlikely	NA	NA	white
1817-04-21	-30203	NA	NA	NA	NA	NA	NA	Unlikely	NA	NA	NA	NA	NA	NA	NA	NA	NA	0.6	2	NA	NA	NA	Unlikely	NA	NA	white	1	Unlikely	NA	NA	white
1817-04-22	-30202	NA	NA	NA	NA	NA	NA	Unlikely	NA	NA	NA	NA	NA	NA	NA	NA	NA	0.6	2	NA	NA	NA	Unlikely	NA	NA	white	1	Unlikely	NA	NA	white
1817-04-23	-30201	NA	NA	NA	NA	NA	NA	Unlikely	NA	NA	NA	NA	NA	NA	NA	NA	NA	0.6	2	NA	NA	NA	Unlikely	NA	NA	white	1	Unlikely	NA	NA	white
1817-04-24	-30200	NA	NA	NA	NA	NA	NA	Unlikely	NA	NA	NA	NA	NA	NA	NA	NA	NA	0.6	2	NA	NA	NA	Unlikely	NA	NA	white	1	Unlikely	NA	NA	white
1817-04-25	-30199	NA	NA	NA	NA	NA	NA	Unlikely	NA	NA	NA	NA	NA	NA	NA	NA	NA	0.6	2	NA	NA	NA	Unlikely	NA	NA	white	1	Unlikely	NA	NA	white
1817-04-26	-30198	NA	NA	NA	NA	NA	NA	Unlikely	NA	NA	NA	NA	NA	NA	NA	NA	NA	0.6	2	NA	NA	NA	Unlikely	NA	NA	white	1	Unlikely	NA	NA	white
1817-04-27	-30197	NA	NA	NA	NA	NA	NA	Unlikely	NA	NA	NA	NA	NA	NA	NA	NA	NA	0.6	2	NA	NA	NA	Unlikely	NA	NA	white	1	Unlikely	NA	NA	white
1817-04-28	-30196	NA	NA	NA	NA	NA	NA	Unlikely	NA	NA	NA	NA	NA	NA	NA	NA	NA	0.6	2	NA	NA	NA	Unlikely	NA	NA	white	1	Unlikely	NA	NA	white
1817-04-29	-30195	NA	NA	NA	NA	NA	NA	Unlikely	NA	NA	NA	NA	NA	NA	NA	NA	NA	0.6	2	NA	NA	NA	Unlikely	NA	NA	white	1	Unlikely	NA	NA	white
1817-04-30	-30194	NA	NA	NA	NA	NA	NA	Unlikely	NA	NA	NA	NA	NA	NA	NA	NA	NA	0.6	2	NA	NA	NA	Unlikely	NA	NA	white	1	Unlikely	NA	NA	white
1817-05-01	-30193	NA	NA	NA	NA	NA	NA	Unlikely	NA	NA	NA	NA	NA	NA	NA	NA	NA	0.6	2	NA	NA	NA	Unlikely	NA	NA	white	1	Unlikely	NA	NA	white
1817-05-02	-30192	NA	NA	NA	NA	NA	NA	Unlikely	NA	NA	NA	NA	NA	NA	NA	NA	NA	0.6	2	NA	NA	NA	Unlikely	NA	NA	white	1	Unlikely	NA	NA	white
1817-05-03	-30191	NA	NA	NA	NA	NA	NA	Unlikely	NA	NA	NA	NA	NA	NA	NA	NA	NA	0.6	2	NA	NA	NA	Unlikely	NA	NA	white	1	Unlikely	NA	NA	white
1817-05-04	-30190	NA	NA	NA	NA	NA	NA	Unlikely	NA	NA	NA	NA	NA	NA	NA	NA	NA	0.6	2	NA	NA	NA	Unlikely	NA	NA	white	1	Unlikely	NA	NA	white
1817-05-05	-30189	NA	NA	NA	NA	NA	NA	Unlikely	NA	NA	NA	NA	NA	NA	NA	NA	NA	0.6	2	NA	NA	NA	Unlikely	NA	NA	white	1	Unlikely	NA	NA	white
1817-05-06	-30188	NA	NA	NA	NA	NA	NA	Unlikely	NA	NA	NA	NA	NA	NA	NA	NA	NA	0.6	2	NA	NA	NA	Unlikely	NA	NA	white	1	Unlikely	NA	NA	white
1817-05-07	-30187	NA	NA	NA	NA	NA	NA	Unlikely	NA	NA	NA	NA	NA	NA	NA	NA	NA	0.6	2	NA	NA	NA	Unlikely	NA	NA	white	1	Unlikely	NA	NA	white
1817-05-08	-30186	NA	NA	NA	NA	NA	NA	Unlikely	NA	NA	NA	NA	NA	NA	NA	NA	NA	0.6	2	NA	NA	NA	Unlikely	NA	NA	white	1	Unlikely	NA	NA	white
1817-05-09	-30185	NA	NA	NA	NA	NA	NA	Unlikely	NA	NA	NA	NA	NA	NA	NA	NA	NA	0.6	2	NA	NA	NA	Unlikely	NA	NA	white	1	Unlikely	NA	NA	white
1817-05-10	-30184	NA	NA	NA	NA	NA	NA	Unlikely	NA	NA	NA	NA	NA	NA	NA	NA	NA	0.6	2	NA	NA	NA	Unlikely	NA	NA	white	1	Unlikely	NA	NA	white
1817-05-11	-30183	NA	NA	NA	NA	NA	NA	Unlikely	NA	NA	NA	NA	NA	NA	NA	NA	NA	0.6	2	NA	NA	NA	Unlikely	NA	NA	white	1	Unlikely	NA	NA	white
1817-05-12	-30182	NA	NA	NA	NA	NA	NA	Unlikely	NA	NA	NA	NA	NA	NA	NA	NA	NA	0.6	2	NA	NA	NA	Unlikely	NA	NA	white	1	Unlikely	NA	NA	white
1817-05-13	-30181	NA	NA	NA	NA	NA	NA	Unlikely	NA	NA	NA	NA	NA	NA	NA	NA	NA	0.6	2	NA	NA	NA	Unlikely	NA	NA	white	1	Unlikely	NA	NA	white
1817-05-14	-30180	NA	NA	NA	NA	NA	NA	Unlikely	NA	NA	NA	NA	NA	NA	NA	NA	NA	0.6	2	NA	NA	NA	Unlikely	NA	NA	white	1	Unlikely	NA	NA	white
1817-05-15	-30179	NA	NA	NA	NA	NA	NA	Unlikely	NA	NA	NA	NA	NA	NA	NA	NA	NA	0.6	2	NA	NA	NA	Unlikely	NA	NA	white	1	Unlikely	NA	NA	white
1817-05-16	-30178	NA	NA	NA	NA	NA	NA	Unlikely	NA	NA	NA	NA	NA	NA	NA	NA	NA	0.6	2	NA	NA	NA	Unlikely	NA	NA	white	1	Unlikely	NA	NA	white
1817-05-17	-30177	NA	NA	NA	NA	NA	NA	Unlikely	NA	NA	NA	NA	NA	NA	NA	NA	NA	0.6	2	NA	NA	NA	Unlikely	NA	NA	white	1	Unlikely	NA	NA	white
1817-05-18	-30176	NA	NA	NA	NA	NA	NA	Unlikely	NA	NA	NA	NA	NA	NA	NA	NA	NA	0.6	2	NA	NA	NA	Unlikely	NA	NA	white	1	Unlikely	NA	NA	white
1817-05-19	-30175	NA	NA	NA	NA	NA	NA	Unlikely	NA	NA	NA	NA	NA	NA	NA	NA	NA	0.6	2	NA	NA	NA	Unlikely	NA	NA	white	1	Unlikely	NA	NA	white
1817-05-20	-30174	NA	NA	NA	NA	NA	NA	Unlikely	NA	NA	NA	NA	NA	NA	NA	NA	NA	0.6	2	NA	NA	NA	Unlikely	NA	NA	white	1	Unlikely	NA	NA	white
1817-05-21	-30173	NA	NA	NA	NA	NA	NA	Unlikely	NA	NA	NA	NA	NA	NA	NA	NA	NA	0.6	2	NA	NA	NA	Unlikely	NA	NA	white	1	Unlikely	NA	NA	white
1817-05-22	-30172	NA	NA	NA	NA	NA	NA	Unlikely	NA	NA	NA	NA	NA	NA	NA	NA	NA	0.6	2	NA	NA	NA	Unlikely	NA	NA	white	1	Unlikely	NA	NA	white
1817-05-23	-30171	NA	NA	NA	NA	NA	NA	Unlikely	NA	NA	NA	NA	NA	NA	NA	NA	NA	0.6	2	NA	NA	NA	Unlikely	NA	NA	white	1	Unlikely	NA	NA	white
1817-05-24	-30170	NA	NA	NA	NA	NA	NA	Unlikely	NA	NA	NA	NA	NA	NA	NA	NA	NA	0.6	2	NA	NA	NA	Unlikely	NA	NA	white	1	Unlikely	NA	NA	white
1817-05-25	-30169	NA	NA	NA	NA	NA	NA	Unlikely	NA	NA	NA	NA	NA	NA	NA	NA	NA	0.6	2	NA	NA	NA	Unlikely	NA	NA	white	1	Unlikely	NA	NA	white
1817-05-26	-30168	NA	NA	NA	NA	NA	NA	Unlikely	NA	NA	NA	NA	NA	NA	NA	NA	NA	0.6	2	NA	NA	NA	Unlikely	NA	NA	white	1	Unlikely	NA	NA	white
1817-05-27	-30167	NA	NA	NA	NA	NA	NA	Unlikely	NA	NA	NA	NA	NA	NA	NA	NA	NA	0.6	2	NA	NA	NA	Unlikely	NA	NA	white	1	Unlikely	NA	NA	white
1817-05-28	-30166	NA	NA	NA	NA	NA	NA	Unlikely	NA	NA	NA	NA	NA	NA	NA	NA	NA	0.6	2	NA	NA	NA	Unlikely	NA	NA	white	1	Unlikely	NA	NA	white
1817-05-29	-30165	NA	NA	NA	NA	NA	NA	Unlikely	NA	NA	NA	NA	NA	NA	NA	NA	NA	0.6	2	NA	NA	NA	Unlikely	NA	NA	white	1	Unlikely	NA	NA	white
1817-05-30	-30164	NA	NA	NA	NA	NA	NA	Unlikely	NA	NA	NA	NA	NA	NA	NA	NA	NA	0.6	2	NA	NA	NA	Unlikely	NA	NA	white	1	Unlikely	NA	NA	white
1817-05-31	-30163	NA	NA	NA	NA	NA	NA	Unlikely	NA	NA	NA	NA	NA	NA	NA	NA	NA	0.6	2	NA	NA	NA	Unlikely	NA	NA	white	1	Unlikely	NA	NA	white
1817-06-01	-30162	NA	NA	NA	NA	NA	NA	Unlikely	NA	NA	NA	NA	NA	NA	NA	NA	NA	0.6	2	NA	NA	NA	Unlikely	NA	NA	white	1	Unlikely	NA	NA	white
1817-06-02	-30161	NA	NA	NA	NA	NA	NA	Unlikely	NA	NA	NA	NA	NA	NA	NA	NA	NA	0.6	2	NA	NA	NA	Unlikely	NA	NA	white	1	Unlikely	NA	NA	white
1817-06-03	-30160	NA	NA	NA	NA	NA	NA	Unlikely	NA	NA	NA	NA	NA	NA	NA	NA	NA	0.6	2	NA	NA	NA	Unlikely	NA	NA	white	1	Unlikely	NA	NA	white
1817-06-04	-30159	NA	NA	NA	NA	NA	NA	Unlikely	NA	NA	NA	NA	NA	NA	NA	NA	NA	0.6	2	NA	NA	NA	Unlikely	NA	NA	white	1	Unlikely	NA	NA	white
1817-06-05	-30158	NA	NA	NA	NA	NA	NA	Unlikely	NA	NA	NA	NA	NA	NA	NA	NA	NA	0.6	2	NA	NA	NA	Unlikely	NA	NA	white	1	Unlikely	NA	NA	white
1817-06-06	-30157	NA	NA	NA	NA	NA	NA	Unlikely	NA	NA	NA	NA	NA	NA	NA	NA	NA	0.6	2	NA	NA	NA	Unlikely	NA	NA	white	1	Unlikely	NA	NA	white
1817-06-07	-30156	NA	NA	NA	NA	NA	NA	Unlikely	NA	NA	NA	NA	NA	NA	NA	NA	NA	0.6	2	NA	NA	NA	Unlikely	NA	NA	white	1	Unlikely	NA	NA	white
1817-06-08	-30155	NA	NA	NA	NA	NA	NA	Unlikely	NA	NA	NA	NA	NA	NA	NA	NA	NA	0.6	2	NA	NA	NA	Unlikely	NA	NA	white	1	Unlikely	NA	NA	white
1817-06-09	-30154	NA	NA	NA	NA	NA	NA	Unlikely	NA	NA	NA	NA	NA	NA	NA	NA	NA	0.6	2	NA	NA	NA	Unlikely	NA	NA	white	1	Unlikely	NA	NA	white
1817-06-10	-30153	NA	NA	NA	NA	NA	NA	Unlikely	NA	NA	NA	NA	NA	NA	NA	NA	NA	0.6	2	NA	NA	NA	Unlikely	NA	NA	white	1	Unlikely	NA	NA	white
1817-06-11	-30152	NA	NA	NA	NA	NA	NA	Unlikely	NA	NA	NA	NA	NA	NA	NA	NA	NA	0.6	2	NA	NA	NA	Unlikely	NA	NA	white	1	Unlikely	NA	NA	white
1817-06-12	-30151	NA	NA	NA	NA	NA	NA	Unlikely	NA	NA	NA	NA	NA	NA	NA	NA	NA	0.6	2	NA	NA	NA	Unlikely	NA	NA	white	1	Unlikely	NA	NA	white
1817-06-13	-30150	NA	NA	NA	NA	NA	NA	Unlikely	NA	NA	NA	NA	NA	NA	NA	NA	NA	0.6	2	NA	NA	NA	Unlikely	NA	NA	white	1	Unlikely	NA	NA	white
1817-06-14	-30149	NA	NA	NA	NA	NA	NA	Unlikely	NA	NA	NA	NA	NA	NA	NA	NA	NA	0.6	2	NA	NA	NA	Unlikely	NA	NA	white	1	Unlikely	NA	NA	white
1817-06-15	-30148	NA	NA	NA	NA	NA	NA	Unlikely	NA	NA	NA	NA	NA	NA	NA	NA	NA	0.6	2	NA	NA	NA	Unlikely	NA	NA	white	1	Unlikely	NA	NA	white
1817-06-16	-30147	NA	NA	NA	NA	NA	NA	Unlikely	NA	NA	NA	NA	NA	NA	NA	NA	NA	0.6	2	NA	NA	NA	Unlikely	NA	NA	white	1	Unlikely	NA	NA	white
1817-06-17	-30146	NA	NA	NA	NA	NA	NA	Unlikely	NA	NA	NA	NA	NA	NA	NA	NA	NA	0.6	2	NA	NA	NA	Unlikely	NA	NA	white	1	Unlikely	NA	NA	white
1817-06-18	-30145	NA	NA	NA	NA	NA	NA	Unlikely	NA	NA	NA	NA	NA	NA	NA	NA	NA	0.6	2	NA	NA	NA	Unlikely	NA	NA	white	1	Unlikely	NA	NA	white
1817-06-19	-30144	NA	NA	NA	NA	NA	NA	Unlikely	NA	NA	NA	NA	NA	NA	NA	NA	NA	0.6	2	NA	NA	NA	Unlikely	NA	NA	white	1	Unlikely	NA	NA	white
1817-06-20	-30143	NA	NA	NA	NA	NA	NA	Unlikely	NA	NA	NA	NA	NA	NA	NA	NA	NA	0.6	2	NA	NA	NA	Unlikely	NA	NA	white	1	Unlikely	NA	NA	white
1817-06-21	-30142	NA	NA	NA	NA	NA	NA	Unlikely	NA	NA	NA	NA	NA	NA	NA	NA	NA	0.6	2	NA	NA	NA	Unlikely	NA	NA	white	1	Unlikely	NA	NA	white
[truncated: 1,289 more rows]
