# Supplementary material for: Lunar eclipses illuminate timing and climate impact of medieval volcanism
Source: Nature. 2023 Apr 5;616(7955):90–5. doi: 10.1038/s41586-023-05751-z (PMC10076221; doi:10.1038/s41586-023-05751-z)
Supplement: Supplementary file 8 — Source Data Extended Data Fig. 2 [file 41586_2023_5751_MOESM8_ESM.xlsx]

## Sheet: Readme
	Lunar eclipses illuminate timing and climate impact of medieval volcanism
	Investigators: Guillet S., Corona C., Oppenheimer C., Lavigne F., Khodri M., Ludlow F., Sigl M., Toohey M., Atkins P., Yang Z., Muranaka T., N. Horikawa, Stoffel M.
Description and Notes:
Calendar_Date	Calendar date. Julian Calendar is used for dates before 1582 Oct 04.	These columns allow the reader to estimate for each eruption the most likely time interval during which a dark lunar eclipse can be observed after a volcanic eruption.
grf_Date	Extended Data Figure 2 was created using Grapher (Golden Software) and the calendar dates must be converted according to the Grapher system, which uses 30.12.1899 as base date. Therefore, the numbers in the column refer to the number of days before 30 December 1899.
Months	Number of months before (-4 to 0) and after eruption (1 to 54) in the AOD time series.
AOD_Samalas_M2D_mean_LS_May_IPSL	Global mean SAOD time series for the Samalas eruption obtained from IPSL simulations.
AOD_Samalas_eVolv2k	Global mean SAOD time series for the Samalas eruption obtained from eVolv2k.
AOD_UE2_eVolv2k	Global mean SAOD time series for the UE2 eruption obtained from eVolv2k.
AOD_UE4_eVolv2k	Global mean SAOD time series for the UE4 eruption obtained from eVolv2k.
AOD_1883_Krakatau_Sato_GISS_Global	Global mean SAOD time series for the Krakatau eruption obtained from the Sato GISS Global dataset.
AOD_Pinatubo_Sato_GISS_Global	Global mean SAOD time series for the Pinatubo eruption obtained from the Sato GISS Global dataset.
AOD_Pinatubo_GLOSSACv2_Global	Global mean SAOD time series for the Pinatubo eruption obtained from the GLOSSACv2 Global dataset.
Proba	Monthly probabilities that SAOD exceeded 0.09 (the threshold necessary to witness dark lunar eclipses) after an eruption. This probability is considered as unlikely when no AOD simulation/observation exceeded 0.09 a given month after an eruption. It is considered as low, medium, high and very high when 1, 2, 3 and > 4 simulations/observations timeseries exceeded this threshold.
Color	RGB colour code used in Extended Data Figure 2a.
color_grapher	Define the breaks of the colour gradient in the upper panel of Extended Data Figure 2a.
borne_inf	Vertical graduations found in the upper panel of Extended Data Figure 2a.
borne_sup	Vertical graduations found in the upper panel of Extended Data Figure 2a.
Daily_date	Period of 59 months (-4 to 54) with 0 centered on the dark lunar eclipse date.	These columns allow to estimate the most likely date of eruption based on the dark lunar eclipse proxy
Borne_Eclipse	Vertical graduations found in the upper panel of Extended Data Figure 2b.
Grapher_color_eclipse	Define the breaks of the colour gradient in the upper panel of Extended Data Figure 2b.
Dark_Lunar_Date	Dates of dark lunar eclipses using 30.12.1899 as base date (year 0).
Red_Lunar_Date	Dates of red lunar eclipses using 30.12.1899 as base date (year 0).
Proba_max	Parameter used to define the height of the plot in Extended Data Figure 2b.
Proba_max2	Parameter used to define the y-position of dots representing dark and red lunar eclipses in Extended Data Figure 2b.
NVOLCv2	NVOLCv2 tree-ring reconstruction used to refine the dating of HMP eruptions.	These columns allow to estimate the most likely date of eruption based on the tree-ring proxy
NTREND_2015	NTREND_2015 tree-ring reconstruction used to refine the dating of HMP eruptions.
Schneider_2015	Sch2015 tree-ring reconstruction used to refine the dating of HMP eruptions.
TRProba	Most likely date of HMP volcanic eruptions based on the position of the peak cooling observed in tree-ring reconstructions. We considered that abrupt cooling observed less than three and more than 24 months after an eruption cannot be attributed to volcanic forcing. In agreement with existing literature, we assumed that peak cooling associated with a volcanic eruption is more likely to occur betw…
borne_sup_TR	Vertical graduations found in the upper panel of Extended Data Figure 2c
Index_couleur_TR	Define the breaks of the colour gradient in the upper panel of Extended Data Figure 2c
TRColor	RGB colour code used in Extended Data Figure 2c
Tree_Ring_Grapher_Proba	Parameter used to define the height of the plot in Extended Data Figure 2c
Synth_proba	Narrowing down the timing of eruptions coupling SAOD time series (Proba), lunar eclipse and tree-ring records (TRProba)	These columns allow to estimate the most likely date of erruption coupling SAOD time series, lunar eclipses and tree-ring records.
borne_sup_synth	Vertical graduations found in Extended Data Figure 2d
Index_couleur_synth	Define the breaks of the colour gradient used in Extended Data Figure 2d
synthColor	RGB colour code used in Extended Data Figure 2d

## Sheet: UE1
Dates	grf_Date	Months	AOD_1108_eVolv2k	AOD_1883_Krakatau_Sato_GISS_Global	AOD_Pinatubo_Sato_GISS_Global	AOD_Pinatubo_GLOSSACv2_Global	Proba	Color	color_grapher	borne_inf	borne_sup	Daily_date	Borne_Eclipse	Grapher_color_eclipse	Dark_Lunar_Date	Red_Lunar_Date	Proba_max	Proba_max2	NVOLCv2	NTREND_2015	Schneider_2015	TRProba	borne_sup_TR	Index_couleur_TR	TRColor	Tree_Ring_Grapher_Proba	Synth_proba	borne_sup_synth	Index_couleur_synth	synthColor
1103-01-01	-291097	NA	NA	NA	NA	NA	Unlikely	NA	NA	NA	NA	NA	NA	NA	NA	NA	0.6	2	NA	NA	NA	Unlikely	NA	NA	white	1	Unlikely	NA	NA	white
1103-01-02	-291096	NA	NA	NA	NA	NA	Unlikely	NA	NA	NA	NA	NA	NA	NA	NA	NA	0.6	2	NA	NA	NA	Unlikely	NA	NA	white	1	Unlikely	NA	NA	white
1103-01-03	-291095	NA	NA	NA	NA	NA	Unlikely	NA	NA	NA	NA	NA	NA	NA	NA	NA	0.6	2	NA	NA	NA	Unlikely	NA	NA	white	1	Unlikely	NA	NA	white
1103-01-04	-291094	NA	NA	NA	NA	NA	Unlikely	NA	NA	NA	NA	NA	NA	NA	NA	NA	0.6	2	NA	NA	NA	Unlikely	NA	NA	white	1	Unlikely	NA	NA	white
1103-01-05	-291093	NA	NA	NA	NA	NA	Unlikely	NA	NA	NA	NA	NA	NA	NA	NA	NA	0.6	2	NA	NA	NA	Unlikely	NA	NA	white	1	Unlikely	NA	NA	white
1103-01-06	-291092	NA	NA	NA	NA	NA	Unlikely	NA	NA	NA	NA	NA	NA	NA	NA	NA	0.6	2	NA	NA	NA	Unlikely	NA	NA	white	1	Unlikely	NA	NA	white
1103-01-07	-291091	NA	NA	NA	NA	NA	Unlikely	NA	NA	NA	NA	NA	NA	NA	NA	NA	0.6	2	NA	NA	NA	Unlikely	NA	NA	white	1	Unlikely	NA	NA	white
1103-01-08	-291090	NA	NA	NA	NA	NA	Unlikely	NA	NA	NA	NA	NA	NA	NA	NA	NA	0.6	2	NA	NA	NA	Unlikely	NA	NA	white	1	Unlikely	NA	NA	white
1103-01-09	-291089	NA	NA	NA	NA	NA	Unlikely	NA	NA	NA	NA	NA	NA	NA	NA	NA	0.6	2	NA	NA	NA	Unlikely	NA	NA	white	1	Unlikely	NA	NA	white
1103-01-10	-291088	NA	NA	NA	NA	NA	Unlikely	NA	NA	NA	NA	NA	NA	NA	NA	NA	0.6	2	NA	NA	NA	Unlikely	NA	NA	white	1	Unlikely	NA	NA	white
1103-01-11	-291087	NA	NA	NA	NA	NA	Unlikely	NA	NA	NA	NA	NA	NA	NA	NA	NA	0.6	2	NA	NA	NA	Unlikely	NA	NA	white	1	Unlikely	NA	NA	white
1103-01-12	-291086	NA	NA	NA	NA	NA	Unlikely	NA	NA	NA	NA	NA	NA	NA	NA	NA	0.6	2	NA	NA	NA	Unlikely	NA	NA	white	1	Unlikely	NA	NA	white
1103-01-13	-291085	NA	NA	NA	NA	NA	Unlikely	NA	NA	NA	NA	NA	NA	NA	NA	NA	0.6	2	NA	NA	NA	Unlikely	NA	NA	white	1	Unlikely	NA	NA	white
1103-01-14	-291084	NA	NA	NA	NA	NA	Unlikely	NA	NA	NA	NA	NA	NA	NA	NA	NA	0.6	2	NA	NA	NA	Unlikely	NA	NA	white	1	Unlikely	NA	NA	white
1103-01-15	-291083	NA	NA	NA	NA	NA	Unlikely	NA	NA	NA	NA	NA	NA	NA	NA	NA	0.6	2	NA	NA	NA	Unlikely	NA	NA	white	1	Unlikely	NA	NA	white
1103-01-16	-291082	NA	NA	NA	NA	NA	Unlikely	NA	NA	NA	NA	NA	NA	NA	NA	NA	0.6	2	NA	NA	NA	Unlikely	NA	NA	white	1	Unlikely	NA	NA	white
1103-01-17	-291081	NA	NA	NA	NA	NA	Unlikely	NA	NA	NA	NA	NA	NA	NA	NA	NA	0.6	2	NA	NA	NA	Unlikely	NA	NA	white	1	Unlikely	NA	NA	white
1103-01-18	-291080	NA	NA	NA	NA	NA	Unlikely	NA	NA	NA	NA	NA	NA	NA	NA	NA	0.6	2	NA	NA	NA	Unlikely	NA	NA	white	1	Unlikely	NA	NA	white
1103-01-19	-291079	NA	NA	NA	NA	NA	Unlikely	NA	NA	NA	NA	NA	NA	NA	NA	NA	0.6	2	NA	NA	NA	Unlikely	NA	NA	white	1	Unlikely	NA	NA	white
1103-01-20	-291078	NA	NA	NA	NA	NA	Unlikely	NA	NA	NA	NA	NA	NA	NA	NA	NA	0.6	2	NA	NA	NA	Unlikely	NA	NA	white	1	Unlikely	NA	NA	white
1103-01-21	-291077	NA	NA	NA	NA	NA	Unlikely	NA	NA	NA	NA	NA	NA	NA	NA	NA	0.6	2	NA	NA	NA	Unlikely	NA	NA	white	1	Unlikely	NA	NA	white
1103-01-22	-291076	NA	NA	NA	NA	NA	Unlikely	NA	NA	NA	NA	NA	NA	NA	NA	NA	0.6	2	NA	NA	NA	Unlikely	NA	NA	white	1	Unlikely	NA	NA	white
1103-01-23	-291075	NA	NA	NA	NA	NA	Unlikely	NA	NA	NA	NA	NA	NA	NA	NA	NA	0.6	2	NA	NA	NA	Unlikely	NA	NA	white	1	Unlikely	NA	NA	white
1103-01-24	-291074	NA	NA	NA	NA	NA	Unlikely	NA	NA	NA	NA	NA	NA	NA	NA	NA	0.6	2	NA	NA	NA	Unlikely	NA	NA	white	1	Unlikely	NA	NA	white
1103-01-25	-291073	NA	NA	NA	NA	NA	Unlikely	NA	NA	NA	NA	NA	NA	NA	NA	NA	0.6	2	NA	NA	NA	Unlikely	NA	NA	white	1	Unlikely	NA	NA	white
1103-01-26	-291072	NA	NA	NA	NA	NA	Unlikely	NA	NA	NA	NA	NA	NA	NA	NA	NA	0.6	2	NA	NA	NA	Unlikely	NA	NA	white	1	Unlikely	NA	NA	white
1103-01-27	-291071	NA	NA	NA	NA	NA	Unlikely	NA	NA	NA	NA	NA	NA	NA	NA	NA	0.6	2	NA	NA	NA	Unlikely	NA	NA	white	1	Unlikely	NA	NA	white
1103-01-28	-291070	NA	NA	NA	NA	NA	Unlikely	NA	NA	NA	NA	NA	NA	NA	NA	NA	0.6	2	NA	NA	NA	Unlikely	NA	NA	white	1	Unlikely	NA	NA	white
1103-01-29	-291069	NA	NA	NA	NA	NA	Unlikely	NA	NA	NA	NA	NA	NA	NA	NA	NA	0.6	2	NA	NA	NA	Unlikely	NA	NA	white	1	Unlikely	NA	NA	white
1103-01-30	-291068	NA	NA	NA	NA	NA	Unlikely	NA	NA	NA	NA	NA	NA	NA	NA	NA	0.6	2	NA	NA	NA	Unlikely	NA	NA	white	1	Unlikely	NA	NA	white
1103-01-31	-291067	NA	NA	NA	NA	NA	Unlikely	NA	NA	NA	NA	NA	NA	NA	NA	NA	0.6	2	NA	NA	NA	Unlikely	NA	NA	white	1	Unlikely	NA	NA	white
1103-02-01	-291066	NA	NA	NA	NA	NA	Unlikely	NA	NA	NA	NA	NA	NA	NA	NA	NA	0.6	2	NA	NA	NA	Unlikely	NA	NA	white	1	Unlikely	NA	NA	white
1103-02-02	-291065	NA	NA	NA	NA	NA	Unlikely	NA	NA	NA	NA	NA	NA	NA	NA	NA	0.6	2	NA	NA	NA	Unlikely	NA	NA	white	1	Unlikely	NA	NA	white
1103-02-03	-291064	NA	NA	NA	NA	NA	Unlikely	NA	NA	NA	NA	NA	NA	NA	NA	NA	0.6	2	NA	NA	NA	Unlikely	NA	NA	white	1	Unlikely	NA	NA	white
1103-02-04	-291063	NA	NA	NA	NA	NA	Unlikely	NA	NA	NA	NA	NA	NA	NA	NA	NA	0.6	2	NA	NA	NA	Unlikely	NA	NA	white	1	Unlikely	NA	NA	white
1103-02-05	-291062	NA	NA	NA	NA	NA	Unlikely	NA	NA	NA	NA	NA	NA	NA	NA	NA	0.6	2	NA	NA	NA	Unlikely	NA	NA	white	1	Unlikely	NA	NA	white
1103-02-06	-291061	NA	NA	NA	NA	NA	Unlikely	NA	NA	NA	NA	NA	NA	NA	NA	NA	0.6	2	NA	NA	NA	Unlikely	NA	NA	white	1	Unlikely	NA	NA	white
1103-02-07	-291060	NA	NA	NA	NA	NA	Unlikely	NA	NA	NA	NA	NA	NA	NA	NA	NA	0.6	2	NA	NA	NA	Unlikely	NA	NA	white	1	Unlikely	NA	NA	white
1103-02-08	-291059	NA	NA	NA	NA	NA	Unlikely	NA	NA	NA	NA	NA	NA	NA	NA	NA	0.6	2	NA	NA	NA	Unlikely	NA	NA	white	1	Unlikely	NA	NA	white
1103-02-09	-291058	NA	NA	NA	NA	NA	Unlikely	NA	NA	NA	NA	NA	NA	NA	NA	NA	0.6	2	NA	NA	NA	Unlikely	NA	NA	white	1	Unlikely	NA	NA	white
1103-02-10	-291057	NA	NA	NA	NA	NA	Unlikely	NA	NA	NA	NA	NA	NA	NA	NA	NA	0.6	2	NA	NA	NA	Unlikely	NA	NA	white	1	Unlikely	NA	NA	white
1103-02-11	-291056	NA	NA	NA	NA	NA	Unlikely	NA	NA	NA	NA	NA	NA	NA	NA	NA	0.6	2	NA	NA	NA	Unlikely	NA	NA	white	1	Unlikely	NA	NA	white
1103-02-12	-291055	NA	NA	NA	NA	NA	Unlikely	NA	NA	NA	NA	NA	NA	NA	NA	NA	0.6	2	NA	NA	NA	Unlikely	NA	NA	white	1	Unlikely	NA	NA	white
1103-02-13	-291054	NA	NA	NA	NA	NA	Unlikely	NA	NA	NA	NA	NA	NA	NA	NA	NA	0.6	2	NA	NA	NA	Unlikely	NA	NA	white	1	Unlikely	NA	NA	white
1103-02-14	-291053	NA	NA	NA	NA	NA	Unlikely	NA	NA	NA	NA	NA	NA	NA	NA	NA	0.6	2	NA	NA	NA	Unlikely	NA	NA	white	1	Unlikely	NA	NA	white
1103-02-15	-291052	NA	NA	NA	NA	NA	Unlikely	NA	NA	NA	NA	NA	NA	NA	NA	NA	0.6	2	NA	NA	NA	Unlikely	NA	NA	white	1	Unlikely	NA	NA	white
1103-02-16	-291051	NA	NA	NA	NA	NA	Unlikely	NA	NA	NA	NA	NA	NA	NA	NA	NA	0.6	2	NA	NA	NA	Unlikely	NA	NA	white	1	Unlikely	NA	NA	white
1103-02-17	-291050	NA	NA	NA	NA	NA	Unlikely	NA	NA	NA	NA	NA	NA	NA	NA	NA	0.6	2	NA	NA	NA	Unlikely	NA	NA	white	1	Unlikely	NA	NA	white
1103-02-18	-291049	NA	NA	NA	NA	NA	Unlikely	NA	NA	NA	NA	NA	NA	NA	NA	NA	0.6	2	NA	NA	NA	Unlikely	NA	NA	white	1	Unlikely	NA	NA	white
1103-02-19	-291048	NA	NA	NA	NA	NA	Unlikely	NA	NA	NA	NA	NA	NA	NA	NA	NA	0.6	2	NA	NA	NA	Unlikely	NA	NA	white	1	Unlikely	NA	NA	white
1103-02-20	-291047	NA	NA	NA	NA	NA	Unlikely	NA	NA	NA	NA	NA	NA	NA	NA	NA	0.6	2	NA	NA	NA	Unlikely	NA	NA	white	1	Unlikely	NA	NA	white
1103-02-21	-291046	NA	NA	NA	NA	NA	Unlikely	NA	NA	NA	NA	NA	NA	NA	NA	NA	0.6	2	NA	NA	NA	Unlikely	NA	NA	white	1	Unlikely	NA	NA	white
1103-02-22	-291045	NA	NA	NA	NA	NA	Unlikely	NA	NA	NA	NA	NA	NA	NA	NA	NA	0.6	2	NA	NA	NA	Unlikely	NA	NA	white	1	Unlikely	NA	NA	white
1103-02-23	-291044	NA	NA	NA	NA	NA	Unlikely	NA	NA	NA	NA	NA	NA	NA	NA	NA	0.6	2	NA	NA	NA	Unlikely	NA	NA	white	1	Unlikely	NA	NA	white
1103-02-24	-291043	NA	NA	NA	NA	NA	Unlikely	NA	NA	NA	NA	NA	NA	NA	NA	NA	0.6	2	NA	NA	NA	Unlikely	NA	NA	white	1	Unlikely	NA	NA	white
1103-02-25	-291042	NA	NA	NA	NA	NA	Unlikely	NA	NA	NA	NA	NA	NA	NA	NA	NA	0.6	2	NA	NA	NA	Unlikely	NA	NA	white	1	Unlikely	NA	NA	white
1103-02-26	-291041	NA	NA	NA	NA	NA	Unlikely	NA	NA	NA	NA	NA	NA	NA	NA	NA	0.6	2	NA	NA	NA	Unlikely	NA	NA	white	1	Unlikely	NA	NA	white
1103-02-27	-291040	NA	NA	NA	NA	NA	Unlikely	NA	NA	NA	NA	NA	NA	NA	NA	NA	0.6	2	NA	NA	NA	Unlikely	NA	NA	white	1	Unlikely	NA	NA	white
1103-02-28	-291039	NA	NA	NA	NA	NA	Unlikely	NA	NA	NA	NA	NA	NA	NA	NA	NA	0.6	2	NA	NA	NA	Unlikely	NA	NA	white	1	Unlikely	NA	NA	white
1103-03-01	-291038	NA	NA	NA	NA	NA	Unlikely	NA	NA	NA	NA	NA	NA	NA	NA	NA	0.6	2	NA	NA	NA	Unlikely	NA	NA	white	1	Unlikely	NA	NA	white
1103-03-02	-291037	NA	NA	NA	NA	NA	Unlikely	NA	NA	NA	NA	NA	NA	NA	NA	NA	0.6	2	NA	NA	NA	Unlikely	NA	NA	white	1	Unlikely	NA	NA	white
1103-03-03	-291036	NA	NA	NA	NA	NA	Unlikely	NA	NA	NA	NA	NA	NA	NA	NA	NA	0.6	2	NA	NA	NA	Unlikely	NA	NA	white	1	Unlikely	NA	NA	white
1103-03-04	-291035	NA	NA	NA	NA	NA	Unlikely	NA	NA	NA	NA	NA	NA	NA	NA	NA	0.6	2	NA	NA	NA	Unlikely	NA	NA	white	1	Unlikely	NA	NA	white
1103-03-05	-291034	NA	NA	NA	NA	NA	Unlikely	NA	NA	NA	NA	NA	NA	NA	NA	NA	0.6	2	NA	NA	NA	Unlikely	NA	NA	white	1	Unlikely	NA	NA	white
1103-03-06	-291033	NA	NA	NA	NA	NA	Unlikely	NA	NA	NA	NA	NA	NA	NA	NA	NA	0.6	2	NA	NA	NA	Unlikely	NA	NA	white	1	Unlikely	NA	NA	white
1103-03-07	-291032	NA	NA	NA	NA	NA	Unlikely	NA	NA	NA	NA	NA	NA	NA	NA	NA	0.6	2	NA	NA	NA	Unlikely	NA	NA	white	1	Unlikely	NA	NA	white
1103-03-08	-291031	NA	NA	NA	NA	NA	Unlikely	NA	NA	NA	NA	NA	NA	NA	NA	NA	0.6	2	NA	NA	NA	Unlikely	NA	NA	white	1	Unlikely	NA	NA	white
1103-03-09	-291030	NA	NA	NA	NA	NA	Unlikely	NA	NA	NA	NA	NA	NA	NA	NA	NA	0.6	2	NA	NA	NA	Unlikely	NA	NA	white	1	Unlikely	NA	NA	white
1103-03-10	-291029	NA	NA	NA	NA	NA	Unlikely	NA	NA	NA	NA	NA	NA	NA	NA	NA	0.6	2	NA	NA	NA	Unlikely	NA	NA	white	1	Unlikely	NA	NA	white
1103-03-11	-291028	NA	NA	NA	NA	NA	Unlikely	NA	NA	NA	NA	NA	NA	NA	NA	NA	0.6	2	NA	NA	NA	Unlikely	NA	NA	white	1	Unlikely	NA	NA	white
1103-03-12	-291027	NA	NA	NA	NA	NA	Unlikely	NA	NA	NA	NA	NA	NA	NA	NA	NA	0.6	2	NA	NA	NA	Unlikely	NA	NA	white	1	Unlikely	NA	NA	white
1103-03-13	-291026	NA	NA	NA	NA	NA	Unlikely	NA	NA	NA	NA	NA	NA	NA	NA	NA	0.6	2	NA	NA	NA	Unlikely	NA	NA	white	1	Unlikely	NA	NA	white
1103-03-14	-291025	NA	NA	NA	NA	NA	Unlikely	NA	NA	NA	NA	NA	NA	NA	NA	NA	0.6	2	NA	NA	NA	Unlikely	NA	NA	white	1	Unlikely	NA	NA	white
1103-03-15	-291024	NA	NA	NA	NA	NA	Unlikely	NA	NA	NA	NA	NA	NA	NA	NA	NA	0.6	2	NA	NA	NA	Unlikely	NA	NA	white	1	Unlikely	NA	NA	white
1103-03-16	-291023	NA	NA	NA	NA	NA	Unlikely	NA	NA	NA	NA	NA	NA	NA	NA	NA	0.6	2	NA	NA	NA	Unlikely	NA	NA	white	1	Unlikely	NA	NA	white
1103-03-17	-291022	NA	NA	NA	NA	NA	Unlikely	NA	NA	NA	NA	NA	NA	NA	NA	NA	0.6	2	NA	NA	NA	Unlikely	NA	NA	white	1	Unlikely	NA	NA	white
1103-03-18	-291021	NA	NA	NA	NA	NA	Unlikely	NA	NA	NA	NA	NA	NA	NA	NA	NA	0.6	2	NA	NA	NA	Unlikely	NA	NA	white	1	Unlikely	NA	NA	white
1103-03-19	-291020	NA	NA	NA	NA	NA	Unlikely	NA	NA	NA	NA	NA	NA	NA	NA	NA	0.6	2	NA	NA	NA	Unlikely	NA	NA	white	1	Unlikely	NA	NA	white
1103-03-20	-291019	NA	NA	NA	NA	NA	Unlikely	NA	NA	NA	NA	NA	NA	NA	NA	NA	0.6	2	NA	NA	NA	Unlikely	NA	NA	white	1	Unlikely	NA	NA	white
1103-03-21	-291018	NA	NA	NA	NA	NA	Unlikely	NA	NA	NA	NA	NA	NA	NA	NA	NA	0.6	2	NA	NA	NA	Unlikely	NA	NA	white	1	Unlikely	NA	NA	white
1103-03-22	-291017	NA	NA	NA	NA	NA	Unlikely	NA	NA	NA	NA	NA	NA	NA	NA	NA	0.6	2	NA	NA	NA	Unlikely	NA	NA	white	1	Unlikely	NA	NA	white
1103-03-23	-291016	NA	NA	NA	NA	NA	Unlikely	NA	NA	NA	NA	NA	NA	NA	NA	NA	0.6	2	NA	NA	NA	Unlikely	NA	NA	white	1	Unlikely	NA	NA	white
1103-03-24	-291015	NA	NA	NA	NA	NA	Unlikely	NA	NA	NA	NA	NA	NA	NA	NA	NA	0.6	2	NA	NA	NA	Unlikely	NA	NA	white	1	Unlikely	NA	NA	white
1103-03-25	-291014	NA	NA	NA	NA	NA	Unlikely	NA	NA	NA	NA	NA	NA	NA	NA	NA	0.6	2	NA	NA	NA	Unlikely	NA	NA	white	1	Unlikely	NA	NA	white
1103-03-26	-291013	NA	NA	NA	NA	NA	Unlikely	NA	NA	NA	NA	NA	NA	NA	NA	NA	0.6	2	NA	NA	NA	Unlikely	NA	NA	white	1	Unlikely	NA	NA	white
1103-03-27	-291012	NA	NA	NA	NA	NA	Unlikely	NA	NA	NA	NA	NA	NA	NA	NA	NA	0.6	2	NA	NA	NA	Unlikely	NA	NA	white	1	Unlikely	NA	NA	white
1103-03-28	-291011	NA	NA	NA	NA	NA	Unlikely	NA	NA	NA	NA	NA	NA	NA	NA	NA	0.6	2	NA	NA	NA	Unlikely	NA	NA	white	1	Unlikely	NA	NA	white
1103-03-29	-291010	NA	NA	NA	NA	NA	Unlikely	NA	NA	NA	NA	NA	NA	NA	NA	NA	0.6	2	NA	NA	NA	Unlikely	NA	NA	white	1	Unlikely	NA	NA	white
1103-03-30	-291009	NA	NA	NA	NA	NA	Unlikely	NA	NA	NA	NA	NA	NA	NA	NA	NA	0.6	2	NA	NA	NA	Unlikely	NA	NA	white	1	Unlikely	NA	NA	white
1103-03-31	-291008	NA	NA	NA	NA	NA	Unlikely	NA	NA	NA	NA	NA	NA	NA	NA	NA	0.6	2	NA	NA	NA	Unlikely	NA	NA	white	1	Unlikely	NA	NA	white
1103-04-01	-291007	NA	NA	NA	NA	NA	Unlikely	NA	NA	NA	NA	NA	NA	NA	NA	NA	0.6	2	NA	NA	NA	Unlikely	NA	NA	white	1	Unlikely	NA	NA	white
1103-04-02	-291006	NA	NA	NA	NA	NA	Unlikely	NA	NA	NA	NA	NA	NA	NA	NA	NA	0.6	2	NA	NA	NA	Unlikely	NA	NA	white	1	Unlikely	NA	NA	white
1103-04-03	-291005	NA	NA	NA	NA	NA	Unlikely	NA	NA	NA	NA	NA	NA	NA	NA	NA	0.6	2	NA	NA	NA	Unlikely	NA	NA	white	1	Unlikely	NA	NA	white
1103-04-04	-291004	NA	NA	NA	NA	NA	Unlikely	NA	NA	NA	NA	NA	NA	NA	NA	NA	0.6	2	NA	NA	NA	Unlikely	NA	NA	white	1	Unlikely	NA	NA	white
1103-04-05	-291003	NA	NA	NA	NA	NA	Unlikely	NA	NA	NA	NA	NA	NA	NA	NA	NA	0.6	2	NA	NA	NA	Unlikely	NA	NA	white	1	Unlikely	NA	NA	white
1103-04-06	-291002	NA	NA	NA	NA	NA	Unlikely	NA	NA	NA	NA	NA	NA	NA	NA	NA	0.6	2	NA	NA	NA	Unlikely	NA	NA	white	1	Unlikely	NA	NA	white
1103-04-07	-291001	NA	NA	NA	NA	NA	Unlikely	NA	NA	NA	NA	NA	NA	NA	NA	NA	0.6	2	NA	NA	NA	Unlikely	NA	NA	white	1	Unlikely	NA	NA	white
1103-04-08	-291000	NA	NA	NA	NA	NA	Unlikely	NA	NA	NA	NA	NA	NA	NA	NA	NA	0.6	2	NA	NA	NA	Unlikely	NA	NA	white	1	Unlikely	NA	NA	white
1103-04-09	-290999	NA	NA	NA	NA	NA	Unlikely	NA	NA	NA	NA	NA	NA	NA	NA	NA	0.6	2	NA	NA	NA	Unlikely	NA	NA	white	1	Unlikely	NA	NA	white
1103-04-10	-290998	NA	NA	NA	NA	NA	Unlikely	NA	NA	NA	NA	NA	NA	NA	NA	NA	0.6	2	NA	NA	NA	Unlikely	NA	NA	white	1	Unlikely	NA	NA	white
1103-04-11	-290997	NA	NA	NA	NA	NA	Unlikely	NA	NA	NA	NA	NA	NA	NA	NA	NA	0.6	2	NA	NA	NA	Unlikely	NA	NA	white	1	Unlikely	NA	NA	white
1103-04-12	-290996	NA	NA	NA	NA	NA	Unlikely	NA	NA	NA	NA	NA	NA	NA	NA	NA	0.6	2	NA	NA	NA	Unlikely	NA	NA	white	1	Unlikely	NA	NA	white
1103-04-13	-290995	NA	NA	NA	NA	NA	Unlikely	NA	NA	NA	NA	NA	NA	NA	NA	NA	0.6	2	NA	NA	NA	Unlikely	NA	NA	white	1	Unlikely	NA	NA	white
1103-04-14	-290994	NA	NA	NA	NA	NA	Unlikely	NA	NA	NA	NA	NA	NA	NA	NA	NA	0.6	2	NA	NA	NA	Unlikely	NA	NA	white	1	Unlikely	NA	NA	white
1103-04-15	-290993	NA	NA	NA	NA	NA	Unlikely	NA	NA	NA	NA	NA	NA	NA	NA	NA	0.6	2	NA	NA	NA	Unlikely	NA	NA	white	1	Unlikely	NA	NA	white
1103-04-16	-290992	NA	NA	NA	NA	NA	Unlikely	NA	NA	NA	NA	NA	NA	NA	NA	NA	0.6	2	NA	NA	NA	Unlikely	NA	NA	white	1	Unlikely	NA	NA	white
1103-04-17	-290991	NA	NA	NA	NA	NA	Unlikely	NA	NA	NA	NA	NA	NA	NA	NA	NA	0.6	2	NA	NA	NA	Unlikely	NA	NA	white	1	Unlikely	NA	NA	white
1103-04-18	-290990	NA	NA	NA	NA	NA	Unlikely	NA	NA	NA	NA	NA	NA	NA	NA	NA	0.6	2	NA	NA	NA	Unlikely	NA	NA	white	1	Unlikely	NA	NA	white
1103-04-19	-290989	NA	NA	NA	NA	NA	Unlikely	NA	NA	NA	NA	NA	NA	NA	NA	NA	0.6	2	NA	NA	NA	Unlikely	NA	NA	white	1	Unlikely	NA	NA	white
1103-04-20	-290988	NA	NA	NA	NA	NA	Unlikely	NA	NA	NA	NA	NA	NA	NA	NA	NA	0.6	2	NA	NA	NA	Unlikely	NA	NA	white	1	Unlikely	NA	NA	white
1103-04-21	-290987	NA	NA	NA	NA	NA	Unlikely	NA	NA	NA	NA	NA	NA	NA	NA	NA	0.6	2	NA	NA	NA	Unlikely	NA	NA	white	1	Unlikely	NA	NA	white
1103-04-22	-290986	NA	NA	NA	NA	NA	Unlikely	NA	NA	NA	NA	NA	NA	NA	NA	NA	0.6	2	NA	NA	NA	Unlikely	NA	NA	white	1	Unlikely	NA	NA	white
1103-04-23	-290985	NA	NA	NA	NA	NA	Unlikely	NA	NA	NA	NA	NA	NA	NA	NA	NA	0.6	2	NA	NA	NA	Unlikely	NA	NA	white	1	Unlikely	NA	NA	white
1103-04-24	-290984	NA	NA	NA	NA	NA	Unlikely	NA	NA	NA	NA	NA	NA	NA	NA	NA	0.6	2	NA	NA	NA	Unlikely	NA	NA	white	1	Unlikely	NA	NA	white
1103-04-25	-290983	NA	NA	NA	NA	NA	Unlikely	NA	NA	NA	NA	NA	NA	NA	NA	NA	0.6	2	NA	NA	NA	Unlikely	NA	NA	white	1	Unlikely	NA	NA	white
1103-04-26	-290982	NA	NA	NA	NA	NA	Unlikely	NA	NA	NA	NA	NA	NA	NA	NA	NA	0.6	2	NA	NA	NA	Unlikely	NA	NA	white	1	Unlikely	NA	NA	white
1103-04-27	-290981	NA	NA	NA	NA	NA	Unlikely	NA	NA	NA	NA	NA	NA	NA	NA	NA	0.6	2	NA	NA	NA	Unlikely	NA	NA	white	1	Unlikely	NA	NA	white
1103-04-28	-290980	NA	NA	NA	NA	NA	Unlikely	NA	NA	NA	NA	NA	NA	NA	NA	NA	0.6	2	NA	NA	NA	Unlikely	NA	NA	white	1	Unlikely	NA	NA	white
1103-04-29	-290979	NA	NA	NA	NA	NA	Unlikely	NA	NA	NA	NA	NA	NA	NA	NA	NA	0.6	2	NA	NA	NA	Unlikely	NA	NA	white	1	Unlikely	NA	NA	white
1103-04-30	-290978	NA	NA	NA	NA	NA	Unlikely	NA	NA	NA	NA	NA	NA	NA	NA	NA	0.6	2	NA	NA	NA	Unlikely	NA	NA	white	1	Unlikely	NA	NA	white
1103-05-01	-290977	NA	NA	NA	NA	NA	Unlikely	NA	NA	NA	NA	NA	NA	NA	NA	NA	0.6	2	NA	NA	NA	Unlikely	NA	NA	white	1	Unlikely	NA	NA	white
1103-05-02	-290976	NA	NA	NA	NA	NA	Unlikely	NA	NA	NA	NA	NA	NA	NA	NA	NA	0.6	2	NA	NA	NA	Unlikely	NA	NA	white	1	Unlikely	NA	NA	white
1103-05-03	-290975	NA	NA	NA	NA	NA	Unlikely	NA	NA	NA	NA	NA	NA	NA	NA	NA	0.6	2	NA	NA	NA	Unlikely	NA	NA	white	1	Unlikely	NA	NA	white
1103-05-04	-290974	NA	NA	NA	NA	NA	Unlikely	NA	NA	NA	NA	NA	NA	NA	NA	NA	0.6	2	NA	NA	NA	Unlikely	NA	NA	white	1	Unlikely	NA	NA	white
1103-05-05	-290973	NA	NA	NA	NA	NA	Unlikely	NA	NA	NA	NA	NA	NA	NA	NA	NA	0.6	2	NA	NA	NA	Unlikely	NA	NA	white	1	Unlikely	NA	NA	white
1103-05-06	-290972	NA	NA	NA	NA	NA	Unlikely	NA	NA	NA	NA	NA	NA	NA	NA	NA	0.6	2	NA	NA	NA	Unlikely	NA	NA	white	1	Unlikely	NA	NA	white
1103-05-07	-290971	NA	NA	NA	NA	NA	Unlikely	NA	NA	NA	NA	NA	NA	NA	NA	NA	0.6	2	NA	NA	NA	Unlikely	NA	NA	white	1	Unlikely	NA	NA	white
1103-05-08	-290970	NA	NA	NA	NA	NA	Unlikely	NA	NA	NA	NA	NA	NA	NA	NA	NA	0.6	2	NA	NA	NA	Unlikely	NA	NA	white	1	Unlikely	NA	NA	white
1103-05-09	-290969	NA	NA	NA	NA	NA	Unlikely	NA	NA	NA	NA	NA	NA	NA	NA	NA	0.6	2	NA	NA	NA	Unlikely	NA	NA	white	1	Unlikely	NA	NA	white
1103-05-10	-290968	NA	NA	NA	NA	NA	Unlikely	NA	NA	NA	NA	NA	NA	NA	NA	NA	0.6	2	NA	NA	NA	Unlikely	NA	NA	white	1	Unlikely	NA	NA	white
1103-05-11	-290967	NA	NA	NA	NA	NA	Unlikely	NA	NA	NA	NA	NA	NA	NA	NA	NA	0.6	2	NA	NA	NA	Unlikely	NA	NA	white	1	Unlikely	NA	NA	white
1103-05-12	-290966	NA	NA	NA	NA	NA	Unlikely	NA	NA	NA	NA	NA	NA	NA	NA	NA	0.6	2	NA	NA	NA	Unlikely	NA	NA	white	1	Unlikely	NA	NA	white
1103-05-13	-290965	NA	NA	NA	NA	NA	Unlikely	NA	NA	NA	NA	NA	NA	NA	NA	NA	0.6	2	NA	NA	NA	Unlikely	NA	NA	white	1	Unlikely	NA	NA	white
1103-05-14	-290964	NA	NA	NA	NA	NA	Unlikely	NA	NA	NA	NA	NA	NA	NA	NA	NA	0.6	2	NA	NA	NA	Unlikely	NA	NA	white	1	Unlikely	NA	NA	white
1103-05-15	-290963	NA	NA	NA	NA	NA	Unlikely	NA	NA	NA	NA	NA	NA	NA	NA	NA	0.6	2	NA	NA	NA	Unlikely	NA	NA	white	1	Unlikely	NA	NA	white
1103-05-16	-290962	NA	NA	NA	NA	NA	Unlikely	NA	NA	NA	NA	NA	NA	NA	NA	NA	0.6	2	NA	NA	NA	Unlikely	NA	NA	white	1	Unlikely	NA	NA	white
1103-05-17	-290961	NA	NA	NA	NA	NA	Unlikely	NA	NA	NA	NA	NA	NA	NA	NA	NA	0.6	2	NA	NA	NA	Unlikely	NA	NA	white	1	Unlikely	NA	NA	white
1103-05-18	-290960	NA	NA	NA	NA	NA	Unlikely	NA	NA	NA	NA	NA	NA	NA	NA	NA	0.6	2	NA	NA	NA	Unlikely	NA	NA	white	1	Unlikely	NA	NA	white
1103-05-19	-290959	NA	NA	NA	NA	NA	Unlikely	NA	NA	NA	NA	NA	NA	NA	NA	NA	0.6	2	NA	NA	NA	Unlikely	NA	NA	white	1	Unlikely	NA	NA	white
1103-05-20	-290958	NA	NA	NA	NA	NA	Unlikely	NA	NA	NA	NA	NA	NA	NA	NA	NA	0.6	2	NA	NA	NA	Unlikely	NA	NA	white	1	Unlikely	NA	NA	white
1103-05-21	-290957	NA	NA	NA	NA	NA	Unlikely	NA	NA	NA	NA	NA	NA	NA	NA	NA	0.6	2	NA	NA	NA	Unlikely	NA	NA	white	1	Unlikely	NA	NA	white
1103-05-22	-290956	NA	NA	NA	NA	NA	Unlikely	NA	NA	NA	NA	NA	NA	NA	NA	NA	0.6	2	NA	NA	NA	Unlikely	NA	NA	white	1	Unlikely	NA	NA	white
1103-05-23	-290955	NA	NA	NA	NA	NA	Unlikely	NA	NA	NA	NA	NA	NA	NA	NA	NA	0.6	2	NA	NA	NA	Unlikely	NA	NA	white	1	Unlikely	NA	NA	white
1103-05-24	-290954	NA	NA	NA	NA	NA	Unlikely	NA	NA	NA	NA	NA	NA	NA	NA	NA	0.6	2	NA	NA	NA	Unlikely	NA	NA	white	1	Unlikely	NA	NA	white
1103-05-25	-290953	NA	NA	NA	NA	NA	Unlikely	NA	NA	NA	NA	NA	NA	NA	NA	NA	0.6	2	NA	NA	NA	Unlikely	NA	NA	white	1	Unlikely	NA	NA	white
1103-05-26	-290952	NA	NA	NA	NA	NA	Unlikely	NA	NA	NA	NA	NA	NA	NA	NA	NA	0.6	2	NA	NA	NA	Unlikely	NA	NA	white	1	Unlikely	NA	NA	white
1103-05-27	-290951	NA	NA	NA	NA	NA	Unlikely	NA	NA	NA	NA	NA	NA	NA	NA	NA	0.6	2	NA	NA	NA	Unlikely	NA	NA	white	1	Unlikely	NA	NA	white
1103-05-28	-290950	NA	NA	NA	NA	NA	Unlikely	NA	NA	NA	NA	NA	NA	NA	NA	NA	0.6	2	NA	NA	NA	Unlikely	NA	NA	white	1	Unlikely	NA	NA	white
1103-05-29	-290949	NA	NA	NA	NA	NA	Unlikely	NA	NA	NA	NA	NA	NA	NA	NA	NA	0.6	2	NA	NA	NA	Unlikely	NA	NA	white	1	Unlikely	NA	NA	white
1103-05-30	-290948	NA	NA	NA	NA	NA	Unlikely	NA	NA	NA	NA	NA	NA	NA	NA	NA	0.6	2	NA	NA	NA	Unlikely	NA	NA	white	1	Unlikely	NA	NA	white
1103-05-31	-290947	NA	NA	NA	NA	NA	Unlikely	NA	NA	NA	NA	NA	NA	NA	NA	NA	0.6	2	NA	NA	NA	Unlikely	NA	NA	white	1	Unlikely	NA	NA	white
1103-06-01	-290946	NA	NA	NA	NA	NA	Unlikely	NA	NA	NA	NA	NA	NA	NA	NA	NA	0.6	2	NA	NA	NA	Unlikely	NA	NA	white	1	Unlikely	NA	NA	white
1103-06-02	-290945	NA	NA	NA	NA	NA	Unlikely	NA	NA	NA	NA	NA	NA	NA	NA	NA	0.6	2	NA	NA	NA	Unlikely	NA	NA	white	1	Unlikely	NA	NA	white
1103-06-03	-290944	NA	NA	NA	NA	NA	Unlikely	NA	NA	NA	NA	NA	NA	NA	NA	NA	0.6	2	NA	NA	NA	Unlikely	NA	NA	white	1	Unlikely	NA	NA	white
1103-06-04	-290943	NA	NA	NA	NA	NA	Unlikely	NA	NA	NA	NA	NA	NA	NA	NA	NA	0.6	2	NA	NA	NA	Unlikely	NA	NA	white	1	Unlikely	NA	NA	white
1103-06-05	-290942	NA	NA	NA	NA	NA	Unlikely	NA	NA	NA	NA	NA	NA	NA	NA	NA	0.6	2	NA	NA	NA	Unlikely	NA	NA	white	1	Unlikely	NA	NA	white
1103-06-06	-290941	NA	NA	NA	NA	NA	Unlikely	NA	NA	NA	NA	NA	NA	NA	NA	NA	0.6	2	NA	NA	NA	Unlikely	NA	NA	white	1	Unlikely	NA	NA	white
1103-06-07	-290940	NA	NA	NA	NA	NA	Unlikely	NA	NA	NA	NA	NA	NA	NA	NA	NA	0.6	2	NA	NA	NA	Unlikely	NA	NA	white	1	Unlikely	NA	NA	white
1103-06-08	-290939	NA	NA	NA	NA	NA	Unlikely	NA	NA	NA	NA	NA	NA	NA	NA	NA	0.6	2	NA	NA	NA	Unlikely	NA	NA	white	1	Unlikely	NA	NA	white
1103-06-09	-290938	NA	NA	NA	NA	NA	Unlikely	NA	NA	NA	NA	NA	NA	NA	NA	NA	0.6	2	NA	NA	NA	Unlikely	NA	NA	white	1	Unlikely	NA	NA	white
1103-06-10	-290937	NA	NA	NA	NA	NA	Unlikely	NA	NA	NA	NA	NA	NA	NA	NA	NA	0.6	2	NA	NA	NA	Unlikely	NA	NA	white	1	Unlikely	NA	NA	white
1103-06-11	-290936	NA	NA	NA	NA	NA	Unlikely	NA	NA	NA	NA	NA	NA	NA	NA	NA	0.6	2	NA	NA	NA	Unlikely	NA	NA	white	1	Unlikely	NA	NA	white
1103-06-12	-290935	NA	NA	NA	NA	NA	Unlikely	NA	NA	NA	NA	NA	NA	NA	NA	NA	0.6	2	NA	NA	NA	Unlikely	NA	NA	white	1	Unlikely	NA	NA	white
1103-06-13	-290934	NA	NA	NA	NA	NA	Unlikely	NA	NA	NA	NA	NA	NA	NA	NA	NA	0.6	2	NA	NA	NA	Unlikely	NA	NA	white	1	Unlikely	NA	NA	white
1103-06-14	-290933	NA	NA	NA	NA	NA	Unlikely	NA	NA	NA	NA	NA	NA	NA	NA	NA	0.6	2	NA	NA	NA	Unlikely	NA	NA	white	1	Unlikely	NA	NA	white
1103-06-15	-290932	NA	NA	NA	NA	NA	Unlikely	NA	NA	NA	NA	NA	NA	NA	NA	NA	0.6	2	NA	NA	NA	Unlikely	NA	NA	white	1	Unlikely	NA	NA	white
1103-06-16	-290931	NA	NA	NA	NA	NA	Unlikely	NA	NA	NA	NA	NA	NA	NA	NA	NA	0.6	2	NA	NA	NA	Unlikely	NA	NA	white	1	Unlikely	NA	NA	white
1103-06-17	-290930	NA	NA	NA	NA	NA	Unlikely	NA	NA	NA	NA	NA	NA	NA	NA	NA	0.6	2	NA	NA	NA	Unlikely	NA	NA	white	1	Unlikely	NA	NA	white
1103-06-18	-290929	NA	NA	NA	NA	NA	Unlikely	NA	NA	NA	NA	NA	NA	NA	NA	NA	0.6	2	NA	NA	NA	Unlikely	NA	NA	white	1	Unlikely	NA	NA	white
1103-06-19	-290928	NA	NA	NA	NA	NA	Unlikely	NA	NA	NA	NA	NA	NA	NA	NA	NA	0.6	2	NA	NA	NA	Unlikely	NA	NA	white	1	Unlikely	NA	NA	white
1103-06-20	-290927	NA	NA	NA	NA	NA	Unlikely	NA	NA	NA	NA	NA	NA	NA	NA	NA	0.6	2	NA	NA	NA	Unlikely	NA	NA	white	1	Unlikely	NA	NA	white
1103-06-21	-290926	NA	NA	NA	NA	NA	Unlikely	NA	NA	NA	NA	NA	NA	NA	NA	NA	0.6	2	NA	NA	NA	Unlikely	NA	NA	white	1	Unlikely	NA	NA	white
1103-06-22	-290925	NA	NA	NA	NA	NA	Unlikely	NA	NA	NA	NA	NA	NA	NA	NA	NA	0.6	2	NA	NA	NA	Unlikely	NA	NA	white	1	Unlikely	NA	NA	white
1103-06-23	-290924	NA	NA	NA	NA	NA	Unlikely	NA	NA	NA	NA	NA	NA	NA	NA	NA	0.6	2	NA	NA	NA	Unlikely	NA	NA	white	1	Unlikely	NA	NA	white
1103-06-24	-290923	NA	NA	NA	NA	NA	Unlikely	NA	NA	NA	NA	NA	NA	NA	NA	NA	0.6	2	NA	NA	NA	Unlikely	NA	NA	white	1	Unlikely	NA	NA	white
1103-06-25	-290922	NA	NA	NA	NA	NA	Unlikely	NA	NA	NA	NA	NA	NA	NA	NA	NA	0.6	2	NA	NA	NA	Unlikely	NA	NA	white	1	Unlikely	NA	NA	white
1103-06-26	-290921	NA	NA	NA	NA	NA	Unlikely	NA	NA	NA	NA	NA	NA	NA	NA	NA	0.6	2	NA	NA	NA	Unlikely	NA	NA	white	1	Unlikely	NA	NA	white
1103-06-27	-290920	NA	NA	NA	NA	NA	Unlikely	NA	NA	NA	NA	NA	NA	NA	NA	NA	0.6	2	NA	NA	NA	Unlikely	NA	NA	white	1	Unlikely	NA	NA	white
1103-06-28	-290919	NA	NA	NA	NA	NA	Unlikely	NA	NA	NA	NA	NA	NA	NA	NA	NA	0.6	2	NA	NA	NA	Unlikely	NA	NA	white	1	Unlikely	NA	NA	white
1103-06-29	-290918	NA	NA	NA	NA	NA	Unlikely	NA	NA	NA	NA	NA	NA	NA	NA	NA	0.6	2	NA	NA	NA	Unlikely	NA	NA	white	1	Unlikely	NA	NA	white
1103-06-30	-290917	NA	NA	NA	NA	NA	Unlikely	NA	NA	NA	NA	NA	NA	NA	NA	NA	0.6	2	NA	NA	NA	Unlikely	NA	NA	white	1	Unlikely	NA	NA	white
1103-07-01	-290916	NA	NA	NA	NA	NA	Unlikely	NA	NA	NA	NA	NA	NA	NA	NA	NA	0.6	2	NA	NA	NA	Unlikely	NA	NA	white	1	Unlikely	NA	NA	white
1103-07-02	-290915	NA	NA	NA	NA	NA	Unlikely	NA	NA	NA	NA	NA	NA	NA	NA	NA	0.6	2	NA	NA	NA	Unlikely	NA	NA	white	1	Unlikely	NA	NA	white
1103-07-03	-290914	NA	NA	NA	NA	NA	Unlikely	NA	NA	NA	NA	NA	NA	NA	NA	NA	0.6	2	NA	NA	NA	Unlikely	NA	NA	white	1	Unlikely	NA	NA	white
1103-07-04	-290913	NA	NA	NA	NA	NA	Unlikely	NA	NA	NA	NA	NA	NA	NA	NA	NA	0.6	2	NA	NA	NA	Unlikely	NA	NA	white	1	Unlikely	NA	NA	white
1103-07-05	-290912	NA	NA	NA	NA	NA	Unlikely	NA	NA	NA	NA	NA	NA	NA	NA	NA	0.6	2	NA	NA	NA	Unlikely	NA	NA	white	1	Unlikely	NA	NA	white
1103-07-06	-290911	NA	NA	NA	NA	NA	Unlikely	NA	NA	NA	NA	NA	NA	NA	NA	NA	0.6	2	NA	NA	NA	Unlikely	NA	NA	white	1	Unlikely	NA	NA	white
1103-07-07	-290910	NA	NA	NA	NA	NA	Unlikely	NA	NA	NA	NA	NA	NA	NA	NA	NA	0.6	2	NA	NA	NA	Unlikely	NA	NA	white	1	Unlikely	NA	NA	white
1103-07-08	-290909	NA	NA	NA	NA	NA	Unlikely	NA	NA	NA	NA	NA	NA	NA	NA	NA	0.6	2	NA	NA	NA	Unlikely	NA	NA	white	1	Unlikely	NA	NA	white
1103-07-09	-290908	NA	NA	NA	NA	NA	Unlikely	NA	NA	NA	NA	NA	NA	NA	NA	NA	0.6	2	NA	NA	NA	Unlikely	NA	NA	white	1	Unlikely	NA	NA	white
1103-07-10	-290907	NA	NA	NA	NA	NA	Unlikely	NA	NA	NA	NA	NA	NA	NA	NA	NA	0.6	2	NA	NA	NA	Unlikely	NA	NA	white	1	Unlikely	NA	NA	white
1103-07-11	-290906	NA	NA	NA	NA	NA	Unlikely	NA	NA	NA	NA	NA	NA	NA	NA	NA	0.6	2	NA	NA	NA	Unlikely	NA	NA	white	1	Unlikely	NA	NA	white
1103-07-12	-290905	NA	NA	NA	NA	NA	Unlikely	NA	NA	NA	NA	NA	NA	NA	NA	NA	0.6	2	NA	NA	NA	Unlikely	NA	NA	white	1	Unlikely	NA	NA	white
1103-07-13	-290904	NA	NA	NA	NA	NA	Unlikely	NA	NA	NA	NA	NA	NA	NA	NA	NA	0.6	2	NA	NA	NA	Unlikely	NA	NA	white	1	Unlikely	NA	NA	white
1103-07-14	-290903	NA	NA	NA	NA	NA	Unlikely	NA	NA	NA	NA	NA	NA	NA	NA	NA	0.6	2	NA	NA	NA	Unlikely	NA	NA	white	1	Unlikely	NA	NA	white
1103-07-15	-290902	NA	NA	NA	NA	NA	Unlikely	NA	NA	NA	NA	NA	NA	NA	NA	NA	0.6	2	NA	NA	NA	Unlikely	NA	NA	white	1	Unlikely	NA	NA	white
1103-07-16	-290901	NA	NA	NA	NA	NA	Unlikely	NA	NA	NA	NA	NA	NA	NA	NA	NA	0.6	2	NA	NA	NA	Unlikely	NA	NA	white	1	Unlikely	NA	NA	white
1103-07-17	-290900	NA	NA	NA	NA	NA	Unlikely	NA	NA	NA	NA	NA	NA	NA	NA	NA	0.6	2	NA	NA	NA	Unlikely	NA	NA	white	1	Unlikely	NA	NA	white
1103-07-18	-290899	NA	NA	NA	NA	NA	Unlikely	NA	NA	NA	NA	NA	NA	NA	NA	NA	0.6	2	NA	NA	NA	Unlikely	NA	NA	white	1	Unlikely	NA	NA	white
1103-07-19	-290898	NA	NA	NA	NA	NA	Unlikely	NA	NA	NA	NA	NA	NA	NA	NA	NA	0.6	2	NA	NA	NA	Unlikely	NA	NA	white	1	Unlikely	NA	NA	white
1103-07-20	-290897	NA	NA	NA	NA	NA	Unlikely	NA	NA	NA	NA	NA	NA	NA	NA	NA	0.6	2	NA	NA	NA	Unlikely	NA	NA	white	1	Unlikely	NA	NA	white
1103-07-21	-290896	NA	NA	NA	NA	NA	Unlikely	NA	NA	NA	NA	NA	NA	NA	NA	NA	0.6	2	NA	NA	NA	Unlikely	NA	NA	white	1	Unlikely	NA	NA	white
1103-07-22	-290895	NA	NA	NA	NA	NA	Unlikely	NA	NA	NA	NA	NA	NA	NA	NA	NA	0.6	2	NA	NA	NA	Unlikely	NA	NA	white	1	Unlikely	NA	NA	white
1103-07-23	-290894	NA	NA	NA	NA	NA	Unlikely	NA	NA	NA	NA	NA	NA	NA	NA	NA	0.6	2	NA	NA	NA	Unlikely	NA	NA	white	1	Unlikely	NA	NA	white
1103-07-24	-290893	NA	NA	NA	NA	NA	Unlikely	NA	NA	NA	NA	NA	NA	NA	NA	NA	0.6	2	NA	NA	NA	Unlikely	NA	NA	white	1	Unlikely	NA	NA	white
1103-07-25	-290892	NA	NA	NA	NA	NA	Unlikely	NA	NA	NA	NA	NA	NA	NA	NA	NA	0.6	2	NA	NA	NA	Unlikely	NA	NA	white	1	Unlikely	NA	NA	white
1103-07-26	-290891	NA	NA	NA	NA	NA	Unlikely	NA	NA	NA	NA	NA	NA	NA	NA	NA	0.6	2	NA	NA	NA	Unlikely	NA	NA	white	1	Unlikely	NA	NA	white
1103-07-27	-290890	NA	NA	NA	NA	NA	Unlikely	NA	NA	NA	NA	NA	NA	NA	NA	NA	0.6	2	NA	NA	NA	Unlikely	NA	NA	white	1	Unlikely	NA	NA	white
1103-07-28	-290889	NA	NA	NA	NA	NA	Unlikely	NA	NA	NA	NA	NA	NA	NA	NA	NA	0.6	2	NA	NA	NA	Unlikely	NA	NA	white	1	Unlikely	NA	NA	white
1103-07-29	-290888	NA	NA	NA	NA	NA	Unlikely	NA	NA	NA	NA	NA	NA	NA	NA	NA	0.6	2	NA	NA	NA	Unlikely	NA	NA	white	1	Unlikely	NA	NA	white
1103-07-30	-290887	NA	NA	NA	NA	NA	Unlikely	NA	NA	NA	NA	NA	NA	NA	NA	NA	0.6	2	NA	NA	NA	Unlikely	NA	NA	white	1	Unlikely	NA	NA	white
1103-07-31	-290886	NA	NA	NA	NA	NA	Unlikely	NA	NA	NA	NA	NA	NA	NA	NA	NA	0.6	2	0.60261	0.223105	0.382161	Unlikely	NA	NA	white	1	Unlikely	NA	NA	white
1103-08-01	-290885	NA	NA	NA	NA	NA	Unlikely	NA	NA	NA	NA	NA	NA	NA	NA	NA	0.6	2	NA	NA	NA	Unlikely	NA	NA	white	1	Unlikely	NA	NA	white
1103-08-02	-290884	NA	NA	NA	NA	NA	Unlikely	NA	NA	NA	NA	NA	NA	NA	NA	NA	0.6	2	NA	NA	NA	Unlikely	NA	NA	white	1	Unlikely	NA	NA	white
1103-08-03	-290883	NA	NA	NA	NA	NA	Unlikely	NA	NA	NA	NA	NA	NA	NA	NA	NA	0.6	2	NA	NA	NA	Unlikely	NA	NA	white	1	Unlikely	NA	NA	white
1103-08-04	-290882	NA	NA	NA	NA	NA	Unlikely	NA	NA	NA	NA	NA	NA	NA	NA	NA	0.6	2	NA	NA	NA	Unlikely	NA	NA	white	1	Unlikely	NA	NA	white
1103-08-05	-290881	NA	NA	NA	NA	NA	Unlikely	NA	NA	NA	NA	NA	NA	NA	NA	NA	0.6	2	NA	NA	NA	Unlikely	NA	NA	white	1	Unlikely	NA	NA	white
1103-08-06	-290880	NA	NA	NA	NA	NA	Unlikely	NA	NA	NA	NA	NA	NA	NA	NA	NA	0.6	2	NA	NA	NA	Unlikely	NA	NA	white	1	Unlikely	NA	NA	white
1103-08-07	-290879	NA	NA	NA	NA	NA	Unlikely	NA	NA	NA	NA	NA	NA	NA	NA	NA	0.6	2	NA	NA	NA	Unlikely	NA	NA	white	1	Unlikely	NA	NA	white
1103-08-08	-290878	NA	NA	NA	NA	NA	Unlikely	NA	NA	NA	NA	NA	NA	NA	NA	NA	0.6	2	NA	NA	NA	Unlikely	NA	NA	white	1	Unlikely	NA	NA	white
1103-08-09	-290877	NA	NA	NA	NA	NA	Unlikely	NA	NA	NA	NA	NA	NA	NA	NA	NA	0.6	2	NA	NA	NA	Unlikely	NA	NA	white	1	Unlikely	NA	NA	white
1103-08-10	-290876	NA	NA	NA	NA	NA	Unlikely	NA	NA	NA	NA	NA	NA	NA	NA	NA	0.6	2	NA	NA	NA	Unlikely	NA	NA	white	1	Unlikely	NA	NA	white
1103-08-11	-290875	NA	NA	NA	NA	NA	Unlikely	NA	NA	NA	NA	NA	NA	NA	NA	NA	0.6	2	NA	NA	NA	Unlikely	NA	NA	white	1	Unlikely	NA	NA	white
1103-08-12	-290874	NA	NA	NA	NA	NA	Unlikely	NA	NA	NA	NA	NA	NA	NA	NA	NA	0.6	2	NA	NA	NA	Unlikely	NA	NA	white	1	Unlikely	NA	NA	white
1103-08-13	-290873	NA	NA	NA	NA	NA	Unlikely	NA	NA	NA	NA	NA	NA	NA	NA	NA	0.6	2	NA	NA	NA	Unlikely	NA	NA	white	1	Unlikely	NA	NA	white
1103-08-14	-290872	NA	NA	NA	NA	NA	Unlikely	NA	NA	NA	NA	NA	NA	NA	NA	NA	0.6	2	NA	NA	NA	Unlikely	NA	NA	white	1	Unlikely	NA	NA	white
1103-08-15	-290871	NA	NA	NA	NA	NA	Unlikely	NA	NA	NA	NA	NA	NA	NA	NA	NA	0.6	2	NA	NA	NA	Unlikely	NA	NA	white	1	Unlikely	NA	NA	white
1103-08-16	-290870	NA	NA	NA	NA	NA	Unlikely	NA	NA	NA	NA	NA	NA	NA	NA	NA	0.6	2	NA	NA	NA	Unlikely	NA	NA	white	1	Unlikely	NA	NA	white
1103-08-17	-290869	NA	NA	NA	NA	NA	Unlikely	NA	NA	NA	NA	NA	NA	NA	NA	NA	0.6	2	NA	NA	NA	Unlikely	NA	NA	white	1	Unlikely	NA	NA	white
1103-08-18	-290868	NA	NA	NA	NA	NA	Unlikely	NA	NA	NA	NA	NA	NA	NA	NA	NA	0.6	2	NA	NA	NA	Unlikely	NA	NA	white	1	Unlikely	NA	NA	white
1103-08-19	-290867	NA	NA	NA	NA	NA	Unlikely	NA	NA	NA	NA	NA	NA	NA	NA	NA	0.6	2	NA	NA	NA	Unlikely	NA	NA	white	1	Unlikely	NA	NA	white
1103-08-20	-290866	NA	NA	NA	NA	NA	Unlikely	NA	NA	NA	NA	NA	NA	NA	NA	NA	0.6	2	NA	NA	NA	Unlikely	NA	NA	white	1	Unlikely	NA	NA	white
1103-08-21	-290865	NA	NA	NA	NA	NA	Unlikely	NA	NA	NA	NA	NA	NA	NA	NA	NA	0.6	2	NA	NA	NA	Unlikely	NA	NA	white	1	Unlikely	NA	NA	white
1103-08-22	-290864	NA	NA	NA	NA	NA	Unlikely	NA	NA	NA	NA	NA	NA	NA	NA	NA	0.6	2	NA	NA	NA	Unlikely	NA	NA	white	1	Unlikely	NA	NA	white
1103-08-23	-290863	NA	NA	NA	NA	NA	Unlikely	NA	NA	NA	NA	NA	NA	NA	NA	NA	0.6	2	NA	NA	NA	Unlikely	NA	NA	white	1	Unlikely	NA	NA	white
1103-08-24	-290862	NA	NA	NA	NA	NA	Unlikely	NA	NA	NA	NA	NA	NA	NA	NA	NA	0.6	2	NA	NA	NA	Unlikely	NA	NA	white	1	Unlikely	NA	NA	white
1103-08-25	-290861	NA	NA	NA	NA	NA	Unlikely	NA	NA	NA	NA	NA	NA	NA	NA	NA	0.6	2	NA	NA	NA	Unlikely	NA	NA	white	1	Unlikely	NA	NA	white
1103-08-26	-290860	NA	NA	NA	NA	NA	Unlikely	NA	NA	NA	NA	NA	NA	NA	NA	NA	0.6	2	NA	NA	NA	Unlikely	NA	NA	white	1	Unlikely	NA	NA	white
1103-08-27	-290859	NA	NA	NA	NA	NA	Unlikely	NA	NA	NA	NA	NA	NA	NA	NA	NA	0.6	2	NA	NA	NA	Unlikely	NA	NA	white	1	Unlikely	NA	NA	white
1103-08-28	-290858	NA	NA	NA	NA	NA	Unlikely	NA	NA	NA	NA	NA	NA	NA	NA	NA	0.6	2	NA	NA	NA	Unlikely	NA	NA	white	1	Unlikely	NA	NA	white
1103-08-29	-290857	NA	NA	NA	NA	NA	Unlikely	NA	NA	NA	NA	NA	NA	NA	NA	NA	0.6	2	NA	NA	NA	Unlikely	NA	NA	white	1	Unlikely	NA	NA	white
1103-08-30	-290856	NA	NA	NA	NA	NA	Unlikely	NA	NA	NA	NA	NA	NA	NA	NA	NA	0.6	2	NA	NA	NA	Unlikely	NA	NA	white	1	Unlikely	NA	NA	white
1103-08-31	-290855	NA	NA	NA	NA	NA	Unlikely	NA	NA	NA	NA	NA	NA	NA	NA	NA	0.6	2	NA	NA	NA	Unlikely	NA	NA	white	1	Unlikely	NA	NA	white
1103-09-01	-290854	NA	NA	NA	NA	NA	Unlikely	NA	NA	NA	NA	NA	NA	NA	NA	NA	0.6	2	NA	NA	NA	Unlikely	NA	NA	white	1	Unlikely	NA	NA	white
1103-09-02	-290853	NA	NA	NA	NA	NA	Unlikely	NA	NA	NA	NA	NA	NA	NA	NA	NA	0.6	2	NA	NA	NA	Unlikely	NA	NA	white	1	Unlikely	NA	NA	white
1103-09-03	-290852	NA	NA	NA	NA	NA	Unlikely	NA	NA	NA	NA	NA	NA	NA	NA	NA	0.6	2	NA	NA	NA	Unlikely	NA	NA	white	1	Unlikely	NA	NA	white
1103-09-04	-290851	NA	NA	NA	NA	NA	Unlikely	NA	NA	NA	NA	NA	NA	NA	NA	NA	0.6	2	NA	NA	NA	Unlikely	NA	NA	white	1	Unlikely	NA	NA	white
1103-09-05	-290850	NA	NA	NA	NA	NA	Unlikely	NA	NA	NA	NA	NA	NA	NA	NA	NA	0.6	2	NA	NA	NA	Unlikely	NA	NA	white	1	Unlikely	NA	NA	white
1103-09-06	-290849	NA	NA	NA	NA	NA	Unlikely	NA	NA	NA	NA	NA	NA	NA	NA	NA	0.6	2	NA	NA	NA	Unlikely	NA	NA	white	1	Unlikely	NA	NA	white
1103-09-07	-290848	NA	NA	NA	NA	NA	Unlikely	NA	NA	NA	NA	NA	NA	NA	NA	NA	0.6	2	NA	NA	NA	Unlikely	NA	NA	white	1	Unlikely	NA	NA	white
1103-09-08	-290847	NA	NA	NA	NA	NA	Unlikely	NA	NA	NA	NA	NA	NA	NA	NA	NA	0.6	2	NA	NA	NA	Unlikely	NA	NA	white	1	Unlikely	NA	NA	white
1103-09-09	-290846	NA	NA	NA	NA	NA	Unlikely	NA	NA	NA	NA	NA	NA	NA	NA	NA	0.6	2	NA	NA	NA	Unlikely	NA	NA	white	1	Unlikely	NA	NA	white
1103-09-10	-290845	NA	NA	NA	NA	NA	Unlikely	NA	NA	NA	NA	NA	NA	NA	NA	NA	0.6	2	NA	NA	NA	Unlikely	NA	NA	white	1	Unlikely	NA	NA	white
1103-09-11	-290844	NA	NA	NA	NA	NA	Unlikely	NA	NA	NA	NA	NA	NA	NA	NA	NA	0.6	2	NA	NA	NA	Unlikely	NA	NA	white	1	Unlikely	NA	NA	white
1103-09-12	-290843	NA	NA	NA	NA	NA	Unlikely	NA	NA	NA	NA	NA	NA	NA	NA	NA	0.6	2	NA	NA	NA	Unlikely	NA	NA	white	1	Unlikely	NA	NA	white
1103-09-13	-290842	NA	NA	NA	NA	NA	Unlikely	NA	NA	NA	NA	NA	NA	NA	NA	NA	0.6	2	NA	NA	NA	Unlikely	NA	NA	white	1	Unlikely	NA	NA	white
1103-09-14	-290841	NA	NA	NA	NA	NA	Unlikely	NA	NA	NA	NA	NA	NA	NA	NA	NA	0.6	2	NA	NA	NA	Unlikely	NA	NA	white	1	Unlikely	NA	NA	white
1103-09-15	-290840	NA	NA	NA	NA	NA	Unlikely	NA	NA	NA	NA	NA	NA	NA	NA	NA	0.6	2	NA	NA	NA	Unlikely	NA	NA	white	1	Unlikely	NA	NA	white
1103-09-16	-290839	NA	NA	NA	NA	NA	Unlikely	NA	NA	NA	NA	NA	NA	NA	NA	NA	0.6	2	NA	NA	NA	Unlikely	NA	NA	white	1	Unlikely	NA	NA	white
1103-09-17	-290838	NA	NA	NA	NA	NA	Unlikely	NA	NA	NA	NA	NA	NA	NA	NA	NA	0.6	2	NA	NA	NA	Unlikely	NA	NA	white	1	Unlikely	NA	NA	white
1103-09-18	-290837	NA	NA	NA	NA	NA	Unlikely	NA	NA	NA	NA	NA	NA	NA	NA	NA	0.6	2	NA	NA	NA	Unlikely	NA	NA	white	1	Unlikely	NA	NA	white
1103-09-19	-290836	NA	NA	NA	NA	NA	Unlikely	NA	NA	NA	NA	NA	NA	NA	NA	NA	0.6	2	NA	NA	NA	Unlikely	NA	NA	white	1	Unlikely	NA	NA	white
1103-09-20	-290835	NA	NA	NA	NA	NA	Unlikely	NA	NA	NA	NA	NA	NA	NA	NA	NA	0.6	2	NA	NA	NA	Unlikely	NA	NA	white	1	Unlikely	NA	NA	white
1103-09-21	-290834	NA	NA	NA	NA	NA	Unlikely	NA	NA	NA	NA	NA	NA	NA	NA	NA	0.6	2	NA	NA	NA	Unlikely	NA	NA	white	1	Unlikely	NA	NA	white
1103-09-22	-290833	NA	NA	NA	NA	NA	Unlikely	NA	NA	NA	NA	NA	NA	NA	NA	NA	0.6	2	NA	NA	NA	Unlikely	NA	NA	white	1	Unlikely	NA	NA	white
1103-09-23	-290832	NA	NA	NA	NA	NA	Unlikely	NA	NA	NA	NA	NA	NA	NA	NA	NA	0.6	2	NA	NA	NA	Unlikely	NA	NA	white	1	Unlikely	NA	NA	white
1103-09-24	-290831	NA	NA	NA	NA	NA	Unlikely	NA	NA	NA	NA	NA	NA	NA	NA	NA	0.6	2	NA	NA	NA	Unlikely	NA	NA	white	1	Unlikely	NA	NA	white
1103-09-25	-290830	NA	NA	NA	NA	NA	Unlikely	NA	NA	NA	NA	NA	NA	NA	NA	NA	0.6	2	NA	NA	NA	Unlikely	NA	NA	white	1	Unlikely	NA	NA	white
1103-09-26	-290829	NA	NA	NA	NA	NA	Unlikely	NA	NA	NA	NA	NA	NA	NA	NA	NA	0.6	2	NA	NA	NA	Unlikely	NA	NA	white	1	Unlikely	NA	NA	white
1103-09-27	-290828	NA	NA	NA	NA	NA	Unlikely	NA	NA	NA	NA	NA	NA	NA	NA	NA	0.6	2	NA	NA	NA	Unlikely	NA	NA	white	1	Unlikely	NA	NA	white
1103-09-28	-290827	NA	NA	NA	NA	NA	Unlikely	NA	NA	NA	NA	NA	NA	NA	NA	NA	0.6	2	NA	NA	NA	Unlikely	NA	NA	white	1	Unlikely	NA	NA	white
1103-09-29	-290826	NA	NA	NA	NA	NA	Unlikely	NA	NA	NA	NA	NA	NA	NA	NA	NA	0.6	2	NA	NA	NA	Unlikely	NA	NA	white	1	Unlikely	NA	NA	white
1103-09-30	-290825	NA	NA	NA	NA	NA	Unlikely	NA	NA	NA	NA	NA	NA	NA	NA	NA	0.6	2	NA	NA	NA	Unlikely	NA	NA	white	1	Unlikely	NA	NA	white
1103-10-01	-290824	NA	NA	NA	NA	NA	Unlikely	NA	NA	NA	NA	NA	NA	NA	NA	NA	0.6	2	NA	NA	NA	Unlikely	NA	NA	white	1	Unlikely	NA	NA	white
1103-10-02	-290823	NA	NA	NA	NA	NA	Unlikely	NA	NA	NA	NA	NA	NA	NA	NA	NA	0.6	2	NA	NA	NA	Unlikely	NA	NA	white	1	Unlikely	NA	NA	white
1103-10-03	-290822	NA	NA	NA	NA	NA	Unlikely	NA	NA	NA	NA	NA	NA	NA	NA	NA	0.6	2	NA	NA	NA	Unlikely	NA	NA	white	1	Unlikely	NA	NA	white
1103-10-04	-290821	NA	NA	NA	NA	NA	Unlikely	NA	NA	NA	NA	NA	NA	NA	NA	NA	0.6	2	NA	NA	NA	Unlikely	NA	NA	white	1	Unlikely	NA	NA	white
1103-10-05	-290820	NA	NA	NA	NA	NA	Unlikely	NA	NA	NA	NA	NA	NA	NA	NA	NA	0.6	2	NA	NA	NA	Unlikely	NA	NA	white	1	Unlikely	NA	NA	white
1103-10-06	-290819	NA	NA	NA	NA	NA	Unlikely	NA	NA	NA	NA	NA	NA	NA	NA	NA	0.6	2	NA	NA	NA	Unlikely	NA	NA	white	1	Unlikely	NA	NA	white
1103-10-07	-290818	NA	NA	NA	NA	NA	Unlikely	NA	NA	NA	NA	NA	NA	NA	NA	NA	0.6	2	NA	NA	NA	Unlikely	NA	NA	white	1	Unlikely	NA	NA	white
1103-10-08	-290817	NA	NA	NA	NA	NA	Unlikely	NA	NA	NA	NA	NA	NA	NA	NA	NA	0.6	2	NA	NA	NA	Unlikely	NA	NA	white	1	Unlikely	NA	NA	white
1103-10-09	-290816	NA	NA	NA	NA	NA	Unlikely	NA	NA	NA	NA	NA	NA	NA	NA	NA	0.6	2	NA	NA	NA	Unlikely	NA	NA	white	1	Unlikely	NA	NA	white
1103-10-10	-290815	NA	NA	NA	NA	NA	Unlikely	NA	NA	NA	NA	NA	NA	NA	NA	NA	0.6	2	NA	NA	NA	Unlikely	NA	NA	white	1	Unlikely	NA	NA	white
1103-10-11	-290814	NA	NA	NA	NA	NA	Unlikely	NA	NA	NA	NA	NA	NA	NA	NA	NA	0.6	2	NA	NA	NA	Unlikely	NA	NA	white	1	Unlikely	NA	NA	white
1103-10-12	-290813	NA	NA	NA	NA	NA	Unlikely	NA	NA	NA	NA	NA	NA	NA	NA	NA	0.6	2	NA	NA	NA	Unlikely	NA	NA	white	1	Unlikely	NA	NA	white
1103-10-13	-290812	NA	NA	NA	NA	NA	Unlikely	NA	NA	NA	NA	NA	NA	NA	NA	NA	0.6	2	NA	NA	NA	Unlikely	NA	NA	white	1	Unlikely	NA	NA	white
1103-10-14	-290811	NA	NA	NA	NA	NA	Unlikely	NA	NA	NA	NA	NA	NA	NA	NA	NA	0.6	2	NA	NA	NA	Unlikely	NA	NA	white	1	Unlikely	NA	NA	white
1103-10-15	-290810	NA	NA	NA	NA	NA	Unlikely	NA	NA	NA	NA	NA	NA	NA	NA	NA	0.6	2	NA	NA	NA	Unlikely	NA	NA	white	1	Unlikely	NA	NA	white
1103-10-16	-290809	NA	NA	NA	NA	NA	Unlikely	NA	NA	NA	NA	NA	NA	NA	NA	NA	0.6	2	NA	NA	NA	Unlikely	NA	NA	white	1	Unlikely	NA	NA	white
1103-10-17	-290808	NA	NA	NA	NA	NA	Unlikely	NA	NA	NA	NA	NA	NA	NA	NA	NA	0.6	2	NA	NA	NA	Unlikely	NA	NA	white	1	Unlikely	NA	NA	white
1103-10-18	-290807	NA	NA	NA	NA	NA	Unlikely	NA	NA	NA	NA	NA	NA	NA	NA	NA	0.6	2	NA	NA	NA	Unlikely	NA	NA	white	1	Unlikely	NA	NA	white
1103-10-19	-290806	NA	NA	NA	NA	NA	Unlikely	NA	NA	NA	NA	NA	NA	NA	NA	NA	0.6	2	NA	NA	NA	Unlikely	NA	NA	white	1	Unlikely	NA	NA	white
1103-10-20	-290805	NA	NA	NA	NA	NA	Unlikely	NA	NA	NA	NA	NA	NA	NA	NA	NA	0.6	2	NA	NA	NA	Unlikely	NA	NA	white	1	Unlikely	NA	NA	white
1103-10-21	-290804	NA	NA	NA	NA	NA	Unlikely	NA	NA	NA	NA	NA	NA	NA	NA	NA	0.6	2	NA	NA	NA	Unlikely	NA	NA	white	1	Unlikely	NA	NA	white
1103-10-22	-290803	NA	NA	NA	NA	NA	Unlikely	NA	NA	NA	NA	NA	NA	NA	NA	NA	0.6	2	NA	NA	NA	Unlikely	NA	NA	white	1	Unlikely	NA	NA	white
1103-10-23	-290802	NA	NA	NA	NA	NA	Unlikely	NA	NA	NA	NA	NA	NA	NA	NA	NA	0.6	2	NA	NA	NA	Unlikely	NA	NA	white	1	Unlikely	NA	NA	white
1103-10-24	-290801	NA	NA	NA	NA	NA	Unlikely	NA	NA	NA	NA	NA	NA	NA	NA	NA	0.6	2	NA	NA	NA	Unlikely	NA	NA	white	1	Unlikely	NA	NA	white
1103-10-25	-290800	NA	NA	NA	NA	NA	Unlikely	NA	NA	NA	NA	NA	NA	NA	NA	NA	0.6	2	NA	NA	NA	Unlikely	NA	NA	white	1	Unlikely	NA	NA	white
1103-10-26	-290799	NA	NA	NA	NA	NA	Unlikely	NA	NA	NA	NA	NA	NA	NA	NA	NA	0.6	2	NA	NA	NA	Unlikely	NA	NA	white	1	Unlikely	NA	NA	white
1103-10-27	-290798	NA	NA	NA	NA	NA	Unlikely	NA	NA	NA	NA	NA	NA	NA	NA	NA	0.6	2	NA	NA	NA	Unlikely	NA	NA	white	1	Unlikely	NA	NA	white
1103-10-28	-290797	NA	NA	NA	NA	NA	Unlikely	NA	NA	NA	NA	NA	NA	NA	NA	NA	0.6	2	NA	NA	NA	Unlikely	NA	NA	white	1	Unlikely	NA	NA	white
1103-10-29	-290796	NA	NA	NA	NA	NA	Unlikely	NA	NA	NA	NA	NA	NA	NA	NA	NA	0.6	2	NA	NA	NA	Unlikely	NA	NA	white	1	Unlikely	NA	NA	white
1103-10-30	-290795	NA	NA	NA	NA	NA	Unlikely	NA	NA	NA	NA	NA	NA	NA	NA	NA	0.6	2	NA	NA	NA	Unlikely	NA	NA	white	1	Unlikely	NA	NA	white
1103-10-31	-290794	NA	NA	NA	NA	NA	Unlikely	NA	NA	NA	NA	NA	NA	NA	NA	NA	0.6	2	NA	NA	NA	Unlikely	NA	NA	white	1	Unlikely	NA	NA	white
1103-11-01	-290793	NA	NA	NA	NA	NA	Unlikely	NA	NA	NA	NA	NA	NA	NA	NA	NA	0.6	2	NA	NA	NA	Unlikely	NA	NA	white	1	Unlikely	NA	NA	white
1103-11-02	-290792	NA	NA	NA	NA	NA	Unlikely	NA	NA	NA	NA	NA	NA	NA	NA	NA	0.6	2	NA	NA	NA	Unlikely	NA	NA	white	1	Unlikely	NA	NA	white
1103-11-03	-290791	NA	NA	NA	NA	NA	Unlikely	NA	NA	NA	NA	NA	NA	NA	NA	NA	0.6	2	NA	NA	NA	Unlikely	NA	NA	white	1	Unlikely	NA	NA	white
1103-11-04	-290790	NA	NA	NA	NA	NA	Unlikely	NA	NA	NA	NA	NA	NA	NA	NA	NA	0.6	2	NA	NA	NA	Unlikely	NA	NA	white	1	Unlikely	NA	NA	white
1103-11-05	-290789	NA	NA	NA	NA	NA	Unlikely	NA	NA	NA	NA	NA	NA	NA	NA	NA	0.6	2	NA	NA	NA	Unlikely	NA	NA	white	1	Unlikely	NA	NA	white
1103-11-06	-290788	NA	NA	NA	NA	NA	Unlikely	NA	NA	NA	NA	NA	NA	NA	NA	NA	0.6	2	NA	NA	NA	Unlikely	NA	NA	white	1	Unlikely	NA	NA	white
1103-11-07	-290787	NA	NA	NA	NA	NA	Unlikely	NA	NA	NA	NA	NA	NA	NA	NA	NA	0.6	2	NA	NA	NA	Unlikely	NA	NA	white	1	Unlikely	NA	NA	white
1103-11-08	-290786	NA	NA	NA	NA	NA	Unlikely	NA	NA	NA	NA	NA	NA	NA	NA	NA	0.6	2	NA	NA	NA	Unlikely	NA	NA	white	1	Unlikely	NA	NA	white
1103-11-09	-290785	NA	NA	NA	NA	NA	Unlikely	NA	NA	NA	NA	NA	NA	NA	NA	NA	0.6	2	NA	NA	NA	Unlikely	NA	NA	white	1	Unlikely	NA	NA	white
1103-11-10	-290784	NA	NA	NA	NA	NA	Unlikely	NA	NA	NA	NA	NA	NA	NA	NA	NA	0.6	2	NA	NA	NA	Unlikely	NA	NA	white	1	Unlikely	NA	NA	white
1103-11-11	-290783	NA	NA	NA	NA	NA	Unlikely	NA	NA	NA	NA	NA	NA	NA	NA	NA	0.6	2	NA	NA	NA	Unlikely	NA	NA	white	1	Unlikely	NA	NA	white
1103-11-12	-290782	NA	NA	NA	NA	NA	Unlikely	NA	NA	NA	NA	NA	NA	NA	NA	NA	0.6	2	NA	NA	NA	Unlikely	NA	NA	white	1	Unlikely	NA	NA	white
1103-11-13	-290781	NA	NA	NA	NA	NA	Unlikely	NA	NA	NA	NA	NA	NA	NA	NA	NA	0.6	2	NA	NA	NA	Unlikely	NA	NA	white	1	Unlikely	NA	NA	white
1103-11-14	-290780	NA	NA	NA	NA	NA	Unlikely	NA	NA	NA	NA	NA	NA	NA	NA	NA	0.6	2	NA	NA	NA	Unlikely	NA	NA	white	1	Unlikely	NA	NA	white
1103-11-15	-290779	NA	NA	NA	NA	NA	Unlikely	NA	NA	NA	NA	NA	NA	NA	NA	NA	0.6	2	NA	NA	NA	Unlikely	NA	NA	white	1	Unlikely	NA	NA	white
1103-11-16	-290778	NA	NA	NA	NA	NA	Unlikely	NA	NA	NA	NA	NA	NA	NA	NA	NA	0.6	2	NA	NA	NA	Unlikely	NA	NA	white	1	Unlikely	NA	NA	white
1103-11-17	-290777	NA	NA	NA	NA	NA	Unlikely	NA	NA	NA	NA	NA	NA	NA	NA	NA	0.6	2	NA	NA	NA	Unlikely	NA	NA	white	1	Unlikely	NA	NA	white
1103-11-18	-290776	NA	NA	NA	NA	NA	Unlikely	NA	NA	NA	NA	NA	NA	NA	NA	NA	0.6	2	NA	NA	NA	Unlikely	NA	NA	white	1	Unlikely	NA	NA	white
1103-11-19	-290775	NA	NA	NA	NA	NA	Unlikely	NA	NA	NA	NA	NA	NA	NA	NA	NA	0.6	2	NA	NA	NA	Unlikely	NA	NA	white	1	Unlikely	NA	NA	white
1103-11-20	-290774	NA	NA	NA	NA	NA	Unlikely	NA	NA	NA	NA	NA	NA	NA	NA	NA	0.6	2	NA	NA	NA	Unlikely	NA	NA	white	1	Unlikely	NA	NA	white
1103-11-21	-290773	NA	NA	NA	NA	NA	Unlikely	NA	NA	NA	NA	NA	NA	NA	NA	NA	0.6	2	NA	NA	NA	Unlikely	NA	NA	white	1	Unlikely	NA	NA	white
1103-11-22	-290772	NA	NA	NA	NA	NA	Unlikely	NA	NA	NA	NA	NA	NA	NA	NA	NA	0.6	2	NA	NA	NA	Unlikely	NA	NA	white	1	Unlikely	NA	NA	white
1103-11-23	-290771	NA	NA	NA	NA	NA	Unlikely	NA	NA	NA	NA	NA	NA	NA	NA	NA	0.6	2	NA	NA	NA	Unlikely	NA	NA	white	1	Unlikely	NA	NA	white
1103-11-24	-290770	NA	NA	NA	NA	NA	Unlikely	NA	NA	NA	NA	NA	NA	NA	NA	NA	0.6	2	NA	NA	NA	Unlikely	NA	NA	white	1	Unlikely	NA	NA	white
1103-11-25	-290769	NA	NA	NA	NA	NA	Unlikely	NA	NA	NA	NA	NA	NA	NA	NA	NA	0.6	2	NA	NA	NA	Unlikely	NA	NA	white	1	Unlikely	NA	NA	white
1103-11-26	-290768	NA	NA	NA	NA	NA	Unlikely	NA	NA	NA	NA	NA	NA	NA	NA	NA	0.6	2	NA	NA	NA	Unlikely	NA	NA	white	1	Unlikely	NA	NA	white
1103-11-27	-290767	NA	NA	NA	NA	NA	Unlikely	NA	NA	NA	NA	NA	NA	NA	NA	NA	0.6	2	NA	NA	NA	Unlikely	NA	NA	white	1	Unlikely	NA	NA	white
1103-11-28	-290766	NA	NA	NA	NA	NA	Unlikely	NA	NA	NA	NA	NA	NA	NA	NA	NA	0.6	2	NA	NA	NA	Unlikely	NA	NA	white	1	Unlikely	NA	NA	white
1103-11-29	-290765	NA	NA	NA	NA	NA	Unlikely	NA	NA	NA	NA	NA	NA	NA	NA	NA	0.6	2	NA	NA	NA	Unlikely	NA	NA	white	1	Unlikely	NA	NA	white
1103-11-30	-290764	NA	NA	NA	NA	NA	Unlikely	NA	NA	NA	NA	NA	NA	NA	NA	NA	0.6	2	NA	NA	NA	Unlikely	NA	NA	white	1	Unlikely	NA	NA	white
1103-12-01	-290763	NA	NA	NA	NA	NA	Unlikely	NA	NA	NA	NA	NA	NA	NA	NA	NA	0.6	2	NA	NA	NA	Unlikely	NA	NA	white	1	Unlikely	NA	NA	white
1103-12-02	-290762	NA	NA	NA	NA	NA	Unlikely	NA	NA	NA	NA	NA	NA	NA	NA	NA	0.6	2	NA	NA	NA	Unlikely	NA	NA	white	1	Unlikely	NA	NA	white
1103-12-03	-290761	NA	NA	NA	NA	NA	Unlikely	NA	NA	NA	NA	NA	NA	NA	NA	NA	0.6	2	NA	NA	NA	Unlikely	NA	NA	white	1	Unlikely	NA	NA	white
1103-12-04	-290760	NA	NA	NA	NA	NA	Unlikely	NA	NA	NA	NA	NA	NA	NA	NA	NA	0.6	2	NA	NA	NA	Unlikely	NA	NA	white	1	Unlikely	NA	NA	white
1103-12-05	-290759	NA	NA	NA	NA	NA	Unlikely	NA	NA	NA	NA	NA	NA	NA	NA	NA	0.6	2	NA	NA	NA	Unlikely	NA	NA	white	1	Unlikely	NA	NA	white
1103-12-06	-290758	NA	NA	NA	NA	NA	Unlikely	NA	NA	NA	NA	NA	NA	NA	NA	NA	0.6	2	NA	NA	NA	Unlikely	NA	NA	white	1	Unlikely	NA	NA	white
1103-12-07	-290757	NA	NA	NA	NA	NA	Unlikely	NA	NA	NA	NA	NA	NA	NA	NA	NA	0.6	2	NA	NA	NA	Unlikely	NA	NA	white	1	Unlikely	NA	NA	white
1103-12-08	-290756	NA	NA	NA	NA	NA	Unlikely	NA	NA	NA	NA	NA	NA	NA	NA	NA	0.6	2	NA	NA	NA	Unlikely	NA	NA	white	1	Unlikely	NA	NA	white
1103-12-09	-290755	NA	NA	NA	NA	NA	Unlikely	NA	NA	NA	NA	NA	NA	NA	NA	NA	0.6	2	NA	NA	NA	Unlikely	NA	NA	white	1	Unlikely	NA	NA	white
1103-12-10	-290754	NA	NA	NA	NA	NA	Unlikely	NA	NA	NA	NA	NA	NA	NA	NA	NA	0.6	2	NA	NA	NA	Unlikely	NA	NA	white	1	Unlikely	NA	NA	white
1103-12-11	-290753	NA	NA	NA	NA	NA	Unlikely	NA	NA	NA	NA	NA	NA	NA	NA	NA	0.6	2	NA	NA	NA	Unlikely	NA	NA	white	1	Unlikely	NA	NA	white
1103-12-12	-290752	NA	NA	NA	NA	NA	Unlikely	NA	NA	NA	NA	NA	NA	NA	NA	NA	0.6	2	NA	NA	NA	Unlikely	NA	NA	white	1	Unlikely	NA	NA	white
1103-12-13	-290751	NA	NA	NA	NA	NA	Unlikely	NA	NA	NA	NA	NA	NA	NA	NA	NA	0.6	2	NA	NA	NA	Unlikely	NA	NA	white	1	Unlikely	NA	NA	white
1103-12-14	-290750	NA	NA	NA	NA	NA	Unlikely	NA	NA	NA	NA	NA	NA	NA	NA	NA	0.6	2	NA	NA	NA	Unlikely	NA	NA	white	1	Unlikely	NA	NA	white
1103-12-15	-290749	NA	NA	NA	NA	NA	Unlikely	NA	NA	NA	NA	NA	NA	NA	NA	NA	0.6	2	NA	NA	NA	Unlikely	NA	NA	white	1	Unlikely	NA	NA	white
1103-12-16	-290748	NA	NA	NA	NA	NA	Unlikely	NA	NA	NA	NA	NA	NA	NA	NA	NA	0.6	2	NA	NA	NA	Unlikely	NA	NA	white	1	Unlikely	NA	NA	white
1103-12-17	-290747	NA	NA	NA	NA	NA	Unlikely	NA	NA	NA	NA	NA	NA	NA	NA	NA	0.6	2	NA	NA	NA	Unlikely	NA	NA	white	1	Unlikely	NA	NA	white
1103-12-18	-290746	NA	NA	NA	NA	NA	Unlikely	NA	NA	NA	NA	NA	NA	NA	NA	NA	0.6	2	NA	NA	NA	Unlikely	NA	NA	white	1	Unlikely	NA	NA	white
1103-12-19	-290745	NA	NA	NA	NA	NA	Unlikely	NA	NA	NA	NA	NA	NA	NA	NA	NA	0.6	2	NA	NA	NA	Unlikely	NA	NA	white	1	Unlikely	NA	NA	white
1103-12-20	-290744	NA	NA	NA	NA	NA	Unlikely	NA	NA	NA	NA	NA	NA	NA	NA	NA	0.6	2	NA	NA	NA	Unlikely	NA	NA	white	1	Unlikely	NA	NA	white
1103-12-21	-290743	NA	NA	NA	NA	NA	Unlikely	NA	NA	NA	NA	NA	NA	NA	NA	NA	0.6	2	NA	NA	NA	Unlikely	NA	NA	white	1	Unlikely	NA	NA	white
1103-12-22	-290742	NA	NA	NA	NA	NA	Unlikely	NA	NA	NA	NA	NA	NA	NA	NA	NA	0.6	2	NA	NA	NA	Unlikely	NA	NA	white	1	Unlikely	NA	NA	white
1103-12-23	-290741	NA	NA	NA	NA	NA	Unlikely	NA	NA	NA	NA	NA	NA	NA	NA	NA	0.6	2	NA	NA	NA	Unlikely	NA	NA	white	1	Unlikely	NA	NA	white
1103-12-24	-290740	NA	NA	NA	NA	NA	Unlikely	NA	NA	NA	NA	NA	NA	NA	NA	NA	0.6	2	NA	NA	NA	Unlikely	NA	NA	white	1	Unlikely	NA	NA	white
1103-12-25	-290739	NA	NA	NA	NA	NA	Unlikely	NA	NA	NA	NA	NA	NA	NA	NA	NA	0.6	2	NA	NA	NA	Unlikely	NA	NA	white	1	Unlikely	NA	NA	white
1103-12-26	-290738	NA	NA	NA	NA	NA	Unlikely	NA	NA	NA	NA	NA	NA	NA	NA	NA	0.6	2	NA	NA	NA	Unlikely	NA	NA	white	1	Unlikely	NA	NA	white
1103-12-27	-290737	NA	NA	NA	NA	NA	Unlikely	NA	NA	NA	NA	NA	NA	NA	NA	NA	0.6	2	NA	NA	NA	Unlikely	NA	NA	white	1	Unlikely	NA	NA	white
1103-12-28	-290736	NA	NA	NA	NA	NA	Unlikely	NA	NA	NA	NA	NA	NA	NA	NA	NA	0.6	2	NA	NA	NA	Unlikely	NA	NA	white	1	Unlikely	NA	NA	white
1103-12-29	-290735	NA	NA	NA	NA	NA	Unlikely	NA	NA	NA	NA	NA	NA	NA	NA	NA	0.6	2	NA	NA	NA	Unlikely	NA	NA	white	1	Unlikely	NA	NA	white
1103-12-30	-290734	NA	NA	NA	NA	NA	Unlikely	NA	NA	NA	NA	NA	NA	NA	NA	NA	0.6	2	NA	NA	NA	Unlikely	NA	NA	white	1	Unlikely	NA	NA	white
1103-12-31	-290733	NA	NA	NA	NA	NA	Unlikely	NA	NA	NA	NA	NA	NA	NA	NA	NA	0.6	2	NA	NA	NA	Unlikely	NA	NA	white	1	Unlikely	NA	NA	white
1104-01-01	-290732	NA	NA	NA	NA	NA	Unlikely	NA	NA	NA	NA	NA	NA	NA	NA	NA	0.6	2	NA	NA	NA	Unlikely	NA	NA	white	1	Unlikely	NA	NA	white
1104-01-02	-290731	NA	NA	NA	NA	NA	Unlikely	NA	NA	NA	NA	NA	NA	NA	NA	NA	0.6	2	NA	NA	NA	Unlikely	NA	NA	white	1	Unlikely	NA	NA	white
1104-01-03	-290730	NA	NA	NA	NA	NA	Unlikely	NA	NA	NA	NA	NA	NA	NA	NA	NA	0.6	2	NA	NA	NA	Unlikely	NA	NA	white	1	Unlikely	NA	NA	white
1104-01-04	-290729	NA	NA	NA	NA	NA	Unlikely	NA	NA	NA	NA	NA	NA	NA	NA	NA	0.6	2	NA	NA	NA	Unlikely	NA	NA	white	1	Unlikely	NA	NA	white
1104-01-05	-290728	NA	NA	NA	NA	NA	Unlikely	NA	NA	NA	NA	NA	NA	NA	NA	NA	0.6	2	NA	NA	NA	Unlikely	NA	NA	white	1	Unlikely	NA	NA	white
1104-01-06	-290727	NA	NA	NA	NA	NA	Unlikely	NA	NA	NA	NA	NA	NA	NA	NA	NA	0.6	2	NA	NA	NA	Unlikely	NA	NA	white	1	Unlikely	NA	NA	white
1104-01-07	-290726	NA	NA	NA	NA	NA	Unlikely	NA	NA	NA	NA	NA	NA	NA	NA	NA	0.6	2	NA	NA	NA	Unlikely	NA	NA	white	1	Unlikely	NA	NA	white
1104-01-08	-290725	NA	NA	NA	NA	NA	Unlikely	NA	NA	NA	NA	NA	NA	NA	NA	NA	0.6	2	NA	NA	NA	Unlikely	NA	NA	white	1	Unlikely	NA	NA	white
1104-01-09	-290724	NA	NA	NA	NA	NA	Unlikely	NA	NA	NA	NA	NA	NA	NA	NA	NA	0.6	2	NA	NA	NA	Unlikely	NA	NA	white	1	Unlikely	NA	NA	white
1104-01-10	-290723	NA	NA	NA	NA	NA	Unlikely	NA	NA	NA	NA	NA	NA	NA	NA	NA	0.6	2	NA	NA	NA	Unlikely	NA	NA	white	1	Unlikely	NA	NA	white
1104-01-11	-290722	NA	NA	NA	NA	NA	Unlikely	NA	NA	NA	NA	NA	NA	NA	NA	NA	0.6	2	NA	NA	NA	Unlikely	NA	NA	white	1	Unlikely	NA	NA	white
1104-01-12	-290721	NA	NA	NA	NA	NA	Unlikely	NA	NA	NA	NA	NA	NA	NA	NA	NA	0.6	2	NA	NA	NA	Unlikely	NA	NA	white	1	Unlikely	NA	NA	white
1104-01-13	-290720	NA	NA	NA	NA	NA	Unlikely	NA	NA	NA	NA	NA	NA	NA	NA	NA	0.6	2	NA	NA	NA	Unlikely	NA	NA	white	1	Unlikely	NA	NA	white
1104-01-14	-290719	NA	NA	NA	NA	NA	Unlikely	NA	NA	NA	NA	NA	NA	NA	NA	NA	0.6	2	NA	NA	NA	Unlikely	NA	NA	white	1	Unlikely	NA	NA	white
1104-01-15	-290718	NA	NA	NA	NA	NA	Unlikely	NA	NA	NA	NA	NA	NA	NA	NA	NA	0.6	2	NA	NA	NA	Unlikely	NA	NA	white	1	Unlikely	NA	NA	white
1104-01-16	-290717	NA	NA	NA	NA	NA	Unlikely	NA	NA	NA	NA	NA	NA	NA	NA	NA	0.6	2	NA	NA	NA	Unlikely	NA	NA	white	1	Unlikely	NA	NA	white
1104-01-17	-290716	NA	NA	NA	NA	NA	Unlikely	NA	NA	NA	NA	NA	NA	NA	NA	NA	0.6	2	NA	NA	NA	Unlikely	NA	NA	white	1	Unlikely	NA	NA	white
1104-01-18	-290715	NA	NA	NA	NA	NA	Unlikely	NA	NA	NA	NA	NA	NA	NA	NA	NA	0.6	2	NA	NA	NA	Unlikely	NA	NA	white	1	Unlikely	NA	NA	white
1104-01-19	-290714	NA	NA	NA	NA	NA	Unlikely	NA	NA	NA	NA	NA	NA	NA	NA	NA	0.6	2	NA	NA	NA	Unlikely	NA	NA	white	1	Unlikely	NA	NA	white
1104-01-20	-290713	NA	NA	NA	NA	NA	Unlikely	NA	NA	NA	NA	NA	NA	NA	NA	NA	0.6	2	NA	NA	NA	Unlikely	NA	NA	white	1	Unlikely	NA	NA	white
1104-01-21	-290712	NA	NA	NA	NA	NA	Unlikely	NA	NA	NA	NA	NA	NA	NA	NA	NA	0.6	2	NA	NA	NA	Unlikely	NA	NA	white	1	Unlikely	NA	NA	white
1104-01-22	-290711	NA	NA	NA	NA	NA	Unlikely	NA	NA	NA	NA	NA	NA	NA	NA	NA	0.6	2	NA	NA	NA	Unlikely	NA	NA	white	1	Unlikely	NA	NA	white
1104-01-23	-290710	NA	NA	NA	NA	NA	Unlikely	NA	NA	NA	NA	NA	NA	NA	NA	NA	0.6	2	NA	NA	NA	Unlikely	NA	NA	white	1	Unlikely	NA	NA	white
1104-01-24	-290709	NA	NA	NA	NA	NA	Unlikely	NA	NA	NA	NA	NA	NA	NA	NA	NA	0.6	2	NA	NA	NA	Unlikely	NA	NA	white	1	Unlikely	NA	NA	white
1104-01-25	-290708	NA	NA	NA	NA	NA	Unlikely	NA	NA	NA	NA	NA	NA	NA	NA	NA	0.6	2	NA	NA	NA	Unlikely	NA	NA	white	1	Unlikely	NA	NA	white
1104-01-26	-290707	NA	NA	NA	NA	NA	Unlikely	NA	NA	NA	NA	NA	NA	NA	NA	NA	0.6	2	NA	NA	NA	Unlikely	NA	NA	white	1	Unlikely	NA	NA	white
1104-01-27	-290706	NA	NA	NA	NA	NA	Unlikely	NA	NA	NA	NA	NA	NA	NA	NA	NA	0.6	2	NA	NA	NA	Unlikely	NA	NA	white	1	Unlikely	NA	NA	white
1104-01-28	-290705	NA	NA	NA	NA	NA	Unlikely	NA	NA	NA	NA	NA	NA	NA	NA	NA	0.6	2	NA	NA	NA	Unlikely	NA	NA	white	1	Unlikely	NA	NA	white
1104-01-29	-290704	NA	NA	NA	NA	NA	Unlikely	NA	NA	NA	NA	NA	NA	NA	NA	NA	0.6	2	NA	NA	NA	Unlikely	NA	NA	white	1	Unlikely	NA	NA	white
1104-01-30	-290703	NA	NA	NA	NA	NA	Unlikely	NA	NA	NA	NA	NA	NA	NA	NA	NA	0.6	2	NA	NA	NA	Unlikely	NA	NA	white	1	Unlikely	NA	NA	white
1104-01-31	-290702	NA	NA	NA	NA	NA	Unlikely	NA	NA	NA	NA	NA	NA	NA	NA	NA	0.6	2	NA	NA	NA	Unlikely	NA	NA	white	1	Unlikely	NA	NA	white
1104-02-01	-290701	NA	NA	NA	NA	NA	Unlikely	NA	NA	NA	NA	NA	NA	NA	NA	NA	0.6	2	NA	NA	NA	Unlikely	NA	NA	white	1	Unlikely	NA	NA	white
1104-02-02	-290700	NA	NA	NA	NA	NA	Unlikely	NA	NA	NA	NA	NA	NA	NA	NA	NA	0.6	2	NA	NA	NA	Unlikely	NA	NA	white	1	Unlikely	NA	NA	white
1104-02-03	-290699	NA	NA	NA	NA	NA	Unlikely	NA	NA	NA	NA	NA	NA	NA	NA	NA	0.6	2	NA	NA	NA	Unlikely	NA	NA	white	1	Unlikely	NA	NA	white
1104-02-04	-290698	NA	NA	NA	NA	NA	Unlikely	NA	NA	NA	NA	NA	NA	NA	NA	NA	0.6	2	NA	NA	NA	Unlikely	NA	NA	white	1	Unlikely	NA	NA	white
1104-02-05	-290697	NA	NA	NA	NA	NA	Unlikely	NA	NA	NA	NA	NA	NA	NA	NA	NA	0.6	2	NA	NA	NA	Unlikely	NA	NA	white	1	Unlikely	NA	NA	white
1104-02-06	-290696	NA	NA	NA	NA	NA	Unlikely	NA	NA	NA	NA	NA	NA	NA	NA	NA	0.6	2	NA	NA	NA	Unlikely	NA	NA	white	1	Unlikely	NA	NA	white
1104-02-07	-290695	NA	NA	NA	NA	NA	Unlikely	NA	NA	NA	NA	NA	NA	NA	NA	NA	0.6	2	NA	NA	NA	Unlikely	NA	NA	white	1	Unlikely	NA	NA	white
1104-02-08	-290694	NA	NA	NA	NA	NA	Unlikely	NA	NA	NA	NA	NA	NA	NA	NA	NA	0.6	2	NA	NA	NA	Unlikely	NA	NA	white	1	Unlikely	NA	NA	white
1104-02-09	-290693	NA	NA	NA	NA	NA	Unlikely	NA	NA	NA	NA	NA	NA	NA	NA	NA	0.6	2	NA	NA	NA	Unlikely	NA	NA	white	1	Unlikely	NA	NA	white
1104-02-10	-290692	NA	NA	NA	NA	NA	Unlikely	NA	NA	NA	NA	NA	NA	NA	NA	NA	0.6	2	NA	NA	NA	Unlikely	NA	NA	white	1	Unlikely	NA	NA	white
1104-02-11	-290691	NA	NA	NA	NA	NA	Unlikely	NA	NA	NA	NA	NA	NA	NA	NA	NA	0.6	2	NA	NA	NA	Unlikely	NA	NA	white	1	Unlikely	NA	NA	white
1104-02-12	-290690	NA	NA	NA	NA	NA	Unlikely	NA	NA	NA	NA	NA	NA	NA	NA	NA	0.6	2	NA	NA	NA	Unlikely	NA	NA	white	1	Unlikely	NA	NA	white
1104-02-13	-290689	NA	NA	NA	NA	NA	Unlikely	NA	NA	NA	NA	NA	NA	NA	NA	NA	0.6	2	NA	NA	NA	Unlikely	NA	NA	white	1	Unlikely	NA	NA	white
1104-02-14	-290688	NA	NA	NA	NA	NA	Unlikely	NA	NA	NA	NA	NA	NA	NA	NA	NA	0.6	2	NA	NA	NA	Unlikely	NA	NA	white	1	Unlikely	NA	NA	white
1104-02-15	-290687	NA	NA	NA	NA	NA	Unlikely	NA	NA	NA	NA	NA	NA	NA	NA	NA	0.6	2	NA	NA	NA	Unlikely	NA	NA	white	1	Unlikely	NA	NA	white
1104-02-16	-290686	NA	NA	NA	NA	NA	Unlikely	NA	NA	NA	NA	NA	NA	NA	NA	NA	0.6	2	NA	NA	NA	Unlikely	NA	NA	white	1	Unlikely	NA	NA	white
1104-02-17	-290685	NA	NA	NA	NA	NA	Unlikely	NA	NA	NA	NA	NA	NA	NA	NA	NA	0.6	2	NA	NA	NA	Unlikely	NA	NA	white	1	Unlikely	NA	NA	white
1104-02-18	-290684	NA	NA	NA	NA	NA	Unlikely	NA	NA	NA	NA	NA	NA	NA	NA	NA	0.6	2	NA	NA	NA	Unlikely	NA	NA	white	1	Unlikely	NA	NA	white
1104-02-19	-290683	NA	NA	NA	NA	NA	Unlikely	NA	NA	NA	NA	NA	NA	NA	NA	NA	0.6	2	NA	NA	NA	Unlikely	NA	NA	white	1	Unlikely	NA	NA	white
1104-02-20	-290682	NA	NA	NA	NA	NA	Unlikely	NA	NA	NA	NA	NA	NA	NA	NA	NA	0.6	2	NA	NA	NA	Unlikely	NA	NA	white	1	Unlikely	NA	NA	white
1104-02-21	-290681	NA	NA	NA	NA	NA	Unlikely	NA	NA	NA	NA	NA	NA	NA	NA	NA	0.6	2	NA	NA	NA	Unlikely	NA	NA	white	1	Unlikely	NA	NA	white
1104-02-22	-290680	NA	NA	NA	NA	NA	Unlikely	NA	NA	NA	NA	NA	NA	NA	NA	NA	0.6	2	NA	NA	NA	Unlikely	NA	NA	white	1	Unlikely	NA	NA	white
1104-02-23	-290679	NA	NA	NA	NA	NA	Unlikely	NA	NA	NA	NA	NA	NA	NA	NA	NA	0.6	2	NA	NA	NA	Unlikely	NA	NA	white	1	Unlikely	NA	NA	white
1104-02-24	-290678	NA	NA	NA	NA	NA	Unlikely	NA	NA	NA	NA	NA	NA	NA	NA	NA	0.6	2	NA	NA	NA	Unlikely	NA	NA	white	1	Unlikely	NA	NA	white
1104-02-25	-290677	NA	NA	NA	NA	NA	Unlikely	NA	NA	NA	NA	NA	NA	NA	NA	NA	0.6	2	NA	NA	NA	Unlikely	NA	NA	white	1	Unlikely	NA	NA	white
1104-02-26	-290676	NA	NA	NA	NA	NA	Unlikely	NA	NA	NA	NA	NA	NA	NA	NA	NA	0.6	2	NA	NA	NA	Unlikely	NA	NA	white	1	Unlikely	NA	NA	white
1104-02-27	-290675	NA	NA	NA	NA	NA	Unlikely	NA	NA	NA	NA	NA	NA	NA	NA	NA	0.6	2	NA	NA	NA	Unlikely	NA	NA	white	1	Unlikely	NA	NA	white
1104-02-28	-290674	NA	NA	NA	NA	NA	Unlikely	NA	NA	NA	NA	NA	NA	NA	NA	NA	0.6	2	NA	NA	NA	Unlikely	NA	NA	white	1	Unlikely	NA	NA	white
1104-02-29	-290673	NA	NA	NA	NA	NA	Unlikely	NA	NA	NA	NA	NA	NA	NA	NA	NA	0.6	2	NA	NA	NA	Unlikely	NA	NA	white	1	Unlikely	NA	NA	white
1104-03-01	-290672	NA	NA	NA	NA	NA	Unlikely	NA	NA	NA	NA	NA	NA	NA	NA	NA	0.6	2	NA	NA	NA	Unlikely	NA	NA	white	1	Unlikely	NA	NA	white
1104-03-02	-290671	NA	NA	NA	NA	NA	Unlikely	NA	NA	NA	NA	NA	NA	NA	NA	NA	0.6	2	NA	NA	NA	Unlikely	NA	NA	white	1	Unlikely	NA	NA	white
1104-03-03	-290670	NA	NA	NA	NA	NA	Unlikely	NA	NA	NA	NA	NA	NA	NA	NA	NA	0.6	2	NA	NA	NA	Unlikely	NA	NA	white	1	Unlikely	NA	NA	white
1104-03-04	-290669	NA	NA	NA	NA	NA	Unlikely	NA	NA	NA	NA	NA	NA	NA	NA	NA	0.6	2	NA	NA	NA	Unlikely	NA	NA	white	1	Unlikely	NA	NA	white
1104-03-05	-290668	NA	NA	NA	NA	NA	Unlikely	NA	NA	NA	NA	NA	NA	NA	NA	NA	0.6	2	NA	NA	NA	Unlikely	NA	NA	white	1	Unlikely	NA	NA	white
1104-03-06	-290667	NA	NA	NA	NA	NA	Unlikely	NA	NA	NA	NA	NA	NA	NA	NA	NA	0.6	2	NA	NA	NA	Unlikely	NA	NA	white	1	Unlikely	NA	NA	white
1104-03-07	-290666	NA	NA	NA	NA	NA	Unlikely	NA	NA	NA	NA	NA	NA	NA	NA	NA	0.6	2	NA	NA	NA	Unlikely	NA	NA	white	1	Unlikely	NA	NA	white
1104-03-08	-290665	NA	NA	NA	NA	NA	Unlikely	NA	NA	NA	NA	NA	NA	NA	NA	NA	0.6	2	NA	NA	NA	Unlikely	NA	NA	white	1	Unlikely	NA	NA	white
1104-03-09	-290664	NA	NA	NA	NA	NA	Unlikely	NA	NA	NA	NA	NA	NA	NA	NA	NA	0.6	2	NA	NA	NA	Unlikely	NA	NA	white	1	Unlikely	NA	NA	white
1104-03-10	-290663	NA	NA	NA	NA	NA	Unlikely	NA	NA	NA	NA	NA	NA	NA	NA	NA	0.6	2	NA	NA	NA	Unlikely	NA	NA	white	1	Unlikely	NA	NA	white
1104-03-11	-290662	NA	NA	NA	NA	NA	Unlikely	NA	NA	NA	NA	NA	NA	NA	NA	NA	0.6	2	NA	NA	NA	Unlikely	NA	NA	white	1	Unlikely	NA	NA	white
1104-03-12	-290661	NA	NA	NA	NA	NA	Unlikely	NA	NA	NA	NA	NA	NA	NA	NA	NA	0.6	2	NA	NA	NA	Unlikely	NA	NA	white	1	Unlikely	NA	NA	white
1104-03-13	-290660	NA	NA	NA	NA	NA	Unlikely	NA	NA	NA	NA	NA	NA	NA	NA	NA	0.6	2	NA	NA	NA	Unlikely	NA	NA	white	1	Unlikely	NA	NA	white
1104-03-14	-290659	NA	NA	NA	NA	NA	Unlikely	NA	NA	NA	NA	NA	NA	NA	NA	NA	0.6	2	NA	NA	NA	Unlikely	NA	NA	white	1	Unlikely	NA	NA	white
1104-03-15	-290658	NA	NA	NA	NA	NA	Unlikely	NA	NA	NA	NA	NA	NA	NA	NA	NA	0.6	2	NA	NA	NA	Unlikely	NA	NA	white	1	Unlikely	NA	NA	white
1104-03-16	-290657	NA	NA	NA	NA	NA	Unlikely	NA	NA	NA	NA	NA	NA	NA	NA	NA	0.6	2	NA	NA	NA	Unlikely	NA	NA	white	1	Unlikely	NA	NA	white
1104-03-17	-290656	NA	NA	NA	NA	NA	Unlikely	NA	NA	NA	NA	NA	NA	NA	NA	NA	0.6	2	NA	NA	NA	Unlikely	NA	NA	white	1	Unlikely	NA	NA	white
1104-03-18	-290655	NA	NA	NA	NA	NA	Unlikely	NA	NA	NA	NA	NA	NA	NA	NA	NA	0.6	2	NA	NA	NA	Unlikely	NA	NA	white	1	Unlikely	NA	NA	white
1104-03-19	-290654	NA	NA	NA	NA	NA	Unlikely	NA	NA	NA	NA	NA	NA	NA	NA	NA	0.6	2	NA	NA	NA	Unlikely	NA	NA	white	1	Unlikely	NA	NA	white
1104-03-20	-290653	NA	NA	NA	NA	NA	Unlikely	NA	NA	NA	NA	NA	NA	NA	NA	NA	0.6	2	NA	NA	NA	Unlikely	NA	NA	white	1	Unlikely	NA	NA	white
1104-03-21	-290652	NA	NA	NA	NA	NA	Unlikely	NA	NA	NA	NA	NA	NA	NA	NA	NA	0.6	2	NA	NA	NA	Unlikely	NA	NA	white	1	Unlikely	NA	NA	white
1104-03-22	-290651	NA	NA	NA	NA	NA	Unlikely	NA	NA	NA	NA	NA	NA	NA	NA	NA	0.6	2	NA	NA	NA	Unlikely	NA	NA	white	1	Unlikely	NA	NA	white
1104-03-23	-290650	NA	NA	NA	NA	NA	Unlikely	NA	NA	NA	NA	NA	NA	NA	NA	NA	0.6	2	NA	NA	NA	Unlikely	NA	NA	white	1	Unlikely	NA	NA	white
1104-03-24	-290649	NA	NA	NA	NA	NA	Unlikely	NA	NA	NA	NA	NA	NA	NA	NA	NA	0.6	2	NA	NA	NA	Unlikely	NA	NA	white	1	Unlikely	NA	NA	white
1104-03-25	-290648	NA	NA	NA	NA	NA	Unlikely	NA	NA	NA	NA	NA	NA	NA	NA	NA	0.6	2	NA	NA	NA	Unlikely	NA	NA	white	1	Unlikely	NA	NA	white
1104-03-26	-290647	NA	NA	NA	NA	NA	Unlikely	NA	NA	NA	NA	NA	NA	NA	NA	NA	0.6	2	NA	NA	NA	Unlikely	NA	NA	white	1	Unlikely	NA	NA	white
1104-03-27	-290646	NA	NA	NA	NA	NA	Unlikely	NA	NA	NA	NA	NA	NA	NA	NA	NA	0.6	2	NA	NA	NA	Unlikely	NA	NA	white	1	Unlikely	NA	NA	white
1104-03-28	-290645	NA	NA	NA	NA	NA	Unlikely	NA	NA	NA	NA	NA	NA	NA	NA	NA	0.6	2	NA	NA	NA	Unlikely	NA	NA	white	1	Unlikely	NA	NA	white
1104-03-29	-290644	NA	NA	NA	NA	NA	Unlikely	NA	NA	NA	NA	NA	NA	NA	NA	NA	0.6	2	NA	NA	NA	Unlikely	NA	NA	white	1	Unlikely	NA	NA	white
1104-03-30	-290643	NA	NA	NA	NA	NA	Unlikely	NA	NA	NA	NA	NA	NA	NA	NA	NA	0.6	2	NA	NA	NA	Unlikely	NA	NA	white	1	Unlikely	NA	NA	white
1104-03-31	-290642	NA	NA	NA	NA	NA	Unlikely	NA	NA	NA	NA	NA	NA	NA	NA	NA	0.6	2	NA	NA	NA	Unlikely	NA	NA	white	1	Unlikely	NA	NA	white
1104-04-01	-290641	NA	NA	NA	NA	NA	Unlikely	NA	NA	NA	NA	NA	NA	NA	NA	NA	0.6	2	NA	NA	NA	Unlikely	NA	NA	white	1	Unlikely	NA	NA	white
1104-04-02	-290640	NA	NA	NA	NA	NA	Unlikely	NA	NA	NA	NA	NA	NA	NA	NA	NA	0.6	2	NA	NA	NA	Unlikely	NA	NA	white	1	Unlikely	NA	NA	white
1104-04-03	-290639	NA	NA	NA	NA	NA	Unlikely	NA	NA	NA	NA	NA	NA	NA	NA	NA	0.6	2	NA	NA	NA	Unlikely	NA	NA	white	1	Unlikely	NA	NA	white
1104-04-04	-290638	NA	NA	NA	NA	NA	Unlikely	NA	NA	NA	NA	NA	NA	NA	NA	NA	0.6	2	NA	NA	NA	Unlikely	NA	NA	white	1	Unlikely	NA	NA	white
1104-04-05	-290637	NA	NA	NA	NA	NA	Unlikely	NA	NA	NA	NA	NA	NA	NA	NA	NA	0.6	2	NA	NA	NA	Unlikely	NA	NA	white	1	Unlikely	NA	NA	white
1104-04-06	-290636	NA	NA	NA	NA	NA	Unlikely	NA	NA	NA	NA	NA	NA	NA	NA	NA	0.6	2	NA	NA	NA	Unlikely	NA	NA	white	1	Unlikely	NA	NA	white
1104-04-07	-290635	NA	NA	NA	NA	NA	Unlikely	NA	NA	NA	NA	NA	NA	NA	NA	NA	0.6	2	NA	NA	NA	Unlikely	NA	NA	white	1	Unlikely	NA	NA	white
1104-04-08	-290634	NA	NA	NA	NA	NA	Unlikely	NA	NA	NA	NA	NA	NA	NA	NA	NA	0.6	2	NA	NA	NA	Unlikely	NA	NA	white	1	Unlikely	NA	NA	white
1104-04-09	-290633	NA	NA	NA	NA	NA	Unlikely	NA	NA	NA	NA	NA	NA	NA	NA	NA	0.6	2	NA	NA	NA	Unlikely	NA	NA	white	1	Unlikely	NA	NA	white
1104-04-10	-290632	NA	NA	NA	NA	NA	Unlikely	NA	NA	NA	NA	NA	NA	NA	NA	NA	0.6	2	NA	NA	NA	Unlikely	NA	NA	white	1	Unlikely	NA	NA	white
1104-04-11	-290631	NA	NA	NA	NA	NA	Unlikely	NA	NA	NA	NA	NA	NA	NA	NA	NA	0.6	2	NA	NA	NA	Unlikely	NA	NA	white	1	Unlikely	NA	NA	white
1104-04-12	-290630	NA	NA	NA	NA	NA	Unlikely	NA	NA	NA	NA	NA	NA	NA	NA	NA	0.6	2	NA	NA	NA	Unlikely	NA	NA	white	1	Unlikely	NA	NA	white
1104-04-13	-290629	NA	NA	NA	NA	NA	Unlikely	NA	NA	NA	NA	NA	NA	NA	NA	NA	0.6	2	NA	NA	NA	Unlikely	NA	NA	white	1	Unlikely	NA	NA	white
1104-04-14	-290628	NA	NA	NA	NA	NA	Unlikely	NA	NA	NA	NA	NA	NA	NA	NA	NA	0.6	2	NA	NA	NA	Unlikely	NA	NA	white	1	Unlikely	NA	NA	white
1104-04-15	-290627	NA	NA	NA	NA	NA	Unlikely	NA	NA	NA	NA	NA	NA	NA	NA	NA	0.6	2	NA	NA	NA	Unlikely	NA	NA	white	1	Unlikely	NA	NA	white
1104-04-16	-290626	NA	NA	NA	NA	NA	Unlikely	NA	NA	NA	NA	NA	NA	NA	NA	NA	0.6	2	NA	NA	NA	Unlikely	NA	NA	white	1	Unlikely	NA	NA	white
1104-04-17	-290625	NA	NA	NA	NA	NA	Unlikely	NA	NA	NA	NA	NA	NA	NA	NA	NA	0.6	2	NA	NA	NA	Unlikely	NA	NA	white	1	Unlikely	NA	NA	white
1104-04-18	-290624	NA	NA	NA	NA	NA	Unlikely	NA	NA	NA	NA	NA	NA	NA	NA	NA	0.6	2	NA	NA	NA	Unlikely	NA	NA	white	1	Unlikely	NA	NA	white
1104-04-19	-290623	NA	NA	NA	NA	NA	Unlikely	NA	NA	NA	NA	NA	NA	NA	NA	NA	0.6	2	NA	NA	NA	Unlikely	NA	NA	white	1	Unlikely	NA	NA	white
1104-04-20	-290622	NA	NA	NA	NA	NA	Unlikely	NA	NA	NA	NA	NA	NA	NA	NA	NA	0.6	2	NA	NA	NA	Unlikely	NA	NA	white	1	Unlikely	NA	NA	white
1104-04-21	-290621	NA	NA	NA	NA	NA	Unlikely	NA	NA	NA	NA	NA	NA	NA	NA	NA	0.6	2	NA	NA	NA	Unlikely	NA	NA	white	1	Unlikely	NA	NA	white
1104-04-22	-290620	NA	NA	NA	NA	NA	Unlikely	NA	NA	NA	NA	NA	NA	NA	NA	NA	0.6	2	NA	NA	NA	Unlikely	NA	NA	white	1	Unlikely	NA	NA	white
1104-04-23	-290619	NA	NA	NA	NA	NA	Unlikely	NA	NA	NA	NA	NA	NA	NA	NA	NA	0.6	2	NA	NA	NA	Unlikely	NA	NA	white	1	Unlikely	NA	NA	white
1104-04-24	-290618	NA	NA	NA	NA	NA	Unlikely	NA	NA	NA	NA	NA	NA	NA	NA	NA	0.6	2	NA	NA	NA	Unlikely	NA	NA	white	1	Unlikely	NA	NA	white
1104-04-25	-290617	NA	NA	NA	NA	NA	Unlikely	NA	NA	NA	NA	NA	NA	NA	NA	NA	0.6	2	NA	NA	NA	Unlikely	NA	NA	white	1	Unlikely	NA	NA	white
1104-04-26	-290616	NA	NA	NA	NA	NA	Unlikely	NA	NA	NA	NA	NA	NA	NA	NA	NA	0.6	2	NA	NA	NA	Unlikely	NA	NA	white	1	Unlikely	NA	NA	white
1104-04-27	-290615	NA	NA	NA	NA	NA	Unlikely	NA	NA	NA	NA	NA	NA	NA	NA	NA	0.6	2	NA	NA	NA	Unlikely	NA	NA	white	1	Unlikely	NA	NA	white
1104-04-28	-290614	NA	NA	NA	NA	NA	Unlikely	NA	NA	NA	NA	NA	NA	NA	NA	NA	0.6	2	NA	NA	NA	Unlikely	NA	NA	white	1	Unlikely	NA	NA	white
1104-04-29	-290613	NA	NA	NA	NA	NA	Unlikely	NA	NA	NA	NA	NA	NA	NA	NA	NA	0.6	2	NA	NA	NA	Unlikely	NA	NA	white	1	Unlikely	NA	NA	white
1104-04-30	-290612	NA	NA	NA	NA	NA	Unlikely	NA	NA	NA	NA	NA	NA	NA	NA	NA	0.6	2	NA	NA	NA	Unlikely	NA	NA	white	1	Unlikely	NA	NA	white
1104-05-01	-290611	NA	NA	NA	NA	NA	Unlikely	NA	NA	NA	NA	NA	NA	NA	NA	NA	0.6	2	NA	NA	NA	Unlikely	NA	NA	white	1	Unlikely	NA	NA	white
1104-05-02	-290610	NA	NA	NA	NA	NA	Unlikely	NA	NA	NA	NA	NA	NA	NA	NA	NA	0.6	2	NA	NA	NA	Unlikely	NA	NA	white	1	Unlikely	NA	NA	white
1104-05-03	-290609	NA	NA	NA	NA	NA	Unlikely	NA	NA	NA	NA	NA	NA	NA	NA	NA	0.6	2	NA	NA	NA	Unlikely	NA	NA	white	1	Unlikely	NA	NA	white
1104-05-04	-290608	NA	NA	NA	NA	NA	Unlikely	NA	NA	NA	NA	NA	NA	NA	NA	NA	0.6	2	NA	NA	NA	Unlikely	NA	NA	white	1	Unlikely	NA	NA	white
1104-05-05	-290607	NA	NA	NA	NA	NA	Unlikely	NA	NA	NA	NA	NA	NA	NA	NA	NA	0.6	2	NA	NA	NA	Unlikely	NA	NA	white	1	Unlikely	NA	NA	white
1104-05-06	-290606	NA	NA	NA	NA	NA	Unlikely	NA	NA	NA	NA	NA	NA	NA	NA	NA	0.6	2	NA	NA	NA	Unlikely	NA	NA	white	1	Unlikely	NA	NA	white
1104-05-07	-290605	NA	NA	NA	NA	NA	Unlikely	NA	NA	NA	NA	NA	NA	NA	NA	NA	0.6	2	NA	NA	NA	Unlikely	NA	NA	white	1	Unlikely	NA	NA	white
1104-05-08	-290604	NA	NA	NA	NA	NA	Unlikely	NA	NA	NA	NA	NA	NA	NA	NA	NA	0.6	2	NA	NA	NA	Unlikely	NA	NA	white	1	Unlikely	NA	NA	white
1104-05-09	-290603	NA	NA	NA	NA	NA	Unlikely	NA	NA	NA	NA	NA	NA	NA	NA	NA	0.6	2	NA	NA	NA	Unlikely	NA	NA	white	1	Unlikely	NA	NA	white
1104-05-10	-290602	NA	NA	NA	NA	NA	Unlikely	NA	NA	NA	NA	NA	NA	NA	NA	NA	0.6	2	NA	NA	NA	Unlikely	NA	NA	white	1	Unlikely	NA	NA	white
1104-05-11	-290601	NA	NA	NA	NA	NA	Unlikely	NA	NA	NA	NA	NA	NA	NA	NA	NA	0.6	2	NA	NA	NA	Unlikely	NA	NA	white	1	Unlikely	NA	NA	white
1104-05-12	-290600	NA	NA	NA	NA	NA	Unlikely	NA	NA	NA	NA	NA	NA	NA	NA	NA	0.6	2	NA	NA	NA	Unlikely	NA	NA	white	1	Unlikely	NA	NA	white
1104-05-13	-290599	NA	NA	NA	NA	NA	Unlikely	NA	NA	NA	NA	NA	NA	NA	NA	NA	0.6	2	NA	NA	NA	Unlikely	NA	NA	white	1	Unlikely	NA	NA	white
1104-05-14	-290598	NA	NA	NA	NA	NA	Unlikely	NA	NA	NA	NA	NA	NA	NA	NA	NA	0.6	2	NA	NA	NA	Unlikely	NA	NA	white	1	Unlikely	NA	NA	white
1104-05-15	-290597	NA	NA	NA	NA	NA	Unlikely	NA	NA	NA	NA	NA	NA	NA	NA	NA	0.6	2	NA	NA	NA	Unlikely	NA	NA	white	1	Unlikely	NA	NA	white
1104-05-16	-290596	NA	NA	NA	NA	NA	Unlikely	NA	NA	NA	NA	NA	NA	NA	NA	NA	0.6	2	NA	NA	NA	Unlikely	NA	NA	white	1	Unlikely	NA	NA	white
1104-05-17	-290595	NA	NA	NA	NA	NA	Unlikely	NA	NA	NA	NA	NA	NA	NA	NA	NA	0.6	2	NA	NA	NA	Unlikely	NA	NA	white	1	Unlikely	NA	NA	white
1104-05-18	-290594	NA	NA	NA	NA	NA	Unlikely	NA	NA	NA	NA	NA	NA	NA	NA	NA	0.6	2	NA	NA	NA	Unlikely	NA	NA	white	1	Unlikely	NA	NA	white
1104-05-19	-290593	NA	NA	NA	NA	NA	Unlikely	NA	NA	NA	NA	NA	NA	NA	NA	NA	0.6	2	NA	NA	NA	Unlikely	NA	NA	white	1	Unlikely	NA	NA	white
1104-05-20	-290592	NA	NA	NA	NA	NA	Unlikely	NA	NA	NA	NA	NA	NA	NA	NA	NA	0.6	2	NA	NA	NA	Unlikely	NA	NA	white	1	Unlikely	NA	NA	white
1104-05-21	-290591	NA	NA	NA	NA	NA	Unlikely	NA	NA	NA	NA	NA	NA	NA	NA	NA	0.6	2	NA	NA	NA	Unlikely	NA	NA	white	1	Unlikely	NA	NA	white
1104-05-22	-290590	NA	NA	NA	NA	NA	Unlikely	NA	NA	NA	NA	NA	NA	NA	NA	NA	0.6	2	NA	NA	NA	Unlikely	NA	NA	white	1	Unlikely	NA	NA	white
1104-05-23	-290589	NA	NA	NA	NA	NA	Unlikely	NA	NA	NA	NA	NA	NA	NA	NA	NA	0.6	2	NA	NA	NA	Unlikely	NA	NA	white	1	Unlikely	NA	NA	white
1104-05-24	-290588	NA	NA	NA	NA	NA	Unlikely	NA	NA	NA	NA	NA	NA	NA	NA	NA	0.6	2	NA	NA	NA	Unlikely	NA	NA	white	1	Unlikely	NA	NA	white
1104-05-25	-290587	NA	NA	NA	NA	NA	Unlikely	NA	NA	NA	NA	NA	NA	NA	NA	NA	0.6	2	NA	NA	NA	Unlikely	NA	NA	white	1	Unlikely	NA	NA	white
1104-05-26	-290586	NA	NA	NA	NA	NA	Unlikely	NA	NA	NA	NA	NA	NA	NA	NA	NA	0.6	2	NA	NA	NA	Unlikely	NA	NA	white	1	Unlikely	NA	NA	white
1104-05-27	-290585	NA	NA	NA	NA	NA	Unlikely	NA	NA	NA	NA	NA	NA	NA	NA	NA	0.6	2	NA	NA	NA	Unlikely	NA	NA	white	1	Unlikely	NA	NA	white
1104-05-28	-290584	NA	NA	NA	NA	NA	Unlikely	NA	NA	NA	NA	NA	NA	NA	NA	NA	0.6	2	NA	NA	NA	Unlikely	NA	NA	white	1	Unlikely	NA	NA	white
1104-05-29	-290583	NA	NA	NA	NA	NA	Unlikely	NA	NA	NA	NA	NA	NA	NA	NA	NA	0.6	2	NA	NA	NA	Unlikely	NA	NA	white	1	Unlikely	NA	NA	white
1104-05-30	-290582	NA	NA	NA	NA	NA	Unlikely	NA	NA	NA	NA	NA	NA	NA	NA	NA	0.6	2	NA	NA	NA	Unlikely	NA	NA	white	1	Unlikely	NA	NA	white
1104-05-31	-290581	NA	NA	NA	NA	NA	Unlikely	NA	NA	NA	NA	NA	NA	NA	NA	NA	0.6	2	NA	NA	NA	Unlikely	NA	NA	white	1	Unlikely	NA	NA	white
1104-06-01	-290580	NA	NA	NA	NA	NA	Unlikely	NA	NA	NA	NA	NA	NA	NA	NA	NA	0.6	2	NA	NA	NA	Unlikely	NA	NA	white	1	Unlikely	NA	NA	white
1104-06-02	-290579	NA	NA	NA	NA	NA	Unlikely	NA	NA	NA	NA	NA	NA	NA	NA	NA	0.6	2	NA	NA	NA	Unlikely	NA	NA	white	1	Unlikely	NA	NA	white
1104-06-03	-290578	NA	NA	NA	NA	NA	Unlikely	NA	NA	NA	NA	NA	NA	NA	NA	NA	0.6	2	NA	NA	NA	Unlikely	NA	NA	white	1	Unlikely	NA	NA	white
1104-06-04	-290577	NA	NA	NA	NA	NA	Unlikely	NA	NA	NA	NA	NA	NA	NA	NA	NA	0.6	2	NA	NA	NA	Unlikely	NA	NA	white	1	Unlikely	NA	NA	white
1104-06-05	-290576	NA	NA	NA	NA	NA	Unlikely	NA	NA	NA	NA	NA	NA	NA	NA	NA	0.6	2	NA	NA	NA	Unlikely	NA	NA	white	1	Unlikely	NA	NA	white
1104-06-06	-290575	NA	NA	NA	NA	NA	Unlikely	NA	NA	NA	NA	NA	NA	NA	NA	NA	0.6	2	NA	NA	NA	Unlikely	NA	NA	white	1	Unlikely	NA	NA	white
1104-06-07	-290574	NA	NA	NA	NA	NA	Unlikely	NA	NA	NA	NA	NA	NA	NA	NA	NA	0.6	2	NA	NA	NA	Unlikely	NA	NA	white	1	Unlikely	NA	NA	white
1104-06-08	-290573	NA	NA	NA	NA	NA	Unlikely	NA	NA	NA	NA	NA	NA	NA	NA	NA	0.6	2	NA	NA	NA	Unlikely	NA	NA	white	1	Unlikely	NA	NA	white
1104-06-09	-290572	NA	NA	NA	NA	NA	Unlikely	NA	NA	NA	NA	NA	NA	NA	NA	NA	0.6	2	NA	NA	NA	Unlikely	NA	NA	white	1	Unlikely	NA	NA	white
1104-06-10	-290571	NA	NA	NA	NA	NA	Unlikely	NA	NA	NA	NA	NA	NA	NA	NA	NA	0.6	2	NA	NA	NA	Unlikely	NA	NA	white	1	Unlikely	NA	NA	white
1104-06-11	-290570	NA	NA	NA	NA	NA	Unlikely	NA	NA	NA	NA	NA	NA	NA	NA	NA	0.6	2	NA	NA	NA	Unlikely	NA	NA	white	1	Unlikely	NA	NA	white
1104-06-12	-290569	NA	NA	NA	NA	NA	Unlikely	NA	NA	NA	NA	NA	NA	NA	NA	NA	0.6	2	NA	NA	NA	Unlikely	NA	NA	white	1	Unlikely	NA	NA	white
1104-06-13	-290568	NA	NA	NA	NA	NA	Unlikely	NA	NA	NA	NA	NA	NA	NA	NA	NA	0.6	2	NA	NA	NA	Unlikely	NA	NA	white	1	Unlikely	NA	NA	white
1104-06-14	-290567	NA	NA	NA	NA	NA	Unlikely	NA	NA	NA	NA	NA	NA	NA	NA	NA	0.6	2	NA	NA	NA	Unlikely	NA	NA	white	1	Unlikely	NA	NA	white
1104-06-15	-290566	NA	NA	NA	NA	NA	Unlikely	NA	NA	NA	NA	NA	NA	NA	NA	NA	0.6	2	NA	NA	NA	Unlikely	NA	NA	white	1	Unlikely	NA	NA	white
1104-06-16	-290565	NA	NA	NA	NA	NA	Unlikely	NA	NA	NA	NA	NA	NA	NA	NA	NA	0.6	2	NA	NA	NA	Unlikely	NA	NA	white	1	Unlikely	NA	NA	white
1104-06-17	-290564	NA	NA	NA	NA	NA	Unlikely	NA	NA	NA	NA	NA	NA	NA	NA	NA	0.6	2	NA	NA	NA	Unlikely	NA	NA	white	1	Unlikely	NA	NA	white
1104-06-18	-290563	NA	NA	NA	NA	NA	Unlikely	NA	NA	NA	NA	NA	NA	NA	NA	NA	0.6	2	NA	NA	NA	Unlikely	NA	NA	white	1	Unlikely	NA	NA	white
1104-06-19	-290562	NA	NA	NA	NA	NA	Unlikely	NA	NA	NA	NA	NA	NA	NA	NA	NA	0.6	2	NA	NA	NA	Unlikely	NA	NA	white	1	Unlikely	NA	NA	white
1104-06-20	-290561	NA	NA	NA	NA	NA	Unlikely	NA	NA	NA	NA	NA	NA	NA	NA	NA	0.6	2	NA	NA	NA	Unlikely	NA	NA	white	1	Unlikely	NA	NA	white
1104-06-21	-290560	NA	NA	NA	NA	NA	Unlikely	NA	NA	NA	NA	NA	NA	NA	NA	NA	0.6	2	NA	NA	NA	Unlikely	NA	NA	white	1	Unlikely	NA	NA	white
1104-06-22	-290559	NA	NA	NA	NA	NA	Unlikely	NA	NA	NA	NA	NA	NA	NA	NA	NA	0.6	2	NA	NA	NA	Unlikely	NA	NA	white	1	Unlikely	NA	NA	white
1104-06-23	-290558	NA	NA	NA	NA	NA	Unlikely	NA	NA	NA	NA	NA	NA	NA	NA	NA	0.6	2	NA	NA	NA	Unlikely	NA	NA	white	1	Unlikely	NA	NA	white
1104-06-24	-290557	NA	NA	NA	NA	NA	Unlikely	NA	NA	NA	NA	NA	NA	NA	NA	NA	0.6	2	NA	NA	NA	Unlikely	NA	NA	white	1	Unlikely	NA	NA	white
1104-06-25	-290556	NA	NA	NA	NA	NA	Unlikely	NA	NA	NA	NA	NA	NA	NA	NA	NA	0.6	2	NA	NA	NA	Unlikely	NA	NA	white	1	Unlikely	NA	NA	white
1104-06-26	-290555	NA	NA	NA	NA	NA	Unlikely	NA	NA	NA	NA	NA	NA	NA	NA	NA	0.6	2	NA	NA	NA	Unlikely	NA	NA	white	1	Unlikely	NA	NA	white
1104-06-27	-290554	NA	NA	NA	NA	NA	Unlikely	NA	NA	NA	NA	NA	NA	NA	NA	NA	0.6	2	NA	NA	NA	Unlikely	NA	NA	white	1	Unlikely	NA	NA	white
1104-06-28	-290553	NA	NA	NA	NA	NA	Unlikely	NA	NA	NA	NA	NA	NA	NA	NA	NA	0.6	2	NA	NA	NA	Unlikely	NA	NA	white	1	Unlikely	NA	NA	white
1104-06-29	-290552	NA	NA	NA	NA	NA	Unlikely	NA	NA	NA	NA	NA	NA	NA	NA	NA	0.6	2	NA	NA	NA	Unlikely	NA	NA	white	1	Unlikely	NA	NA	white
1104-06-30	-290551	NA	NA	NA	NA	NA	Unlikely	NA	NA	NA	NA	NA	NA	NA	NA	NA	0.6	2	NA	NA	NA	Unlikely	NA	NA	white	1	Unlikely	NA	NA	white
1104-07-01	-290550	NA	NA	NA	NA	NA	Unlikely	NA	NA	NA	NA	NA	NA	NA	NA	NA	0.6	2	NA	NA	NA	Unlikely	NA	NA	white	1	Unlikely	NA	NA	white
1104-07-02	-290549	NA	NA	NA	NA	NA	Unlikely	NA	NA	NA	NA	NA	NA	NA	NA	NA	0.6	2	NA	NA	NA	Unlikely	NA	NA	white	1	Unlikely	NA	NA	white
1104-07-03	-290548	NA	NA	NA	NA	NA	Unlikely	NA	NA	NA	NA	NA	NA	NA	NA	NA	0.6	2	NA	NA	NA	Unlikely	NA	NA	white	1	Unlikely	NA	NA	white
1104-07-04	-290547	NA	NA	NA	NA	NA	Unlikely	NA	NA	NA	NA	NA	NA	NA	NA	NA	0.6	2	NA	NA	NA	Unlikely	NA	NA	white	1	Unlikely	NA	NA	white
1104-07-05	-290546	NA	NA	NA	NA	NA	Unlikely	NA	NA	NA	NA	NA	NA	NA	NA	NA	0.6	2	NA	NA	NA	Unlikely	NA	NA	white	1	Unlikely	NA	NA	white
1104-07-06	-290545	NA	NA	NA	NA	NA	Unlikely	NA	NA	NA	NA	NA	NA	NA	NA	NA	0.6	2	NA	NA	NA	Unlikely	NA	NA	white	1	Unlikely	NA	NA	white
1104-07-07	-290544	NA	NA	NA	NA	NA	Unlikely	NA	NA	NA	NA	NA	NA	NA	NA	NA	0.6	2	NA	NA	NA	Unlikely	NA	NA	white	1	Unlikely	NA	NA	white
1104-07-08	-290543	NA	NA	NA	NA	NA	Unlikely	NA	NA	NA	NA	NA	NA	NA	NA	NA	0.6	2	NA	NA	NA	Unlikely	NA	NA	white	1	Unlikely	NA	NA	white
1104-07-09	-290542	NA	NA	NA	NA	NA	Unlikely	NA	NA	NA	NA	NA	NA	NA	NA	NA	0.6	2	NA	NA	NA	Unlikely	NA	NA	white	1	Unlikely	NA	NA	white
1104-07-10	-290541	NA	NA	NA	NA	NA	Unlikely	NA	NA	NA	NA	NA	NA	NA	NA	NA	0.6	2	NA	NA	NA	Unlikely	NA	NA	white	1	Unlikely	NA	NA	white
1104-07-11	-290540	NA	NA	NA	NA	NA	Unlikely	NA	NA	NA	NA	NA	NA	NA	NA	NA	0.6	2	NA	NA	NA	Unlikely	NA	NA	white	1	Unlikely	NA	NA	white
1104-07-12	-290539	NA	NA	NA	NA	NA	Unlikely	NA	NA	NA	NA	NA	NA	NA	NA	NA	0.6	2	NA	NA	NA	Unlikely	NA	NA	white	1	Unlikely	NA	NA	white
1104-07-13	-290538	NA	NA	NA	NA	NA	Unlikely	NA	NA	NA	NA	NA	NA	NA	NA	NA	0.6	2	NA	NA	NA	Unlikely	NA	NA	white	1	Unlikely	NA	NA	white
1104-07-14	-290537	NA	NA	NA	NA	NA	Unlikely	NA	NA	NA	NA	NA	NA	NA	NA	NA	0.6	2	NA	NA	NA	Unlikely	NA	NA	white	1	Unlikely	NA	NA	white
1104-07-15	-290536	NA	NA	NA	NA	NA	Unlikely	NA	NA	NA	NA	NA	NA	NA	NA	NA	0.6	2	NA	NA	NA	Unlikely	NA	NA	white	1	Unlikely	NA	NA	white
1104-07-16	-290535	NA	NA	NA	NA	NA	Unlikely	NA	NA	NA	NA	NA	NA	NA	NA	NA	0.6	2	NA	NA	NA	Unlikely	NA	NA	white	1	Unlikely	NA	NA	white
1104-07-17	-290534	NA	NA	NA	NA	NA	Unlikely	NA	NA	NA	NA	NA	NA	NA	NA	NA	0.6	2	NA	NA	NA	Unlikely	NA	NA	white	1	Unlikely	NA	NA	white
1104-07-18	-290533	NA	NA	NA	NA	NA	Unlikely	NA	NA	NA	NA	NA	NA	NA	NA	NA	0.6	2	NA	NA	NA	Unlikely	NA	NA	white	1	Unlikely	NA	NA	white
1104-07-19	-290532	NA	NA	NA	NA	NA	Unlikely	NA	NA	NA	NA	NA	NA	NA	NA	NA	0.6	2	NA	NA	NA	Unlikely	NA	NA	white	1	Unlikely	NA	NA	white
1104-07-20	-290531	NA	NA	NA	NA	NA	Unlikely	NA	NA	NA	NA	NA	NA	NA	NA	NA	0.6	2	NA	NA	NA	Unlikely	NA	NA	white	1	Unlikely	NA	NA	white
1104-07-21	-290530	NA	NA	NA	NA	NA	Unlikely	NA	NA	NA	NA	NA	NA	NA	NA	NA	0.6	2	NA	NA	NA	Unlikely	NA	NA	white	1	Unlikely	NA	NA	white
1104-07-22	-290529	NA	NA	NA	NA	NA	Unlikely	NA	NA	NA	NA	NA	NA	NA	NA	NA	0.6	2	NA	NA	NA	Unlikely	NA	NA	white	1	Unlikely	NA	NA	white
1104-07-23	-290528	NA	NA	NA	NA	NA	Unlikely	NA	NA	NA	NA	NA	NA	NA	NA	NA	0.6	2	NA	NA	NA	Unlikely	NA	NA	white	1	Unlikely	NA	NA	white
1104-07-24	-290527	NA	NA	NA	NA	NA	Unlikely	NA	NA	NA	NA	NA	NA	NA	NA	NA	0.6	2	NA	NA	NA	Unlikely	NA	NA	white	1	Unlikely	NA	NA	white
1104-07-25	-290526	NA	NA	NA	NA	NA	Unlikely	NA	NA	NA	NA	NA	NA	NA	NA	NA	0.6	2	NA	NA	NA	Unlikely	NA	NA	white	1	Unlikely	NA	NA	white
1104-07-26	-290525	NA	NA	NA	NA	NA	Unlikely	NA	NA	NA	NA	NA	NA	NA	NA	NA	0.6	2	NA	NA	NA	Unlikely	NA	NA	white	1	Unlikely	NA	NA	white
1104-07-27	-290524	NA	NA	NA	NA	NA	Unlikely	NA	NA	NA	NA	NA	NA	NA	NA	NA	0.6	2	NA	NA	NA	Unlikely	NA	NA	white	1	Unlikely	NA	NA	white
1104-07-28	-290523	NA	NA	NA	NA	NA	Unlikely	NA	NA	NA	NA	NA	NA	NA	NA	NA	0.6	2	NA	NA	NA	Unlikely	NA	NA	white	1	Unlikely	NA	NA	white
1104-07-29	-290522	NA	NA	NA	NA	NA	Unlikely	NA	NA	NA	NA	NA	NA	NA	NA	NA	0.6	2	NA	NA	NA	Unlikely	NA	NA	white	1	Unlikely	NA	NA	white
1104-07-30	-290521	NA	NA	NA	NA	NA	Unlikely	NA	NA	NA	NA	NA	NA	NA	NA	NA	0.6	2	NA	NA	NA	Unlikely	NA	NA	white	1	Unlikely	NA	NA	white
1104-07-31	-290520	NA	NA	NA	NA	NA	Unlikely	NA	NA	NA	NA	NA	NA	NA	NA	NA	0.6	2	0.0565532	0.0491635	0.0710323	Unlikely	NA	NA	white	1	Unlikely	NA	NA	white
1104-08-01	-290519	NA	NA	NA	NA	NA	Unlikely	NA	NA	NA	NA	NA	NA	NA	NA	NA	0.6	2	NA	NA	NA	Unlikely	NA	NA	white	1	Unlikely	NA	NA	white
1104-08-02	-290518	NA	NA	NA	NA	NA	Unlikely	NA	NA	NA	NA	NA	NA	NA	NA	NA	0.6	2	NA	NA	NA	Unlikely	NA	NA	white	1	Unlikely	NA	NA	white
1104-08-03	-290517	NA	NA	NA	NA	NA	Unlikely	NA	NA	NA	NA	NA	NA	NA	NA	NA	0.6	2	NA	NA	NA	Unlikely	NA	NA	white	1	Unlikely	NA	NA	white
1104-08-04	-290516	NA	NA	NA	NA	NA	Unlikely	NA	NA	NA	NA	NA	NA	NA	NA	NA	0.6	2	NA	NA	NA	Unlikely	NA	NA	white	1	Unlikely	NA	NA	white
1104-08-05	-290515	NA	NA	NA	NA	NA	Unlikely	NA	NA	NA	NA	NA	NA	NA	NA	NA	0.6	2	NA	NA	NA	Unlikely	NA	NA	white	1	Unlikely	NA	NA	white
1104-08-06	-290514	NA	NA	NA	NA	NA	Unlikely	NA	NA	NA	NA	NA	NA	NA	NA	NA	0.6	2	NA	NA	NA	Unlikely	NA	NA	white	1	Unlikely	NA	NA	white
1104-08-07	-290513	NA	NA	NA	NA	NA	Unlikely	NA	NA	NA	NA	NA	NA	NA	NA	NA	0.6	2	NA	NA	NA	Unlikely	NA	NA	white	1	Unlikely	NA	NA	white
1104-08-08	-290512	NA	NA	NA	NA	NA	Unlikely	NA	NA	NA	NA	NA	NA	NA	NA	NA	0.6	2	NA	NA	NA	Unlikely	NA	NA	white	1	Unlikely	NA	NA	white
1104-08-09	-290511	NA	NA	NA	NA	NA	Unlikely	NA	NA	NA	NA	NA	NA	NA	NA	NA	0.6	2	NA	NA	NA	Unlikely	NA	NA	white	1	Unlikely	NA	NA	white
1104-08-10	-290510	NA	NA	NA	NA	NA	Unlikely	NA	NA	NA	NA	NA	NA	NA	NA	NA	0.6	2	NA	NA	NA	Unlikely	NA	NA	white	1	Unlikely	NA	NA	white
1104-08-11	-290509	NA	NA	NA	NA	NA	Unlikely	NA	NA	NA	NA	NA	NA	NA	NA	NA	0.6	2	NA	NA	NA	Unlikely	NA	NA	white	1	Unlikely	NA	NA	white
1104-08-12	-290508	NA	NA	NA	NA	NA	Unlikely	NA	NA	NA	NA	NA	NA	NA	NA	NA	0.6	2	NA	NA	NA	Unlikely	NA	NA	white	1	Unlikely	NA	NA	white
1104-08-13	-290507	NA	NA	NA	NA	NA	Unlikely	NA	NA	NA	NA	NA	NA	NA	NA	NA	0.6	2	NA	NA	NA	Unlikely	NA	NA	white	1	Unlikely	NA	NA	white
1104-08-14	-290506	NA	NA	NA	NA	NA	Unlikely	NA	NA	NA	NA	NA	NA	NA	NA	NA	0.6	2	NA	NA	NA	Unlikely	NA	NA	white	1	Unlikely	NA	NA	white
1104-08-15	-290505	NA	NA	NA	NA	NA	Unlikely	NA	NA	NA	NA	NA	NA	NA	NA	NA	0.6	2	NA	NA	NA	Unlikely	NA	NA	white	1	Unlikely	NA	NA	white
1104-08-16	-290504	NA	NA	NA	NA	NA	Unlikely	NA	NA	NA	NA	NA	NA	NA	NA	NA	0.6	2	NA	NA	NA	Unlikely	NA	NA	white	1	Unlikely	NA	NA	white
1104-08-17	-290503	NA	NA	NA	NA	NA	Unlikely	NA	NA	NA	NA	NA	NA	NA	NA	NA	0.6	2	NA	NA	NA	Unlikely	NA	NA	white	1	Unlikely	NA	NA	white
1104-08-18	-290502	NA	NA	NA	NA	NA	Unlikely	NA	NA	NA	NA	NA	NA	NA	NA	NA	0.6	2	NA	NA	NA	Unlikely	NA	NA	white	1	Unlikely	NA	NA	white
1104-08-19	-290501	NA	NA	NA	NA	NA	Unlikely	NA	NA	NA	NA	NA	NA	NA	NA	NA	0.6	2	NA	NA	NA	Unlikely	NA	NA	white	1	Unlikely	NA	NA	white
1104-08-20	-290500	NA	NA	NA	NA	NA	Unlikely	NA	NA	NA	NA	NA	NA	NA	NA	NA	0.6	2	NA	NA	NA	Unlikely	NA	NA	white	1	Unlikely	NA	NA	white
1104-08-21	-290499	NA	NA	NA	NA	NA	Unlikely	NA	NA	NA	NA	NA	NA	NA	NA	NA	0.6	2	NA	NA	NA	Unlikely	NA	NA	white	1	Unlikely	NA	NA	white
1104-08-22	-290498	NA	NA	NA	NA	NA	Unlikely	NA	NA	NA	NA	NA	NA	NA	NA	NA	0.6	2	NA	NA	NA	Unlikely	NA	NA	white	1	Unlikely	NA	NA	white
1104-08-23	-290497	NA	NA	NA	NA	NA	Unlikely	NA	NA	NA	NA	NA	NA	NA	NA	NA	0.6	2	NA	NA	NA	Unlikely	NA	NA	white	1	Unlikely	NA	NA	white
1104-08-24	-290496	NA	NA	NA	NA	NA	Unlikely	NA	NA	NA	NA	NA	NA	NA	NA	NA	0.6	2	NA	NA	NA	Unlikely	NA	NA	white	1	Unlikely	NA	NA	white
1104-08-25	-290495	NA	NA	NA	NA	NA	Unlikely	NA	NA	NA	NA	NA	NA	NA	NA	NA	0.6	2	NA	NA	NA	Unlikely	NA	NA	white	1	Unlikely	NA	NA	white
1104-08-26	-290494	NA	NA	NA	NA	NA	Unlikely	NA	NA	NA	NA	NA	NA	NA	NA	NA	0.6	2	NA	NA	NA	Unlikely	NA	NA	white	1	Unlikely	NA	NA	white
1104-08-27	-290493	NA	NA	NA	NA	NA	Unlikely	NA	NA	NA	NA	NA	NA	NA	NA	NA	0.6	2	NA	NA	NA	Unlikely	NA	NA	white	1	Unlikely	NA	NA	white
1104-08-28	-290492	NA	NA	NA	NA	NA	Unlikely	NA	NA	NA	NA	NA	NA	NA	NA	NA	0.6	2	NA	NA	NA	Unlikely	NA	NA	white	1	Unlikely	NA	NA	white
1104-08-29	-290491	NA	NA	NA	NA	NA	Unlikely	NA	NA	NA	NA	NA	NA	NA	NA	NA	0.6	2	NA	NA	NA	Unlikely	NA	NA	white	1	Unlikely	NA	NA	white
1104-08-30	-290490	NA	NA	NA	NA	NA	Unlikely	NA	NA	NA	NA	NA	NA	NA	NA	NA	0.6	2	NA	NA	NA	Unlikely	NA	NA	white	1	Unlikely	NA	NA	white
1104-08-31	-290489	NA	NA	NA	NA	NA	Unlikely	NA	NA	NA	NA	NA	NA	NA	NA	NA	0.6	2	NA	NA	NA	Unlikely	NA	NA	white	1	Unlikely	NA	NA	white
1104-09-01	-290488	NA	NA	NA	NA	NA	Unlikely	NA	NA	NA	NA	NA	NA	NA	NA	NA	0.6	2	NA	NA	NA	Unlikely	NA	NA	white	1	Unlikely	NA	NA	white
1104-09-02	-290487	NA	NA	NA	NA	NA	Unlikely	NA	NA	NA	NA	NA	NA	NA	NA	NA	0.6	2	NA	NA	NA	Unlikely	NA	NA	white	1	Unlikely	NA	NA	white
1104-09-03	-290486	NA	NA	NA	NA	NA	Unlikely	NA	NA	NA	NA	NA	NA	NA	NA	NA	0.6	2	NA	NA	NA	Unlikely	NA	NA	white	1	Unlikely	NA	NA	white
1104-09-04	-290485	NA	NA	NA	NA	NA	Unlikely	NA	NA	NA	NA	NA	NA	NA	NA	NA	0.6	2	NA	NA	NA	Unlikely	NA	NA	white	1	Unlikely	NA	NA	white
1104-09-05	-290484	NA	NA	NA	NA	NA	Unlikely	NA	NA	NA	NA	NA	NA	NA	NA	NA	0.6	2	NA	NA	NA	Unlikely	NA	NA	white	1	Unlikely	NA	NA	white
1104-09-06	-290483	NA	NA	NA	NA	NA	Unlikely	NA	NA	NA	NA	NA	NA	NA	NA	NA	0.6	2	NA	NA	NA	Unlikely	NA	NA	white	1	Unlikely	NA	NA	white
1104-09-07	-290482	NA	NA	NA	NA	NA	Unlikely	NA	NA	NA	NA	NA	NA	NA	NA	NA	0.6	2	NA	NA	NA	Unlikely	NA	NA	white	1	Unlikely	NA	NA	white
1104-09-08	-290481	NA	NA	NA	NA	NA	Unlikely	NA	NA	NA	NA	NA	NA	NA	NA	NA	0.6	2	NA	NA	NA	Unlikely	NA	NA	white	1	Unlikely	NA	NA	white
1104-09-09	-290480	NA	NA	NA	NA	NA	Unlikely	NA	NA	NA	NA	NA	NA	NA	NA	NA	0.6	2	NA	NA	NA	Unlikely	NA	NA	white	1	Unlikely	NA	NA	white
1104-09-10	-290479	NA	NA	NA	NA	NA	Unlikely	NA	NA	NA	NA	NA	NA	NA	NA	NA	0.6	2	NA	NA	NA	Unlikely	NA	NA	white	1	Unlikely	NA	NA	white
1104-09-11	-290478	NA	NA	NA	NA	NA	Unlikely	NA	NA	NA	NA	NA	NA	NA	NA	NA	0.6	2	NA	NA	NA	Unlikely	NA	NA	white	1	Unlikely	NA	NA	white
1104-09-12	-290477	NA	NA	NA	NA	NA	Unlikely	NA	NA	NA	NA	NA	NA	NA	NA	NA	0.6	2	NA	NA	NA	Unlikely	NA	NA	white	1	Unlikely	NA	NA	white
1104-09-13	-290476	NA	NA	NA	NA	NA	Unlikely	NA	NA	NA	NA	NA	NA	NA	NA	NA	0.6	2	NA	NA	NA	Unlikely	NA	NA	white	1	Unlikely	NA	NA	white
1104-09-14	-290475	NA	NA	NA	NA	NA	Unlikely	NA	NA	NA	NA	NA	NA	NA	NA	NA	0.6	2	NA	NA	NA	Unlikely	NA	NA	white	1	Unlikely	NA	NA	white
1104-09-15	-290474	NA	NA	NA	NA	NA	Unlikely	NA	NA	NA	NA	NA	NA	NA	NA	NA	0.6	2	NA	NA	NA	Unlikely	NA	NA	white	1	Unlikely	NA	NA	white
1104-09-16	-290473	NA	NA	NA	NA	NA	Unlikely	NA	NA	NA	NA	NA	NA	NA	NA	NA	0.6	2	NA	NA	NA	Unlikely	NA	NA	white	1	Unlikely	NA	NA	white
1104-09-17	-290472	NA	NA	NA	NA	NA	Unlikely	NA	NA	NA	NA	NA	NA	NA	NA	NA	0.6	2	NA	NA	NA	Unlikely	NA	NA	white	1	Unlikely	NA	NA	white
1104-09-18	-290471	NA	NA	NA	NA	NA	Unlikely	NA	NA	NA	NA	NA	NA	NA	NA	NA	0.6	2	NA	NA	NA	Unlikely	NA	NA	white	1	Unlikely	NA	NA	white
1104-09-19	-290470	NA	NA	NA	NA	NA	Unlikely	NA	NA	NA	NA	NA	NA	NA	NA	NA	0.6	2	NA	NA	NA	Unlikely	NA	NA	white	1	Unlikely	NA	NA	white
1104-09-20	-290469	NA	NA	NA	NA	NA	Unlikely	NA	NA	NA	NA	NA	NA	NA	NA	NA	0.6	2	NA	NA	NA	Unlikely	NA	NA	white	1	Unlikely	NA	NA	white
1104-09-21	-290468	NA	NA	NA	NA	NA	Unlikely	NA	NA	NA	NA	NA	NA	NA	NA	NA	0.6	2	NA	NA	NA	Unlikely	NA	NA	white	1	Unlikely	NA	NA	white
1104-09-22	-290467	NA	NA	NA	NA	NA	Unlikely	NA	NA	NA	NA	NA	NA	NA	NA	NA	0.6	2	NA	NA	NA	Unlikely	NA	NA	white	1	Unlikely	NA	NA	white
1104-09-23	-290466	NA	NA	NA	NA	NA	Unlikely	NA	NA	NA	NA	NA	NA	NA	NA	NA	0.6	2	NA	NA	NA	Unlikely	NA	NA	white	1	Unlikely	NA	NA	white
1104-09-24	-290465	NA	NA	NA	NA	NA	Unlikely	NA	NA	NA	NA	NA	NA	NA	NA	NA	0.6	2	NA	NA	NA	Unlikely	NA	NA	white	1	Unlikely	NA	NA	white
1104-09-25	-290464	NA	NA	NA	NA	NA	Unlikely	NA	NA	NA	NA	NA	NA	NA	NA	NA	0.6	2	NA	NA	NA	Unlikely	NA	NA	white	1	Unlikely	NA	NA	white
1104-09-26	-290463	NA	NA	NA	NA	NA	Unlikely	NA	NA	NA	NA	NA	NA	NA	NA	NA	0.6	2	NA	NA	NA	Unlikely	NA	NA	white	1	Unlikely	NA	NA	white
1104-09-27	-290462	NA	NA	NA	NA	NA	Unlikely	NA	NA	NA	NA	NA	NA	NA	NA	NA	0.6	2	NA	NA	NA	Unlikely	NA	NA	white	1	Unlikely	NA	NA	white
1104-09-28	-290461	NA	NA	NA	NA	NA	Unlikely	NA	NA	NA	NA	NA	NA	NA	NA	NA	0.6	2	NA	NA	NA	Unlikely	NA	NA	white	1	Unlikely	NA	NA	white
1104-09-29	-290460	NA	NA	NA	NA	NA	Unlikely	NA	NA	NA	NA	NA	NA	NA	NA	NA	0.6	2	NA	NA	NA	Unlikely	NA	NA	white	1	Unlikely	NA	NA	white
1104-09-30	-290459	NA	NA	NA	NA	NA	Unlikely	NA	NA	NA	NA	NA	NA	NA	NA	NA	0.6	2	NA	NA	NA	Unlikely	NA	NA	white	1	Unlikely	NA	NA	white
1104-10-01	-290458	NA	NA	NA	NA	NA	Unlikely	NA	NA	NA	NA	NA	NA	NA	NA	NA	0.6	2	NA	NA	NA	Unlikely	NA	NA	white	1	Unlikely	NA	NA	white
1104-10-02	-290457	NA	NA	NA	NA	NA	Unlikely	NA	NA	NA	NA	NA	NA	NA	NA	NA	0.6	2	NA	NA	NA	Unlikely	NA	NA	white	1	Unlikely	NA	NA	white
1104-10-03	-290456	NA	NA	NA	NA	NA	Unlikely	NA	NA	NA	NA	NA	NA	NA	NA	NA	0.6	2	NA	NA	NA	Unlikely	NA	NA	white	1	Unlikely	NA	NA	white
1104-10-04	-290455	NA	NA	NA	NA	NA	Unlikely	NA	NA	NA	NA	NA	NA	NA	NA	NA	0.6	2	NA	NA	NA	Unlikely	NA	NA	white	1	Unlikely	NA	NA	white
1104-10-05	-290454	NA	NA	NA	NA	NA	Unlikely	NA	NA	NA	NA	NA	NA	NA	NA	NA	0.6	2	NA	NA	NA	Unlikely	NA	NA	white	1	Unlikely	NA	NA	white
1104-10-06	-290453	NA	NA	NA	NA	NA	Unlikely	NA	NA	NA	NA	NA	NA	NA	NA	NA	0.6	2	NA	NA	NA	Unlikely	NA	NA	white	1	Unlikely	NA	NA	white
1104-10-07	-290452	NA	NA	NA	NA	NA	Unlikely	NA	NA	NA	NA	NA	NA	NA	NA	NA	0.6	2	NA	NA	NA	Unlikely	NA	NA	white	1	Unlikely	NA	NA	white
1104-10-08	-290451	NA	NA	NA	NA	NA	Unlikely	NA	NA	NA	NA	NA	NA	NA	NA	NA	0.6	2	NA	NA	NA	Unlikely	NA	NA	white	1	Unlikely	NA	NA	white
1104-10-09	-290450	NA	NA	NA	NA	NA	Unlikely	NA	NA	NA	NA	NA	NA	NA	NA	NA	0.6	2	NA	NA	NA	Unlikely	NA	NA	white	1	Unlikely	NA	NA	white
1104-10-10	-290449	NA	NA	NA	NA	NA	Unlikely	NA	NA	NA	NA	NA	NA	NA	NA	NA	0.6	2	NA	NA	NA	Unlikely	NA	NA	white	1	Unlikely	NA	NA	white
1104-10-11	-290448	NA	NA	NA	NA	NA	Unlikely	NA	NA	NA	NA	NA	NA	NA	NA	NA	0.6	2	NA	NA	NA	Unlikely	NA	NA	white	1	Unlikely	NA	NA	white
1104-10-12	-290447	NA	NA	NA	NA	NA	Unlikely	NA	NA	NA	NA	NA	NA	NA	NA	NA	0.6	2	NA	NA	NA	Unlikely	NA	NA	white	1	Unlikely	NA	NA	white
1104-10-13	-290446	NA	NA	NA	NA	NA	Unlikely	NA	NA	NA	NA	NA	NA	NA	NA	NA	0.6	2	NA	NA	NA	Unlikely	NA	NA	white	1	Unlikely	NA	NA	white
1104-10-14	-290445	NA	NA	NA	NA	NA	Unlikely	NA	NA	NA	NA	NA	NA	NA	NA	NA	0.6	2	NA	NA	NA	Unlikely	NA	NA	white	1	Unlikely	NA	NA	white
1104-10-15	-290444	NA	NA	NA	NA	NA	Unlikely	NA	NA	NA	NA	NA	NA	NA	NA	NA	0.6	2	NA	NA	NA	Unlikely	NA	NA	white	1	Unlikely	NA	NA	white
1104-10-16	-290443	NA	NA	NA	NA	NA	Unlikely	NA	NA	NA	NA	NA	NA	NA	NA	NA	0.6	2	NA	NA	NA	Unlikely	NA	NA	white	1	Unlikely	NA	NA	white
1104-10-17	-290442	NA	NA	NA	NA	NA	Unlikely	NA	NA	NA	NA	NA	NA	NA	NA	NA	0.6	2	NA	NA	NA	Unlikely	NA	NA	white	1	Unlikely	NA	NA	white
1104-10-18	-290441	NA	NA	NA	NA	NA	Unlikely	NA	NA	NA	NA	NA	NA	NA	NA	NA	0.6	2	NA	NA	NA	Unlikely	NA	NA	white	1	Unlikely	NA	NA	white
1104-10-19	-290440	NA	NA	NA	NA	NA	Unlikely	NA	NA	NA	NA	NA	NA	NA	NA	NA	0.6	2	NA	NA	NA	Unlikely	NA	NA	white	1	Unlikely	NA	NA	white
1104-10-20	-290439	NA	NA	NA	NA	NA	Unlikely	NA	NA	NA	NA	NA	NA	NA	NA	NA	0.6	2	NA	NA	NA	Unlikely	NA	NA	white	1	Unlikely	NA	NA	white
1104-10-21	-290438	NA	NA	NA	NA	NA	Unlikely	NA	NA	NA	NA	NA	NA	NA	NA	NA	0.6	2	NA	NA	NA	Unlikely	NA	NA	white	1	Unlikely	NA	NA	white
1104-10-22	-290437	NA	NA	NA	NA	NA	Unlikely	NA	NA	NA	NA	NA	NA	NA	NA	NA	0.6	2	NA	NA	NA	Unlikely	NA	NA	white	1	Unlikely	NA	NA	white
1104-10-23	-290436	NA	NA	NA	NA	NA	Unlikely	NA	NA	NA	NA	NA	NA	NA	NA	NA	0.6	2	NA	NA	NA	Unlikely	NA	NA	white	1	Unlikely	NA	NA	white
1104-10-24	-290435	NA	NA	NA	NA	NA	Unlikely	NA	NA	NA	NA	NA	NA	NA	NA	NA	0.6	2	NA	NA	NA	Unlikely	NA	NA	white	1	Unlikely	NA	NA	white
1104-10-25	-290434	NA	NA	NA	NA	NA	Unlikely	NA	NA	NA	NA	NA	NA	NA	NA	NA	0.6	2	NA	NA	NA	Unlikely	NA	NA	white	1	Unlikely	NA	NA	white
1104-10-26	-290433	NA	NA	NA	NA	NA	Unlikely	NA	NA	NA	NA	NA	NA	NA	NA	NA	0.6	2	NA	NA	NA	Unlikely	NA	NA	white	1	Unlikely	NA	NA	white
1104-10-27	-290432	NA	NA	NA	NA	NA	Unlikely	NA	NA	NA	NA	NA	NA	NA	NA	NA	0.6	2	NA	NA	NA	Unlikely	NA	NA	white	1	Unlikely	NA	NA	white
1104-10-28	-290431	NA	NA	NA	NA	NA	Unlikely	NA	NA	NA	NA	NA	NA	NA	NA	NA	0.6	2	NA	NA	NA	Unlikely	NA	NA	white	1	Unlikely	NA	NA	white
1104-10-29	-290430	NA	NA	NA	NA	NA	Unlikely	NA	NA	NA	NA	NA	NA	NA	NA	NA	0.6	2	NA	NA	NA	Unlikely	NA	NA	white	1	Unlikely	NA	NA	white
1104-10-30	-290429	NA	NA	NA	NA	NA	Unlikely	NA	NA	NA	NA	NA	NA	NA	NA	NA	0.6	2	NA	NA	NA	Unlikely	NA	NA	white	1	Unlikely	NA	NA	white
1104-10-31	-290428	NA	NA	NA	NA	NA	Unlikely	NA	NA	NA	NA	NA	NA	NA	NA	NA	0.6	2	NA	NA	NA	Unlikely	NA	NA	white	1	Unlikely	NA	NA	white
1104-11-01	-290427	NA	NA	NA	NA	NA	Unlikely	NA	NA	NA	NA	NA	NA	NA	NA	NA	0.6	2	NA	NA	NA	Unlikely	NA	NA	white	1	Unlikely	NA	NA	white
1104-11-02	-290426	NA	NA	NA	NA	NA	Unlikely	NA	NA	NA	NA	NA	NA	NA	NA	NA	0.6	2	NA	NA	NA	Unlikely	NA	NA	white	1	Unlikely	NA	NA	white
1104-11-03	-290425	NA	NA	NA	NA	NA	Unlikely	NA	NA	NA	NA	NA	NA	NA	NA	NA	0.6	2	NA	NA	NA	Unlikely	NA	NA	white	1	Unlikely	NA	NA	white
1104-11-04	-290424	NA	NA	NA	NA	NA	Unlikely	NA	NA	NA	NA	NA	NA	NA	NA	NA	0.6	2	NA	NA	NA	Unlikely	NA	NA	white	1	Unlikely	NA	NA	white
1104-11-05	-290423	NA	NA	NA	NA	NA	Unlikely	NA	NA	NA	NA	NA	NA	NA	NA	NA	0.6	2	NA	NA	NA	Unlikely	NA	NA	white	1	Unlikely	NA	NA	white
1104-11-06	-290422	NA	NA	NA	NA	NA	Unlikely	NA	NA	NA	NA	NA	NA	NA	NA	NA	0.6	2	NA	NA	NA	Unlikely	NA	NA	white	1	Unlikely	NA	NA	white
1104-11-07	-290421	NA	NA	NA	NA	NA	Unlikely	NA	NA	NA	NA	NA	NA	NA	NA	NA	0.6	2	NA	NA	NA	Unlikely	NA	NA	white	1	Unlikely	NA	NA	white
1104-11-08	-290420	NA	NA	NA	NA	NA	Unlikely	NA	NA	NA	NA	NA	NA	NA	NA	NA	0.6	2	NA	NA	NA	Unlikely	NA	NA	white	1	Unlikely	NA	NA	white
1104-11-09	-290419	NA	NA	NA	NA	NA	Unlikely	NA	NA	NA	NA	NA	NA	NA	NA	NA	0.6	2	NA	NA	NA	Unlikely	NA	NA	white	1	Unlikely	NA	NA	white
1104-11-10	-290418	NA	NA	NA	NA	NA	Unlikely	NA	NA	NA	NA	NA	NA	NA	NA	NA	0.6	2	NA	NA	NA	Unlikely	NA	NA	white	1	Unlikely	NA	NA	white
1104-11-11	-290417	NA	NA	NA	NA	NA	Unlikely	NA	NA	NA	NA	NA	NA	NA	NA	NA	0.6	2	NA	NA	NA	Unlikely	NA	NA	white	1	Unlikely	NA	NA	white
1104-11-12	-290416	NA	NA	NA	NA	NA	Unlikely	NA	NA	NA	NA	NA	NA	NA	NA	NA	0.6	2	NA	NA	NA	Unlikely	NA	NA	white	1	Unlikely	NA	NA	white
1104-11-13	-290415	NA	NA	NA	NA	NA	Unlikely	NA	NA	NA	NA	NA	NA	NA	NA	NA	0.6	2	NA	NA	NA	Unlikely	NA	NA	white	1	Unlikely	NA	NA	white
1104-11-14	-290414	NA	NA	NA	NA	NA	Unlikely	NA	NA	NA	NA	NA	NA	NA	NA	NA	0.6	2	NA	NA	NA	Unlikely	NA	NA	white	1	Unlikely	NA	NA	white
1104-11-15	-290413	NA	NA	NA	NA	NA	Unlikely	NA	NA	NA	NA	NA	NA	NA	NA	NA	0.6	2	NA	NA	NA	Unlikely	NA	NA	white	1	Unlikely	NA	NA	white
1104-11-16	-290412	NA	NA	NA	NA	NA	Unlikely	NA	NA	NA	NA	NA	NA	NA	NA	NA	0.6	2	NA	NA	NA	Unlikely	NA	NA	white	1	Unlikely	NA	NA	white
1104-11-17	-290411	NA	NA	NA	NA	NA	Unlikely	NA	NA	NA	NA	NA	NA	NA	NA	NA	0.6	2	NA	NA	NA	Unlikely	NA	NA	white	1	Unlikely	NA	NA	white
1104-11-18	-290410	NA	NA	NA	NA	NA	Unlikely	NA	NA	NA	NA	NA	NA	NA	NA	NA	0.6	2	NA	NA	NA	Unlikely	NA	NA	white	1	Unlikely	NA	NA	white
1104-11-19	-290409	NA	NA	NA	NA	NA	Unlikely	NA	NA	NA	NA	NA	NA	NA	NA	NA	0.6	2	NA	NA	NA	Unlikely	NA	NA	white	1	Unlikely	NA	NA	white
1104-11-20	-290408	NA	NA	NA	NA	NA	Unlikely	NA	NA	NA	NA	NA	NA	NA	NA	NA	0.6	2	NA	NA	NA	Unlikely	NA	NA	white	1	Unlikely	NA	NA	white
1104-11-21	-290407	NA	NA	NA	NA	NA	Unlikely	NA	NA	NA	NA	NA	NA	NA	NA	NA	0.6	2	NA	NA	NA	Unlikely	NA	NA	white	1	Unlikely	NA	NA	white
1104-11-22	-290406	NA	NA	NA	NA	NA	Unlikely	NA	NA	NA	NA	NA	NA	NA	NA	NA	0.6	2	NA	NA	NA	Unlikely	NA	NA	white	1	Unlikely	NA	NA	white
1104-11-23	-290405	NA	NA	NA	NA	NA	Unlikely	NA	NA	NA	NA	NA	NA	NA	NA	NA	0.6	2	NA	NA	NA	Unlikely	NA	NA	white	1	Unlikely	NA	NA	white
1104-11-24	-290404	NA	NA	NA	NA	NA	Unlikely	NA	NA	NA	NA	NA	NA	NA	NA	NA	0.6	2	NA	NA	NA	Unlikely	NA	NA	white	1	Unlikely	NA	NA	white
1104-11-25	-290403	NA	NA	NA	NA	NA	Unlikely	NA	NA	NA	NA	NA	NA	NA	NA	NA	0.6	2	NA	NA	NA	Unlikely	NA	NA	white	1	Unlikely	NA	NA	white
1104-11-26	-290402	NA	NA	NA	NA	NA	Unlikely	NA	NA	NA	NA	NA	NA	NA	NA	NA	0.6	2	NA	NA	NA	Unlikely	NA	NA	white	1	Unlikely	NA	NA	white
1104-11-27	-290401	NA	NA	NA	NA	NA	Unlikely	NA	NA	NA	NA	NA	NA	NA	NA	NA	0.6	2	NA	NA	NA	Unlikely	NA	NA	white	1	Unlikely	NA	NA	white
1104-11-28	-290400	NA	NA	NA	NA	NA	Unlikely	NA	NA	NA	NA	NA	NA	NA	NA	NA	0.6	2	NA	NA	NA	Unlikely	NA	NA	white	1	Unlikely	NA	NA	white
1104-11-29	-290399	NA	NA	NA	NA	NA	Unlikely	NA	NA	NA	NA	NA	NA	NA	NA	NA	0.6	2	NA	NA	NA	Unlikely	NA	NA	white	1	Unlikely	NA	NA	white
1104-11-30	-290398	NA	NA	NA	NA	NA	Unlikely	NA	NA	NA	NA	NA	NA	NA	NA	NA	0.6	2	NA	NA	NA	Unlikely	NA	NA	white	1	Unlikely	NA	NA	white
1104-12-01	-290397	NA	NA	NA	NA	NA	Unlikely	NA	NA	NA	NA	NA	NA	NA	NA	NA	0.6	2	NA	NA	NA	Unlikely	NA	NA	white	1	Unlikely	NA	NA	white
1104-12-02	-290396	NA	NA	NA	NA	NA	Unlikely	NA	NA	NA	NA	NA	NA	NA	NA	NA	0.6	2	NA	NA	NA	Unlikely	NA	NA	white	1	Unlikely	NA	NA	white
1104-12-03	-290395	NA	NA	NA	NA	NA	Unlikely	NA	NA	NA	NA	NA	NA	NA	NA	NA	0.6	2	NA	NA	NA	Unlikely	NA	NA	white	1	Unlikely	NA	NA	white
1104-12-04	-290394	NA	NA	NA	NA	NA	Unlikely	NA	NA	NA	NA	NA	NA	NA	NA	NA	0.6	2	NA	NA	NA	Unlikely	NA	NA	white	1	Unlikely	NA	NA	white
1104-12-05	-290393	NA	NA	NA	NA	NA	Unlikely	NA	NA	NA	NA	NA	NA	NA	NA	NA	0.6	2	NA	NA	NA	Unlikely	NA	NA	white	1	Unlikely	NA	NA	white
1104-12-06	-290392	NA	NA	NA	NA	NA	Unlikely	NA	NA	NA	NA	NA	NA	NA	NA	NA	0.6	2	NA	NA	NA	Unlikely	NA	NA	white	1	Unlikely	NA	NA	white
1104-12-07	-290391	NA	NA	NA	NA	NA	Unlikely	NA	NA	NA	NA	NA	NA	NA	NA	NA	0.6	2	NA	NA	NA	Unlikely	NA	NA	white	1	Unlikely	NA	NA	white
1104-12-08	-290390	NA	NA	NA	NA	NA	Unlikely	NA	NA	NA	NA	NA	NA	NA	NA	NA	0.6	2	NA	NA	NA	Unlikely	NA	NA	white	1	Unlikely	NA	NA	white
1104-12-09	-290389	NA	NA	NA	NA	NA	Unlikely	NA	NA	NA	NA	NA	NA	NA	NA	NA	0.6	2	NA	NA	NA	Unlikely	NA	NA	white	1	Unlikely	NA	NA	white
1104-12-10	-290388	NA	NA	NA	NA	NA	Unlikely	NA	NA	NA	NA	NA	NA	NA	NA	NA	0.6	2	NA	NA	NA	Unlikely	NA	NA	white	1	Unlikely	NA	NA	white
1104-12-11	-290387	NA	NA	NA	NA	NA	Unlikely	NA	NA	NA	NA	NA	NA	NA	NA	NA	0.6	2	NA	NA	NA	Unlikely	NA	NA	white	1	Unlikely	NA	NA	white
1104-12-12	-290386	NA	NA	NA	NA	NA	Unlikely	NA	NA	NA	NA	NA	NA	NA	NA	NA	0.6	2	NA	NA	NA	Unlikely	NA	NA	white	1	Unlikely	NA	NA	white
1104-12-13	-290385	NA	NA	NA	NA	NA	Unlikely	NA	NA	NA	NA	NA	NA	NA	NA	NA	0.6	2	NA	NA	NA	Unlikely	NA	NA	white	1	Unlikely	NA	NA	white
1104-12-14	-290384	NA	NA	NA	NA	NA	Unlikely	NA	NA	NA	NA	NA	NA	NA	NA	NA	0.6	2	NA	NA	NA	Unlikely	NA	NA	white	1	Unlikely	NA	NA	white
1104-12-15	-290383	NA	NA	NA	NA	NA	Unlikely	NA	NA	NA	NA	NA	NA	NA	NA	NA	0.6	2	NA	NA	NA	Unlikely	NA	NA	white	1	Unlikely	NA	NA	white
1104-12-16	-290382	NA	NA	NA	NA	NA	Unlikely	NA	NA	NA	NA	NA	NA	NA	NA	NA	0.6	2	NA	NA	NA	Unlikely	NA	NA	white	1	Unlikely	NA	NA	white
1104-12-17	-290381	NA	NA	NA	NA	NA	Unlikely	NA	NA	NA	NA	NA	NA	NA	NA	NA	0.6	2	NA	NA	NA	Unlikely	NA	NA	white	1	Unlikely	NA	NA	white
1104-12-18	-290380	NA	NA	NA	NA	NA	Unlikely	NA	NA	NA	NA	NA	NA	NA	NA	NA	0.6	2	NA	NA	NA	Unlikely	NA	NA	white	1	Unlikely	NA	NA	white
1104-12-19	-290379	NA	NA	NA	NA	NA	Unlikely	NA	NA	NA	NA	NA	NA	NA	NA	NA	0.6	2	NA	NA	NA	Unlikely	NA	NA	white	1	Unlikely	NA	NA	white
1104-12-20	-290378	NA	NA	NA	NA	NA	Unlikely	NA	NA	NA	NA	NA	NA	NA	NA	NA	0.6	2	NA	NA	NA	Unlikely	NA	NA	white	1	Unlikely	NA	NA	white
1104-12-21	-290377	NA	NA	NA	NA	NA	Unlikely	NA	NA	NA	NA	NA	NA	NA	NA	NA	0.6	2	NA	NA	NA	Unlikely	NA	NA	white	1	Unlikely	NA	NA	white
1104-12-22	-290376	NA	NA	NA	NA	NA	Unlikely	NA	NA	NA	NA	NA	NA	NA	NA	NA	0.6	2	NA	NA	NA	Unlikely	NA	NA	white	1	Unlikely	NA	NA	white
1104-12-23	-290375	NA	NA	NA	NA	NA	Unlikely	NA	NA	NA	NA	NA	NA	NA	NA	NA	0.6	2	NA	NA	NA	Unlikely	NA	NA	white	1	Unlikely	NA	NA	white
1104-12-24	-290374	NA	NA	NA	NA	NA	Unlikely	NA	NA	NA	NA	NA	NA	NA	NA	NA	0.6	2	NA	NA	NA	Unlikely	NA	NA	white	1	Unlikely	NA	NA	white
1104-12-25	-290373	NA	NA	NA	NA	NA	Unlikely	NA	NA	NA	NA	NA	NA	NA	NA	NA	0.6	2	NA	NA	NA	Unlikely	NA	NA	white	1	Unlikely	NA	NA	white
1104-12-26	-290372	NA	NA	NA	NA	NA	Unlikely	NA	NA	NA	NA	NA	NA	NA	NA	NA	0.6	2	NA	NA	NA	Unlikely	NA	NA	white	1	Unlikely	NA	NA	white
1104-12-27	-290371	NA	NA	NA	NA	NA	Unlikely	NA	NA	NA	NA	NA	NA	NA	NA	NA	0.6	2	NA	NA	NA	Unlikely	NA	NA	white	1	Unlikely	NA	NA	white
1104-12-28	-290370	NA	NA	NA	NA	NA	Unlikely	NA	NA	NA	NA	NA	NA	NA	NA	NA	0.6	2	NA	NA	NA	Unlikely	NA	NA	white	1	Unlikely	NA	NA	white
1104-12-29	-290369	NA	NA	NA	NA	NA	Unlikely	NA	NA	NA	NA	NA	NA	NA	NA	NA	0.6	2	NA	NA	NA	Unlikely	NA	NA	white	1	Unlikely	NA	NA	white
1104-12-30	-290368	NA	NA	NA	NA	NA	Unlikely	NA	NA	NA	NA	NA	NA	NA	NA	NA	0.6	2	NA	NA	NA	Unlikely	NA	NA	white	1	Unlikely	NA	NA	white
1104-12-31	-290367	NA	NA	NA	NA	NA	Unlikely	NA	NA	NA	NA	NA	NA	NA	NA	NA	0.6	2	NA	NA	NA	Unlikely	NA	NA	white	1	Unlikely	NA	NA	white
1105-01-01	-290366	NA	NA	NA	NA	NA	Unlikely	NA	NA	NA	NA	NA	NA	NA	NA	NA	0.6	2	NA	NA	NA	Unlikely	NA	NA	white	1	Unlikely	NA	NA	white
1105-01-02	-290365	NA	NA	NA	NA	NA	Unlikely	NA	NA	NA	NA	NA	NA	NA	NA	NA	0.6	2	NA	NA	NA	Unlikely	NA	NA	white	1	Unlikely	NA	NA	white
1105-01-03	-290364	NA	NA	NA	NA	NA	Unlikely	NA	NA	NA	NA	NA	NA	NA	NA	NA	0.6	2	NA	NA	NA	Unlikely	NA	NA	white	1	Unlikely	NA	NA	white
1105-01-04	-290363	NA	NA	NA	NA	NA	Unlikely	NA	NA	NA	NA	NA	NA	NA	NA	NA	0.6	2	NA	NA	NA	Unlikely	NA	NA	white	1	Unlikely	NA	NA	white
1105-01-05	-290362	NA	NA	NA	NA	NA	Unlikely	NA	NA	NA	NA	NA	NA	NA	NA	NA	0.6	2	NA	NA	NA	Unlikely	NA	NA	white	1	Unlikely	NA	NA	white
1105-01-06	-290361	NA	NA	NA	NA	NA	Unlikely	NA	NA	NA	NA	NA	NA	NA	NA	NA	0.6	2	NA	NA	NA	Unlikely	NA	NA	white	1	Unlikely	NA	NA	white
1105-01-07	-290360	NA	NA	NA	NA	NA	Unlikely	NA	NA	NA	NA	NA	NA	NA	NA	NA	0.6	2	NA	NA	NA	Unlikely	NA	NA	white	1	Unlikely	NA	NA	white
1105-01-08	-290359	NA	NA	NA	NA	NA	Unlikely	NA	NA	NA	NA	NA	NA	NA	NA	NA	0.6	2	NA	NA	NA	Unlikely	NA	NA	white	1	Unlikely	NA	NA	white
1105-01-09	-290358	NA	NA	NA	NA	NA	Unlikely	NA	NA	NA	NA	NA	NA	NA	NA	NA	0.6	2	NA	NA	NA	Unlikely	NA	NA	white	1	Unlikely	NA	NA	white
1105-01-10	-290357	NA	NA	NA	NA	NA	Unlikely	NA	NA	NA	NA	NA	NA	NA	NA	NA	0.6	2	NA	NA	NA	Unlikely	NA	NA	white	1	Unlikely	NA	NA	white
1105-01-11	-290356	NA	NA	NA	NA	NA	Unlikely	NA	NA	NA	NA	NA	NA	NA	NA	NA	0.6	2	NA	NA	NA	Unlikely	NA	NA	white	1	Unlikely	NA	NA	white
1105-01-12	-290355	NA	NA	NA	NA	NA	Unlikely	NA	NA	NA	NA	NA	NA	NA	NA	NA	0.6	2	NA	NA	NA	Unlikely	NA	NA	white	1	Unlikely	NA	NA	white
1105-01-13	-290354	NA	NA	NA	NA	NA	Unlikely	NA	NA	NA	NA	NA	NA	NA	NA	NA	0.6	2	NA	NA	NA	Unlikely	NA	NA	white	1	Unlikely	NA	NA	white
1105-01-14	-290353	NA	NA	NA	NA	NA	Unlikely	NA	NA	NA	NA	NA	NA	NA	NA	NA	0.6	2	NA	NA	NA	Unlikely	NA	NA	white	1	Unlikely	NA	NA	white
1105-01-15	-290352	NA	NA	NA	NA	NA	Unlikely	NA	NA	NA	NA	NA	NA	NA	NA	NA	0.6	2	NA	NA	NA	Unlikely	NA	NA	white	1	Unlikely	NA	NA	white
1105-01-16	-290351	NA	NA	NA	NA	NA	Unlikely	NA	NA	NA	NA	NA	NA	NA	NA	NA	0.6	2	NA	NA	NA	Unlikely	NA	NA	white	1	Unlikely	NA	NA	white
1105-01-17	-290350	NA	NA	NA	NA	NA	Unlikely	NA	NA	NA	NA	NA	NA	NA	NA	NA	0.6	2	NA	NA	NA	Unlikely	NA	NA	white	1	Unlikely	NA	NA	white
1105-01-18	-290349	NA	NA	NA	NA	NA	Unlikely	NA	NA	NA	NA	NA	NA	NA	NA	NA	0.6	2	NA	NA	NA	Unlikely	NA	NA	white	1	Unlikely	NA	NA	white
1105-01-19	-290348	NA	NA	NA	NA	NA	Unlikely	NA	NA	NA	NA	NA	NA	NA	NA	NA	0.6	2	NA	NA	NA	Unlikely	NA	NA	white	1	Unlikely	NA	NA	white
1105-01-20	-290347	NA	NA	NA	NA	NA	Unlikely	NA	NA	NA	NA	NA	NA	NA	NA	NA	0.6	2	NA	NA	NA	Unlikely	NA	NA	white	1	Unlikely	NA	NA	white
1105-01-21	-290346	NA	NA	NA	NA	NA	Unlikely	NA	NA	NA	NA	NA	NA	NA	NA	NA	0.6	2	NA	NA	NA	Unlikely	NA	NA	white	1	Unlikely	NA	NA	white
1105-01-22	-290345	NA	NA	NA	NA	NA	Unlikely	NA	NA	NA	NA	NA	NA	NA	NA	NA	0.6	2	NA	NA	NA	Unlikely	NA	NA	white	1	Unlikely	NA	NA	white
1105-01-23	-290344	NA	NA	NA	NA	NA	Unlikely	NA	NA	NA	NA	NA	NA	NA	NA	NA	0.6	2	NA	NA	NA	Unlikely	NA	NA	white	1	Unlikely	NA	NA	white
1105-01-24	-290343	NA	NA	NA	NA	NA	Unlikely	NA	NA	NA	NA	NA	NA	NA	NA	NA	0.6	2	NA	NA	NA	Unlikely	NA	NA	white	1	Unlikely	NA	NA	white
1105-01-25	-290342	NA	NA	NA	NA	NA	Unlikely	NA	NA	NA	NA	NA	NA	NA	NA	NA	0.6	2	NA	NA	NA	Unlikely	NA	NA	white	1	Unlikely	NA	NA	white
1105-01-26	-290341	NA	NA	NA	NA	NA	Unlikely	NA	NA	NA	NA	NA	NA	NA	NA	NA	0.6	2	NA	NA	NA	Unlikely	NA	NA	white	1	Unlikely	NA	NA	white
1105-01-27	-290340	NA	NA	NA	NA	NA	Unlikely	NA	NA	NA	NA	NA	NA	NA	NA	NA	0.6	2	NA	NA	NA	Unlikely	NA	NA	white	1	Unlikely	NA	NA	white
1105-01-28	-290339	NA	NA	NA	NA	NA	Unlikely	NA	NA	NA	NA	NA	NA	NA	NA	NA	0.6	2	NA	NA	NA	Unlikely	NA	NA	white	1	Unlikely	NA	NA	white
1105-01-29	-290338	NA	NA	NA	NA	NA	Unlikely	NA	NA	NA	NA	NA	NA	NA	NA	NA	0.6	2	NA	NA	NA	Unlikely	NA	NA	white	1	Unlikely	NA	NA	white
1105-01-30	-290337	NA	NA	NA	NA	NA	Unlikely	NA	NA	NA	NA	NA	NA	NA	NA	NA	0.6	2	NA	NA	NA	Unlikely	NA	NA	white	1	Unlikely	NA	NA	white
1105-01-31	-290336	NA	NA	NA	NA	NA	Unlikely	NA	NA	NA	NA	NA	NA	NA	NA	NA	0.6	2	NA	NA	NA	Unlikely	NA	NA	white	1	Unlikely	NA	NA	white
1105-02-01	-290335	NA	NA	NA	NA	NA	Unlikely	NA	NA	NA	NA	NA	NA	NA	NA	NA	0.6	2	NA	NA	NA	Unlikely	NA	NA	white	1	Unlikely	NA	NA	white
1105-02-02	-290334	NA	NA	NA	NA	NA	Unlikely	NA	NA	NA	NA	NA	NA	NA	NA	NA	0.6	2	NA	NA	NA	Unlikely	NA	NA	white	1	Unlikely	NA	NA	white
1105-02-03	-290333	NA	NA	NA	NA	NA	Unlikely	NA	NA	NA	NA	NA	NA	NA	NA	NA	0.6	2	NA	NA	NA	Unlikely	NA	NA	white	1	Unlikely	NA	NA	white
1105-02-04	-290332	NA	NA	NA	NA	NA	Unlikely	NA	NA	NA	NA	NA	NA	NA	NA	NA	0.6	2	NA	NA	NA	Unlikely	NA	NA	white	1	Unlikely	NA	NA	white
1105-02-05	-290331	NA	NA	NA	NA	NA	Unlikely	NA	NA	NA	NA	NA	NA	NA	NA	NA	0.6	2	NA	NA	NA	Unlikely	NA	NA	white	1	Unlikely	NA	NA	white
1105-02-06	-290330	NA	NA	NA	NA	NA	Unlikely	NA	NA	NA	NA	NA	NA	NA	NA	NA	0.6	2	NA	NA	NA	Unlikely	NA	NA	white	1	Unlikely	NA	NA	white
1105-02-07	-290329	NA	NA	NA	NA	NA	Unlikely	NA	NA	NA	NA	NA	NA	NA	NA	NA	0.6	2	NA	NA	NA	Unlikely	NA	NA	white	1	Unlikely	NA	NA	white
1105-02-08	-290328	NA	NA	NA	NA	NA	Unlikely	NA	NA	NA	NA	NA	NA	NA	NA	NA	0.6	2	NA	NA	NA	Unlikely	NA	NA	white	1	Unlikely	NA	NA	white
1105-02-09	-290327	NA	NA	NA	NA	NA	Unlikely	NA	NA	NA	NA	NA	NA	NA	NA	NA	0.6	2	NA	NA	NA	Unlikely	NA	NA	white	1	Unlikely	NA	NA	white
1105-02-10	-290326	NA	NA	NA	NA	NA	Unlikely	NA	NA	NA	NA	NA	NA	NA	NA	NA	0.6	2	NA	NA	NA	Unlikely	NA	NA	white	1	Unlikely	NA	NA	white
1105-02-11	-290325	NA	NA	NA	NA	NA	Unlikely	NA	NA	NA	NA	NA	NA	NA	NA	NA	0.6	2	NA	NA	NA	Unlikely	NA	NA	white	1	Unlikely	NA	NA	white
1105-02-12	-290324	NA	NA	NA	NA	NA	Unlikely	NA	NA	NA	NA	NA	NA	NA	NA	NA	0.6	2	NA	NA	NA	Unlikely	NA	NA	white	1	Unlikely	NA	NA	white
1105-02-13	-290323	NA	NA	NA	NA	NA	Unlikely	NA	NA	NA	NA	NA	NA	NA	NA	NA	0.6	2	NA	NA	NA	Unlikely	NA	NA	white	1	Unlikely	NA	NA	white
1105-02-14	-290322	NA	NA	NA	NA	NA	Unlikely	NA	NA	NA	NA	NA	NA	NA	NA	NA	0.6	2	NA	NA	NA	Unlikely	NA	NA	white	1	Unlikely	NA	NA	white
1105-02-15	-290321	NA	NA	NA	NA	NA	Unlikely	NA	NA	NA	NA	NA	NA	NA	NA	NA	0.6	2	NA	NA	NA	Unlikely	NA	NA	white	1	Unlikely	NA	NA	white
1105-02-16	-290320	NA	NA	NA	NA	NA	Unlikely	NA	NA	NA	NA	NA	NA	NA	NA	NA	0.6	2	NA	NA	NA	Unlikely	NA	NA	white	1	Unlikely	NA	NA	white
1105-02-17	-290319	NA	NA	NA	NA	NA	Unlikely	NA	NA	NA	NA	NA	NA	NA	NA	NA	0.6	2	NA	NA	NA	Unlikely	NA	NA	white	1	Unlikely	NA	NA	white
1105-02-18	-290318	NA	NA	NA	NA	NA	Unlikely	NA	NA	NA	NA	NA	NA	NA	NA	NA	0.6	2	NA	NA	NA	Unlikely	NA	NA	white	1	Unlikely	NA	NA	white
1105-02-19	-290317	NA	NA	NA	NA	NA	Unlikely	NA	NA	NA	NA	NA	NA	NA	NA	NA	0.6	2	NA	NA	NA	Unlikely	NA	NA	white	1	Unlikely	NA	NA	white
1105-02-20	-290316	NA	NA	NA	NA	NA	Unlikely	NA	NA	NA	NA	NA	NA	NA	NA	NA	0.6	2	NA	NA	NA	Unlikely	NA	NA	white	1	Unlikely	NA	NA	white
1105-02-21	-290315	NA	NA	NA	NA	NA	Unlikely	NA	NA	NA	NA	NA	NA	NA	NA	NA	0.6	2	NA	NA	NA	Unlikely	NA	NA	white	1	Unlikely	NA	NA	white
1105-02-22	-290314	NA	NA	NA	NA	NA	Unlikely	NA	NA	NA	NA	NA	NA	NA	NA	NA	0.6	2	NA	NA	NA	Unlikely	NA	NA	white	1	Unlikely	NA	NA	white
1105-02-23	-290313	NA	NA	NA	NA	NA	Unlikely	NA	NA	NA	NA	NA	NA	NA	NA	NA	0.6	2	NA	NA	NA	Unlikely	NA	NA	white	1	Unlikely	NA	NA	white
1105-02-24	-290312	NA	NA	NA	NA	NA	Unlikely	NA	NA	NA	NA	NA	NA	NA	NA	NA	0.6	2	NA	NA	NA	Unlikely	NA	NA	white	1	Unlikely	NA	NA	white
1105-02-25	-290311	NA	NA	NA	NA	NA	Unlikely	NA	NA	NA	NA	NA	NA	NA	NA	NA	0.6	2	NA	NA	NA	Unlikely	NA	NA	white	1	Unlikely	NA	NA	white
1105-02-26	-290310	NA	NA	NA	NA	NA	Unlikely	NA	NA	NA	NA	NA	NA	NA	NA	NA	0.6	2	NA	NA	NA	Unlikely	NA	NA	white	1	Unlikely	NA	NA	white
1105-02-27	-290309	NA	NA	NA	NA	NA	Unlikely	NA	NA	NA	NA	NA	NA	NA	NA	NA	0.6	2	NA	NA	NA	Unlikely	NA	NA	white	1	Unlikely	NA	NA	white
1105-02-28	-290308	NA	NA	NA	NA	NA	Unlikely	NA	NA	NA	NA	NA	NA	NA	NA	NA	0.6	2	NA	NA	NA	Unlikely	NA	NA	white	1	Unlikely	NA	NA	white
1105-03-01	-290307	NA	NA	NA	NA	NA	Unlikely	NA	NA	NA	NA	NA	NA	NA	NA	NA	0.6	2	NA	NA	NA	Unlikely	NA	NA	white	1	Unlikely	NA	NA	white
1105-03-02	-290306	NA	NA	NA	NA	NA	Unlikely	NA	NA	NA	NA	NA	NA	NA	NA	NA	0.6	2	NA	NA	NA	Unlikely	NA	NA	white	1	Unlikely	NA	NA	white
1105-03-03	-290305	NA	NA	NA	NA	NA	Unlikely	NA	NA	NA	NA	NA	NA	NA	NA	NA	0.6	2	NA	NA	NA	Unlikely	NA	NA	white	1	Unlikely	NA	NA	white
1105-03-04	-290304	NA	NA	NA	NA	NA	Unlikely	NA	NA	NA	NA	NA	NA	NA	NA	NA	0.6	2	NA	NA	NA	Unlikely	NA	NA	white	1	Unlikely	NA	NA	white
1105-03-05	-290303	NA	NA	NA	NA	NA	Unlikely	NA	NA	NA	NA	NA	NA	NA	NA	NA	0.6	2	NA	NA	NA	Unlikely	NA	NA	white	1	Unlikely	NA	NA	white
1105-03-06	-290302	NA	NA	NA	NA	NA	Unlikely	NA	NA	NA	NA	NA	NA	NA	NA	NA	0.6	2	NA	NA	NA	Unlikely	NA	NA	white	1	Unlikely	NA	NA	white
1105-03-07	-290301	NA	NA	NA	NA	NA	Unlikely	NA	NA	NA	NA	NA	NA	NA	NA	NA	0.6	2	NA	NA	NA	Unlikely	NA	NA	white	1	Unlikely	NA	NA	white
1105-03-08	-290300	NA	NA	NA	NA	NA	Unlikely	NA	NA	NA	NA	NA	NA	NA	NA	NA	0.6	2	NA	NA	NA	Unlikely	NA	NA	white	1	Unlikely	NA	NA	white
1105-03-09	-290299	NA	NA	NA	NA	NA	Unlikely	NA	NA	NA	NA	NA	NA	NA	NA	NA	0.6	2	NA	NA	NA	Unlikely	NA	NA	white	1	Unlikely	NA	NA	white
1105-03-10	-290298	NA	NA	NA	NA	NA	Unlikely	NA	NA	NA	NA	NA	NA	NA	NA	NA	0.6	2	NA	NA	NA	Unlikely	NA	NA	white	1	Unlikely	NA	NA	white
1105-03-11	-290297	NA	NA	NA	NA	NA	Unlikely	NA	NA	NA	NA	NA	NA	NA	NA	NA	0.6	2	NA	NA	NA	Unlikely	NA	NA	white	1	Unlikely	NA	NA	white
1105-03-12	-290296	NA	NA	NA	NA	NA	Unlikely	NA	NA	NA	NA	NA	NA	NA	NA	NA	0.6	2	NA	NA	NA	Unlikely	NA	NA	white	1	Unlikely	NA	NA	white
1105-03-13	-290295	NA	NA	NA	NA	NA	Unlikely	NA	NA	NA	NA	NA	NA	NA	NA	NA	0.6	2	NA	NA	NA	Unlikely	NA	NA	white	1	Unlikely	NA	NA	white
1105-03-14	-290294	NA	NA	NA	NA	NA	Unlikely	NA	NA	NA	NA	NA	NA	NA	NA	NA	0.6	2	NA	NA	NA	Unlikely	NA	NA	white	1	Unlikely	NA	NA	white
1105-03-15	-290293	NA	NA	NA	NA	NA	Unlikely	NA	NA	NA	NA	NA	NA	NA	NA	NA	0.6	2	NA	NA	NA	Unlikely	NA	NA	white	1	Unlikely	NA	NA	white
1105-03-16	-290292	NA	NA	NA	NA	NA	Unlikely	NA	NA	NA	NA	NA	NA	NA	NA	NA	0.6	2	NA	NA	NA	Unlikely	NA	NA	white	1	Unlikely	NA	NA	white
1105-03-17	-290291	NA	NA	NA	NA	NA	Unlikely	NA	NA	NA	NA	NA	NA	NA	NA	NA	0.6	2	NA	NA	NA	Unlikely	NA	NA	white	1	Unlikely	NA	NA	white
1105-03-18	-290290	NA	NA	NA	NA	NA	Unlikely	NA	NA	NA	NA	NA	NA	NA	NA	NA	0.6	2	NA	NA	NA	Unlikely	NA	NA	white	1	Unlikely	NA	NA	white
1105-03-19	-290289	NA	NA	NA	NA	NA	Unlikely	NA	NA	NA	NA	NA	NA	NA	NA	NA	0.6	2	NA	NA	NA	Unlikely	NA	NA	white	1	Unlikely	NA	NA	white
1105-03-20	-290288	NA	NA	NA	NA	NA	Unlikely	NA	NA	NA	NA	NA	NA	NA	NA	NA	0.6	2	NA	NA	NA	Unlikely	NA	NA	white	1	Unlikely	NA	NA	white
1105-03-21	-290287	NA	NA	NA	NA	NA	Unlikely	NA	NA	NA	NA	NA	NA	NA	NA	NA	0.6	2	NA	NA	NA	Unlikely	NA	NA	white	1	Unlikely	NA	NA	white
1105-03-22	-290286	NA	NA	NA	NA	NA	Unlikely	NA	NA	NA	NA	NA	NA	NA	NA	NA	0.6	2	NA	NA	NA	Unlikely	NA	NA	white	1	Unlikely	NA	NA	white
1105-03-23	-290285	NA	NA	NA	NA	NA	Unlikely	NA	NA	NA	NA	NA	NA	NA	NA	NA	0.6	2	NA	NA	NA	Unlikely	NA	NA	white	1	Unlikely	NA	NA	white
1105-03-24	-290284	NA	NA	NA	NA	NA	Unlikely	NA	NA	NA	NA	NA	NA	NA	NA	NA	0.6	2	NA	NA	NA	Unlikely	NA	NA	white	1	Unlikely	NA	NA	white
1105-03-25	-290283	NA	NA	NA	NA	NA	Unlikely	NA	NA	NA	NA	NA	NA	NA	NA	NA	0.6	2	NA	NA	NA	Unlikely	NA	NA	white	1	Unlikely	NA	NA	white
1105-03-26	-290282	NA	NA	NA	NA	NA	Unlikely	NA	NA	NA	NA	NA	NA	NA	NA	NA	0.6	2	NA	NA	NA	Unlikely	NA	NA	white	1	Unlikely	NA	NA	white
1105-03-27	-290281	NA	NA	NA	NA	NA	Unlikely	NA	NA	NA	NA	NA	NA	NA	NA	NA	0.6	2	NA	NA	NA	Unlikely	NA	NA	white	1	Unlikely	NA	NA	white
1105-03-28	-290280	NA	NA	NA	NA	NA	Unlikely	NA	NA	NA	NA	NA	NA	NA	NA	NA	0.6	2	NA	NA	NA	Unlikely	NA	NA	white	1	Unlikely	NA	NA	white
1105-03-29	-290279	NA	NA	NA	NA	NA	Unlikely	NA	NA	NA	NA	NA	NA	NA	NA	NA	0.6	2	NA	NA	NA	Unlikely	NA	NA	white	1	Unlikely	NA	NA	white
1105-03-30	-290278	NA	NA	NA	NA	NA	Unlikely	NA	NA	NA	NA	NA	NA	NA	NA	NA	0.6	2	NA	NA	NA	Unlikely	NA	NA	white	1	Unlikely	NA	NA	white
1105-03-31	-290277	NA	NA	NA	NA	NA	Unlikely	NA	NA	NA	NA	NA	NA	NA	NA	NA	0.6	2	NA	NA	NA	Unlikely	NA	NA	white	1	Unlikely	NA	NA	white
1105-04-01	-290276	NA	NA	NA	NA	NA	Unlikely	NA	NA	NA	NA	NA	NA	NA	NA	NA	0.6	2	NA	NA	NA	Unlikely	NA	NA	white	1	Unlikely	NA	NA	white
1105-04-02	-290275	NA	NA	NA	NA	NA	Unlikely	NA	NA	NA	NA	NA	NA	NA	NA	NA	0.6	2	NA	NA	NA	Unlikely	NA	NA	white	1	Unlikely	NA	NA	white
1105-04-03	-290274	NA	NA	NA	NA	NA	Unlikely	NA	NA	NA	NA	NA	NA	NA	NA	NA	0.6	2	NA	NA	NA	Unlikely	NA	NA	white	1	Unlikely	NA	NA	white
1105-04-04	-290273	NA	NA	NA	NA	NA	Unlikely	NA	NA	NA	NA	NA	NA	NA	NA	NA	0.6	2	NA	NA	NA	Unlikely	NA	NA	white	1	Unlikely	NA	NA	white
1105-04-05	-290272	NA	NA	NA	NA	NA	Unlikely	NA	NA	NA	NA	NA	NA	NA	NA	NA	0.6	2	NA	NA	NA	Unlikely	NA	NA	white	1	Unlikely	NA	NA	white
1105-04-06	-290271	NA	NA	NA	NA	NA	Unlikely	NA	NA	NA	NA	NA	NA	NA	NA	NA	0.6	2	NA	NA	NA	Unlikely	NA	NA	white	1	Unlikely	NA	NA	white
1105-04-07	-290270	NA	NA	NA	NA	NA	Unlikely	NA	NA	NA	NA	NA	NA	NA	NA	NA	0.6	2	NA	NA	NA	Unlikely	NA	NA	white	1	Unlikely	NA	NA	white
1105-04-08	-290269	NA	NA	NA	NA	NA	Unlikely	NA	NA	NA	NA	NA	NA	NA	NA	NA	0.6	2	NA	NA	NA	Unlikely	NA	NA	white	1	Unlikely	NA	NA	white
1105-04-09	-290268	NA	NA	NA	NA	NA	Unlikely	NA	NA	NA	NA	NA	NA	NA	NA	NA	0.6	2	NA	NA	NA	Unlikely	NA	NA	white	1	Unlikely	NA	NA	white
1105-04-10	-290267	NA	NA	NA	NA	NA	Unlikely	NA	NA	NA	NA	NA	NA	NA	NA	NA	0.6	2	NA	NA	NA	Unlikely	NA	NA	white	1	Unlikely	NA	NA	white
1105-04-11	-290266	NA	NA	NA	NA	NA	Unlikely	NA	NA	NA	NA	NA	NA	NA	NA	NA	0.6	2	NA	NA	NA	Unlikely	NA	NA	white	1	Unlikely	NA	NA	white
1105-04-12	-290265	NA	NA	NA	NA	NA	Unlikely	NA	NA	NA	NA	NA	NA	NA	NA	NA	0.6	2	NA	NA	NA	Unlikely	NA	NA	white	1	Unlikely	NA	NA	white
1105-04-13	-290264	NA	NA	NA	NA	NA	Unlikely	NA	NA	NA	NA	NA	NA	NA	NA	NA	0.6	2	NA	NA	NA	Unlikely	NA	NA	white	1	Unlikely	NA	NA	white
1105-04-14	-290263	NA	NA	NA	NA	NA	Unlikely	NA	NA	NA	NA	NA	NA	NA	NA	NA	0.6	2	NA	NA	NA	Unlikely	NA	NA	white	1	Unlikely	NA	NA	white
1105-04-15	-290262	NA	NA	NA	NA	NA	Unlikely	NA	NA	NA	NA	NA	NA	NA	NA	NA	0.6	2	NA	NA	NA	Unlikely	NA	NA	white	1	Unlikely	NA	NA	white
1105-04-16	-290261	NA	NA	NA	NA	NA	Unlikely	NA	NA	NA	NA	NA	NA	NA	NA	NA	0.6	2	NA	NA	NA	Unlikely	NA	NA	white	1	Unlikely	NA	NA	white
1105-04-17	-290260	NA	NA	NA	NA	NA	Unlikely	NA	NA	NA	NA	NA	NA	NA	NA	NA	0.6	2	NA	NA	NA	Unlikely	NA	NA	white	1	Unlikely	NA	NA	white
1105-04-18	-290259	NA	NA	NA	NA	NA	Unlikely	NA	NA	NA	NA	NA	NA	NA	NA	NA	0.6	2	NA	NA	NA	Unlikely	NA	NA	white	1	Unlikely	NA	NA	white
1105-04-19	-290258	NA	NA	NA	NA	NA	Unlikely	NA	NA	NA	NA	NA	NA	NA	NA	NA	0.6	2	NA	NA	NA	Unlikely	NA	NA	white	1	Unlikely	NA	NA	white
1105-04-20	-290257	NA	NA	NA	NA	NA	Unlikely	NA	NA	NA	NA	NA	NA	NA	NA	NA	0.6	2	NA	NA	NA	Unlikely	NA	NA	white	1	Unlikely	NA	NA	white
1105-04-21	-290256	NA	NA	NA	NA	NA	Unlikely	NA	NA	NA	NA	NA	NA	NA	NA	NA	0.6	2	NA	NA	NA	Unlikely	NA	NA	white	1	Unlikely	NA	NA	white
1105-04-22	-290255	NA	NA	NA	NA	NA	Unlikely	NA	NA	NA	NA	NA	NA	NA	NA	NA	0.6	2	NA	NA	NA	Unlikely	NA	NA	white	1	Unlikely	NA	NA	white
1105-04-23	-290254	NA	NA	NA	NA	NA	Unlikely	NA	NA	NA	NA	NA	NA	NA	NA	NA	0.6	2	NA	NA	NA	Unlikely	NA	NA	white	1	Unlikely	NA	NA	white
1105-04-24	-290253	NA	NA	NA	NA	NA	Unlikely	NA	NA	NA	NA	NA	NA	NA	NA	NA	0.6	2	NA	NA	NA	Unlikely	NA	NA	white	1	Unlikely	NA	NA	white
1105-04-25	-290252	NA	NA	NA	NA	NA	Unlikely	NA	NA	NA	NA	NA	NA	NA	NA	NA	0.6	2	NA	NA	NA	Unlikely	NA	NA	white	1	Unlikely	NA	NA	white
1105-04-26	-290251	NA	NA	NA	NA	NA	Unlikely	NA	NA	NA	NA	NA	NA	NA	NA	NA	0.6	2	NA	NA	NA	Unlikely	NA	NA	white	1	Unlikely	NA	NA	white
1105-04-27	-290250	NA	NA	NA	NA	NA	Unlikely	NA	NA	NA	NA	NA	NA	NA	NA	NA	0.6	2	NA	NA	NA	Unlikely	NA	NA	white	1	Unlikely	NA	NA	white
1105-04-28	-290249	NA	NA	NA	NA	NA	Unlikely	NA	NA	NA	NA	NA	NA	NA	NA	NA	0.6	2	NA	NA	NA	Unlikely	NA	NA	white	1	Unlikely	NA	NA	white
1105-04-29	-290248	NA	NA	NA	NA	NA	Unlikely	NA	NA	NA	NA	NA	NA	NA	NA	NA	0.6	2	NA	NA	NA	Unlikely	NA	NA	white	1	Unlikely	NA	NA	white
1105-04-30	-290247	NA	NA	NA	NA	NA	Unlikely	NA	NA	NA	NA	NA	NA	NA	NA	NA	0.6	2	NA	NA	NA	Unlikely	NA	NA	white	1	Unlikely	NA	NA	white
1105-05-01	-290246	NA	NA	NA	NA	NA	Unlikely	NA	NA	NA	NA	NA	NA	NA	NA	NA	0.6	2	NA	NA	NA	Unlikely	NA	NA	white	1	Unlikely	NA	NA	white
1105-05-02	-290245	NA	NA	NA	NA	NA	Unlikely	NA	NA	NA	NA	NA	NA	NA	NA	NA	0.6	2	NA	NA	NA	Unlikely	NA	NA	white	1	Unlikely	NA	NA	white
1105-05-03	-290244	NA	NA	NA	NA	NA	Unlikely	NA	NA	NA	NA	NA	NA	NA	NA	NA	0.6	2	NA	NA	NA	Unlikely	NA	NA	white	1	Unlikely	NA	NA	white
1105-05-04	-290243	NA	NA	NA	NA	NA	Unlikely	NA	NA	NA	NA	NA	NA	NA	NA	NA	0.6	2	NA	NA	NA	Unlikely	NA	NA	white	1	Unlikely	NA	NA	white
1105-05-05	-290242	NA	NA	NA	NA	NA	Unlikely	NA	NA	NA	NA	NA	NA	NA	NA	NA	0.6	2	NA	NA	NA	Unlikely	NA	NA	white	1	Unlikely	NA	NA	white
1105-05-06	-290241	NA	NA	NA	NA	NA	Unlikely	NA	NA	NA	NA	NA	NA	NA	NA	NA	0.6	2	NA	NA	NA	Unlikely	NA	NA	white	1	Unlikely	NA	NA	white
1105-05-07	-290240	NA	NA	NA	NA	NA	Unlikely	NA	NA	NA	NA	NA	NA	NA	NA	NA	0.6	2	NA	NA	NA	Unlikely	NA	NA	white	1	Unlikely	NA	NA	white
1105-05-08	-290239	NA	NA	NA	NA	NA	Unlikely	NA	NA	NA	NA	NA	NA	NA	NA	NA	0.6	2	NA	NA	NA	Unlikely	NA	NA	white	1	Unlikely	NA	NA	white
1105-05-09	-290238	NA	NA	NA	NA	NA	Unlikely	NA	NA	NA	NA	NA	NA	NA	NA	NA	0.6	2	NA	NA	NA	Unlikely	NA	NA	white	1	Unlikely	NA	NA	white
1105-05-10	-290237	NA	NA	NA	NA	NA	Unlikely	NA	NA	NA	NA	NA	NA	NA	NA	NA	0.6	2	NA	NA	NA	Unlikely	NA	NA	white	1	Unlikely	NA	NA	white
1105-05-11	-290236	NA	NA	NA	NA	NA	Unlikely	NA	NA	NA	NA	NA	NA	NA	NA	NA	0.6	2	NA	NA	NA	Unlikely	NA	NA	white	1	Unlikely	NA	NA	white
1105-05-12	-290235	NA	NA	NA	NA	NA	Unlikely	NA	NA	NA	NA	NA	NA	NA	NA	NA	0.6	2	NA	NA	NA	Unlikely	NA	NA	white	1	Unlikely	NA	NA	white
1105-05-13	-290234	NA	NA	NA	NA	NA	Unlikely	NA	NA	NA	NA	NA	NA	NA	NA	NA	0.6	2	NA	NA	NA	Unlikely	NA	NA	white	1	Unlikely	NA	NA	white
1105-05-14	-290233	NA	NA	NA	NA	NA	Unlikely	NA	NA	NA	NA	NA	NA	NA	NA	NA	0.6	2	NA	NA	NA	Unlikely	NA	NA	white	1	Unlikely	NA	NA	white
1105-05-15	-290232	NA	NA	NA	NA	NA	Unlikely	NA	NA	NA	NA	NA	NA	NA	NA	NA	0.6	2	NA	NA	NA	Unlikely	NA	NA	white	1	Unlikely	NA	NA	white
1105-05-16	-290231	NA	NA	NA	NA	NA	Unlikely	NA	NA	NA	NA	NA	NA	NA	NA	NA	0.6	2	NA	NA	NA	Unlikely	NA	NA	white	1	Unlikely	NA	NA	white
1105-05-17	-290230	NA	NA	NA	NA	NA	Unlikely	NA	NA	NA	NA	NA	NA	NA	NA	NA	0.6	2	NA	NA	NA	Unlikely	NA	NA	white	1	Unlikely	NA	NA	white
1105-05-18	-290229	NA	NA	NA	NA	NA	Unlikely	NA	NA	NA	NA	NA	NA	NA	NA	NA	0.6	2	NA	NA	NA	Unlikely	NA	NA	white	1	Unlikely	NA	NA	white
1105-05-19	-290228	NA	NA	NA	NA	NA	Unlikely	NA	NA	NA	NA	NA	NA	NA	NA	NA	0.6	2	NA	NA	NA	Unlikely	NA	NA	white	1	Unlikely	NA	NA	white
1105-05-20	-290227	NA	NA	NA	NA	NA	Unlikely	NA	NA	NA	NA	NA	NA	NA	NA	NA	0.6	2	NA	NA	NA	Unlikely	NA	NA	white	1	Unlikely	NA	NA	white
1105-05-21	-290226	NA	NA	NA	NA	NA	Unlikely	NA	NA	NA	NA	NA	NA	NA	NA	NA	0.6	2	NA	NA	NA	Unlikely	NA	NA	white	1	Unlikely	NA	NA	white
1105-05-22	-290225	NA	NA	NA	NA	NA	Unlikely	NA	NA	NA	NA	NA	NA	NA	NA	NA	0.6	2	NA	NA	NA	Unlikely	NA	NA	white	1	Unlikely	NA	NA	white
1105-05-23	-290224	NA	NA	NA	NA	NA	Unlikely	NA	NA	NA	NA	NA	NA	NA	NA	NA	0.6	2	NA	NA	NA	Unlikely	NA	NA	white	1	Unlikely	NA	NA	white
1105-05-24	-290223	NA	NA	NA	NA	NA	Unlikely	NA	NA	NA	NA	NA	NA	NA	NA	NA	0.6	2	NA	NA	NA	Unlikely	NA	NA	white	1	Unlikely	NA	NA	white
1105-05-25	-290222	NA	NA	NA	NA	NA	Unlikely	NA	NA	NA	NA	NA	NA	NA	NA	NA	0.6	2	NA	NA	NA	Unlikely	NA	NA	white	1	Unlikely	NA	NA	white
1105-05-26	-290221	NA	NA	NA	NA	NA	Unlikely	NA	NA	NA	NA	NA	NA	NA	NA	NA	0.6	2	NA	NA	NA	Unlikely	NA	NA	white	1	Unlikely	NA	NA	white
1105-05-27	-290220	NA	NA	NA	NA	NA	Unlikely	NA	NA	NA	NA	NA	NA	NA	NA	NA	0.6	2	NA	NA	NA	Unlikely	NA	NA	white	1	Unlikely	NA	NA	white
1105-05-28	-290219	NA	NA	NA	NA	NA	Unlikely	NA	NA	NA	NA	NA	NA	NA	NA	NA	0.6	2	NA	NA	NA	Unlikely	NA	NA	white	1	Unlikely	NA	NA	white
1105-05-29	-290218	NA	NA	NA	NA	NA	Unlikely	NA	NA	NA	NA	NA	NA	NA	NA	NA	0.6	2	NA	NA	NA	Unlikely	NA	NA	white	1	Unlikely	NA	NA	white
1105-05-30	-290217	NA	NA	NA	NA	NA	Unlikely	NA	NA	NA	NA	NA	NA	NA	NA	NA	0.6	2	NA	NA	NA	Unlikely	NA	NA	white	1	Unlikely	NA	NA	white
1105-05-31	-290216	NA	NA	NA	NA	NA	Unlikely	NA	NA	NA	NA	NA	NA	NA	NA	NA	0.6	2	NA	NA	NA	Unlikely	NA	NA	white	1	Unlikely	NA	NA	white
1105-06-01	-290215	NA	NA	NA	NA	NA	Unlikely	NA	NA	NA	NA	NA	NA	NA	NA	NA	0.6	2	NA	NA	NA	Unlikely	NA	NA	white	1	Unlikely	NA	NA	white
1105-06-02	-290214	NA	NA	NA	NA	NA	Unlikely	NA	NA	NA	NA	NA	NA	NA	NA	NA	0.6	2	NA	NA	NA	Unlikely	NA	NA	white	1	Unlikely	NA	NA	white
1105-06-03	-290213	NA	NA	NA	NA	NA	Unlikely	NA	NA	NA	NA	NA	NA	NA	NA	NA	0.6	2	NA	NA	NA	Unlikely	NA	NA	white	1	Unlikely	NA	NA	white
1105-06-04	-290212	NA	NA	NA	NA	NA	Unlikely	NA	NA	NA	NA	NA	NA	NA	NA	NA	0.6	2	NA	NA	NA	Unlikely	NA	NA	white	1	Unlikely	NA	NA	white
1105-06-05	-290211	NA	NA	NA	NA	NA	Unlikely	NA	NA	NA	NA	NA	NA	NA	NA	NA	0.6	2	NA	NA	NA	Unlikely	NA	NA	white	1	Unlikely	NA	NA	white
1105-06-06	-290210	NA	NA	NA	NA	NA	Unlikely	NA	NA	NA	NA	NA	NA	NA	NA	NA	0.6	2	NA	NA	NA	Unlikely	NA	NA	white	1	Unlikely	NA	NA	white
1105-06-07	-290209	NA	NA	NA	NA	NA	Unlikely	NA	NA	NA	NA	NA	NA	NA	NA	NA	0.6	2	NA	NA	NA	Unlikely	NA	NA	white	1	Unlikely	NA	NA	white
1105-06-08	-290208	NA	NA	NA	NA	NA	Unlikely	NA	NA	NA	NA	NA	NA	NA	NA	NA	0.6	2	NA	NA	NA	Unlikely	NA	NA	white	1	Unlikely	NA	NA	white
1105-06-09	-290207	NA	NA	NA	NA	NA	Unlikely	NA	NA	NA	NA	NA	NA	NA	NA	NA	0.6	2	NA	NA	NA	Unlikely	NA	NA	white	1	Unlikely	NA	NA	white
1105-06-10	-290206	NA	NA	NA	NA	NA	Unlikely	NA	NA	NA	NA	NA	NA	NA	NA	NA	0.6	2	NA	NA	NA	Unlikely	NA	NA	white	1	Unlikely	NA	NA	white
1105-06-11	-290205	NA	NA	NA	NA	NA	Unlikely	NA	NA	NA	NA	NA	NA	NA	NA	NA	0.6	2	NA	NA	NA	Unlikely	NA	NA	white	1	Unlikely	NA	NA	white
1105-06-12	-290204	NA	NA	NA	NA	NA	Unlikely	NA	NA	NA	NA	NA	NA	NA	NA	NA	0.6	2	NA	NA	NA	Unlikely	NA	NA	white	1	Unlikely	NA	NA	white
1105-06-13	-290203	NA	NA	NA	NA	NA	Unlikely	NA	NA	NA	NA	NA	NA	NA	NA	NA	0.6	2	NA	NA	NA	Unlikely	NA	NA	white	1	Unlikely	NA	NA	white
1105-06-14	-290202	NA	NA	NA	NA	NA	Unlikely	NA	NA	NA	NA	NA	NA	NA	NA	NA	0.6	2	NA	NA	NA	Unlikely	NA	NA	white	1	Unlikely	NA	NA	white
1105-06-15	-290201	NA	NA	NA	NA	NA	Unlikely	NA	NA	NA	NA	NA	NA	NA	NA	NA	0.6	2	NA	NA	NA	Unlikely	NA	NA	white	1	Unlikely	NA	NA	white
1105-06-16	-290200	NA	NA	NA	NA	NA	Unlikely	NA	NA	NA	NA	NA	NA	NA	NA	NA	0.6	2	NA	NA	NA	Unlikely	NA	NA	white	1	Unlikely	NA	NA	white
1105-06-17	-290199	NA	NA	NA	NA	NA	Unlikely	NA	NA	NA	NA	NA	NA	NA	NA	NA	0.6	2	NA	NA	NA	Unlikely	NA	NA	white	1	Unlikely	NA	NA	white
1105-06-18	-290198	NA	NA	NA	NA	NA	Unlikely	NA	NA	NA	NA	NA	NA	NA	NA	NA	0.6	2	NA	NA	NA	Unlikely	NA	NA	white	1	Unlikely	NA	NA	white
1105-06-19	-290197	NA	NA	NA	NA	NA	Unlikely	NA	NA	NA	NA	NA	NA	NA	NA	NA	0.6	2	NA	NA	NA	Unlikely	NA	NA	white	1	Unlikely	NA	NA	white
1105-06-20	-290196	NA	NA	NA	NA	NA	Unlikely	NA	NA	NA	NA	NA	NA	NA	NA	NA	0.6	2	NA	NA	NA	Unlikely	NA	NA	white	1	Unlikely	NA	NA	white
1105-06-21	-290195	NA	NA	NA	NA	NA	Unlikely	NA	NA	NA	NA	NA	NA	NA	NA	NA	0.6	2	NA	NA	NA	Unlikely	NA	NA	white	1	Unlikely	NA	NA	white
1105-06-22	-290194	NA	NA	NA	NA	NA	Unlikely	NA	NA	NA	NA	NA	NA	NA	NA	NA	0.6	2	NA	NA	NA	Unlikely	NA	NA	white	1	Unlikely	NA	NA	white
1105-06-23	-290193	NA	NA	NA	NA	NA	Unlikely	NA	NA	NA	NA	NA	NA	NA	NA	NA	0.6	2	NA	NA	NA	Unlikely	NA	NA	white	1	Unlikely	NA	NA	white
1105-06-24	-290192	NA	NA	NA	NA	NA	Unlikely	NA	NA	NA	NA	NA	NA	NA	NA	NA	0.6	2	NA	NA	NA	Unlikely	NA	NA	white	1	Unlikely	NA	NA	white
1105-06-25	-290191	NA	NA	NA	NA	NA	Unlikely	NA	NA	NA	NA	NA	NA	NA	NA	NA	0.6	2	NA	NA	NA	Unlikely	NA	NA	white	1	Unlikely	NA	NA	white
1105-06-26	-290190	NA	NA	NA	NA	NA	Unlikely	NA	NA	NA	NA	NA	NA	NA	NA	NA	0.6	2	NA	NA	NA	Unlikely	NA	NA	white	1	Unlikely	NA	NA	white
1105-06-27	-290189	NA	NA	NA	NA	NA	Unlikely	NA	NA	NA	NA	NA	NA	NA	NA	NA	0.6	2	NA	NA	NA	Unlikely	NA	NA	white	1	Unlikely	NA	NA	white
1105-06-28	-290188	NA	NA	NA	NA	NA	Unlikely	NA	NA	NA	NA	NA	NA	NA	NA	NA	0.6	2	NA	NA	NA	Unlikely	NA	NA	white	1	Unlikely	NA	NA	white
1105-06-29	-290187	NA	NA	NA	NA	NA	Unlikely	NA	NA	NA	NA	NA	NA	NA	NA	NA	0.6	2	NA	NA	NA	Unlikely	NA	NA	white	1	Unlikely	NA	NA	white
1105-06-30	-290186	NA	NA	NA	NA	NA	Unlikely	NA	NA	NA	NA	NA	NA	NA	NA	NA	0.6	2	NA	NA	NA	Unlikely	NA	NA	white	1	Unlikely	NA	NA	white
1105-07-01	-290185	NA	NA	NA	NA	NA	Unlikely	NA	NA	NA	NA	NA	NA	NA	NA	NA	0.6	2	NA	NA	NA	Unlikely	NA	NA	white	1	Unlikely	NA	NA	white
1105-07-02	-290184	NA	NA	NA	NA	NA	Unlikely	NA	NA	NA	NA	NA	NA	NA	NA	NA	0.6	2	NA	NA	NA	Unlikely	NA	NA	white	1	Unlikely	NA	NA	white
1105-07-03	-290183	NA	NA	NA	NA	NA	Unlikely	NA	NA	NA	NA	NA	NA	NA	NA	NA	0.6	2	NA	NA	NA	Unlikely	NA	NA	white	1	Unlikely	NA	NA	white
1105-07-04	-290182	NA	NA	NA	NA	NA	Unlikely	NA	NA	NA	NA	NA	NA	NA	NA	NA	0.6	2	NA	NA	NA	Unlikely	NA	NA	white	1	Unlikely	NA	NA	white
1105-07-05	-290181	NA	NA	NA	NA	NA	Unlikely	NA	NA	NA	NA	NA	NA	NA	NA	NA	0.6	2	NA	NA	NA	Unlikely	NA	NA	white	1	Unlikely	NA	NA	white
1105-07-06	-290180	NA	NA	NA	NA	NA	Unlikely	NA	NA	NA	NA	NA	NA	NA	NA	NA	0.6	2	NA	NA	NA	Unlikely	NA	NA	white	1	Unlikely	NA	NA	white
1105-07-07	-290179	NA	NA	NA	NA	NA	Unlikely	NA	NA	NA	NA	NA	NA	NA	NA	NA	0.6	2	NA	NA	NA	Unlikely	NA	NA	white	1	Unlikely	NA	NA	white
1105-07-08	-290178	NA	NA	NA	NA	NA	Unlikely	NA	NA	NA	NA	NA	NA	NA	NA	NA	0.6	2	NA	NA	NA	Unlikely	NA	NA	white	1	Unlikely	NA	NA	white
1105-07-09	-290177	NA	NA	NA	NA	NA	Unlikely	NA	NA	NA	NA	NA	NA	NA	NA	NA	0.6	2	NA	NA	NA	Unlikely	NA	NA	white	1	Unlikely	NA	NA	white
1105-07-10	-290176	NA	NA	NA	NA	NA	Unlikely	NA	NA	NA	NA	NA	NA	NA	NA	NA	0.6	2	NA	NA	NA	Unlikely	NA	NA	white	1	Unlikely	NA	NA	white
1105-07-11	-290175	NA	NA	NA	NA	NA	Unlikely	NA	NA	NA	NA	NA	NA	NA	NA	NA	0.6	2	NA	NA	NA	Unlikely	NA	NA	white	1	Unlikely	NA	NA	white
1105-07-12	-290174	NA	NA	NA	NA	NA	Unlikely	NA	NA	NA	NA	NA	NA	NA	NA	NA	0.6	2	NA	NA	NA	Unlikely	NA	NA	white	1	Unlikely	NA	NA	white
1105-07-13	-290173	NA	NA	NA	NA	NA	Unlikely	NA	NA	NA	NA	NA	NA	NA	NA	NA	0.6	2	NA	NA	NA	Unlikely	NA	NA	white	1	Unlikely	NA	NA	white
1105-07-14	-290172	NA	NA	NA	NA	NA	Unlikely	NA	NA	NA	NA	NA	NA	NA	NA	NA	0.6	2	NA	NA	NA	Unlikely	NA	NA	white	1	Unlikely	NA	NA	white
1105-07-15	-290171	NA	NA	NA	NA	NA	Unlikely	NA	NA	NA	NA	NA	NA	NA	NA	NA	0.6	2	NA	NA	NA	Unlikely	NA	NA	white	1	Unlikely	NA	NA	white
1105-07-16	-290170	NA	NA	NA	NA	NA	Unlikely	NA	NA	NA	NA	NA	NA	NA	NA	NA	0.6	2	NA	NA	NA	Unlikely	NA	NA	white	1	Unlikely	NA	NA	white
1105-07-17	-290169	NA	NA	NA	NA	NA	Unlikely	NA	NA	NA	NA	NA	NA	NA	NA	NA	0.6	2	NA	NA	NA	Unlikely	NA	NA	white	1	Unlikely	NA	NA	white
1105-07-18	-290168	NA	NA	NA	NA	NA	Unlikely	NA	NA	NA	NA	NA	NA	NA	NA	NA	0.6	2	NA	NA	NA	Unlikely	NA	NA	white	1	Unlikely	NA	NA	white
1105-07-19	-290167	NA	NA	NA	NA	NA	Unlikely	NA	NA	NA	NA	NA	NA	NA	NA	NA	0.6	2	NA	NA	NA	Unlikely	NA	NA	white	1	Unlikely	NA	NA	white
1105-07-20	-290166	NA	NA	NA	NA	NA	Unlikely	NA	NA	NA	NA	NA	NA	NA	NA	NA	0.6	2	NA	NA	NA	Unlikely	NA	NA	white	1	Unlikely	NA	NA	white
1105-07-21	-290165	NA	NA	NA	NA	NA	Unlikely	NA	NA	NA	NA	NA	NA	NA	NA	NA	0.6	2	NA	NA	NA	Unlikely	NA	NA	white	1	Unlikely	NA	NA	white
1105-07-22	-290164	NA	NA	NA	NA	NA	Unlikely	NA	NA	NA	NA	NA	NA	NA	NA	NA	0.6	2	NA	NA	NA	Unlikely	NA	NA	white	1	Unlikely	NA	NA	white
1105-07-23	-290163	NA	NA	NA	NA	NA	Unlikely	NA	NA	NA	NA	NA	NA	NA	NA	NA	0.6	2	NA	NA	NA	Unlikely	NA	NA	white	1	Unlikely	NA	NA	white
1105-07-24	-290162	NA	NA	NA	NA	NA	Unlikely	NA	NA	NA	NA	NA	NA	NA	NA	NA	0.6	2	NA	NA	NA	Unlikely	NA	NA	white	1	Unlikely	NA	NA	white
1105-07-25	-290161	NA	NA	NA	NA	NA	Unlikely	NA	NA	NA	NA	NA	NA	NA	NA	NA	0.6	2	NA	NA	NA	Unlikely	NA	NA	white	1	Unlikely	NA	NA	white
1105-07-26	-290160	NA	NA	NA	NA	NA	Unlikely	NA	NA	NA	NA	NA	NA	NA	NA	NA	0.6	2	NA	NA	NA	Unlikely	NA	NA	white	1	Unlikely	NA	NA	white
1105-07-27	-290159	NA	NA	NA	NA	NA	Unlikely	NA	NA	NA	NA	NA	NA	NA	NA	NA	0.6	2	NA	NA	NA	Unlikely	NA	NA	white	1	Unlikely	NA	NA	white
1105-07-28	-290158	NA	NA	NA	NA	NA	Unlikely	NA	NA	NA	NA	NA	NA	NA	NA	NA	0.6	2	NA	NA	NA	Unlikely	NA	NA	white	1	Unlikely	NA	NA	white
1105-07-29	-290157	NA	NA	NA	NA	NA	Unlikely	NA	NA	NA	NA	NA	NA	NA	NA	NA	0.6	2	NA	NA	NA	Unlikely	NA	NA	white	1	Unlikely	NA	NA	white
1105-07-30	-290156	NA	NA	NA	NA	NA	Unlikely	NA	NA	NA	NA	NA	NA	NA	NA	NA	0.6	2	NA	NA	NA	Unlikely	NA	NA	white	1	Unlikely	NA	NA	white
1105-07-31	-290155	NA	NA	NA	NA	NA	Unlikely	NA	NA	NA	NA	NA	NA	NA	NA	NA	0.6	2	0.452358	0.214331	0.277806	Unlikely	NA	NA	white	1	Unlikely	NA	NA	white
1105-08-01	-290154	NA	NA	NA	NA	NA	Unlikely	NA	NA	NA	NA	NA	NA	NA	NA	NA	0.6	2	NA	NA	NA	Unlikely	NA	NA	white	1	Unlikely	NA	NA	white
1105-08-02	-290153	NA	NA	NA	NA	NA	Unlikely	NA	NA	NA	NA	NA	NA	NA	NA	NA	0.6	2	NA	NA	NA	Unlikely	NA	NA	white	1	Unlikely	NA	NA	white
1105-08-03	-290152	NA	NA	NA	NA	NA	Unlikely	NA	NA	NA	NA	NA	NA	NA	NA	NA	0.6	2	NA	NA	NA	Unlikely	NA	NA	white	1	Unlikely	NA	NA	white
1105-08-04	-290151	NA	NA	NA	NA	NA	Unlikely	NA	NA	NA	NA	NA	NA	NA	NA	NA	0.6	2	NA	NA	NA	Unlikely	NA	NA	white	1	Unlikely	NA	NA	white
1105-08-05	-290150	NA	NA	NA	NA	NA	Unlikely	NA	NA	NA	NA	NA	NA	NA	NA	NA	0.6	2	NA	NA	NA	Unlikely	NA	NA	white	1	Unlikely	NA	NA	white
1105-08-06	-290149	NA	NA	NA	NA	NA	Unlikely	NA	NA	NA	NA	NA	NA	NA	NA	NA	0.6	2	NA	NA	NA	Unlikely	NA	NA	white	1	Unlikely	NA	NA	white
1105-08-07	-290148	NA	NA	NA	NA	NA	Unlikely	NA	NA	NA	NA	NA	NA	NA	NA	NA	0.6	2	NA	NA	NA	Unlikely	NA	NA	white	1	Unlikely	NA	NA	white
1105-08-08	-290147	NA	NA	NA	NA	NA	Unlikely	NA	NA	NA	NA	NA	NA	NA	NA	NA	0.6	2	NA	NA	NA	Unlikely	NA	NA	white	1	Unlikely	NA	NA	white
1105-08-09	-290146	NA	NA	NA	NA	NA	Unlikely	NA	NA	NA	NA	NA	NA	NA	NA	NA	0.6	2	NA	NA	NA	Unlikely	NA	NA	white	1	Unlikely	NA	NA	white
1105-08-10	-290145	NA	NA	NA	NA	NA	Unlikely	NA	NA	NA	NA	NA	NA	NA	NA	NA	0.6	2	NA	NA	NA	Unlikely	NA	NA	white	1	Unlikely	NA	NA	white
1105-08-11	-290144	NA	NA	NA	NA	NA	Unlikely	NA	NA	NA	NA	NA	NA	NA	NA	NA	0.6	2	NA	NA	NA	Unlikely	NA	NA	white	1	Unlikely	NA	NA	white
1105-08-12	-290143	NA	NA	NA	NA	NA	Unlikely	NA	NA	NA	NA	NA	NA	NA	NA	NA	0.6	2	NA	NA	NA	Unlikely	NA	NA	white	1	Unlikely	NA	NA	white
1105-08-13	-290142	NA	NA	NA	NA	NA	Unlikely	NA	NA	NA	NA	NA	NA	NA	NA	NA	0.6	2	NA	NA	NA	Unlikely	NA	NA	white	1	Unlikely	NA	NA	white
1105-08-14	-290141	NA	NA	NA	NA	NA	Unlikely	NA	NA	NA	NA	NA	NA	NA	NA	NA	0.6	2	NA	NA	NA	Unlikely	NA	NA	white	1	Unlikely	NA	NA	white
1105-08-15	-290140	NA	NA	NA	NA	NA	Unlikely	NA	NA	NA	NA	NA	NA	NA	NA	NA	0.6	2	NA	NA	NA	Unlikely	NA	NA	white	1	Unlikely	NA	NA	white
1105-08-16	-290139	NA	NA	NA	NA	NA	Unlikely	NA	NA	NA	NA	NA	NA	NA	NA	NA	0.6	2	NA	NA	NA	Unlikely	NA	NA	white	1	Unlikely	NA	NA	white
1105-08-17	-290138	NA	NA	NA	NA	NA	Unlikely	NA	NA	NA	NA	NA	NA	NA	NA	NA	0.6	2	NA	NA	NA	Unlikely	NA	NA	white	1	Unlikely	NA	NA	white
1105-08-18	-290137	NA	NA	NA	NA	NA	Unlikely	NA	NA	NA	NA	NA	NA	NA	NA	NA	0.6	2	NA	NA	NA	Unlikely	NA	NA	white	1	Unlikely	NA	NA	white
1105-08-19	-290136	NA	NA	NA	NA	NA	Unlikely	NA	NA	NA	NA	NA	NA	NA	NA	NA	0.6	2	NA	NA	NA	Unlikely	NA	NA	white	1	Unlikely	NA	NA	white
1105-08-20	-290135	NA	NA	NA	NA	NA	Unlikely	NA	NA	NA	NA	NA	NA	NA	NA	NA	0.6	2	NA	NA	NA	Unlikely	NA	NA	white	1	Unlikely	NA	NA	white
1105-08-21	-290134	NA	NA	NA	NA	NA	Unlikely	NA	NA	NA	NA	NA	NA	NA	NA	NA	0.6	2	NA	NA	NA	Unlikely	NA	NA	white	1	Unlikely	NA	NA	white
1105-08-22	-290133	NA	NA	NA	NA	NA	Unlikely	NA	NA	NA	NA	NA	NA	NA	NA	NA	0.6	2	NA	NA	NA	Unlikely	NA	NA	white	1	Unlikely	NA	NA	white
1105-08-23	-290132	NA	NA	NA	NA	NA	Unlikely	NA	NA	NA	NA	NA	NA	NA	NA	NA	0.6	2	NA	NA	NA	Unlikely	NA	NA	white	1	Unlikely	NA	NA	white
1105-08-24	-290131	NA	NA	NA	NA	NA	Unlikely	NA	NA	NA	NA	NA	NA	NA	NA	NA	0.6	2	NA	NA	NA	Unlikely	NA	NA	white	1	Unlikely	NA	NA	white
1105-08-25	-290130	NA	NA	NA	NA	NA	Unlikely	NA	NA	NA	NA	NA	NA	NA	NA	NA	0.6	2	NA	NA	NA	Unlikely	NA	NA	white	1	Unlikely	NA	NA	white
1105-08-26	-290129	NA	NA	NA	NA	NA	Unlikely	NA	NA	NA	NA	NA	NA	NA	NA	NA	0.6	2	NA	NA	NA	Unlikely	NA	NA	white	1	Unlikely	NA	NA	white
1105-08-27	-290128	NA	NA	NA	NA	NA	Unlikely	NA	NA	NA	NA	NA	NA	NA	NA	NA	0.6	2	NA	NA	NA	Unlikely	NA	NA	white	1	Unlikely	NA	NA	white
1105-08-28	-290127	NA	NA	NA	NA	NA	Unlikely	NA	NA	NA	NA	NA	NA	NA	NA	NA	0.6	2	NA	NA	NA	Unlikely	NA	NA	white	1	Unlikely	NA	NA	white
1105-08-29	-290126	NA	NA	NA	NA	NA	Unlikely	NA	NA	NA	NA	NA	NA	NA	NA	NA	0.6	2	NA	NA	NA	Unlikely	NA	NA	white	1	Unlikely	NA	NA	white
1105-08-30	-290125	NA	NA	NA	NA	NA	Unlikely	NA	NA	NA	NA	NA	NA	NA	NA	NA	0.6	2	NA	NA	NA	Unlikely	NA	NA	white	1	Unlikely	NA	NA	white
1105-08-31	-290124	NA	NA	NA	NA	NA	Unlikely	NA	NA	NA	NA	NA	NA	NA	NA	NA	0.6	2	NA	NA	NA	Unlikely	NA	NA	white	1	Unlikely	NA	NA	white
1105-09-01	-290123	NA	NA	NA	NA	NA	Unlikely	NA	NA	NA	NA	NA	NA	NA	NA	NA	0.6	2	NA	NA	NA	Unlikely	NA	NA	white	1	Unlikely	NA	NA	white
1105-09-02	-290122	NA	NA	NA	NA	NA	Unlikely	NA	NA	NA	NA	NA	NA	NA	NA	NA	0.6	2	NA	NA	NA	Unlikely	NA	NA	white	1	Unlikely	NA	NA	white
1105-09-03	-290121	NA	NA	NA	NA	NA	Unlikely	NA	NA	NA	NA	NA	NA	NA	NA	NA	0.6	2	NA	NA	NA	Unlikely	NA	NA	white	1	Unlikely	NA	NA	white
1105-09-04	-290120	NA	NA	NA	NA	NA	Unlikely	NA	NA	NA	NA	NA	NA	NA	NA	NA	0.6	2	NA	NA	NA	Unlikely	NA	NA	white	1	Unlikely	NA	NA	white
1105-09-05	-290119	NA	NA	NA	NA	NA	Unlikely	NA	NA	NA	NA	NA	NA	NA	NA	NA	0.6	2	NA	NA	NA	Unlikely	NA	NA	white	1	Unlikely	NA	NA	white
1105-09-06	-290118	NA	NA	NA	NA	NA	Unlikely	NA	NA	NA	NA	NA	NA	NA	NA	NA	0.6	2	NA	NA	NA	Unlikely	NA	NA	white	1	Unlikely	NA	NA	white
1105-09-07	-290117	NA	NA	NA	NA	NA	Unlikely	NA	NA	NA	NA	NA	NA	NA	NA	NA	0.6	2	NA	NA	NA	Unlikely	NA	NA	white	1	Unlikely	NA	NA	white
1105-09-08	-290116	NA	NA	NA	NA	NA	Unlikely	NA	NA	NA	NA	NA	NA	NA	NA	NA	0.6	2	NA	NA	NA	Unlikely	NA	NA	white	1	Unlikely	NA	NA	white
1105-09-09	-290115	NA	NA	NA	NA	NA	Unlikely	NA	NA	NA	NA	NA	NA	NA	NA	NA	0.6	2	NA	NA	NA	Unlikely	NA	NA	white	1	Unlikely	NA	NA	white
1105-09-10	-290114	NA	NA	NA	NA	NA	Unlikely	NA	NA	NA	NA	NA	NA	NA	NA	NA	0.6	2	NA	NA	NA	Unlikely	NA	NA	white	1	Unlikely	NA	NA	white
1105-09-11	-290113	NA	NA	NA	NA	NA	Unlikely	NA	NA	NA	NA	NA	NA	NA	NA	NA	0.6	2	NA	NA	NA	Unlikely	NA	NA	white	1	Unlikely	NA	NA	white
1105-09-12	-290112	NA	NA	NA	NA	NA	Unlikely	NA	NA	NA	NA	NA	NA	NA	NA	NA	0.6	2	NA	NA	NA	Unlikely	NA	NA	white	1	Unlikely	NA	NA	white
1105-09-13	-290111	NA	NA	NA	NA	NA	Unlikely	NA	NA	NA	NA	NA	NA	NA	NA	NA	0.6	2	NA	NA	NA	Unlikely	NA	NA	white	1	Unlikely	NA	NA	white
1105-09-14	-290110	NA	NA	NA	NA	NA	Unlikely	NA	NA	NA	NA	NA	NA	NA	NA	NA	0.6	2	NA	NA	NA	Unlikely	NA	NA	white	1	Unlikely	NA	NA	white
1105-09-15	-290109	NA	NA	NA	NA	NA	Unlikely	NA	NA	NA	NA	NA	NA	NA	NA	NA	0.6	2	NA	NA	NA	Unlikely	NA	NA	white	1	Unlikely	NA	NA	white
1105-09-16	-290108	NA	NA	NA	NA	NA	Unlikely	NA	NA	NA	NA	NA	NA	NA	NA	NA	0.6	2	NA	NA	NA	Unlikely	NA	NA	white	1	Unlikely	NA	NA	white
1105-09-17	-290107	NA	NA	NA	NA	NA	Unlikely	NA	NA	NA	NA	NA	NA	NA	NA	NA	0.6	2	NA	NA	NA	Unlikely	NA	NA	white	1	Unlikely	NA	NA	white
1105-09-18	-290106	NA	NA	NA	NA	NA	Unlikely	NA	NA	NA	NA	NA	NA	NA	NA	NA	0.6	2	NA	NA	NA	Unlikely	NA	NA	white	1	Unlikely	NA	NA	white
1105-09-19	-290105	NA	NA	NA	NA	NA	Unlikely	NA	NA	NA	NA	NA	NA	NA	NA	NA	0.6	2	NA	NA	NA	Unlikely	NA	NA	white	1	Unlikely	NA	NA	white
1105-09-20	-290104	NA	NA	NA	NA	NA	Unlikely	NA	NA	NA	NA	NA	NA	NA	NA	NA	0.6	2	NA	NA	NA	Unlikely	NA	NA	white	1	Unlikely	NA	NA	white
1105-09-21	-290103	NA	NA	NA	NA	NA	Unlikely	NA	NA	NA	NA	NA	NA	NA	NA	NA	0.6	2	NA	NA	NA	Unlikely	NA	NA	white	1	Unlikely	NA	NA	white
1105-09-22	-290102	NA	NA	NA	NA	NA	Unlikely	NA	NA	NA	NA	NA	NA	NA	NA	NA	0.6	2	NA	NA	NA	Unlikely	NA	NA	white	1	Unlikely	NA	NA	white
1105-09-23	-290101	NA	NA	NA	NA	NA	Unlikely	NA	NA	NA	NA	NA	NA	NA	NA	NA	0.6	2	NA	NA	NA	Unlikely	NA	NA	white	1	Unlikely	NA	NA	white
1105-09-24	-290100	NA	NA	NA	NA	NA	Unlikely	NA	NA	NA	NA	NA	NA	NA	NA	NA	0.6	2	NA	NA	NA	Unlikely	NA	NA	white	1	Unlikely	NA	NA	white
1105-09-25	-290099	NA	NA	NA	NA	NA	Unlikely	NA	NA	NA	NA	NA	NA	NA	NA	NA	0.6	2	NA	NA	NA	Unlikely	NA	NA	white	1	Unlikely	NA	NA	white
1105-09-26	-290098	NA	NA	NA	NA	NA	Unlikely	NA	NA	NA	NA	NA	NA	NA	NA	NA	0.6	2	NA	NA	NA	Unlikely	NA	NA	white	1	Unlikely	NA	NA	white
1105-09-27	-290097	NA	NA	NA	NA	NA	Unlikely	NA	NA	NA	NA	NA	NA	NA	NA	NA	0.6	2	NA	NA	NA	Unlikely	NA	NA	white	1	Unlikely	NA	NA	white
1105-09-28	-290096	NA	NA	NA	NA	NA	Unlikely	NA	NA	NA	NA	NA	NA	NA	NA	NA	0.6	2	NA	NA	NA	Unlikely	NA	NA	white	1	Unlikely	NA	NA	white
1105-09-29	-290095	NA	NA	NA	NA	NA	Unlikely	NA	NA	NA	NA	NA	NA	NA	NA	NA	0.6	2	NA	NA	NA	Unlikely	NA	NA	white	1	Unlikely	NA	NA	white
1105-09-30	-290094	NA	NA	NA	NA	NA	Unlikely	NA	NA	NA	NA	NA	NA	NA	NA	NA	0.6	2	NA	NA	NA	Unlikely	NA	NA	white	1	Unlikely	NA	NA	white
1105-10-01	-290093	NA	NA	NA	NA	NA	Unlikely	NA	NA	NA	NA	NA	NA	NA	NA	NA	0.6	2	NA	NA	NA	Unlikely	NA	NA	white	1	Unlikely	NA	NA	white
1105-10-02	-290092	NA	NA	NA	NA	NA	Unlikely	NA	NA	NA	NA	NA	NA	NA	NA	NA	0.6	2	NA	NA	NA	Unlikely	NA	NA	white	1	Unlikely	NA	NA	white
1105-10-03	-290091	NA	NA	NA	NA	NA	Unlikely	NA	NA	NA	NA	NA	NA	NA	NA	NA	0.6	2	NA	NA	NA	Unlikely	NA	NA	white	1	Unlikely	NA	NA	white
1105-10-04	-290090	NA	NA	NA	NA	NA	Unlikely	NA	NA	NA	NA	NA	NA	NA	NA	NA	0.6	2	NA	NA	NA	Unlikely	NA	NA	white	1	Unlikely	NA	NA	white
1105-10-05	-290089	NA	NA	NA	NA	NA	Unlikely	NA	NA	NA	NA	NA	NA	NA	NA	NA	0.6	2	NA	NA	NA	Unlikely	NA	NA	white	1	Unlikely	NA	NA	white
1105-10-06	-290088	NA	NA	NA	NA	NA	Unlikely	NA	NA	NA	NA	NA	NA	NA	NA	NA	0.6	2	NA	NA	NA	Unlikely	NA	NA	white	1	Unlikely	NA	NA	white
1105-10-07	-290087	NA	NA	NA	NA	NA	Unlikely	NA	NA	NA	NA	NA	NA	NA	NA	NA	0.6	2	NA	NA	NA	Unlikely	NA	NA	white	1	Unlikely	NA	NA	white
1105-10-08	-290086	NA	NA	NA	NA	NA	Unlikely	NA	NA	NA	NA	NA	NA	NA	NA	NA	0.6	2	NA	NA	NA	Unlikely	NA	NA	white	1	Unlikely	NA	NA	white
1105-10-09	-290085	NA	NA	NA	NA	NA	Unlikely	NA	NA	NA	NA	NA	NA	NA	NA	NA	0.6	2	NA	NA	NA	Unlikely	NA	NA	white	1	Unlikely	NA	NA	white
1105-10-10	-290084	NA	NA	NA	NA	NA	Unlikely	NA	NA	NA	NA	NA	NA	NA	NA	NA	0.6	2	NA	NA	NA	Unlikely	NA	NA	white	1	Unlikely	NA	NA	white
1105-10-11	-290083	NA	NA	NA	NA	NA	Unlikely	NA	NA	NA	NA	NA	NA	NA	NA	NA	0.6	2	NA	NA	NA	Unlikely	NA	NA	white	1	Unlikely	NA	NA	white
1105-10-12	-290082	NA	NA	NA	NA	NA	Unlikely	NA	NA	NA	NA	NA	NA	NA	NA	NA	0.6	2	NA	NA	NA	Unlikely	NA	NA	white	1	Unlikely	NA	NA	white
1105-10-13	-290081	NA	NA	NA	NA	NA	Unlikely	NA	NA	NA	NA	NA	NA	NA	NA	NA	0.6	2	NA	NA	NA	Unlikely	NA	NA	white	1	Unlikely	NA	NA	white
1105-10-14	-290080	NA	NA	NA	NA	NA	Unlikely	NA	NA	NA	NA	NA	NA	NA	NA	NA	0.6	2	NA	NA	NA	Unlikely	NA	NA	white	1	Unlikely	NA	NA	white
1105-10-15	-290079	NA	NA	NA	NA	NA	Unlikely	NA	NA	NA	NA	NA	NA	NA	NA	NA	0.6	2	NA	NA	NA	Unlikely	NA	NA	white	1	Unlikely	NA	NA	white
1105-10-16	-290078	NA	NA	NA	NA	NA	Unlikely	NA	NA	NA	NA	NA	NA	NA	NA	NA	0.6	2	NA	NA	NA	Unlikely	NA	NA	white	1	Unlikely	NA	NA	white
1105-10-17	-290077	NA	NA	NA	NA	NA	Unlikely	NA	NA	NA	NA	NA	NA	NA	NA	NA	0.6	2	NA	NA	NA	Unlikely	NA	NA	white	1	Unlikely	NA	NA	white
1105-10-18	-290076	NA	NA	NA	NA	NA	Unlikely	NA	NA	NA	NA	NA	NA	NA	NA	NA	0.6	2	NA	NA	NA	Unlikely	NA	NA	white	1	Unlikely	NA	NA	white
1105-10-19	-290075	NA	NA	NA	NA	NA	Unlikely	NA	NA	NA	NA	NA	NA	NA	NA	NA	0.6	2	NA	NA	NA	Unlikely	NA	NA	white	1	Unlikely	NA	NA	white
1105-10-20	-290074	NA	NA	NA	NA	NA	Unlikely	NA	NA	NA	NA	NA	NA	NA	NA	NA	0.6	2	NA	NA	NA	Unlikely	NA	NA	white	1	Unlikely	NA	NA	white
1105-10-21	-290073	NA	NA	NA	NA	NA	Unlikely	NA	NA	NA	NA	NA	NA	NA	NA	NA	0.6	2	NA	NA	NA	Unlikely	NA	NA	white	1	Unlikely	NA	NA	white
1105-10-22	-290072	NA	NA	NA	NA	NA	Unlikely	NA	NA	NA	NA	NA	NA	NA	NA	NA	0.6	2	NA	NA	NA	Unlikely	NA	NA	white	1	Unlikely	NA	NA	white
1105-10-23	-290071	NA	NA	NA	NA	NA	Unlikely	NA	NA	NA	NA	NA	NA	NA	NA	NA	0.6	2	NA	NA	NA	Unlikely	NA	NA	white	1	Unlikely	NA	NA	white
1105-10-24	-290070	NA	NA	NA	NA	NA	Unlikely	NA	NA	NA	NA	NA	NA	NA	NA	NA	0.6	2	NA	NA	NA	Unlikely	NA	NA	white	1	Unlikely	NA	NA	white
1105-10-25	-290069	NA	NA	NA	NA	NA	Unlikely	NA	NA	NA	NA	NA	NA	NA	NA	NA	0.6	2	NA	NA	NA	Unlikely	NA	NA	white	1	Unlikely	NA	NA	white
1105-10-26	-290068	NA	NA	NA	NA	NA	Unlikely	NA	NA	NA	NA	NA	NA	NA	NA	NA	0.6	2	NA	NA	NA	Unlikely	NA	NA	white	1	Unlikely	NA	NA	white
1105-10-27	-290067	NA	NA	NA	NA	NA	Unlikely	NA	NA	NA	NA	NA	NA	NA	NA	NA	0.6	2	NA	NA	NA	Unlikely	NA	NA	white	1	Unlikely	NA	NA	white
1105-10-28	-290066	NA	NA	NA	NA	NA	Unlikely	NA	NA	NA	NA	NA	NA	NA	NA	NA	0.6	2	NA	NA	NA	Unlikely	NA	NA	white	1	Unlikely	NA	NA	white
1105-10-29	-290065	NA	NA	NA	NA	NA	Unlikely	NA	NA	NA	NA	NA	NA	NA	NA	NA	0.6	2	NA	NA	NA	Unlikely	NA	NA	white	1	Unlikely	NA	NA	white
1105-10-30	-290064	NA	NA	NA	NA	NA	Unlikely	NA	NA	NA	NA	NA	NA	NA	NA	NA	0.6	2	NA	NA	NA	Unlikely	NA	NA	white	1	Unlikely	NA	NA	white
1105-10-31	-290063	NA	NA	NA	NA	NA	Unlikely	NA	NA	NA	NA	NA	NA	NA	NA	NA	0.6	2	NA	NA	NA	Unlikely	NA	NA	white	1	Unlikely	NA	NA	white
1105-11-01	-290062	NA	NA	NA	NA	NA	Unlikely	NA	NA	NA	NA	NA	NA	NA	NA	NA	0.6	2	NA	NA	NA	Unlikely	NA	NA	white	1	Unlikely	NA	NA	white
1105-11-02	-290061	NA	NA	NA	NA	NA	Unlikely	NA	NA	NA	NA	NA	NA	NA	NA	NA	0.6	2	NA	NA	NA	Unlikely	NA	NA	white	1	Unlikely	NA	NA	white
1105-11-03	-290060	NA	NA	NA	NA	NA	Unlikely	NA	NA	NA	NA	NA	NA	NA	NA	NA	0.6	2	NA	NA	NA	Unlikely	NA	NA	white	1	Unlikely	NA	NA	white
1105-11-04	-290059	NA	NA	NA	NA	NA	Unlikely	NA	NA	NA	NA	NA	NA	NA	NA	NA	0.6	2	NA	NA	NA	Unlikely	NA	NA	white	1	Unlikely	NA	NA	white
1105-11-05	-290058	54	0.00868749	0.0247	0.0077	0.00844929	Unlikely	white	NA	NA	NA	1105-11-05	NA	NA	NA	NA	0.6	2	NA	NA	NA	Unlikely	NA	NA	white	1	Unlikely	NA	NA	white
1105-11-06	-290057	NA	NA	NA	NA	NA	Unlikely	NA	NA	NA	NA	NA	NA	NA	NA	NA	0.6	2	NA	NA	NA	Unlikely	NA	NA	white	1	Unlikely	NA	NA	white
1105-11-07	-290056	NA	NA	NA	NA	NA	Unlikely	NA	NA	NA	NA	NA	NA	NA	NA	NA	0.6	2	NA	NA	NA	Unlikely	NA	NA	white	1	Unlikely	NA	NA	white
1105-11-08	-290055	NA	NA	NA	NA	NA	Unlikely	NA	NA	NA	NA	NA	NA	NA	NA	NA	0.6	2	NA	NA	NA	Unlikely	NA	NA	white	1	Unlikely	NA	NA	white
1105-11-09	-290054	NA	NA	NA	NA	NA	Unlikely	NA	NA	NA	NA	NA	NA	NA	NA	NA	0.6	2	NA	NA	NA	Unlikely	NA	NA	white	1	Unlikely	NA	NA	white
1105-11-10	-290053	NA	NA	NA	NA	NA	Unlikely	NA	NA	NA	NA	NA	NA	NA	NA	NA	0.6	2	NA	NA	NA	Unlikely	NA	NA	white	1	Unlikely	NA	NA	white
1105-11-11	-290052	NA	NA	NA	NA	NA	Unlikely	NA	NA	NA	NA	NA	NA	NA	NA	NA	0.6	2	NA	NA	NA	Unlikely	NA	NA	white	1	Unlikely	NA	NA	white
1105-11-12	-290051	NA	NA	NA	NA	NA	Unlikely	NA	NA	NA	NA	NA	NA	NA	NA	NA	0.6	2	NA	NA	NA	Unlikely	NA	NA	white	1	Unlikely	NA	NA	white
1105-11-13	-290050	NA	NA	NA	NA	NA	Unlikely	NA	NA	NA	NA	NA	NA	NA	NA	NA	0.6	2	NA	NA	NA	Unlikely	NA	NA	white	1	Unlikely	NA	NA	white
1105-11-14	-290049	NA	NA	NA	NA	NA	Unlikely	NA	NA	NA	NA	NA	NA	NA	NA	NA	0.6	2	NA	NA	NA	Unlikely	NA	NA	white	1	Unlikely	NA	NA	white
1105-11-15	-290048	NA	NA	NA	NA	NA	Unlikely	NA	NA	NA	NA	NA	NA	NA	NA	NA	0.6	2	NA	NA	NA	Unlikely	NA	NA	white	1	Unlikely	NA	NA	white
1105-11-16	-290047	NA	NA	NA	NA	NA	Unlikely	NA	NA	NA	NA	NA	NA	NA	NA	NA	0.6	2	NA	NA	NA	Unlikely	NA	NA	white	1	Unlikely	NA	NA	white
1105-11-17	-290046	NA	NA	NA	NA	NA	Unlikely	NA	NA	NA	NA	NA	NA	NA	NA	NA	0.6	2	NA	NA	NA	Unlikely	NA	NA	white	1	Unlikely	NA	NA	white
1105-11-18	-290045	NA	NA	NA	NA	NA	Unlikely	NA	NA	NA	NA	NA	NA	NA	NA	NA	0.6	2	NA	NA	NA	Unlikely	NA	NA	white	1	Unlikely	NA	NA	white
1105-11-19	-290044	NA	NA	NA	NA	NA	Unlikely	NA	NA	NA	NA	NA	NA	NA	NA	NA	0.6	2	NA	NA	NA	Unlikely	NA	NA	white	1	Unlikely	NA	NA	white
1105-11-20	-290043	NA	NA	NA	NA	NA	Unlikely	NA	NA	NA	NA	NA	NA	NA	NA	NA	0.6	2	NA	NA	NA	Unlikely	NA	NA	white	1	Unlikely	NA	NA	white
1105-11-21	-290042	NA	NA	NA	NA	NA	Unlikely	NA	NA	NA	NA	NA	NA	NA	NA	NA	0.6	2	NA	NA	NA	Unlikely	NA	NA	white	1	Unlikely	NA	NA	white
1105-11-22	-290041	NA	NA	NA	NA	NA	Unlikely	NA	NA	NA	NA	NA	NA	NA	NA	NA	0.6	2	NA	NA	NA	Unlikely	NA	NA	white	1	Unlikely	NA	NA	white
1105-11-23	-290040	NA	NA	NA	NA	NA	Unlikely	NA	NA	NA	NA	NA	NA	NA	NA	NA	0.6	2	NA	NA	NA	Unlikely	NA	NA	white	1	Unlikely	NA	NA	white
1105-11-24	-290039	NA	NA	NA	NA	NA	Unlikely	NA	NA	NA	NA	NA	NA	NA	NA	NA	0.6	2	NA	NA	NA	Unlikely	NA	NA	white	1	Unlikely	NA	NA	white
1105-11-25	-290038	NA	NA	NA	NA	NA	Unlikely	NA	NA	NA	NA	NA	NA	NA	NA	NA	0.6	2	NA	NA	NA	Unlikely	NA	NA	white	1	Unlikely	NA	NA	white
1105-11-26	-290037	NA	NA	NA	NA	NA	Unlikely	NA	NA	NA	NA	NA	NA	NA	NA	NA	0.6	2	NA	NA	NA	Unlikely	NA	NA	white	1	Unlikely	NA	NA	white
1105-11-27	-290036	NA	NA	NA	NA	NA	Unlikely	NA	NA	NA	NA	NA	NA	NA	NA	NA	0.6	2	NA	NA	NA	Unlikely	NA	NA	white	1	Unlikely	NA	NA	white
1105-11-28	-290035	NA	NA	NA	NA	NA	Unlikely	NA	NA	NA	NA	NA	NA	NA	NA	NA	0.6	2	NA	NA	NA	Unlikely	NA	NA	white	1	Unlikely	NA	NA	white
1105-11-29	-290034	NA	NA	NA	NA	NA	Unlikely	NA	NA	NA	NA	NA	NA	NA	NA	NA	0.6	2	NA	NA	NA	Unlikely	NA	NA	white	1	Unlikely	NA	NA	white
1105-11-30	-290033	NA	NA	NA	NA	NA	Unlikely	NA	NA	NA	NA	NA	NA	NA	NA	NA	0.6	2	NA	NA	NA	Unlikely	NA	NA	white	1	Unlikely	NA	NA	white
1105-12-01	-290032	NA	NA	NA	NA	NA	Unlikely	NA	NA	NA	NA	NA	NA	NA	NA	NA	0.6	2	NA	NA	NA	Unlikely	NA	NA	white	1	Unlikely	NA	NA	white
1105-12-02	-290031	NA	NA	NA	NA	NA	Unlikely	NA	NA	NA	NA	NA	NA	NA	NA	NA	0.6	2	NA	NA	NA	Unlikely	NA	NA	white	1	Unlikely	NA	NA	white
1105-12-03	-290030	NA	NA	NA	NA	NA	Unlikely	NA	NA	NA	NA	NA	NA	NA	NA	NA	0.6	2	NA	NA	NA	Unlikely	NA	NA	white	1	Unlikely	NA	NA	white
1105-12-04	-290029	NA	NA	NA	NA	NA	Unlikely	NA	NA	NA	NA	NA	NA	NA	NA	NA	0.6	2	NA	NA	NA	Unlikely	NA	NA	white	1	Unlikely	NA	NA	white
1105-12-05	-290028	53	0.00909642	0.0247	0.0086	0.00881398	Unlikely	white	NA	NA	NA	1105-12-05	NA	NA	NA	NA	0.6	2	NA	NA	NA	Unlikely	NA	NA	white	1	Unlikely	NA	NA	white
1105-12-06	-290027	NA	NA	NA	NA	NA	Unlikely	NA	NA	NA	NA	NA	NA	NA	NA	NA	0.6	2	NA	NA	NA	Unlikely	NA	NA	white	1	Unlikely	NA	NA	white
1105-12-07	-290026	NA	NA	NA	NA	NA	Unlikely	NA	NA	NA	NA	NA	NA	NA	NA	NA	0.6	2	NA	NA	NA	Unlikely	NA	NA	white	1	Unlikely	NA	NA	white
1105-12-08	-290025	NA	NA	NA	NA	NA	Unlikely	NA	NA	NA	NA	NA	NA	NA	NA	NA	0.6	2	NA	NA	NA	Unlikely	NA	NA	white	1	Unlikely	NA	NA	white
1105-12-09	-290024	NA	NA	NA	NA	NA	Unlikely	NA	NA	NA	NA	NA	NA	NA	NA	NA	0.6	2	NA	NA	NA	Unlikely	NA	NA	white	1	Unlikely	NA	NA	white
1105-12-10	-290023	NA	NA	NA	NA	NA	Unlikely	NA	NA	NA	NA	NA	NA	NA	NA	NA	0.6	2	NA	NA	NA	Unlikely	NA	NA	white	1	Unlikely	NA	NA	white
1105-12-11	-290022	NA	NA	NA	NA	NA	Unlikely	NA	NA	NA	NA	NA	NA	NA	NA	NA	0.6	2	NA	NA	NA	Unlikely	NA	NA	white	1	Unlikely	NA	NA	white
1105-12-12	-290021	NA	NA	NA	NA	NA	Unlikely	NA	NA	NA	NA	NA	NA	NA	NA	NA	0.6	2	NA	NA	NA	Unlikely	NA	NA	white	1	Unlikely	NA	NA	white
1105-12-13	-290020	NA	NA	NA	NA	NA	Unlikely	NA	NA	NA	NA	NA	NA	NA	NA	NA	0.6	2	NA	NA	NA	Unlikely	NA	NA	white	1	Unlikely	NA	NA	white
1105-12-14	-290019	NA	NA	NA	NA	NA	Unlikely	NA	NA	NA	NA	NA	NA	NA	NA	NA	0.6	2	NA	NA	NA	Unlikely	NA	NA	white	1	Unlikely	NA	NA	white
1105-12-15	-290018	NA	NA	NA	NA	NA	Unlikely	NA	NA	NA	NA	NA	NA	NA	NA	NA	0.6	2	NA	NA	NA	Unlikely	NA	NA	white	1	Unlikely	NA	NA	white
1105-12-16	-290017	NA	NA	NA	NA	NA	Unlikely	NA	NA	NA	NA	NA	NA	NA	NA	NA	0.6	2	NA	NA	NA	Unlikely	NA	NA	white	1	Unlikely	NA	NA	white
1105-12-17	-290016	NA	NA	NA	NA	NA	Unlikely	NA	NA	NA	NA	NA	NA	NA	NA	NA	0.6	2	NA	NA	NA	Unlikely	NA	NA	white	1	Unlikely	NA	NA	white
1105-12-18	-290015	NA	NA	NA	NA	NA	Unlikely	NA	NA	NA	NA	NA	NA	NA	NA	NA	0.6	2	NA	NA	NA	Unlikely	NA	NA	white	1	Unlikely	NA	NA	white
1105-12-19	-290014	NA	NA	NA	NA	NA	Unlikely	NA	NA	NA	NA	NA	NA	NA	NA	NA	0.6	2	NA	NA	NA	Unlikely	NA	NA	white	1	Unlikely	NA	NA	white
1105-12-20	-290013	NA	NA	NA	NA	NA	Unlikely	NA	NA	NA	NA	NA	NA	NA	NA	NA	0.6	2	NA	NA	NA	Unlikely	NA	NA	white	1	Unlikely	NA	NA	white
1105-12-21	-290012	NA	NA	NA	NA	NA	Unlikely	NA	NA	NA	NA	NA	NA	NA	NA	NA	0.6	2	NA	NA	NA	Unlikely	NA	NA	white	1	Unlikely	NA	NA	white
1105-12-22	-290011	NA	NA	NA	NA	NA	Unlikely	NA	NA	NA	NA	NA	NA	NA	NA	NA	0.6	2	NA	NA	NA	Unlikely	NA	NA	white	1	Unlikely	NA	NA	white
1105-12-23	-290010	NA	NA	NA	NA	NA	Unlikely	NA	NA	NA	NA	NA	NA	NA	NA	NA	0.6	2	NA	NA	NA	Unlikely	NA	NA	white	1	Unlikely	NA	NA	white
1105-12-24	-290009	NA	NA	NA	NA	NA	Unlikely	NA	NA	NA	NA	NA	NA	NA	NA	NA	0.6	2	NA	NA	NA	Unlikely	NA	NA	white	1	Unlikely	NA	NA	white
1105-12-25	-290008	NA	NA	NA	NA	NA	Unlikely	NA	NA	NA	NA	NA	NA	NA	NA	NA	0.6	2	NA	NA	NA	Unlikely	NA	NA	white	1	Unlikely	NA	NA	white
1105-12-26	-290007	NA	NA	NA	NA	NA	Unlikely	NA	NA	NA	NA	NA	NA	NA	NA	NA	0.6	2	NA	NA	NA	Unlikely	NA	NA	white	1	Unlikely	NA	NA	white
1105-12-27	-290006	NA	NA	NA	NA	NA	Unlikely	NA	NA	NA	NA	NA	NA	NA	NA	NA	0.6	2	NA	NA	NA	Unlikely	NA	NA	white	1	Unlikely	NA	NA	white
1105-12-28	-290005	NA	NA	NA	NA	NA	Unlikely	NA	NA	NA	NA	NA	NA	NA	NA	NA	0.6	2	NA	NA	NA	Unlikely	NA	NA	white	1	Unlikely	NA	NA	white
1105-12-29	-290004	NA	NA	NA	NA	NA	Unlikely	NA	NA	NA	NA	NA	NA	NA	NA	NA	0.6	2	NA	NA	NA	Unlikely	NA	NA	white	1	Unlikely	NA	NA	white
1105-12-30	-290003	NA	NA	NA	NA	NA	Unlikely	NA	NA	NA	NA	NA	NA	NA	NA	NA	0.6	2	NA	NA	NA	Unlikely	NA	NA	white	1	Unlikely	NA	NA	white
1105-12-31	-290002	NA	NA	NA	NA	NA	Unlikely	NA	NA	NA	NA	NA	NA	NA	NA	NA	0.6	2	NA	NA	NA	Unlikely	NA	NA	white	1	Unlikely	NA	NA	white
1106-01-01	-290001	NA	NA	NA	NA	NA	Unlikely	NA	NA	NA	NA	NA	NA	NA	NA	NA	0.6	2	NA	NA	NA	Unlikely	NA	NA	white	1	Unlikely	NA	NA	white
1106-01-02	-290000	NA	NA	NA	NA	NA	Unlikely	NA	NA	NA	NA	NA	NA	NA	NA	NA	0.6	2	NA	NA	NA	Unlikely	NA	NA	white	1	Unlikely	NA	NA	white
1106-01-03	-289999	NA	NA	NA	NA	NA	Unlikely	NA	NA	NA	NA	NA	NA	NA	NA	NA	0.6	2	NA	NA	NA	Unlikely	NA	NA	white	1	Unlikely	NA	NA	white
1106-01-04	-289998	NA	NA	NA	NA	NA	Unlikely	NA	NA	NA	NA	NA	NA	NA	NA	NA	0.6	2	NA	NA	NA	Unlikely	NA	NA	white	1	Unlikely	NA	NA	white
1106-01-05	-289997	52	0.00954825	0.0247	0.0088	0.00891559	Unlikely	white	NA	NA	NA	1106-01-05	NA	NA	NA	NA	0.6	2	NA	NA	NA	Unlikely	NA	NA	white	1	Unlikely	NA	NA	white
1106-01-06	-289996	NA	NA	NA	NA	NA	Unlikely	NA	NA	NA	NA	NA	NA	NA	NA	NA	0.6	2	NA	NA	NA	Unlikely	NA	NA	white	1	Unlikely	NA	NA	white
1106-01-07	-289995	NA	NA	NA	NA	NA	Unlikely	NA	NA	NA	NA	NA	NA	NA	NA	NA	0.6	2	NA	NA	NA	Unlikely	NA	NA	white	1	Unlikely	NA	NA	white
1106-01-08	-289994	NA	NA	NA	NA	NA	Unlikely	NA	NA	NA	NA	NA	NA	NA	NA	NA	0.6	2	NA	NA	NA	Unlikely	NA	NA	white	1	Unlikely	NA	NA	white
1106-01-09	-289993	NA	NA	NA	NA	NA	Unlikely	NA	NA	NA	NA	NA	NA	NA	NA	NA	0.6	2	NA	NA	NA	Unlikely	NA	NA	white	1	Unlikely	NA	NA	white
1106-01-10	-289992	NA	NA	NA	NA	NA	Unlikely	NA	NA	NA	NA	NA	NA	NA	NA	NA	0.6	2	NA	NA	NA	Unlikely	NA	NA	white	1	Unlikely	NA	NA	white
1106-01-11	-289991	NA	NA	NA	NA	NA	Unlikely	NA	NA	NA	NA	NA	NA	NA	NA	NA	0.6	2	NA	NA	NA	Unlikely	NA	NA	white	1	Unlikely	NA	NA	white
1106-01-12	-289990	NA	NA	NA	NA	NA	Unlikely	NA	NA	NA	NA	NA	NA	NA	NA	NA	0.6	2	NA	NA	NA	Unlikely	NA	NA	white	1	Unlikely	NA	NA	white
1106-01-13	-289989	NA	NA	NA	NA	NA	Unlikely	NA	NA	NA	NA	NA	NA	NA	NA	NA	0.6	2	NA	NA	NA	Unlikely	NA	NA	white	1	Unlikely	NA	NA	white
1106-01-14	-289988	NA	NA	NA	NA	NA	Unlikely	NA	NA	NA	NA	NA	NA	NA	NA	NA	0.6	2	NA	NA	NA	Unlikely	NA	NA	white	1	Unlikely	NA	NA	white
1106-01-15	-289987	NA	NA	NA	NA	NA	Unlikely	NA	NA	NA	NA	NA	NA	NA	NA	NA	0.6	2	NA	NA	NA	Unlikely	NA	NA	white	1	Unlikely	NA	NA	white
1106-01-16	-289986	NA	NA	NA	NA	NA	Unlikely	NA	NA	NA	NA	NA	NA	NA	NA	NA	0.6	2	NA	NA	NA	Unlikely	NA	NA	white	1	Unlikely	NA	NA	white
1106-01-17	-289985	NA	NA	NA	NA	NA	Unlikely	NA	NA	NA	NA	NA	NA	NA	NA	NA	0.6	2	NA	NA	NA	Unlikely	NA	NA	white	1	Unlikely	NA	NA	white
1106-01-18	-289984	NA	NA	NA	NA	NA	Unlikely	NA	NA	NA	NA	NA	NA	NA	NA	NA	0.6	2	NA	NA	NA	Unlikely	NA	NA	white	1	Unlikely	NA	NA	white
1106-01-19	-289983	NA	NA	NA	NA	NA	Unlikely	NA	NA	NA	NA	NA	NA	NA	NA	NA	0.6	2	NA	NA	NA	Unlikely	NA	NA	white	1	Unlikely	NA	NA	white
1106-01-20	-289982	NA	NA	NA	NA	NA	Unlikely	NA	NA	NA	NA	NA	NA	NA	NA	NA	0.6	2	NA	NA	NA	Unlikely	NA	NA	white	1	Unlikely	NA	NA	white
1106-01-21	-289981	NA	NA	NA	NA	NA	Unlikely	NA	NA	NA	NA	NA	NA	NA	NA	NA	0.6	2	NA	NA	NA	Unlikely	NA	NA	white	1	Unlikely	NA	NA	white
1106-01-22	-289980	NA	NA	NA	NA	NA	Unlikely	NA	NA	NA	NA	NA	NA	NA	NA	NA	0.6	2	NA	NA	NA	Unlikely	NA	NA	white	1	Unlikely	NA	NA	white
1106-01-23	-289979	NA	NA	NA	NA	NA	Unlikely	NA	NA	NA	NA	NA	NA	NA	NA	NA	0.6	2	NA	NA	NA	Unlikely	NA	NA	white	1	Unlikely	NA	NA	white
1106-01-24	-289978	NA	NA	NA	NA	NA	Unlikely	NA	NA	NA	NA	NA	NA	NA	NA	NA	0.6	2	NA	NA	NA	Unlikely	NA	NA	white	1	Unlikely	NA	NA	white
1106-01-25	-289977	NA	NA	NA	NA	NA	Unlikely	NA	NA	NA	NA	NA	NA	NA	NA	NA	0.6	2	NA	NA	NA	Unlikely	NA	NA	white	1	Unlikely	NA	NA	white
1106-01-26	-289976	NA	NA	NA	NA	NA	Unlikely	NA	NA	NA	NA	NA	NA	NA	NA	NA	0.6	2	NA	NA	NA	Unlikely	NA	NA	white	1	Unlikely	NA	NA	white
1106-01-27	-289975	NA	NA	NA	NA	NA	Unlikely	NA	NA	NA	NA	NA	NA	NA	NA	NA	0.6	2	NA	NA	NA	Unlikely	NA	NA	white	1	Unlikely	NA	NA	white
1106-01-28	-289974	NA	NA	NA	NA	NA	Unlikely	NA	NA	NA	NA	NA	NA	NA	NA	NA	0.6	2	NA	NA	NA	Unlikely	NA	NA	white	1	Unlikely	NA	NA	white
1106-01-29	-289973	NA	NA	NA	NA	NA	Unlikely	NA	NA	NA	NA	NA	NA	NA	NA	NA	0.6	2	NA	NA	NA	Unlikely	NA	NA	white	1	Unlikely	NA	NA	white
1106-01-30	-289972	NA	NA	NA	NA	NA	Unlikely	NA	NA	NA	NA	NA	NA	NA	NA	NA	0.6	2	NA	NA	NA	Unlikely	NA	NA	white	1	Unlikely	NA	NA	white
1106-01-31	-289971	NA	NA	NA	NA	NA	Unlikely	NA	NA	NA	NA	NA	NA	NA	NA	NA	0.6	2	NA	NA	NA	Unlikely	NA	NA	white	1	Unlikely	NA	NA	white
1106-02-01	-289970	NA	NA	NA	NA	NA	Unlikely	NA	NA	NA	NA	NA	NA	NA	NA	NA	0.6	2	NA	NA	NA	Unlikely	NA	NA	white	1	Unlikely	NA	NA	white
1106-02-02	-289969	NA	NA	NA	NA	NA	Unlikely	NA	NA	NA	NA	NA	NA	NA	NA	NA	0.6	2	NA	NA	NA	Unlikely	NA	NA	white	1	Unlikely	NA	NA	white
1106-02-03	-289968	NA	NA	NA	NA	NA	Unlikely	NA	NA	NA	NA	NA	NA	NA	NA	NA	0.6	2	NA	NA	NA	Unlikely	NA	NA	white	1	Unlikely	NA	NA	white
1106-02-04	-289967	NA	NA	NA	NA	NA	Unlikely	NA	NA	NA	NA	NA	NA	NA	NA	NA	0.6	2	NA	NA	NA	Unlikely	NA	NA	white	1	Unlikely	NA	NA	white
1106-02-05	-289966	51	0.0100463	0.0269	0.0085	0.00919765	Unlikely	white	NA	NA	NA	1106-02-05	NA	NA	NA	NA	0.6	2	NA	NA	NA	Unlikely	NA	NA	white	1	Unlikely	NA	NA	white
1106-02-06	-289965	NA	NA	NA	NA	NA	Unlikely	NA	NA	NA	NA	NA	NA	NA	NA	NA	0.6	2	NA	NA	NA	Unlikely	NA	NA	white	1	Unlikely	NA	NA	white
1106-02-07	-289964	NA	NA	NA	NA	NA	Unlikely	NA	NA	NA	NA	NA	NA	NA	NA	NA	0.6	2	NA	NA	NA	Unlikely	NA	NA	white	1	Unlikely	NA	NA	white
1106-02-08	-289963	NA	NA	NA	NA	NA	Unlikely	NA	NA	NA	NA	NA	NA	NA	NA	NA	0.6	2	NA	NA	NA	Unlikely	NA	NA	white	1	Unlikely	NA	NA	white
1106-02-09	-289962	NA	NA	NA	NA	NA	Unlikely	NA	NA	NA	NA	NA	NA	NA	NA	NA	0.6	2	NA	NA	NA	Unlikely	NA	NA	white	1	Unlikely	NA	NA	white
1106-02-10	-289961	NA	NA	NA	NA	NA	Unlikely	NA	NA	NA	NA	NA	NA	NA	NA	NA	0.6	2	NA	NA	NA	Unlikely	NA	NA	white	1	Unlikely	NA	NA	white
1106-02-11	-289960	NA	NA	NA	NA	NA	Unlikely	NA	NA	NA	NA	NA	NA	NA	NA	NA	0.6	2	NA	NA	NA	Unlikely	NA	NA	white	1	Unlikely	NA	NA	white
1106-02-12	-289959	NA	NA	NA	NA	NA	Unlikely	NA	NA	NA	NA	NA	NA	NA	NA	NA	0.6	2	NA	NA	NA	Unlikely	NA	NA	white	1	Unlikely	NA	NA	white
1106-02-13	-289958	NA	NA	NA	NA	NA	Unlikely	NA	NA	NA	NA	NA	NA	NA	NA	NA	0.6	2	NA	NA	NA	Unlikely	NA	NA	white	1	Unlikely	NA	NA	white
1106-02-14	-289957	NA	NA	NA	NA	NA	Unlikely	NA	NA	NA	NA	NA	NA	NA	NA	NA	0.6	2	NA	NA	NA	Unlikely	NA	NA	white	1	Unlikely	NA	NA	white
1106-02-15	-289956	NA	NA	NA	NA	NA	Unlikely	NA	NA	NA	NA	NA	NA	NA	NA	NA	0.6	2	NA	NA	NA	Unlikely	NA	NA	white	1	Unlikely	NA	NA	white
1106-02-16	-289955	NA	NA	NA	NA	NA	Unlikely	NA	NA	NA	NA	NA	NA	NA	NA	NA	0.6	2	NA	NA	NA	Unlikely	NA	NA	white	1	Unlikely	NA	NA	white
1106-02-17	-289954	NA	NA	NA	NA	NA	Unlikely	NA	NA	NA	NA	NA	NA	NA	NA	NA	0.6	2	NA	NA	NA	Unlikely	NA	NA	white	1	Unlikely	NA	NA	white
1106-02-18	-289953	NA	NA	NA	NA	NA	Unlikely	NA	NA	NA	NA	NA	NA	NA	NA	NA	0.6	2	NA	NA	NA	Unlikely	NA	NA	white	1	Unlikely	NA	NA	white
1106-02-19	-289952	NA	NA	NA	NA	NA	Unlikely	NA	NA	NA	NA	NA	NA	NA	NA	NA	0.6	2	NA	NA	NA	Unlikely	NA	NA	white	1	Unlikely	NA	NA	white
1106-02-20	-289951	NA	NA	NA	NA	NA	Unlikely	NA	NA	NA	NA	NA	NA	NA	NA	NA	0.6	2	NA	NA	NA	Unlikely	NA	NA	white	1	Unlikely	NA	NA	white
1106-02-21	-289950	NA	NA	NA	NA	NA	Unlikely	NA	NA	NA	NA	NA	NA	NA	NA	NA	0.6	2	NA	NA	NA	Unlikely	NA	NA	white	1	Unlikely	NA	NA	white
1106-02-22	-289949	NA	NA	NA	NA	NA	Unlikely	NA	NA	NA	NA	NA	NA	NA	NA	NA	0.6	2	NA	NA	NA	Unlikely	NA	NA	white	1	Unlikely	NA	NA	white
1106-02-23	-289948	NA	NA	NA	NA	NA	Unlikely	NA	NA	NA	NA	NA	NA	NA	NA	NA	0.6	2	NA	NA	NA	Unlikely	NA	NA	white	1	Unlikely	NA	NA	white
1106-02-24	-289947	NA	NA	NA	NA	NA	Unlikely	NA	NA	NA	NA	NA	NA	NA	NA	NA	0.6	2	NA	NA	NA	Unlikely	NA	NA	white	1	Unlikely	NA	NA	white
1106-02-25	-289946	NA	NA	NA	NA	NA	Unlikely	NA	NA	NA	NA	NA	NA	NA	NA	NA	0.6	2	NA	NA	NA	Unlikely	NA	NA	white	1	Unlikely	NA	NA	white
1106-02-26	-289945	NA	NA	NA	NA	NA	Unlikely	NA	NA	NA	NA	NA	NA	NA	NA	NA	0.6	2	NA	NA	NA	Unlikely	NA	NA	white	1	Unlikely	NA	NA	white
1106-02-27	-289944	NA	NA	NA	NA	NA	Unlikely	NA	NA	NA	NA	NA	NA	NA	NA	NA	0.6	2	NA	NA	NA	Unlikely	NA	NA	white	1	Unlikely	NA	NA	white
1106-02-28	-289943	NA	NA	NA	NA	NA	Unlikely	NA	NA	NA	NA	NA	NA	NA	NA	NA	0.6	2	NA	NA	NA	Unlikely	NA	NA	white	1	Unlikely	NA	NA	white
1106-03-01	-289942	NA	NA	NA	NA	NA	Unlikely	NA	NA	NA	NA	NA	NA	NA	NA	NA	0.6	2	NA	NA	NA	Unlikely	NA	NA	white	1	Unlikely	NA	NA	white
1106-03-02	-289941	NA	NA	NA	NA	NA	Unlikely	NA	NA	NA	NA	NA	NA	NA	NA	NA	0.6	2	NA	NA	NA	Unlikely	NA	NA	white	1	Unlikely	NA	NA	white
1106-03-03	-289940	NA	NA	NA	NA	NA	Unlikely	NA	NA	NA	NA	NA	NA	NA	NA	NA	0.6	2	NA	NA	NA	Unlikely	NA	NA	white	1	Unlikely	NA	NA	white
1106-03-04	-289939	NA	NA	NA	NA	NA	Unlikely	NA	NA	NA	NA	NA	NA	NA	NA	NA	0.6	2	NA	NA	NA	Unlikely	NA	NA	white	1	Unlikely	NA	NA	white
1106-03-05	-289938	50	0.0105941	0.0292	0.0087	0.00965155	Unlikely	white	NA	NA	NA	1106-03-05	NA	NA	NA	NA	0.6	2	NA	NA	NA	Unlikely	NA	NA	white	1	Unlikely	NA	NA	white
1106-03-06	-289937	NA	NA	NA	NA	NA	Unlikely	NA	NA	NA	NA	NA	NA	NA	NA	NA	0.6	2	NA	NA	NA	Unlikely	NA	NA	white	1	Unlikely	NA	NA	white
1106-03-07	-289936	NA	NA	NA	NA	NA	Unlikely	NA	NA	NA	NA	NA	NA	NA	NA	NA	0.6	2	NA	NA	NA	Unlikely	NA	NA	white	1	Unlikely	NA	NA	white
1106-03-08	-289935	NA	NA	NA	NA	NA	Unlikely	NA	NA	NA	NA	NA	NA	NA	NA	NA	0.6	2	NA	NA	NA	Unlikely	NA	NA	white	1	Unlikely	NA	NA	white
1106-03-09	-289934	NA	NA	NA	NA	NA	Unlikely	NA	NA	NA	NA	NA	NA	NA	NA	NA	0.6	2	NA	NA	NA	Unlikely	NA	NA	white	1	Unlikely	NA	NA	white
1106-03-10	-289933	NA	NA	NA	NA	NA	Unlikely	NA	NA	NA	NA	NA	NA	NA	NA	NA	0.6	2	NA	NA	NA	Unlikely	NA	NA	white	1	Unlikely	NA	NA	white
1106-03-11	-289932	NA	NA	NA	NA	NA	Unlikely	NA	NA	NA	NA	NA	NA	NA	NA	NA	0.6	2	NA	NA	NA	Unlikely	NA	NA	white	1	Unlikely	NA	NA	white
1106-03-12	-289931	NA	NA	NA	NA	NA	Unlikely	NA	NA	NA	NA	NA	NA	NA	NA	NA	0.6	2	NA	NA	NA	Unlikely	NA	NA	white	1	Unlikely	NA	NA	white
1106-03-13	-289930	NA	NA	NA	NA	NA	Unlikely	NA	NA	NA	NA	NA	NA	NA	NA	NA	0.6	2	NA	NA	NA	Unlikely	NA	NA	white	1	Unlikely	NA	NA	white
1106-03-14	-289929	NA	NA	NA	NA	NA	Unlikely	NA	NA	NA	NA	NA	NA	NA	NA	NA	0.6	2	NA	NA	NA	Unlikely	NA	NA	white	1	Unlikely	NA	NA	white
1106-03-15	-289928	NA	NA	NA	NA	NA	Unlikely	NA	NA	NA	NA	NA	NA	NA	NA	NA	0.6	2	NA	NA	NA	Unlikely	NA	NA	white	1	Unlikely	NA	NA	white
1106-03-16	-289927	NA	NA	NA	NA	NA	Unlikely	NA	NA	NA	NA	NA	NA	NA	NA	NA	0.6	2	NA	NA	NA	Unlikely	NA	NA	white	1	Unlikely	NA	NA	white
1106-03-17	-289926	NA	NA	NA	NA	NA	Unlikely	NA	NA	NA	NA	NA	NA	NA	NA	NA	0.6	2	NA	NA	NA	Unlikely	NA	NA	white	1	Unlikely	NA	NA	white
1106-03-18	-289925	NA	NA	NA	NA	NA	Unlikely	NA	NA	NA	NA	NA	NA	NA	NA	NA	0.6	2	NA	NA	NA	Unlikely	NA	NA	white	1	Unlikely	NA	NA	white
1106-03-19	-289924	NA	NA	NA	NA	NA	Unlikely	NA	NA	NA	NA	NA	NA	NA	NA	NA	0.6	2	NA	NA	NA	Unlikely	NA	NA	white	1	Unlikely	NA	NA	white
1106-03-20	-289923	NA	NA	NA	NA	NA	Unlikely	NA	NA	NA	NA	NA	NA	NA	NA	NA	0.6	2	NA	NA	NA	Unlikely	NA	NA	white	1	Unlikely	NA	NA	white
1106-03-21	-289922	NA	NA	NA	NA	NA	Unlikely	NA	NA	NA	NA	NA	NA	NA	NA	NA	0.6	2	NA	NA	NA	Unlikely	NA	NA	white	1	Unlikely	NA	NA	white
1106-03-22	-289921	NA	NA	NA	NA	NA	Unlikely	NA	NA	NA	NA	NA	NA	NA	NA	NA	0.6	2	NA	NA	NA	Unlikely	NA	NA	white	1	Unlikely	NA	NA	white
1106-03-23	-289920	NA	NA	NA	NA	NA	Unlikely	NA	NA	NA	NA	NA	NA	NA	NA	NA	0.6	2	NA	NA	NA	Unlikely	NA	NA	white	1	Unlikely	NA	NA	white
1106-03-24	-289919	NA	NA	NA	NA	NA	Unlikely	NA	NA	NA	NA	NA	NA	NA	NA	NA	0.6	2	NA	NA	NA	Unlikely	NA	NA	white	1	Unlikely	NA	NA	white
1106-03-25	-289918	NA	NA	NA	NA	NA	Unlikely	NA	NA	NA	NA	NA	NA	NA	NA	NA	0.6	2	NA	NA	NA	Unlikely	NA	NA	white	1	Unlikely	NA	NA	white
1106-03-26	-289917	NA	NA	NA	NA	NA	Unlikely	NA	NA	NA	NA	NA	NA	NA	NA	NA	0.6	2	NA	NA	NA	Unlikely	NA	NA	white	1	Unlikely	NA	NA	white
1106-03-27	-289916	NA	NA	NA	NA	NA	Unlikely	NA	NA	NA	NA	NA	NA	NA	NA	NA	0.6	2	NA	NA	NA	Unlikely	NA	NA	white	1	Unlikely	NA	NA	white
1106-03-28	-289915	NA	NA	NA	NA	NA	Unlikely	NA	NA	NA	NA	NA	NA	NA	NA	NA	0.6	2	NA	NA	NA	Unlikely	NA	NA	white	1	Unlikely	NA	NA	white
1106-03-29	-289914	NA	NA	NA	NA	NA	Unlikely	NA	NA	NA	NA	NA	NA	NA	NA	NA	0.6	2	NA	NA	NA	Unlikely	NA	NA	white	1	Unlikely	NA	NA	white
1106-03-30	-289913	NA	NA	NA	NA	NA	Unlikely	NA	NA	NA	NA	NA	NA	NA	NA	NA	0.6	2	NA	NA	NA	Unlikely	NA	NA	white	1	Unlikely	NA	NA	white
1106-03-31	-289912	NA	NA	NA	NA	NA	Unlikely	NA	NA	NA	NA	NA	NA	NA	NA	NA	0.6	2	NA	NA	NA	Unlikely	NA	NA	white	1	Unlikely	NA	NA	white
1106-04-01	-289911	NA	NA	NA	NA	NA	Unlikely	NA	NA	NA	NA	NA	NA	NA	NA	NA	0.6	2	NA	NA	NA	Unlikely	NA	NA	white	1	Unlikely	NA	NA	white
1106-04-02	-289910	NA	NA	NA	NA	NA	Unlikely	NA	NA	NA	NA	NA	NA	NA	NA	NA	0.6	2	NA	NA	NA	Unlikely	NA	NA	white	1	Unlikely	NA	NA	white
1106-04-03	-289909	NA	NA	NA	NA	NA	Unlikely	NA	NA	NA	NA	NA	NA	NA	NA	NA	0.6	2	NA	NA	NA	Unlikely	NA	NA	white	1	Unlikely	NA	NA	white
1106-04-04	-289908	NA	NA	NA	NA	NA	Unlikely	NA	NA	NA	NA	NA	NA	NA	NA	NA	0.6	2	NA	NA	NA	Unlikely	NA	NA	white	1	Unlikely	NA	NA	white
1106-04-05	-289907	49	0.0111987	0.0317	0.0094	0.0103434	Unlikely	white	NA	NA	NA	1106-04-05	NA	NA	NA	NA	0.6	2	NA	NA	NA	Unlikely	NA	NA	white	1	Unlikely	NA	NA	white
1106-04-06	-289906	NA	NA	NA	NA	NA	Unlikely	NA	NA	NA	NA	NA	NA	NA	NA	NA	0.6	2	NA	NA	NA	Unlikely	NA	NA	white	1	Unlikely	NA	NA	white
1106-04-07	-289905	NA	NA	NA	NA	NA	Unlikely	NA	NA	NA	NA	NA	NA	NA	NA	NA	0.6	2	NA	NA	NA	Unlikely	NA	NA	white	1	Unlikely	NA	NA	white
1106-04-08	-289904	NA	NA	NA	NA	NA	Unlikely	NA	NA	NA	NA	NA	NA	NA	NA	NA	0.6	2	NA	NA	NA	Unlikely	NA	NA	white	1	Unlikely	NA	NA	white
1106-04-09	-289903	NA	NA	NA	NA	NA	Unlikely	NA	NA	NA	NA	NA	NA	NA	NA	NA	0.6	2	NA	NA	NA	Unlikely	NA	NA	white	1	Unlikely	NA	NA	white
1106-04-10	-289902	NA	NA	NA	NA	NA	Unlikely	NA	NA	NA	NA	NA	NA	NA	NA	NA	0.6	2	NA	NA	NA	Unlikely	NA	NA	white	1	Unlikely	NA	NA	white
1106-04-11	-289901	NA	NA	NA	NA	NA	Unlikely	NA	NA	NA	NA	NA	NA	NA	NA	NA	0.6	2	NA	NA	NA	Unlikely	NA	NA	white	1	Unlikely	NA	NA	white
1106-04-12	-289900	NA	NA	NA	NA	NA	Unlikely	NA	NA	NA	NA	NA	NA	NA	NA	NA	0.6	2	NA	NA	NA	Unlikely	NA	NA	white	1	Unlikely	NA	NA	white
1106-04-13	-289899	NA	NA	NA	NA	NA	Unlikely	NA	NA	NA	NA	NA	NA	NA	NA	NA	0.6	2	NA	NA	NA	Unlikely	NA	NA	white	1	Unlikely	NA	NA	white
1106-04-14	-289898	NA	NA	NA	NA	NA	Unlikely	NA	NA	NA	NA	NA	NA	NA	NA	NA	0.6	2	NA	NA	NA	Unlikely	NA	NA	white	1	Unlikely	NA	NA	white
1106-04-15	-289897	NA	NA	NA	NA	NA	Unlikely	NA	NA	NA	NA	NA	NA	NA	NA	NA	0.6	2	NA	NA	NA	Unlikely	NA	NA	white	1	Unlikely	NA	NA	white
1106-04-16	-289896	NA	NA	NA	NA	NA	Unlikely	NA	NA	NA	NA	NA	NA	NA	NA	NA	0.6	2	NA	NA	NA	Unlikely	NA	NA	white	1	Unlikely	NA	NA	white
1106-04-17	-289895	NA	NA	NA	NA	NA	Unlikely	NA	NA	NA	NA	NA	NA	NA	NA	NA	0.6	2	NA	NA	NA	Unlikely	NA	NA	white	1	Unlikely	NA	NA	white
1106-04-18	-289894	NA	NA	NA	NA	NA	Unlikely	NA	NA	NA	NA	NA	NA	NA	NA	NA	0.6	2	NA	NA	NA	Unlikely	NA	NA	white	1	Unlikely	NA	NA	white
1106-04-19	-289893	NA	NA	NA	NA	NA	Unlikely	NA	NA	NA	NA	NA	NA	NA	NA	NA	0.6	2	NA	NA	NA	Unlikely	NA	NA	white	1	Unlikely	NA	NA	white
1106-04-20	-289892	NA	NA	NA	NA	NA	Unlikely	NA	NA	NA	NA	NA	NA	NA	NA	NA	0.6	2	NA	NA	NA	Unlikely	NA	NA	white	1	Unlikely	NA	NA	white
1106-04-21	-289891	NA	NA	NA	NA	NA	Unlikely	NA	NA	NA	NA	NA	NA	NA	NA	NA	0.6	2	NA	NA	NA	Unlikely	NA	NA	white	1	Unlikely	NA	NA	white
1106-04-22	-289890	NA	NA	NA	NA	NA	Unlikely	NA	NA	NA	NA	NA	NA	NA	NA	NA	0.6	2	NA	NA	NA	Unlikely	NA	NA	white	1	Unlikely	NA	NA	white
1106-04-23	-289889	NA	NA	NA	NA	NA	Unlikely	NA	NA	NA	NA	NA	NA	NA	NA	NA	0.6	2	NA	NA	NA	Unlikely	NA	NA	white	1	Unlikely	NA	NA	white
1106-04-24	-289888	NA	NA	NA	NA	NA	Unlikely	NA	NA	NA	NA	NA	NA	NA	NA	NA	0.6	2	NA	NA	NA	Unlikely	NA	NA	white	1	Unlikely	NA	NA	white
1106-04-25	-289887	NA	NA	NA	NA	NA	Unlikely	NA	NA	NA	NA	NA	NA	NA	NA	NA	0.6	2	NA	NA	NA	Unlikely	NA	NA	white	1	Unlikely	NA	NA	white
1106-04-26	-289886	NA	NA	NA	NA	NA	Unlikely	NA	NA	NA	NA	NA	NA	NA	NA	NA	0.6	2	NA	NA	NA	Unlikely	NA	NA	white	1	Unlikely	NA	NA	white
1106-04-27	-289885	NA	NA	NA	NA	NA	Unlikely	NA	NA	NA	NA	NA	NA	NA	NA	NA	0.6	2	NA	NA	NA	Unlikely	NA	NA	white	1	Unlikely	NA	NA	white
1106-04-28	-289884	NA	NA	NA	NA	NA	Unlikely	NA	NA	NA	NA	NA	NA	NA	NA	NA	0.6	2	NA	NA	NA	Unlikely	NA	NA	white	1	Unlikely	NA	NA	white
1106-04-29	-289883	NA	NA	NA	NA	NA	Unlikely	NA	NA	NA	NA	NA	NA	NA	NA	NA	0.6	2	NA	NA	NA	Unlikely	NA	NA	white	1	Unlikely	NA	NA	white
1106-04-30	-289882	NA	NA	NA	NA	NA	Unlikely	NA	NA	NA	NA	NA	NA	NA	NA	NA	0.6	2	NA	NA	NA	Unlikely	NA	NA	white	1	Unlikely	NA	NA	white
1106-05-01	-289881	NA	NA	NA	NA	NA	Unlikely	NA	NA	NA	NA	NA	NA	NA	NA	NA	0.6	2	NA	NA	NA	Unlikely	NA	NA	white	1	Unlikely	NA	NA	white
1106-05-02	-289880	NA	NA	NA	NA	NA	Unlikely	NA	NA	NA	NA	NA	NA	NA	NA	NA	0.6	2	NA	NA	NA	Unlikely	NA	NA	white	1	Unlikely	NA	NA	white
1106-05-03	-289879	NA	NA	NA	NA	NA	Unlikely	NA	NA	NA	NA	NA	NA	NA	NA	NA	0.6	2	NA	NA	NA	Unlikely	NA	NA	white	1	Unlikely	NA	NA	white
1106-05-04	-289878	NA	NA	NA	NA	NA	Unlikely	NA	NA	NA	NA	NA	NA	NA	NA	NA	0.6	2	NA	NA	NA	Unlikely	NA	NA	white	1	Unlikely	NA	NA	white
1106-05-05	-289877	48	0.0118693	0.0345	0.0093	0.0103828	Unlikely	white	NA	NA	NA	1106-05-05	NA	NA	NA	NA	0.6	2	NA	NA	NA	Unlikely	NA	NA	white	1	Unlikely	NA	NA	white
1106-05-06	-289876	NA	NA	NA	NA	NA	Unlikely	NA	NA	NA	NA	NA	NA	NA	NA	NA	0.6	2	NA	NA	NA	Unlikely	NA	NA	white	1	Unlikely	NA	NA	white
1106-05-07	-289875	NA	NA	NA	NA	NA	Unlikely	NA	NA	NA	NA	NA	NA	NA	NA	NA	0.6	2	NA	NA	NA	Unlikely	NA	NA	white	1	Unlikely	NA	NA	white
1106-05-08	-289874	NA	NA	NA	NA	NA	Unlikely	NA	NA	NA	NA	NA	NA	NA	NA	NA	0.6	2	NA	NA	NA	Unlikely	NA	NA	white	1	Unlikely	NA	NA	white
1106-05-09	-289873	NA	NA	NA	NA	NA	Unlikely	NA	NA	NA	NA	NA	NA	NA	NA	NA	0.6	2	NA	NA	NA	Unlikely	NA	NA	white	1	Unlikely	NA	NA	white
1106-05-10	-289872	NA	NA	NA	NA	NA	Unlikely	NA	NA	NA	NA	NA	NA	NA	NA	NA	0.6	2	NA	NA	NA	Unlikely	NA	NA	white	1	Unlikely	NA	NA	white
1106-05-11	-289871	NA	NA	NA	NA	NA	Unlikely	NA	NA	NA	NA	NA	NA	NA	NA	NA	0.6	2	NA	NA	NA	Unlikely	NA	NA	white	1	Unlikely	NA	NA	white
1106-05-12	-289870	NA	NA	NA	NA	NA	Unlikely	NA	NA	NA	NA	NA	NA	NA	NA	NA	0.6	2	NA	NA	NA	Unlikely	NA	NA	white	1	Unlikely	NA	NA	white
1106-05-13	-289869	NA	NA	NA	NA	NA	Unlikely	NA	NA	NA	NA	NA	NA	NA	NA	NA	0.6	2	NA	NA	NA	Unlikely	NA	NA	white	1	Unlikely	NA	NA	white
1106-05-14	-289868	NA	NA	NA	NA	NA	Unlikely	NA	NA	NA	NA	NA	NA	NA	NA	NA	0.6	2	NA	NA	NA	Unlikely	NA	NA	white	1	Unlikely	NA	NA	white
1106-05-15	-289867	NA	NA	NA	NA	NA	Unlikely	NA	NA	NA	NA	NA	NA	NA	NA	NA	0.6	2	NA	NA	NA	Unlikely	NA	NA	white	1	Unlikely	NA	NA	white
1106-05-16	-289866	NA	NA	NA	NA	NA	Unlikely	NA	NA	NA	NA	NA	NA	NA	NA	NA	0.6	2	NA	NA	NA	Unlikely	NA	NA	white	1	Unlikely	NA	NA	white
1106-05-17	-289865	NA	NA	NA	NA	NA	Unlikely	NA	NA	NA	NA	NA	NA	NA	NA	NA	0.6	2	NA	NA	NA	Unlikely	NA	NA	white	1	Unlikely	NA	NA	white
1106-05-18	-289864	NA	NA	NA	NA	NA	Unlikely	NA	NA	NA	NA	NA	NA	NA	NA	NA	0.6	2	NA	NA	NA	Unlikely	NA	NA	white	1	Unlikely	NA	NA	white
1106-05-19	-289863	NA	NA	NA	NA	NA	Unlikely	NA	NA	NA	NA	NA	NA	NA	NA	NA	0.6	2	NA	NA	NA	Unlikely	NA	NA	white	1	Unlikely	NA	NA	white
1106-05-20	-289862	NA	NA	NA	NA	NA	Unlikely	NA	NA	NA	NA	NA	NA	NA	NA	NA	0.6	2	NA	NA	NA	Unlikely	NA	NA	white	1	Unlikely	NA	NA	white
1106-05-21	-289861	NA	NA	NA	NA	NA	Unlikely	NA	NA	NA	NA	NA	NA	NA	NA	NA	0.6	2	NA	NA	NA	Unlikely	NA	NA	white	1	Unlikely	NA	NA	white
1106-05-22	-289860	NA	NA	NA	NA	NA	Unlikely	NA	NA	NA	NA	NA	NA	NA	NA	NA	0.6	2	NA	NA	NA	Unlikely	NA	NA	white	1	Unlikely	NA	NA	white
1106-05-23	-289859	NA	NA	NA	NA	NA	Unlikely	NA	NA	NA	NA	NA	NA	NA	NA	NA	0.6	2	NA	NA	NA	Unlikely	NA	NA	white	1	Unlikely	NA	NA	white
1106-05-24	-289858	NA	NA	NA	NA	NA	Unlikely	NA	NA	NA	NA	NA	NA	NA	NA	NA	0.6	2	NA	NA	NA	Unlikely	NA	NA	white	1	Unlikely	NA	NA	white
1106-05-25	-289857	NA	NA	NA	NA	NA	Unlikely	NA	NA	NA	NA	NA	NA	NA	NA	NA	0.6	2	NA	NA	NA	Unlikely	NA	NA	white	1	Unlikely	NA	NA	white
1106-05-26	-289856	NA	NA	NA	NA	NA	Unlikely	NA	NA	NA	NA	NA	NA	NA	NA	NA	0.6	2	NA	NA	NA	Unlikely	NA	NA	white	1	Unlikely	NA	NA	white
1106-05-27	-289855	NA	NA	NA	NA	NA	Unlikely	NA	NA	NA	NA	NA	NA	NA	NA	NA	0.6	2	NA	NA	NA	Unlikely	NA	NA	white	1	Unlikely	NA	NA	white
1106-05-28	-289854	NA	NA	NA	NA	NA	Unlikely	NA	NA	NA	NA	NA	NA	NA	NA	NA	0.6	2	NA	NA	NA	Unlikely	NA	NA	white	1	Unlikely	NA	NA	white
1106-05-29	-289853	NA	NA	NA	NA	NA	Unlikely	NA	NA	NA	NA	NA	NA	NA	NA	NA	0.6	2	NA	NA	NA	Unlikely	NA	NA	white	1	Unlikely	NA	NA	white
1106-05-30	-289852	NA	NA	NA	NA	NA	Unlikely	NA	NA	NA	NA	NA	NA	NA	NA	NA	0.6	2	NA	NA	NA	Unlikely	NA	NA	white	1	Unlikely	NA	NA	white
1106-05-31	-289851	NA	NA	NA	NA	NA	Unlikely	NA	NA	NA	NA	NA	NA	NA	NA	NA	0.6	2	NA	NA	NA	Unlikely	NA	NA	white	1	Unlikely	NA	NA	white
1106-06-01	-289850	NA	NA	NA	NA	NA	Unlikely	NA	NA	NA	NA	NA	NA	NA	NA	NA	0.6	2	NA	NA	NA	Unlikely	NA	NA	white	1	Unlikely	NA	NA	white
1106-06-02	-289849	NA	NA	NA	NA	NA	Unlikely	NA	NA	NA	NA	NA	NA	NA	NA	NA	0.6	2	NA	NA	NA	Unlikely	NA	NA	white	1	Unlikely	NA	NA	white
1106-06-03	-289848	NA	NA	NA	NA	NA	Unlikely	NA	NA	NA	NA	NA	NA	NA	NA	NA	0.6	2	NA	NA	NA	Unlikely	NA	NA	white	1	Unlikely	NA	NA	white
1106-06-04	-289847	NA	NA	NA	NA	NA	Unlikely	NA	NA	NA	NA	NA	NA	NA	NA	NA	0.6	2	NA	NA	NA	Unlikely	NA	NA	white	1	Unlikely	NA	NA	white
1106-06-05	-289846	47	0.012613	0.0328	0.01	0.0108551	Unlikely	white	NA	NA	NA	1106-06-05	NA	NA	NA	NA	0.6	2	NA	NA	NA	Unlikely	NA	NA	white	1	Unlikely	NA	NA	white
1106-06-06	-289845	NA	NA	NA	NA	NA	Unlikely	NA	NA	NA	NA	NA	NA	NA	NA	NA	0.6	2	NA	NA	NA	Unlikely	NA	NA	white	1	Unlikely	NA	NA	white
1106-06-07	-289844	NA	NA	NA	NA	NA	Unlikely	NA	NA	NA	NA	NA	NA	NA	NA	NA	0.6	2	NA	NA	NA	Unlikely	NA	NA	white	1	Unlikely	NA	NA	white
1106-06-08	-289843	NA	NA	NA	NA	NA	Unlikely	NA	NA	NA	NA	NA	NA	NA	NA	NA	0.6	2	NA	NA	NA	Unlikely	NA	NA	white	1	Unlikely	NA	NA	white
1106-06-09	-289842	NA	NA	NA	NA	NA	Unlikely	NA	NA	NA	NA	NA	NA	NA	NA	NA	0.6	2	NA	NA	NA	Unlikely	NA	NA	white	1	Unlikely	NA	NA	white
1106-06-10	-289841	NA	NA	NA	NA	NA	Unlikely	NA	NA	NA	NA	NA	NA	NA	NA	NA	0.6	2	NA	NA	NA	Unlikely	NA	NA	white	1	Unlikely	NA	NA	white
1106-06-11	-289840	NA	NA	NA	NA	NA	Unlikely	NA	NA	NA	NA	NA	NA	NA	NA	NA	0.6	2	NA	NA	NA	Unlikely	NA	NA	white	1	Unlikely	NA	NA	white
1106-06-12	-289839	NA	NA	NA	NA	NA	Unlikely	NA	NA	NA	NA	NA	NA	NA	NA	NA	0.6	2	NA	NA	NA	Unlikely	NA	NA	white	1	Unlikely	NA	NA	white
1106-06-13	-289838	NA	NA	NA	NA	NA	Unlikely	NA	NA	NA	NA	NA	NA	NA	NA	NA	0.6	2	NA	NA	NA	Unlikely	NA	NA	white	1	Unlikely	NA	NA	white
1106-06-14	-289837	NA	NA	NA	NA	NA	Unlikely	NA	NA	NA	NA	NA	NA	NA	NA	NA	0.6	2	NA	NA	NA	Unlikely	NA	NA	white	1	Unlikely	NA	NA	white
1106-06-15	-289836	NA	NA	NA	NA	NA	Unlikely	NA	NA	NA	NA	NA	NA	NA	NA	NA	0.6	2	NA	NA	NA	Unlikely	NA	NA	white	1	Unlikely	NA	NA	white
1106-06-16	-289835	NA	NA	NA	NA	NA	Unlikely	NA	NA	NA	NA	NA	NA	NA	NA	NA	0.6	2	NA	NA	NA	Unlikely	NA	NA	white	1	Unlikely	NA	NA	white
1106-06-17	-289834	NA	NA	NA	NA	NA	Unlikely	NA	NA	NA	NA	NA	NA	NA	NA	NA	0.6	2	NA	NA	NA	Unlikely	NA	NA	white	1	Unlikely	NA	NA	white
1106-06-18	-289833	NA	NA	NA	NA	NA	Unlikely	NA	NA	NA	NA	NA	NA	NA	NA	NA	0.6	2	NA	NA	NA	Unlikely	NA	NA	white	1	Unlikely	NA	NA	white
1106-06-19	-289832	NA	NA	NA	NA	NA	Unlikely	NA	NA	NA	NA	NA	NA	NA	NA	NA	0.6	2	NA	NA	NA	Unlikely	NA	NA	white	1	Unlikely	NA	NA	white
1106-06-20	-289831	NA	NA	NA	NA	NA	Unlikely	NA	NA	NA	NA	NA	NA	NA	NA	NA	0.6	2	NA	NA	NA	Unlikely	NA	NA	white	1	Unlikely	NA	NA	white
1106-06-21	-289830	NA	NA	NA	NA	NA	Unlikely	NA	NA	NA	NA	NA	NA	NA	NA	NA	0.6	2	NA	NA	NA	Unlikely	NA	NA	white	1	Unlikely	NA	NA	white
1106-06-22	-289829	NA	NA	NA	NA	NA	Unlikely	NA	NA	NA	NA	NA	NA	NA	NA	NA	0.6	2	NA	NA	NA	Unlikely	NA	NA	white	1	Unlikely	NA	NA	white
1106-06-23	-289828	NA	NA	NA	NA	NA	Unlikely	NA	NA	NA	NA	NA	NA	NA	NA	NA	0.6	2	NA	NA	NA	Unlikely	NA	NA	white	1	Unlikely	NA	NA	white
1106-06-24	-289827	NA	NA	NA	NA	NA	Unlikely	NA	NA	NA	NA	NA	NA	NA	NA	NA	0.6	2	NA	NA	NA	Unlikely	NA	NA	white	1	Unlikely	NA	NA	white
1106-06-25	-289826	NA	NA	NA	NA	NA	Unlikely	NA	NA	NA	NA	NA	NA	NA	NA	NA	0.6	2	NA	NA	NA	Unlikely	NA	NA	white	1	Unlikely	NA	NA	white
1106-06-26	-289825	NA	NA	NA	NA	NA	Unlikely	NA	NA	NA	NA	NA	NA	NA	NA	NA	0.6	2	NA	NA	NA	Unlikely	NA	NA	white	1	Unlikely	NA	NA	white
1106-06-27	-289824	NA	NA	NA	NA	NA	Unlikely	NA	NA	NA	NA	NA	NA	NA	NA	NA	0.6	2	NA	NA	NA	Unlikely	NA	NA	white	1	Unlikely	NA	NA	white
1106-06-28	-289823	NA	NA	NA	NA	NA	Unlikely	NA	NA	NA	NA	NA	NA	NA	NA	NA	0.6	2	NA	NA	NA	Unlikely	NA	NA	white	1	Unlikely	NA	NA	white
1106-06-29	-289822	NA	NA	NA	NA	NA	Unlikely	NA	NA	NA	NA	NA	NA	NA	NA	NA	0.6	2	NA	NA	NA	Unlikely	NA	NA	white	1	Unlikely	NA	NA	white
1106-06-30	-289821	NA	NA	NA	NA	NA	Unlikely	NA	NA	NA	NA	NA	NA	NA	NA	NA	0.6	2	NA	NA	NA	Unlikely	NA	NA	white	1	Unlikely	NA	NA	white
1106-07-01	-289820	NA	NA	NA	NA	NA	Unlikely	NA	NA	NA	NA	NA	NA	NA	NA	NA	0.6	2	NA	NA	NA	Unlikely	NA	NA	white	1	Unlikely	NA	NA	white
1106-07-02	-289819	NA	NA	NA	NA	NA	Unlikely	NA	NA	NA	NA	NA	NA	NA	NA	NA	0.6	2	NA	NA	NA	Unlikely	NA	NA	white	1	Unlikely	NA	NA	white
1106-07-03	-289818	NA	NA	NA	NA	NA	Unlikely	NA	NA	NA	NA	NA	NA	NA	NA	NA	0.6	2	NA	NA	NA	Unlikely	NA	NA	white	1	Unlikely	NA	NA	white
1106-07-04	-289817	NA	NA	NA	NA	NA	Unlikely	NA	NA	NA	NA	NA	NA	NA	NA	NA	0.6	2	NA	NA	NA	Unlikely	NA	NA	white	1	Unlikely	NA	NA	white
1106-07-05	-289816	46	0.0134301	0.0356	0.01	0.0116586	Unlikely	white	NA	NA	NA	1106-07-05	NA	NA	NA	NA	0.6	2	NA	NA	NA	Unlikely	NA	NA	white	1	Unlikely	NA	NA	white
1106-07-06	-289815	NA	NA	NA	NA	NA	Unlikely	NA	NA	NA	NA	NA	NA	NA	NA	NA	0.6	2	NA	NA	NA	Unlikely	NA	NA	white	1	Unlikely	NA	NA	white
1106-07-07	-289814	NA	NA	NA	NA	NA	Unlikely	NA	NA	NA	NA	NA	NA	NA	NA	NA	0.6	2	NA	NA	NA	Unlikely	NA	NA	white	1	Unlikely	NA	NA	white
1106-07-08	-289813	NA	NA	NA	NA	NA	Unlikely	NA	NA	NA	NA	NA	NA	NA	NA	NA	0.6	2	NA	NA	NA	Unlikely	NA	NA	white	1	Unlikely	NA	NA	white
1106-07-09	-289812	NA	NA	NA	NA	NA	Unlikely	NA	NA	NA	NA	NA	NA	NA	NA	NA	0.6	2	NA	NA	NA	Unlikely	NA	NA	white	1	Unlikely	NA	NA	white
1106-07-10	-289811	NA	NA	NA	NA	NA	Unlikely	NA	NA	NA	NA	NA	NA	NA	NA	NA	0.6	2	NA	NA	NA	Unlikely	NA	NA	white	1	Unlikely	NA	NA	white
1106-07-11	-289810	NA	NA	NA	NA	NA	Unlikely	NA	NA	NA	NA	NA	NA	NA	NA	NA	0.6	2	NA	NA	NA	Unlikely	NA	NA	white	1	Unlikely	NA	NA	white
1106-07-12	-289809	NA	NA	NA	NA	NA	Unlikely	NA	NA	NA	NA	NA	NA	NA	NA	NA	0.6	2	NA	NA	NA	Unlikely	NA	NA	white	1	Unlikely	NA	NA	white
1106-07-13	-289808	NA	NA	NA	NA	NA	Unlikely	NA	NA	NA	NA	NA	NA	NA	NA	NA	0.6	2	NA	NA	NA	Unlikely	NA	NA	white	1	Unlikely	NA	NA	white
1106-07-14	-289807	NA	NA	NA	NA	NA	Unlikely	NA	NA	NA	NA	NA	NA	NA	NA	NA	0.6	2	NA	NA	NA	Unlikely	NA	NA	white	1	Unlikely	NA	NA	white
1106-07-15	-289806	NA	NA	NA	NA	NA	Unlikely	NA	NA	NA	NA	NA	NA	NA	NA	NA	0.6	2	NA	NA	NA	Unlikely	NA	NA	white	1	Unlikely	NA	NA	white
1106-07-16	-289805	NA	NA	NA	NA	NA	Unlikely	NA	NA	NA	NA	NA	NA	NA	NA	NA	0.6	2	NA	NA	NA	Unlikely	NA	NA	white	1	Unlikely	NA	NA	white
1106-07-17	-289804	NA	NA	NA	NA	NA	Unlikely	NA	NA	NA	NA	NA	NA	NA	NA	NA	0.6	2	NA	NA	NA	Unlikely	NA	NA	white	1	Unlikely	NA	NA	white
1106-07-18	-289803	NA	NA	NA	NA	NA	Unlikely	NA	NA	NA	NA	NA	NA	NA	NA	NA	0.6	2	NA	NA	NA	Unlikely	NA	NA	white	1	Unlikely	NA	NA	white
1106-07-19	-289802	NA	NA	NA	NA	NA	Unlikely	NA	NA	NA	NA	NA	NA	NA	NA	NA	0.6	2	NA	NA	NA	Unlikely	NA	NA	white	1	Unlikely	NA	NA	white
1106-07-20	-289801	NA	NA	NA	NA	NA	Unlikely	NA	NA	NA	NA	NA	NA	NA	NA	NA	0.6	2	NA	NA	NA	Unlikely	NA	NA	white	1	Unlikely	NA	NA	white
1106-07-21	-289800	NA	NA	NA	NA	NA	Unlikely	NA	NA	NA	NA	NA	NA	NA	NA	NA	0.6	2	NA	NA	NA	Unlikely	NA	NA	white	1	Unlikely	NA	NA	white
1106-07-22	-289799	NA	NA	NA	NA	NA	Unlikely	NA	NA	NA	NA	NA	NA	NA	NA	NA	0.6	2	NA	NA	NA	Unlikely	NA	NA	white	1	Unlikely	NA	NA	white
1106-07-23	-289798	NA	NA	NA	NA	NA	Unlikely	NA	NA	NA	NA	NA	NA	NA	NA	NA	0.6	2	NA	NA	NA	Unlikely	NA	NA	white	1	Unlikely	NA	NA	white
1106-07-24	-289797	NA	NA	NA	NA	NA	Unlikely	NA	NA	NA	NA	NA	NA	NA	NA	NA	0.6	2	NA	NA	NA	Unlikely	NA	NA	white	1	Unlikely	NA	NA	white
1106-07-25	-289796	NA	NA	NA	NA	NA	Unlikely	NA	NA	NA	NA	NA	NA	NA	NA	NA	0.6	2	NA	NA	NA	Unlikely	NA	NA	white	1	Unlikely	NA	NA	white
1106-07-26	-289795	NA	NA	NA	NA	NA	Unlikely	NA	NA	NA	NA	NA	NA	NA	NA	NA	0.6	2	NA	NA	NA	Unlikely	NA	NA	white	1	Unlikely	NA	NA	white
1106-07-27	-289794	NA	NA	NA	NA	NA	Unlikely	NA	NA	NA	NA	NA	NA	NA	NA	NA	0.6	2	NA	NA	NA	Unlikely	NA	NA	white	1	Unlikely	NA	NA	white
1106-07-28	-289793	NA	NA	NA	NA	NA	Unlikely	NA	NA	NA	NA	NA	NA	NA	NA	NA	0.6	2	NA	NA	NA	Unlikely	NA	NA	white	1	Unlikely	NA	NA	white
1106-07-29	-289792	NA	NA	NA	NA	NA	Unlikely	NA	NA	NA	NA	NA	NA	NA	NA	NA	0.6	2	NA	NA	NA	Unlikely	NA	NA	white	1	Unlikely	NA	NA	white
1106-07-30	-289791	NA	NA	NA	NA	NA	Unlikely	NA	NA	NA	NA	NA	NA	NA	NA	NA	0.6	2	NA	NA	NA	Unlikely	NA	NA	white	1	Unlikely	NA	NA	white
1106-07-31	-289790	NA	NA	NA	NA	NA	Unlikely	NA	NA	NA	NA	NA	NA	NA	NA	NA	0.6	2	0.544813	0.360086	0.387387	Unlikely	NA	NA	white	1	Unlikely	NA	NA	white
1106-08-01	-289789	NA	NA	NA	NA	NA	Unlikely	NA	NA	NA	NA	NA	NA	NA	NA	NA	0.6	2	NA	NA	NA	Unlikely	NA	NA	white	1	Unlikely	NA	NA	white
1106-08-02	-289788	NA	NA	NA	NA	NA	Unlikely	NA	NA	NA	NA	NA	NA	NA	NA	NA	0.6	2	NA	NA	NA	Unlikely	NA	NA	white	1	Unlikely	NA	NA	white
1106-08-03	-289787	NA	NA	NA	NA	NA	Unlikely	NA	NA	NA	NA	NA	NA	NA	NA	NA	0.6	2	NA	NA	NA	Unlikely	NA	NA	white	1	Unlikely	NA	NA	white
1106-08-04	-289786	NA	NA	NA	NA	NA	Unlikely	NA	NA	NA	NA	NA	NA	NA	NA	NA	0.6	2	NA	NA	NA	Unlikely	NA	NA	white	1	Unlikely	NA	NA	white
1106-08-05	-289785	45	0.0143156	0.0387	0.0109	0.012187	Unlikely	white	NA	NA	NA	1106-08-05	NA	NA	NA	NA	0.6	2	NA	NA	NA	Unlikely	NA	NA	white	1	Unlikely	NA	NA	white
1106-08-06	-289784	NA	NA	NA	NA	NA	Unlikely	NA	NA	NA	NA	NA	NA	NA	NA	NA	0.6	2	NA	NA	NA	Unlikely	NA	NA	white	1	Unlikely	NA	NA	white
1106-08-07	-289783	NA	NA	NA	NA	NA	Unlikely	NA	NA	NA	NA	NA	NA	NA	NA	NA	0.6	2	NA	NA	NA	Unlikely	NA	NA	white	1	Unlikely	NA	NA	white
1106-08-08	-289782	NA	NA	NA	NA	NA	Unlikely	NA	NA	NA	NA	NA	NA	NA	NA	NA	0.6	2	NA	NA	NA	Unlikely	NA	NA	white	1	Unlikely	NA	NA	white
1106-08-09	-289781	NA	NA	NA	NA	NA	Unlikely	NA	NA	NA	NA	NA	NA	NA	NA	NA	0.6	2	NA	NA	NA	Unlikely	NA	NA	white	1	Unlikely	NA	NA	white
1106-08-10	-289780	NA	NA	NA	NA	NA	Unlikely	NA	NA	NA	NA	NA	NA	NA	NA	NA	0.6	2	NA	NA	NA	Unlikely	NA	NA	white	1	Unlikely	NA	NA	white
1106-08-11	-289779	NA	NA	NA	NA	NA	Unlikely	NA	NA	NA	NA	NA	NA	NA	NA	NA	0.6	2	NA	NA	NA	Unlikely	NA	NA	white	1	Unlikely	NA	NA	white
1106-08-12	-289778	NA	NA	NA	NA	NA	Unlikely	NA	NA	NA	NA	NA	NA	NA	NA	NA	0.6	2	NA	NA	NA	Unlikely	NA	NA	white	1	Unlikely	NA	NA	white
1106-08-13	-289777	NA	NA	NA	NA	NA	Unlikely	NA	NA	NA	NA	NA	NA	NA	NA	NA	0.6	2	NA	NA	NA	Unlikely	NA	NA	white	1	Unlikely	NA	NA	white
1106-08-14	-289776	NA	NA	NA	NA	NA	Unlikely	NA	NA	NA	NA	NA	NA	NA	NA	NA	0.6	2	NA	NA	NA	Unlikely	NA	NA	white	1	Unlikely	NA	NA	white
1106-08-15	-289775	NA	NA	NA	NA	NA	Unlikely	NA	NA	NA	NA	NA	NA	NA	NA	NA	0.6	2	NA	NA	NA	Unlikely	NA	NA	white	1	Unlikely	NA	NA	white
1106-08-16	-289774	NA	NA	NA	NA	NA	Unlikely	NA	NA	NA	NA	NA	NA	NA	NA	NA	0.6	2	NA	NA	NA	Unlikely	NA	NA	white	1	Unlikely	NA	NA	white
1106-08-17	-289773	NA	NA	NA	NA	NA	Unlikely	NA	NA	NA	NA	NA	NA	NA	NA	NA	0.6	2	NA	NA	NA	Unlikely	NA	NA	white	1	Unlikely	NA	NA	white
1106-08-18	-289772	NA	NA	NA	NA	NA	Unlikely	NA	NA	NA	NA	NA	NA	NA	NA	NA	0.6	2	NA	NA	NA	Unlikely	NA	NA	white	1	Unlikely	NA	NA	white
1106-08-19	-289771	NA	NA	NA	NA	NA	Unlikely	NA	NA	NA	NA	NA	NA	NA	NA	NA	0.6	2	NA	NA	NA	Unlikely	NA	NA	white	1	Unlikely	NA	NA	white
1106-08-20	-289770	NA	NA	NA	NA	NA	Unlikely	NA	NA	NA	NA	NA	NA	NA	NA	NA	0.6	2	NA	NA	NA	Unlikely	NA	NA	white	1	Unlikely	NA	NA	white
1106-08-21	-289769	NA	NA	NA	NA	NA	Unlikely	NA	NA	NA	NA	NA	NA	NA	NA	NA	0.6	2	NA	NA	NA	Unlikely	NA	NA	white	1	Unlikely	NA	NA	white
1106-08-22	-289768	NA	NA	NA	NA	NA	Unlikely	NA	NA	NA	NA	NA	NA	NA	NA	NA	0.6	2	NA	NA	NA	Unlikely	NA	NA	white	1	Unlikely	NA	NA	white
1106-08-23	-289767	NA	NA	NA	NA	NA	Unlikely	NA	NA	NA	NA	NA	NA	NA	NA	NA	0.6	2	NA	NA	NA	Unlikely	NA	NA	white	1	Unlikely	NA	NA	white
1106-08-24	-289766	NA	NA	NA	NA	NA	Unlikely	NA	NA	NA	NA	NA	NA	NA	NA	NA	0.6	2	NA	NA	NA	Unlikely	NA	NA	white	1	Unlikely	NA	NA	white
1106-08-25	-289765	NA	NA	NA	NA	NA	Unlikely	NA	NA	NA	NA	NA	NA	NA	NA	NA	0.6	2	NA	NA	NA	Unlikely	NA	NA	white	1	Unlikely	NA	NA	white
1106-08-26	-289764	NA	NA	NA	NA	NA	Unlikely	NA	NA	NA	NA	NA	NA	NA	NA	NA	0.6	2	NA	NA	NA	Unlikely	NA	NA	white	1	Unlikely	NA	NA	white
1106-08-27	-289763	NA	NA	NA	NA	NA	Unlikely	NA	NA	NA	NA	NA	NA	NA	NA	NA	0.6	2	NA	NA	NA	Unlikely	NA	NA	white	1	Unlikely	NA	NA	white
1106-08-28	-289762	NA	NA	NA	NA	NA	Unlikely	NA	NA	NA	NA	NA	NA	NA	NA	NA	0.6	2	NA	NA	NA	Unlikely	NA	NA	white	1	Unlikely	NA	NA	white
1106-08-29	-289761	NA	NA	NA	NA	NA	Unlikely	NA	NA	NA	NA	NA	NA	NA	NA	NA	0.6	2	NA	NA	NA	Unlikely	NA	NA	white	1	Unlikely	NA	NA	white
1106-08-30	-289760	NA	NA	NA	NA	NA	Unlikely	NA	NA	NA	NA	NA	NA	NA	NA	NA	0.6	2	NA	NA	NA	Unlikely	NA	NA	white	1	Unlikely	NA	NA	white
1106-08-31	-289759	NA	NA	NA	NA	NA	Unlikely	NA	NA	NA	NA	NA	NA	NA	NA	NA	0.6	2	NA	NA	NA	Unlikely	NA	NA	white	1	Unlikely	NA	NA	white
1106-09-01	-289758	NA	NA	NA	NA	NA	Unlikely	NA	NA	NA	NA	NA	NA	NA	NA	NA	0.6	2	NA	NA	NA	Unlikely	NA	NA	white	1	Unlikely	NA	NA	white
1106-09-02	-289757	NA	NA	NA	NA	NA	Unlikely	NA	NA	NA	NA	NA	NA	NA	NA	NA	0.6	2	NA	NA	NA	Unlikely	NA	NA	white	1	Unlikely	NA	NA	white
1106-09-03	-289756	NA	NA	NA	NA	NA	Unlikely	NA	NA	NA	NA	NA	NA	NA	NA	NA	0.6	2	NA	NA	NA	Unlikely	NA	NA	white	1	Unlikely	NA	NA	white
1106-09-04	-289755	NA	NA	NA	NA	NA	Unlikely	NA	NA	NA	NA	NA	NA	NA	NA	NA	0.6	2	NA	NA	NA	Unlikely	NA	NA	white	1	Unlikely	NA	NA	white
1106-09-05	-289754	44	0.0152638	0.042	0.0117	0.0129093	Unlikely	white	NA	NA	NA	1106-09-05	NA	NA	NA	NA	0.6	2	NA	NA	NA	Unlikely	NA	NA	white	1	Unlikely	NA	NA	white
1106-09-06	-289753	NA	NA	NA	NA	NA	Unlikely	NA	NA	NA	NA	NA	NA	NA	NA	NA	0.6	2	NA	NA	NA	Unlikely	NA	NA	white	1	Unlikely	NA	NA	white
1106-09-07	-289752	NA	NA	NA	NA	NA	Unlikely	NA	NA	NA	NA	NA	NA	NA	NA	NA	0.6	2	NA	NA	NA	Unlikely	NA	NA	white	1	Unlikely	NA	NA	white
1106-09-08	-289751	NA	NA	NA	NA	NA	Unlikely	NA	NA	NA	NA	NA	NA	NA	NA	NA	0.6	2	NA	NA	NA	Unlikely	NA	NA	white	1	Unlikely	NA	NA	white
1106-09-09	-289750	NA	NA	NA	NA	NA	Unlikely	NA	NA	NA	NA	NA	NA	NA	NA	NA	0.6	2	NA	NA	NA	Unlikely	NA	NA	white	1	Unlikely	NA	NA	white
1106-09-10	-289749	NA	NA	NA	NA	NA	Unlikely	NA	NA	NA	NA	NA	NA	NA	NA	NA	0.6	2	NA	NA	NA	Unlikely	NA	NA	white	1	Unlikely	NA	NA	white
1106-09-11	-289748	NA	NA	NA	NA	NA	Unlikely	NA	NA	NA	NA	NA	NA	NA	NA	NA	0.6	2	NA	NA	NA	Unlikely	NA	NA	white	1	Unlikely	NA	NA	white
1106-09-12	-289747	NA	NA	NA	NA	NA	Unlikely	NA	NA	NA	NA	NA	NA	NA	NA	NA	0.6	2	NA	NA	NA	Unlikely	NA	NA	white	1	Unlikely	NA	NA	white
1106-09-13	-289746	NA	NA	NA	NA	NA	Unlikely	NA	NA	NA	NA	NA	NA	NA	NA	NA	0.6	2	NA	NA	NA	Unlikely	NA	NA	white	1	Unlikely	NA	NA	white
1106-09-14	-289745	NA	NA	NA	NA	NA	Unlikely	NA	NA	NA	NA	NA	NA	NA	NA	NA	0.6	2	NA	NA	NA	Unlikely	NA	NA	white	1	Unlikely	NA	NA	white
1106-09-15	-289744	NA	NA	NA	NA	NA	Unlikely	NA	NA	NA	NA	NA	NA	NA	NA	NA	0.6	2	NA	NA	NA	Unlikely	NA	NA	white	1	Unlikely	NA	NA	white
1106-09-16	-289743	NA	NA	NA	NA	NA	Unlikely	NA	NA	NA	NA	NA	NA	NA	NA	NA	0.6	2	NA	NA	NA	Unlikely	NA	NA	white	1	Unlikely	NA	NA	white
1106-09-17	-289742	NA	NA	NA	NA	NA	Unlikely	NA	NA	NA	NA	NA	NA	NA	NA	NA	0.6	2	NA	NA	NA	Unlikely	NA	NA	white	1	Unlikely	NA	NA	white
1106-09-18	-289741	NA	NA	NA	NA	NA	Unlikely	NA	NA	NA	NA	NA	NA	NA	NA	NA	0.6	2	NA	NA	NA	Unlikely	NA	NA	white	1	Unlikely	NA	NA	white
1106-09-19	-289740	NA	NA	NA	NA	NA	Unlikely	NA	NA	NA	NA	NA	NA	NA	NA	NA	0.6	2	NA	NA	NA	Unlikely	NA	NA	white	1	Unlikely	NA	NA	white
1106-09-20	-289739	NA	NA	NA	NA	NA	Unlikely	NA	NA	NA	NA	NA	NA	NA	NA	NA	0.6	2	NA	NA	NA	Unlikely	NA	NA	white	1	Unlikely	NA	NA	white
1106-09-21	-289738	NA	NA	NA	NA	NA	Unlikely	NA	NA	NA	NA	NA	NA	NA	NA	NA	0.6	2	NA	NA	NA	Unlikely	NA	NA	white	1	Unlikely	NA	NA	white
1106-09-22	-289737	NA	NA	NA	NA	NA	Unlikely	NA	NA	NA	NA	NA	NA	NA	NA	NA	0.6	2	NA	NA	NA	Unlikely	NA	NA	white	1	Unlikely	NA	NA	white
1106-09-23	-289736	NA	NA	NA	NA	NA	Unlikely	NA	NA	NA	NA	NA	NA	NA	NA	NA	0.6	2	NA	NA	NA	Unlikely	NA	NA	white	1	Unlikely	NA	NA	white
1106-09-24	-289735	NA	NA	NA	NA	NA	Unlikely	NA	NA	NA	NA	NA	NA	NA	NA	NA	0.6	2	NA	NA	NA	Unlikely	NA	NA	white	1	Unlikely	NA	NA	white
1106-09-25	-289734	NA	NA	NA	NA	NA	Unlikely	NA	NA	NA	NA	NA	NA	NA	NA	NA	0.6	2	NA	NA	NA	Unlikely	NA	NA	white	1	Unlikely	NA	NA	white
1106-09-26	-289733	NA	NA	NA	NA	NA	Unlikely	NA	NA	NA	NA	NA	NA	NA	NA	NA	0.6	2	NA	NA	NA	Unlikely	NA	NA	white	1	Unlikely	NA	NA	white
1106-09-27	-289732	NA	NA	NA	NA	NA	Unlikely	NA	NA	NA	NA	NA	NA	NA	NA	NA	0.6	2	NA	NA	NA	Unlikely	NA	NA	white	1	Unlikely	NA	NA	white
1106-09-28	-289731	NA	NA	NA	NA	NA	Unlikely	NA	NA	NA	NA	NA	NA	NA	NA	NA	0.6	2	NA	NA	NA	Unlikely	NA	NA	white	1	Unlikely	NA	NA	white
1106-09-29	-289730	NA	NA	NA	NA	NA	Unlikely	NA	NA	NA	NA	NA	NA	NA	NA	NA	0.6	2	NA	NA	NA	Unlikely	NA	NA	white	1	Unlikely	NA	NA	white
1106-09-30	-289729	NA	NA	NA	NA	NA	Unlikely	NA	NA	NA	NA	NA	NA	NA	NA	NA	0.6	2	NA	NA	NA	Unlikely	NA	NA	white	1	Unlikely	NA	NA	white
1106-10-01	-289728	NA	NA	NA	NA	NA	Unlikely	NA	NA	NA	NA	NA	NA	NA	NA	NA	0.6	2	NA	NA	NA	Unlikely	NA	NA	white	1	Unlikely	NA	NA	white
1106-10-02	-289727	NA	NA	NA	NA	NA	Unlikely	NA	NA	NA	NA	NA	NA	NA	NA	NA	0.6	2	NA	NA	NA	Unlikely	NA	NA	white	1	Unlikely	NA	NA	white
1106-10-03	-289726	NA	NA	NA	NA	NA	Unlikely	NA	NA	NA	NA	NA	NA	NA	NA	NA	0.6	2	NA	NA	NA	Unlikely	NA	NA	white	1	Unlikely	NA	NA	white
1106-10-04	-289725	NA	NA	NA	NA	NA	Unlikely	NA	NA	NA	NA	NA	NA	NA	NA	NA	0.6	2	NA	NA	NA	Unlikely	NA	NA	white	1	Unlikely	NA	NA	white
1106-10-05	-289724	43	0.0162748	0.0457	0.012	0.0140669	Unlikely	white	NA	NA	NA	1106-10-05	NA	NA	NA	NA	0.6	2	NA	NA	NA	Unlikely	NA	NA	white	1	Unlikely	NA	NA	white
1106-10-06	-289723	NA	NA	NA	NA	NA	Unlikely	NA	NA	NA	NA	NA	NA	NA	NA	NA	0.6	2	NA	NA	NA	Unlikely	NA	NA	white	1	Unlikely	NA	NA	white
1106-10-07	-289722	NA	NA	NA	NA	NA	Unlikely	NA	NA	NA	NA	NA	NA	NA	NA	NA	0.6	2	NA	NA	NA	Unlikely	NA	NA	white	1	Unlikely	NA	NA	white
1106-10-08	-289721	NA	NA	NA	NA	NA	Unlikely	NA	NA	NA	NA	NA	NA	NA	NA	NA	0.6	2	NA	NA	NA	Unlikely	NA	NA	white	1	Unlikely	NA	NA	white
1106-10-09	-289720	NA	NA	NA	NA	NA	Unlikely	NA	NA	NA	NA	NA	NA	NA	NA	NA	0.6	2	NA	NA	NA	Unlikely	NA	NA	white	1	Unlikely	NA	NA	white
1106-10-10	-289719	NA	NA	NA	NA	NA	Unlikely	NA	NA	NA	NA	NA	NA	NA	NA	NA	0.6	2	NA	NA	NA	Unlikely	NA	NA	white	1	Unlikely	NA	NA	white
1106-10-11	-289718	NA	NA	NA	NA	NA	Unlikely	NA	NA	NA	NA	NA	NA	NA	NA	NA	0.6	2	NA	NA	NA	Unlikely	NA	NA	white	1	Unlikely	NA	NA	white
1106-10-12	-289717	NA	NA	NA	NA	NA	Unlikely	NA	NA	NA	NA	NA	NA	NA	NA	NA	0.6	2	NA	NA	NA	Unlikely	NA	NA	white	1	Unlikely	NA	NA	white
1106-10-13	-289716	NA	NA	NA	NA	NA	Unlikely	NA	NA	NA	NA	NA	NA	NA	NA	NA	0.6	2	NA	NA	NA	Unlikely	NA	NA	white	1	Unlikely	NA	NA	white
1106-10-14	-289715	NA	NA	NA	NA	NA	Unlikely	NA	NA	NA	NA	NA	NA	NA	NA	NA	0.6	2	NA	NA	NA	Unlikely	NA	NA	white	1	Unlikely	NA	NA	white
1106-10-15	-289714	NA	NA	NA	NA	NA	Unlikely	NA	NA	NA	NA	NA	NA	NA	NA	NA	0.6	2	NA	NA	NA	Unlikely	NA	NA	white	1	Unlikely	NA	NA	white
1106-10-16	-289713	NA	NA	NA	NA	NA	Unlikely	NA	NA	NA	NA	NA	NA	NA	NA	NA	0.6	2	NA	NA	NA	Unlikely	NA	NA	white	1	Unlikely	NA	NA	white
1106-10-17	-289712	NA	NA	NA	NA	NA	Unlikely	NA	NA	NA	NA	NA	NA	NA	NA	NA	0.6	2	NA	NA	NA	Unlikely	NA	NA	white	1	Unlikely	NA	NA	white
1106-10-18	-289711	NA	NA	NA	NA	NA	Unlikely	NA	NA	NA	NA	NA	NA	NA	NA	NA	0.6	2	NA	NA	NA	Unlikely	NA	NA	white	1	Unlikely	NA	NA	white
1106-10-19	-289710	NA	NA	NA	NA	NA	Unlikely	NA	NA	NA	NA	NA	NA	NA	NA	NA	0.6	2	NA	NA	NA	Unlikely	NA	NA	white	1	Unlikely	NA	NA	white
1106-10-20	-289709	NA	NA	NA	NA	NA	Unlikely	NA	NA	NA	NA	NA	NA	NA	NA	NA	0.6	2	NA	NA	NA	Unlikely	NA	NA	white	1	Unlikely	NA	NA	white
1106-10-21	-289708	NA	NA	NA	NA	NA	Unlikely	NA	NA	NA	NA	NA	NA	NA	NA	NA	0.6	2	NA	NA	NA	Unlikely	NA	NA	white	1	Unlikely	NA	NA	white
1106-10-22	-289707	NA	NA	NA	NA	NA	Unlikely	NA	NA	NA	NA	NA	NA	NA	NA	NA	0.6	2	NA	NA	NA	Unlikely	NA	NA	white	1	Unlikely	NA	NA	white
1106-10-23	-289706	NA	NA	NA	NA	NA	Unlikely	NA	NA	NA	NA	NA	NA	NA	NA	NA	0.6	2	NA	NA	NA	Unlikely	NA	NA	white	1	Unlikely	NA	NA	white
1106-10-24	-289705	NA	NA	NA	NA	NA	Unlikely	NA	NA	NA	NA	NA	NA	NA	NA	NA	0.6	2	NA	NA	NA	Unlikely	NA	NA	white	1	Unlikely	NA	NA	white
1106-10-25	-289704	NA	NA	NA	NA	NA	Unlikely	NA	NA	NA	NA	NA	NA	NA	NA	NA	0.6	2	NA	NA	NA	Unlikely	NA	NA	white	1	Unlikely	NA	NA	white
1106-10-26	-289703	NA	NA	NA	NA	NA	Unlikely	NA	NA	NA	NA	NA	NA	NA	NA	NA	0.6	2	NA	NA	NA	Unlikely	NA	NA	white	1	Unlikely	NA	NA	white
1106-10-27	-289702	NA	NA	NA	NA	NA	Unlikely	NA	NA	NA	NA	NA	NA	NA	NA	NA	0.6	2	NA	NA	NA	Unlikely	NA	NA	white	1	Unlikely	NA	NA	white
1106-10-28	-289701	NA	NA	NA	NA	NA	Unlikely	NA	NA	NA	NA	NA	NA	NA	NA	NA	0.6	2	NA	NA	NA	Unlikely	NA	NA	white	1	Unlikely	NA	NA	white
1106-10-29	-289700	NA	NA	NA	NA	NA	Unlikely	NA	NA	NA	NA	NA	NA	NA	NA	NA	0.6	2	NA	NA	NA	Unlikely	NA	NA	white	1	Unlikely	NA	NA	white
1106-10-30	-289699	NA	NA	NA	NA	NA	Unlikely	NA	NA	NA	NA	NA	NA	NA	NA	NA	0.6	2	NA	NA	NA	Unlikely	NA	NA	white	1	Unlikely	NA	NA	white
1106-10-31	-289698	NA	NA	NA	NA	NA	Unlikely	NA	NA	NA	NA	NA	NA	NA	NA	NA	0.6	2	NA	NA	NA	Unlikely	NA	NA	white	1	Unlikely	NA	NA	white
1106-11-01	-289697	NA	NA	NA	NA	NA	Unlikely	NA	NA	NA	NA	NA	NA	NA	NA	NA	0.6	2	NA	NA	NA	Unlikely	NA	NA	white	1	Unlikely	NA	NA	white
1106-11-02	-289696	NA	NA	NA	NA	NA	Unlikely	NA	NA	NA	NA	NA	NA	NA	NA	NA	0.6	2	NA	NA	NA	Unlikely	NA	NA	white	1	Unlikely	NA	NA	white
1106-11-03	-289695	NA	NA	NA	NA	NA	Unlikely	NA	NA	NA	NA	NA	NA	NA	NA	NA	0.6	2	NA	NA	NA	Unlikely	NA	NA	white	1	Unlikely	NA	NA	white
1106-11-04	-289694	NA	NA	NA	NA	NA	Unlikely	NA	NA	NA	NA	NA	NA	NA	NA	NA	0.6	2	NA	NA	NA	Unlikely	NA	NA	white	1	Unlikely	NA	NA	white
1106-11-05	-289693	42	0.0173576	0.0496	0.016	0.0145456	Unlikely	white	NA	NA	NA	1106-11-05	NA	NA	NA	NA	0.6	2	NA	NA	NA	Unlikely	NA	NA	white	1	Unlikely	NA	NA	white
1106-11-06	-289692	NA	NA	NA	NA	NA	Unlikely	NA	NA	NA	NA	NA	NA	NA	NA	NA	0.6	2	NA	NA	NA	Unlikely	NA	NA	white	1	Unlikely	NA	NA	white
1106-11-07	-289691	NA	NA	NA	NA	NA	Unlikely	NA	NA	NA	NA	NA	NA	NA	NA	NA	0.6	2	NA	NA	NA	Unlikely	NA	NA	white	1	Unlikely	NA	NA	white
1106-11-08	-289690	NA	NA	NA	NA	NA	Unlikely	NA	NA	NA	NA	NA	NA	NA	NA	NA	0.6	2	NA	NA	NA	Unlikely	NA	NA	white	1	Unlikely	NA	NA	white
1106-11-09	-289689	NA	NA	NA	NA	NA	Unlikely	NA	NA	NA	NA	NA	NA	NA	NA	NA	0.6	2	NA	NA	NA	Unlikely	NA	NA	white	1	Unlikely	NA	NA	white
1106-11-10	-289688	NA	NA	NA	NA	NA	Unlikely	NA	NA	NA	NA	NA	NA	NA	NA	NA	0.6	2	NA	NA	NA	Unlikely	NA	NA	white	1	Unlikely	NA	NA	white
1106-11-11	-289687	NA	NA	NA	NA	NA	Unlikely	NA	NA	NA	NA	NA	NA	NA	NA	NA	0.6	2	NA	NA	NA	Unlikely	NA	NA	white	1	Unlikely	NA	NA	white
1106-11-12	-289686	NA	NA	NA	NA	NA	Unlikely	NA	NA	NA	NA	NA	NA	NA	NA	NA	0.6	2	NA	NA	NA	Unlikely	NA	NA	white	1	Unlikely	NA	NA	white
1106-11-13	-289685	NA	NA	NA	NA	NA	Unlikely	NA	NA	NA	NA	NA	NA	NA	NA	NA	0.6	2	NA	NA	NA	Unlikely	NA	NA	white	1	Unlikely	NA	NA	white
1106-11-14	-289684	NA	NA	NA	NA	NA	Unlikely	NA	NA	NA	NA	NA	NA	NA	NA	NA	0.6	2	NA	NA	NA	Unlikely	NA	NA	white	1	Unlikely	NA	NA	white
1106-11-15	-289683	NA	NA	NA	NA	NA	Unlikely	NA	NA	NA	NA	NA	NA	NA	NA	NA	0.6	2	NA	NA	NA	Unlikely	NA	NA	white	1	Unlikely	NA	NA	white
1106-11-16	-289682	NA	NA	NA	NA	NA	Unlikely	NA	NA	NA	NA	NA	NA	NA	NA	NA	0.6	2	NA	NA	NA	Unlikely	NA	NA	white	1	Unlikely	NA	NA	white
1106-11-17	-289681	NA	NA	NA	NA	NA	Unlikely	NA	NA	NA	NA	NA	NA	NA	NA	NA	0.6	2	NA	NA	NA	Unlikely	NA	NA	white	1	Unlikely	NA	NA	white
1106-11-18	-289680	NA	NA	NA	NA	NA	Unlikely	NA	NA	NA	NA	NA	NA	NA	NA	NA	0.6	2	NA	NA	NA	Unlikely	NA	NA	white	1	Unlikely	NA	NA	white
1106-11-19	-289679	NA	NA	NA	NA	NA	Unlikely	NA	NA	NA	NA	NA	NA	NA	NA	NA	0.6	2	NA	NA	NA	Unlikely	NA	NA	white	1	Unlikely	NA	NA	white
1106-11-20	-289678	NA	NA	NA	NA	NA	Unlikely	NA	NA	NA	NA	NA	NA	NA	NA	NA	0.6	2	NA	NA	NA	Unlikely	NA	NA	white	1	Unlikely	NA	NA	white
1106-11-21	-289677	NA	NA	NA	NA	NA	Unlikely	NA	NA	NA	NA	NA	NA	NA	NA	NA	0.6	2	NA	NA	NA	Unlikely	NA	NA	white	1	Unlikely	NA	NA	white
1106-11-22	-289676	NA	NA	NA	NA	NA	Unlikely	NA	NA	NA	NA	NA	NA	NA	NA	NA	0.6	2	NA	NA	NA	Unlikely	NA	NA	white	1	Unlikely	NA	NA	white
1106-11-23	-289675	NA	NA	NA	NA	NA	Unlikely	NA	NA	NA	NA	NA	NA	NA	NA	NA	0.6	2	NA	NA	NA	Unlikely	NA	NA	white	1	Unlikely	NA	NA	white
1106-11-24	-289674	NA	NA	NA	NA	NA	Unlikely	NA	NA	NA	NA	NA	NA	NA	NA	NA	0.6	2	NA	NA	NA	Unlikely	NA	NA	white	1	Unlikely	NA	NA	white
1106-11-25	-289673	NA	NA	NA	NA	NA	Unlikely	NA	NA	NA	NA	NA	NA	NA	NA	NA	0.6	2	NA	NA	NA	Unlikely	NA	NA	white	1	Unlikely	NA	NA	white
1106-11-26	-289672	NA	NA	NA	NA	NA	Unlikely	NA	NA	NA	NA	NA	NA	NA	NA	NA	0.6	2	NA	NA	NA	Unlikely	NA	NA	white	1	Unlikely	NA	NA	white
1106-11-27	-289671	NA	NA	NA	NA	NA	Unlikely	NA	NA	NA	NA	NA	NA	NA	NA	NA	0.6	2	NA	NA	NA	Unlikely	NA	NA	white	1	Unlikely	NA	NA	white
1106-11-28	-289670	NA	NA	NA	NA	NA	Unlikely	NA	NA	NA	NA	NA	NA	NA	NA	NA	0.6	2	NA	NA	NA	Unlikely	NA	NA	white	1	Unlikely	NA	NA	white
1106-11-29	-289669	NA	NA	NA	NA	NA	Unlikely	NA	NA	NA	NA	NA	NA	NA	NA	NA	0.6	2	NA	NA	NA	Unlikely	NA	NA	white	1	Unlikely	NA	NA	white
1106-11-30	-289668	NA	NA	NA	NA	NA	Unlikely	NA	NA	NA	NA	NA	NA	NA	NA	NA	0.6	2	NA	NA	NA	Unlikely	NA	NA	white	1	Unlikely	NA	NA	white
1106-12-01	-289667	NA	NA	NA	NA	NA	Unlikely	NA	NA	NA	NA	NA	NA	NA	NA	NA	0.6	2	NA	NA	NA	Unlikely	NA	NA	white	1	Unlikely	NA	NA	white
1106-12-02	-289666	NA	NA	NA	NA	NA	Unlikely	NA	NA	NA	NA	NA	NA	NA	NA	NA	0.6	2	NA	NA	NA	Unlikely	NA	NA	white	1	Unlikely	NA	NA	white
1106-12-03	-289665	NA	NA	NA	NA	NA	Unlikely	NA	NA	NA	NA	NA	NA	NA	NA	NA	0.6	2	NA	NA	NA	Unlikely	NA	NA	white	1	Unlikely	NA	NA	white
1106-12-04	-289664	NA	NA	NA	NA	NA	Unlikely	NA	NA	NA	NA	NA	NA	NA	NA	NA	0.6	2	NA	NA	NA	Unlikely	NA	NA	white	1	Unlikely	NA	NA	white
1106-12-05	-289663	41	0.0185307	0.0539	0.0159	0.0150193	Unlikely	white	NA	NA	NA	1106-12-05	NA	NA	NA	NA	0.6	2	NA	NA	NA	Unlikely	NA	NA	white	1	Unlikely	NA	NA	white
1106-12-06	-289662	NA	NA	NA	NA	NA	Unlikely	NA	NA	NA	NA	NA	NA	NA	NA	NA	0.6	2	NA	NA	NA	Unlikely	NA	NA	white	1	Unlikely	NA	NA	white
1106-12-07	-289661	NA	NA	NA	NA	NA	Unlikely	NA	NA	NA	NA	NA	NA	NA	NA	NA	0.6	2	NA	NA	NA	Unlikely	NA	NA	white	1	Unlikely	NA	NA	white
1106-12-08	-289660	NA	NA	NA	NA	NA	Unlikely	NA	NA	NA	NA	NA	NA	NA	NA	NA	0.6	2	NA	NA	NA	Unlikely	NA	NA	white	1	Unlikely	NA	NA	white
1106-12-09	-289659	NA	NA	NA	NA	NA	Unlikely	NA	NA	NA	NA	NA	NA	NA	NA	NA	0.6	2	NA	NA	NA	Unlikely	NA	NA	white	1	Unlikely	NA	NA	white
1106-12-10	-289658	NA	NA	NA	NA	NA	Unlikely	NA	NA	NA	NA	NA	NA	NA	NA	NA	0.6	2	NA	NA	NA	Unlikely	NA	NA	white	1	Unlikely	NA	NA	white
1106-12-11	-289657	NA	NA	NA	NA	NA	Unlikely	NA	NA	NA	NA	NA	NA	NA	NA	NA	0.6	2	NA	NA	NA	Unlikely	NA	NA	white	1	Unlikely	NA	NA	white
1106-12-12	-289656	NA	NA	NA	NA	NA	Unlikely	NA	NA	NA	NA	NA	NA	NA	NA	NA	0.6	2	NA	NA	NA	Unlikely	NA	NA	white	1	Unlikely	NA	NA	white
1106-12-13	-289655	NA	NA	NA	NA	NA	Unlikely	NA	NA	NA	NA	NA	NA	NA	NA	NA	0.6	2	NA	NA	NA	Unlikely	NA	NA	white	1	Unlikely	NA	NA	white
1106-12-14	-289654	NA	NA	NA	NA	NA	Unlikely	NA	NA	NA	NA	NA	NA	NA	NA	NA	0.6	2	NA	NA	NA	Unlikely	NA	NA	white	1	Unlikely	NA	NA	white
1106-12-15	-289653	NA	NA	NA	NA	NA	Unlikely	NA	NA	NA	NA	NA	NA	NA	NA	NA	0.6	2	NA	NA	NA	Unlikely	NA	NA	white	1	Unlikely	NA	NA	white
1106-12-16	-289652	NA	NA	NA	NA	NA	Unlikely	NA	NA	NA	NA	NA	NA	NA	NA	NA	0.6	2	NA	NA	NA	Unlikely	NA	NA	white	1	Unlikely	NA	NA	white
1106-12-17	-289651	NA	NA	NA	NA	NA	Unlikely	NA	NA	NA	NA	NA	NA	NA	NA	NA	0.6	2	NA	NA	NA	Unlikely	NA	NA	white	1	Unlikely	NA	NA	white
1106-12-18	-289650	NA	NA	NA	NA	NA	Unlikely	NA	NA	NA	NA	NA	NA	NA	NA	NA	0.6	2	NA	NA	NA	Unlikely	NA	NA	white	1	Unlikely	NA	NA	white
1106-12-19	-289649	NA	NA	NA	NA	NA	Unlikely	NA	NA	NA	NA	NA	NA	NA	NA	NA	0.6	2	NA	NA	NA	Unlikely	NA	NA	white	1	Unlikely	NA	NA	white
1106-12-20	-289648	NA	NA	NA	NA	NA	Unlikely	NA	NA	NA	NA	NA	NA	NA	NA	NA	0.6	2	NA	NA	NA	Unlikely	NA	NA	white	1	Unlikely	NA	NA	white
1106-12-21	-289647	NA	NA	NA	NA	NA	Unlikely	NA	NA	NA	NA	NA	NA	NA	NA	NA	0.6	2	NA	NA	NA	Unlikely	NA	NA	white	1	Unlikely	NA	NA	white
1106-12-22	-289646	NA	NA	NA	NA	NA	Unlikely	NA	NA	NA	NA	NA	NA	NA	NA	NA	0.6	2	NA	NA	NA	Unlikely	NA	NA	white	1	Unlikely	NA	NA	white
1106-12-23	-289645	NA	NA	NA	NA	NA	Unlikely	NA	NA	NA	NA	NA	NA	NA	NA	NA	0.6	2	NA	NA	NA	Unlikely	NA	NA	white	1	Unlikely	NA	NA	white
1106-12-24	-289644	NA	NA	NA	NA	NA	Unlikely	NA	NA	NA	NA	NA	NA	NA	NA	NA	0.6	2	NA	NA	NA	Unlikely	NA	NA	white	1	Unlikely	NA	NA	white
1106-12-25	-289643	NA	NA	NA	NA	NA	Unlikely	NA	NA	NA	NA	NA	NA	NA	NA	NA	0.6	2	NA	NA	NA	Unlikely	NA	NA	white	1	Unlikely	NA	NA	white
1106-12-26	-289642	NA	NA	NA	NA	NA	Unlikely	NA	NA	NA	NA	NA	NA	NA	NA	NA	0.6	2	NA	NA	NA	Unlikely	NA	NA	white	1	Unlikely	NA	NA	white
1106-12-27	-289641	NA	NA	NA	NA	NA	Unlikely	NA	NA	NA	NA	NA	NA	NA	NA	NA	0.6	2	NA	NA	NA	Unlikely	NA	NA	white	1	Unlikely	NA	NA	white
1106-12-28	-289640	NA	NA	NA	NA	NA	Unlikely	NA	NA	NA	NA	NA	NA	NA	NA	NA	0.6	2	NA	NA	NA	Unlikely	NA	NA	white	1	Unlikely	NA	NA	white
1106-12-29	-289639	NA	NA	NA	NA	NA	Unlikely	NA	NA	NA	NA	NA	NA	NA	NA	NA	0.6	2	NA	NA	NA	Unlikely	NA	NA	white	1	Unlikely	NA	NA	white
1106-12-30	-289638	NA	NA	NA	NA	NA	Unlikely	NA	NA	NA	NA	NA	NA	NA	NA	NA	0.6	2	NA	NA	NA	Unlikely	NA	NA	white	1	Unlikely	NA	NA	white
1106-12-31	-289637	NA	NA	NA	NA	NA	Unlikely	NA	NA	NA	NA	NA	NA	NA	NA	NA	0.6	2	NA	NA	NA	Unlikely	NA	NA	white	1	Unlikely	NA	NA	white
1107-01-01	-289636	NA	NA	NA	NA	NA	Unlikely	NA	NA	NA	NA	NA	NA	NA	NA	NA	0.6	2	NA	NA	NA	Unlikely	NA	NA	white	1	Unlikely	NA	NA	white
1107-01-02	-289635	NA	NA	NA	NA	NA	Unlikely	NA	NA	NA	NA	NA	NA	NA	NA	NA	0.6	2	NA	NA	NA	Unlikely	NA	NA	white	1	Unlikely	NA	NA	white
1107-01-03	-289634	NA	NA	NA	NA	NA	Unlikely	NA	NA	NA	NA	NA	NA	NA	NA	NA	0.6	2	NA	NA	NA	Unlikely	NA	NA	white	1	Unlikely	NA	NA	white
1107-01-04	-289633	NA	NA	NA	NA	NA	Unlikely	NA	NA	NA	NA	NA	NA	NA	NA	NA	0.6	2	NA	NA	NA	Unlikely	NA	NA	white	1	Unlikely	NA	NA	white
1107-01-05	-289632	40	0.0198201	0.0586	0.0166	0.0158756	Unlikely	white	NA	NA	NA	1107-01-05	NA	NA	NA	NA	0.6	2	NA	NA	NA	Unlikely	NA	NA	white	1	Unlikely	NA	NA	white
1107-01-06	-289631	NA	NA	NA	NA	NA	Unlikely	NA	NA	NA	NA	NA	NA	NA	NA	NA	0.6	2	NA	NA	NA	Unlikely	NA	NA	white	1	Unlikely	NA	NA	white
1107-01-07	-289630	NA	NA	NA	NA	NA	Unlikely	NA	NA	NA	NA	NA	NA	NA	NA	NA	0.6	2	NA	NA	NA	Unlikely	NA	NA	white	1	Unlikely	NA	NA	white
1107-01-08	-289629	NA	NA	NA	NA	NA	Unlikely	NA	NA	NA	NA	NA	NA	NA	NA	NA	0.6	2	NA	NA	NA	Unlikely	NA	NA	white	1	Unlikely	NA	NA	white
1107-01-09	-289628	NA	NA	NA	NA	NA	Unlikely	NA	NA	NA	NA	NA	NA	NA	NA	NA	0.6	2	NA	NA	NA	Unlikely	NA	NA	white	1	Unlikely	NA	NA	white
1107-01-10	-289627	NA	NA	NA	NA	NA	Unlikely	NA	NA	NA	NA	NA	NA	NA	NA	0.75	0.6	2	NA	NA	NA	Unlikely	NA	NA	white	1	Unlikely	NA	NA	white
1107-01-11	-289626	NA	NA	NA	NA	NA	Unlikely	NA	NA	NA	NA	NA	NA	NA	NA	NA	0.6	2	NA	NA	NA	Unlikely	NA	NA	white	1	Unlikely	NA	NA	white
1107-01-12	-289625	NA	NA	NA	NA	NA	Unlikely	NA	NA	NA	NA	NA	NA	NA	NA	NA	0.6	2	NA	NA	NA	Unlikely	NA	NA	white	1	Unlikely	NA	NA	white
1107-01-13	-289624	NA	NA	NA	NA	NA	Unlikely	NA	NA	NA	NA	NA	NA	NA	NA	NA	0.6	2	NA	NA	NA	Unlikely	NA	NA	white	1	Unlikely	NA	NA	white
1107-01-14	-289623	NA	NA	NA	NA	NA	Unlikely	NA	NA	NA	NA	NA	NA	NA	NA	NA	0.6	2	NA	NA	NA	Unlikely	NA	NA	white	1	Unlikely	NA	NA	white
1107-01-15	-289622	NA	NA	NA	NA	NA	Unlikely	NA	NA	NA	NA	NA	NA	NA	NA	NA	0.6	2	NA	NA	NA	Unlikely	NA	NA	white	1	Unlikely	NA	NA	white
1107-01-16	-289621	NA	NA	NA	NA	NA	Unlikely	NA	NA	NA	NA	NA	NA	NA	NA	NA	0.6	2	NA	NA	NA	Unlikely	NA	NA	white	1	Unlikely	NA	NA	white
1107-01-17	-289620	NA	NA	NA	NA	NA	Unlikely	NA	NA	NA	NA	NA	NA	NA	NA	NA	0.6	2	NA	NA	NA	Unlikely	NA	NA	white	1	Unlikely	NA	NA	white
1107-01-18	-289619	NA	NA	NA	NA	NA	Unlikely	NA	NA	NA	NA	NA	NA	NA	NA	NA	0.6	2	NA	NA	NA	Unlikely	NA	NA	white	1	Unlikely	NA	NA	white
1107-01-19	-289618	NA	NA	NA	NA	NA	Unlikely	NA	NA	NA	NA	NA	NA	NA	NA	NA	0.6	2	NA	NA	NA	Unlikely	NA	NA	white	1	Unlikely	NA	NA	white
1107-01-20	-289617	NA	NA	NA	NA	NA	Unlikely	NA	NA	NA	NA	NA	NA	NA	NA	NA	0.6	2	NA	NA	NA	Unlikely	NA	NA	white	1	Unlikely	NA	NA	white
1107-01-21	-289616	NA	NA	NA	NA	NA	Unlikely	NA	NA	NA	NA	NA	NA	NA	NA	NA	0.6	2	NA	NA	NA	Unlikely	NA	NA	white	1	Unlikely	NA	NA	white
1107-01-22	-289615	NA	NA	NA	NA	NA	Unlikely	NA	NA	NA	NA	NA	NA	NA	NA	NA	0.6	2	NA	NA	NA	Unlikely	NA	NA	white	1	Unlikely	NA	NA	white
1107-01-23	-289614	NA	NA	NA	NA	NA	Unlikely	NA	NA	NA	NA	NA	NA	NA	NA	NA	0.6	2	NA	NA	NA	Unlikely	NA	NA	white	1	Unlikely	NA	NA	white
1107-01-24	-289613	NA	NA	NA	NA	NA	Unlikely	NA	NA	NA	NA	NA	NA	NA	NA	NA	0.6	2	NA	NA	NA	Unlikely	NA	NA	white	1	Unlikely	NA	NA	white
1107-01-25	-289612	NA	NA	NA	NA	NA	Unlikely	NA	NA	NA	NA	NA	NA	NA	NA	NA	0.6	2	NA	NA	NA	Unlikely	NA	NA	white	1	Unlikely	NA	NA	white
1107-01-26	-289611	NA	NA	NA	NA	NA	Unlikely	NA	NA	NA	NA	NA	NA	NA	NA	NA	0.6	2	NA	NA	NA	Unlikely	NA	NA	white	1	Unlikely	NA	NA	white
1107-01-27	-289610	NA	NA	NA	NA	NA	Unlikely	NA	NA	NA	NA	NA	NA	NA	NA	NA	0.6	2	NA	NA	NA	Unlikely	NA	NA	white	1	Unlikely	NA	NA	white
1107-01-28	-289609	NA	NA	NA	NA	NA	Unlikely	NA	NA	NA	NA	NA	NA	NA	NA	NA	0.6	2	NA	NA	NA	Unlikely	NA	NA	white	1	Unlikely	NA	NA	white
1107-01-29	-289608	NA	NA	NA	NA	NA	Unlikely	NA	NA	NA	NA	NA	NA	NA	NA	NA	0.6	2	NA	NA	NA	Unlikely	NA	NA	white	1	Unlikely	NA	NA	white
1107-01-30	-289607	NA	NA	NA	NA	NA	Unlikely	NA	NA	NA	NA	NA	NA	NA	NA	NA	0.6	2	NA	NA	NA	Unlikely	NA	NA	white	1	Unlikely	NA	NA	white
1107-01-31	-289606	NA	NA	NA	NA	NA	Unlikely	NA	NA	NA	NA	NA	NA	NA	NA	NA	0.6	2	NA	NA	NA	Unlikely	NA	NA	white	1	Unlikely	NA	NA	white
1107-02-01	-289605	NA	NA	NA	NA	NA	Unlikely	NA	NA	NA	NA	NA	NA	NA	NA	NA	0.6	2	NA	NA	NA	Unlikely	NA	NA	white	1	Unlikely	NA	NA	white
1107-02-02	-289604	NA	NA	NA	NA	NA	Unlikely	NA	NA	NA	NA	NA	NA	NA	NA	NA	0.6	2	NA	NA	NA	Unlikely	NA	NA	white	1	Unlikely	NA	NA	white
1107-02-03	-289603	NA	NA	NA	NA	NA	Unlikely	NA	NA	NA	NA	NA	NA	NA	NA	NA	0.6	2	NA	NA	NA	Unlikely	NA	NA	white	1	Unlikely	NA	NA	white
1107-02-04	-289602	NA	NA	NA	NA	NA	Unlikely	NA	NA	NA	NA	NA	NA	NA	NA	NA	0.6	2	NA	NA	NA	Unlikely	NA	NA	white	1	Unlikely	NA	NA	white
1107-02-05	-289601	39	0.0212561	0.0637	0.0161	0.0162619	Unlikely	white	NA	NA	NA	1107-02-05	NA	NA	NA	NA	0.6	2	NA	NA	NA	Unlikely	NA	NA	white	1	Unlikely	NA	NA	white
1107-02-06	-289600	NA	NA	NA	NA	NA	Unlikely	NA	NA	NA	NA	NA	NA	NA	NA	NA	0.6	2	NA	NA	NA	Unlikely	NA	NA	white	1	Unlikely	NA	NA	white
1107-02-07	-289599	NA	NA	NA	NA	NA	Unlikely	NA	NA	NA	NA	NA	NA	NA	NA	NA	0.6	2	NA	NA	NA	Unlikely	NA	NA	white	1	Unlikely	NA	NA	white
1107-02-08	-289598	NA	NA	NA	NA	NA	Unlikely	NA	NA	NA	NA	NA	NA	NA	NA	NA	0.6	2	NA	NA	NA	Unlikely	NA	NA	white	1	Unlikely	NA	NA	white
1107-02-09	-289597	NA	NA	NA	NA	NA	Unlikely	NA	NA	NA	NA	NA	NA	NA	NA	NA	0.6	2	NA	NA	NA	Unlikely	NA	NA	white	1	Unlikely	NA	NA	white
1107-02-10	-289596	NA	NA	NA	NA	NA	Unlikely	NA	NA	NA	NA	NA	NA	NA	NA	NA	0.6	2	NA	NA	NA	Unlikely	NA	NA	white	1	Unlikely	NA	NA	white
1107-02-11	-289595	NA	NA	NA	NA	NA	Unlikely	NA	NA	NA	NA	NA	NA	NA	NA	NA	0.6	2	NA	NA	NA	Unlikely	NA	NA	white	1	Unlikely	NA	NA	white
1107-02-12	-289594	NA	NA	NA	NA	NA	Unlikely	NA	NA	NA	NA	NA	NA	NA	NA	NA	0.6	2	NA	NA	NA	Unlikely	NA	NA	white	1	Unlikely	NA	NA	white
1107-02-13	-289593	NA	NA	NA	NA	NA	Unlikely	NA	NA	NA	NA	NA	NA	NA	NA	NA	0.6	2	NA	NA	NA	Unlikely	NA	NA	white	1	Unlikely	NA	NA	white
1107-02-14	-289592	NA	NA	NA	NA	NA	Unlikely	NA	NA	NA	NA	NA	NA	NA	NA	NA	0.6	2	NA	NA	NA	Unlikely	NA	NA	white	1	Unlikely	NA	NA	white
1107-02-15	-289591	NA	NA	NA	NA	NA	Unlikely	NA	NA	NA	NA	NA	NA	NA	NA	NA	0.6	2	NA	NA	NA	Unlikely	NA	NA	white	1	Unlikely	NA	NA	white
1107-02-16	-289590	NA	NA	NA	NA	NA	Unlikely	NA	NA	NA	NA	NA	NA	NA	NA	NA	0.6	2	NA	NA	NA	Unlikely	NA	NA	white	1	Unlikely	NA	NA	white
1107-02-17	-289589	NA	NA	NA	NA	NA	Unlikely	NA	NA	NA	NA	NA	NA	NA	NA	NA	0.6	2	NA	NA	NA	Unlikely	NA	NA	white	1	Unlikely	NA	NA	white
1107-02-18	-289588	NA	NA	NA	NA	NA	Unlikely	NA	NA	NA	NA	NA	NA	NA	NA	NA	0.6	2	NA	NA	NA	Unlikely	NA	NA	white	1	Unlikely	NA	NA	white
1107-02-19	-289587	NA	NA	NA	NA	NA	Unlikely	NA	NA	NA	NA	NA	NA	NA	NA	NA	0.6	2	NA	NA	NA	Unlikely	NA	NA	white	1	Unlikely	NA	NA	white
1107-02-20	-289586	NA	NA	NA	NA	NA	Unlikely	NA	NA	NA	NA	NA	NA	NA	NA	NA	0.6	2	NA	NA	NA	Unlikely	NA	NA	white	1	Unlikely	NA	NA	white
1107-02-21	-289585	NA	NA	NA	NA	NA	Unlikely	NA	NA	NA	NA	NA	NA	NA	NA	NA	0.6	2	NA	NA	NA	Unlikely	NA	NA	white	1	Unlikely	NA	NA	white
1107-02-22	-289584	NA	NA	NA	NA	NA	Unlikely	NA	NA	NA	NA	NA	NA	NA	NA	NA	0.6	2	NA	NA	NA	Unlikely	NA	NA	white	1	Unlikely	NA	NA	white
1107-02-23	-289583	NA	NA	NA	NA	NA	Unlikely	NA	NA	NA	NA	NA	NA	NA	NA	NA	0.6	2	NA	NA	NA	Unlikely	NA	NA	white	1	Unlikely	NA	NA	white
1107-02-24	-289582	NA	NA	NA	NA	NA	Unlikely	NA	NA	NA	NA	NA	NA	NA	NA	NA	0.6	2	NA	NA	NA	Unlikely	NA	NA	white	1	Unlikely	NA	NA	white
1107-02-25	-289581	NA	NA	NA	NA	NA	Unlikely	NA	NA	NA	NA	NA	NA	NA	NA	NA	0.6	2	NA	NA	NA	Unlikely	NA	NA	white	1	Unlikely	NA	NA	white
1107-02-26	-289580	NA	NA	NA	NA	NA	Unlikely	NA	NA	NA	NA	NA	NA	NA	NA	NA	0.6	2	NA	NA	NA	Unlikely	NA	NA	white	1	Unlikely	NA	NA	white
1107-02-27	-289579	NA	NA	NA	NA	NA	Unlikely	NA	NA	NA	NA	NA	NA	NA	NA	NA	0.6	2	NA	NA	NA	Unlikely	NA	NA	white	1	Unlikely	NA	NA	white
1107-02-28	-289578	NA	NA	NA	NA	NA	Unlikely	NA	NA	NA	NA	NA	NA	NA	NA	NA	0.6	2	NA	NA	NA	Unlikely	NA	NA	white	1	Unlikely	NA	NA	white
1107-03-01	-289577	NA	NA	NA	NA	NA	Unlikely	NA	NA	NA	NA	NA	NA	NA	NA	NA	0.6	2	NA	NA	NA	Unlikely	NA	NA	white	1	Unlikely	NA	NA	white
1107-03-02	-289576	NA	NA	NA	NA	NA	Unlikely	NA	NA	NA	NA	NA	NA	NA	NA	NA	0.6	2	NA	NA	NA	Unlikely	NA	NA	white	1	Unlikely	NA	NA	white
1107-03-03	-289575	NA	NA	NA	NA	NA	Unlikely	NA	NA	NA	NA	NA	NA	NA	NA	NA	0.6	2	NA	NA	NA	Unlikely	NA	NA	white	1	Unlikely	NA	NA	white
1107-03-04	-289574	NA	NA	NA	NA	NA	Unlikely	NA	NA	NA	NA	NA	NA	NA	NA	NA	0.6	2	NA	NA	NA	Unlikely	NA	NA	white	1	Unlikely	NA	NA	white
1107-03-05	-289573	38	0.022872	0.0692	0.0173	0.0169648	Unlikely	white	NA	NA	NA	1107-03-05	NA	NA	NA	NA	0.6	2	NA	NA	NA	Unlikely	NA	NA	white	1	Unlikely	NA	NA	white
1107-03-06	-289572	NA	NA	NA	NA	NA	Unlikely	NA	NA	NA	NA	NA	NA	NA	NA	NA	0.6	2	NA	NA	NA	Unlikely	NA	NA	white	1	Unlikely	NA	NA	white
1107-03-07	-289571	NA	NA	NA	NA	NA	Unlikely	NA	NA	NA	NA	NA	NA	NA	NA	NA	0.6	2	NA	NA	NA	Unlikely	NA	NA	white	1	Unlikely	NA	NA	white
1107-03-08	-289570	NA	NA	NA	NA	NA	Unlikely	NA	NA	NA	NA	NA	NA	NA	NA	NA	0.6	2	NA	NA	NA	Unlikely	NA	NA	white	1	Unlikely	NA	NA	white
1107-03-09	-289569	NA	NA	NA	NA	NA	Unlikely	NA	NA	NA	NA	NA	NA	NA	NA	NA	0.6	2	NA	NA	NA	Unlikely	NA	NA	white	1	Unlikely	NA	NA	white
1107-03-10	-289568	NA	NA	NA	NA	NA	Unlikely	NA	NA	NA	NA	NA	NA	NA	NA	NA	0.6	2	NA	NA	NA	Unlikely	NA	NA	white	1	Unlikely	NA	NA	white
1107-03-11	-289567	NA	NA	NA	NA	NA	Unlikely	NA	NA	NA	NA	NA	NA	NA	NA	NA	0.6	2	NA	NA	NA	Unlikely	NA	NA	white	1	Unlikely	NA	NA	white
1107-03-12	-289566	NA	NA	NA	NA	NA	Unlikely	NA	NA	NA	NA	NA	NA	NA	NA	NA	0.6	2	NA	NA	NA	Unlikely	NA	NA	white	1	Unlikely	NA	NA	white
1107-03-13	-289565	NA	NA	NA	NA	NA	Unlikely	NA	NA	NA	NA	NA	NA	NA	NA	NA	0.6	2	NA	NA	NA	Unlikely	NA	NA	white	1	Unlikely	NA	NA	white
1107-03-14	-289564	NA	NA	NA	NA	NA	Unlikely	NA	NA	NA	NA	NA	NA	NA	NA	NA	0.6	2	NA	NA	NA	Unlikely	NA	NA	white	1	Unlikely	NA	NA	white
1107-03-15	-289563	NA	NA	NA	NA	NA	Unlikely	NA	NA	NA	NA	NA	NA	NA	NA	NA	0.6	2	NA	NA	NA	Unlikely	NA	NA	white	1	Unlikely	NA	NA	white
1107-03-16	-289562	NA	NA	NA	NA	NA	Unlikely	NA	NA	NA	NA	NA	NA	NA	NA	NA	0.6	2	NA	NA	NA	Unlikely	NA	NA	white	1	Unlikely	NA	NA	white
1107-03-17	-289561	NA	NA	NA	NA	NA	Unlikely	NA	NA	NA	NA	NA	NA	NA	NA	NA	0.6	2	NA	NA	NA	Unlikely	NA	NA	white	1	Unlikely	NA	NA	white
1107-03-18	-289560	NA	NA	NA	NA	NA	Unlikely	NA	NA	NA	NA	NA	NA	NA	NA	NA	0.6	2	NA	NA	NA	Unlikely	NA	NA	white	1	Unlikely	NA	NA	white
1107-03-19	-289559	NA	NA	NA	NA	NA	Unlikely	NA	NA	NA	NA	NA	NA	NA	NA	NA	0.6	2	NA	NA	NA	Unlikely	NA	NA	white	1	Unlikely	NA	NA	white
1107-03-20	-289558	NA	NA	NA	NA	NA	Unlikely	NA	NA	NA	NA	NA	NA	NA	NA	NA	0.6	2	NA	NA	NA	Unlikely	NA	NA	white	1	Unlikely	NA	NA	white
1107-03-21	-289557	NA	NA	NA	NA	NA	Unlikely	NA	NA	NA	NA	NA	NA	NA	NA	NA	0.6	2	NA	NA	NA	Unlikely	NA	NA	white	1	Unlikely	NA	NA	white
1107-03-22	-289556	NA	NA	NA	NA	NA	Unlikely	NA	NA	NA	NA	NA	NA	NA	NA	NA	0.6	2	NA	NA	NA	Unlikely	NA	NA	white	1	Unlikely	NA	NA	white
1107-03-23	-289555	NA	NA	NA	NA	NA	Unlikely	NA	NA	NA	NA	NA	NA	NA	NA	NA	0.6	2	NA	NA	NA	Unlikely	NA	NA	white	1	Unlikely	NA	NA	white
1107-03-24	-289554	NA	NA	NA	NA	NA	Unlikely	NA	NA	NA	NA	NA	NA	NA	NA	NA	0.6	2	NA	NA	NA	Unlikely	NA	NA	white	1	Unlikely	NA	NA	white
1107-03-25	-289553	NA	NA	NA	NA	NA	Unlikely	NA	NA	NA	NA	NA	NA	NA	NA	NA	0.6	2	NA	NA	NA	Unlikely	NA	NA	white	1	Unlikely	NA	NA	white
1107-03-26	-289552	NA	NA	NA	NA	NA	Unlikely	NA	NA	NA	NA	NA	NA	NA	NA	NA	0.6	2	NA	NA	NA	Unlikely	NA	NA	white	1	Unlikely	NA	NA	white
1107-03-27	-289551	NA	NA	NA	NA	NA	Unlikely	NA	NA	NA	NA	NA	NA	NA	NA	NA	0.6	2	NA	NA	NA	Unlikely	NA	NA	white	1	Unlikely	NA	NA	white
1107-03-28	-289550	NA	NA	NA	NA	NA	Unlikely	NA	NA	NA	NA	NA	NA	NA	NA	NA	0.6	2	NA	NA	NA	Unlikely	NA	NA	white	1	Unlikely	NA	NA	white
1107-03-29	-289549	NA	NA	NA	NA	NA	Unlikely	NA	NA	NA	NA	NA	NA	NA	NA	NA	0.6	2	NA	NA	NA	Unlikely	NA	NA	white	1	Unlikely	NA	NA	white
1107-03-30	-289548	NA	NA	NA	NA	NA	Unlikely	NA	NA	NA	NA	NA	NA	NA	NA	NA	0.6	2	NA	NA	NA	Unlikely	NA	NA	white	1	Unlikely	NA	NA	white
1107-03-31	-289547	NA	NA	NA	NA	NA	Unlikely	NA	NA	NA	NA	NA	NA	NA	NA	NA	0.6	2	NA	NA	NA	Unlikely	NA	NA	white	1	Unlikely	NA	NA	white
1107-04-01	-289546	NA	NA	NA	NA	NA	Unlikely	NA	NA	NA	NA	NA	NA	NA	NA	NA	0.6	2	NA	NA	NA	Unlikely	NA	NA	white	1	Unlikely	NA	NA	white
1107-04-02	-289545	NA	NA	NA	NA	NA	Unlikely	NA	NA	NA	NA	NA	NA	NA	NA	NA	0.6	2	NA	NA	NA	Unlikely	NA	NA	white	1	Unlikely	NA	NA	white
1107-04-03	-289544	NA	NA	NA	NA	NA	Unlikely	NA	NA	NA	NA	NA	NA	NA	NA	NA	0.6	2	NA	NA	NA	Unlikely	NA	NA	white	1	Unlikely	NA	NA	white
1107-04-04	-289543	NA	NA	NA	NA	NA	Unlikely	NA	NA	NA	NA	NA	NA	NA	NA	NA	0.6	2	NA	NA	NA	Unlikely	NA	NA	white	1	Unlikely	NA	NA	white
1107-04-05	-289542	37	0.0247008	0.0197	0.0179	0.0178484	Unlikely	white	NA	NA	NA	1107-04-05	NA	NA	NA	NA	0.6	2	NA	NA	NA	Unlikely	NA	NA	white	1	Unlikely	NA	NA	white
1107-04-06	-289541	NA	NA	NA	NA	NA	Unlikely	NA	NA	NA	NA	NA	NA	NA	NA	NA	0.6	2	NA	NA	NA	Unlikely	NA	NA	white	1	Unlikely	NA	NA	white
1107-04-07	-289540	NA	NA	NA	NA	NA	Unlikely	NA	NA	NA	NA	NA	NA	NA	NA	NA	0.6	2	NA	NA	NA	Unlikely	NA	NA	white	1	Unlikely	NA	NA	white
1107-04-08	-289539	NA	NA	NA	NA	NA	Unlikely	NA	NA	NA	NA	NA	NA	NA	NA	NA	0.6	2	NA	NA	NA	Unlikely	NA	NA	white	1	Unlikely	NA	NA	white
1107-04-09	-289538	NA	NA	NA	NA	NA	Unlikely	NA	NA	NA	NA	NA	NA	NA	NA	NA	0.6	2	NA	NA	NA	Unlikely	NA	NA	white	1	Unlikely	NA	NA	white
1107-04-10	-289537	NA	NA	NA	NA	NA	Unlikely	NA	NA	NA	NA	NA	NA	NA	NA	NA	0.6	2	NA	NA	NA	Unlikely	NA	NA	white	1	Unlikely	NA	NA	white
1107-04-11	-289536	NA	NA	NA	NA	NA	Unlikely	NA	NA	NA	NA	NA	NA	NA	NA	NA	0.6	2	NA	NA	NA	Unlikely	NA	NA	white	1	Unlikely	NA	NA	white
1107-04-12	-289535	NA	NA	NA	NA	NA	Unlikely	NA	NA	NA	NA	NA	NA	NA	NA	NA	0.6	2	NA	NA	NA	Unlikely	NA	NA	white	1	Unlikely	NA	NA	white
1107-04-13	-289534	NA	NA	NA	NA	NA	Unlikely	NA	NA	NA	NA	NA	NA	NA	NA	NA	0.6	2	NA	NA	NA	Unlikely	NA	NA	white	1	Unlikely	NA	NA	white
1107-04-14	-289533	NA	NA	NA	NA	NA	Unlikely	NA	NA	NA	NA	NA	NA	NA	NA	NA	0.6	2	NA	NA	NA	Unlikely	NA	NA	white	1	Unlikely	NA	NA	white
1107-04-15	-289532	NA	NA	NA	NA	NA	Unlikely	NA	NA	NA	NA	NA	NA	NA	NA	NA	0.6	2	NA	NA	NA	Unlikely	NA	NA	white	1	Unlikely	NA	NA	white
1107-04-16	-289531	NA	NA	NA	NA	NA	Unlikely	NA	NA	NA	NA	NA	NA	NA	NA	NA	0.6	2	NA	NA	NA	Unlikely	NA	NA	white	1	Unlikely	NA	NA	white
1107-04-17	-289530	NA	NA	NA	NA	NA	Unlikely	NA	NA	NA	NA	NA	NA	NA	NA	NA	0.6	2	NA	NA	NA	Unlikely	NA	NA	white	1	Unlikely	NA	NA	white
1107-04-18	-289529	NA	NA	NA	NA	NA	Unlikely	NA	NA	NA	NA	NA	NA	NA	NA	NA	0.6	2	NA	NA	NA	Unlikely	NA	NA	white	1	Unlikely	NA	NA	white
1107-04-19	-289528	NA	NA	NA	NA	NA	Unlikely	NA	NA	NA	NA	NA	NA	NA	NA	NA	0.6	2	NA	NA	NA	Unlikely	NA	NA	white	1	Unlikely	NA	NA	white
1107-04-20	-289527	NA	NA	NA	NA	NA	Unlikely	NA	NA	NA	NA	NA	NA	NA	NA	NA	0.6	2	NA	NA	NA	Unlikely	NA	NA	white	1	Unlikely	NA	NA	white
1107-04-21	-289526	NA	NA	NA	NA	NA	Unlikely	NA	NA	NA	NA	NA	NA	NA	NA	NA	0.6	2	NA	NA	NA	Unlikely	NA	NA	white	1	Unlikely	NA	NA	white
1107-04-22	-289525	NA	NA	NA	NA	NA	Unlikely	NA	NA	NA	NA	NA	NA	NA	NA	NA	0.6	2	NA	NA	NA	Unlikely	NA	NA	white	1	Unlikely	NA	NA	white
1107-04-23	-289524	NA	NA	NA	NA	NA	Unlikely	NA	NA	NA	NA	NA	NA	NA	NA	NA	0.6	2	NA	NA	NA	Unlikely	NA	NA	white	1	Unlikely	NA	NA	white
1107-04-24	-289523	NA	NA	NA	NA	NA	Unlikely	NA	NA	NA	NA	NA	NA	NA	NA	NA	0.6	2	NA	NA	NA	Unlikely	NA	NA	white	1	Unlikely	NA	NA	white
1107-04-25	-289522	NA	NA	NA	NA	NA	Unlikely	NA	NA	NA	NA	NA	NA	NA	NA	NA	0.6	2	NA	NA	NA	Unlikely	NA	NA	white	1	Unlikely	NA	NA	white
1107-04-26	-289521	NA	NA	NA	NA	NA	Unlikely	NA	NA	NA	NA	NA	NA	NA	NA	NA	0.6	2	NA	NA	NA	Unlikely	NA	NA	white	1	Unlikely	NA	NA	white
1107-04-27	-289520	NA	NA	NA	NA	NA	Unlikely	NA	NA	NA	NA	NA	NA	NA	NA	NA	0.6	2	NA	NA	NA	Unlikely	NA	NA	white	1	Unlikely	NA	NA	white
1107-04-28	-289519	NA	NA	NA	NA	NA	Unlikely	NA	NA	NA	NA	NA	NA	NA	NA	NA	0.6	2	NA	NA	NA	Unlikely	NA	NA	white	1	Unlikely	NA	NA	white
1107-04-29	-289518	NA	NA	NA	NA	NA	Unlikely	NA	NA	NA	NA	NA	NA	NA	NA	NA	0.6	2	NA	NA	NA	Unlikely	NA	NA	white	1	Unlikely	NA	NA	white
1107-04-30	-289517	NA	NA	NA	NA	NA	Unlikely	NA	NA	NA	NA	NA	NA	NA	NA	NA	0.6	2	NA	NA	NA	Unlikely	NA	NA	white	1	Unlikely	NA	NA	white
1107-05-01	-289516	NA	NA	NA	NA	NA	Unlikely	NA	NA	NA	NA	NA	NA	NA	NA	NA	0.6	2	NA	NA	NA	Unlikely	NA	NA	white	1	Unlikely	NA	NA	white
1107-05-02	-289515	NA	NA	NA	NA	NA	Unlikely	NA	NA	NA	NA	NA	NA	NA	NA	NA	0.6	2	NA	NA	NA	Unlikely	NA	NA	white	1	Unlikely	NA	NA	white
1107-05-03	-289514	NA	NA	NA	NA	NA	Unlikely	NA	NA	NA	NA	NA	NA	NA	NA	NA	0.6	2	NA	NA	NA	Unlikely	NA	NA	white	1	Unlikely	NA	NA	white
1107-05-04	-289513	NA	NA	NA	NA	NA	Unlikely	NA	NA	NA	NA	NA	NA	NA	NA	NA	0.6	2	NA	NA	NA	Unlikely	NA	NA	white	1	Unlikely	NA	NA	white
1107-05-05	-289512	36	0.0267661	0.0203	0.0185	0.0192549	Unlikely	white	NA	NA	NA	1107-05-05	NA	NA	NA	NA	0.6	2	NA	NA	NA	Unlikely	NA	NA	white	1	Unlikely	NA	NA	white
1107-05-06	-289511	NA	NA	NA	NA	NA	Unlikely	NA	NA	NA	NA	NA	NA	NA	NA	NA	0.6	2	NA	NA	NA	Unlikely	NA	NA	white	1	Unlikely	NA	NA	white
1107-05-07	-289510	NA	NA	NA	NA	NA	Unlikely	NA	NA	NA	NA	NA	NA	NA	NA	NA	0.6	2	NA	NA	NA	Unlikely	NA	NA	white	1	Unlikely	NA	NA	white
1107-05-08	-289509	NA	NA	NA	NA	NA	Unlikely	NA	NA	NA	NA	NA	NA	NA	NA	NA	0.6	2	NA	NA	NA	Unlikely	NA	NA	white	1	Unlikely	NA	NA	white
1107-05-09	-289508	NA	NA	NA	NA	NA	Unlikely	NA	NA	NA	NA	NA	NA	NA	NA	NA	0.6	2	NA	NA	NA	Unlikely	NA	NA	white	1	Unlikely	NA	NA	white
1107-05-10	-289507	NA	NA	NA	NA	NA	Unlikely	NA	NA	NA	NA	NA	NA	NA	NA	NA	0.6	2	NA	NA	NA	Unlikely	NA	NA	white	1	Unlikely	NA	NA	white
1107-05-11	-289506	NA	NA	NA	NA	NA	Unlikely	NA	NA	NA	NA	NA	NA	NA	NA	NA	0.6	2	NA	NA	NA	Unlikely	NA	NA	white	1	Unlikely	NA	NA	white
1107-05-12	-289505	NA	NA	NA	NA	NA	Unlikely	NA	NA	NA	NA	NA	NA	NA	NA	NA	0.6	2	NA	NA	NA	Unlikely	NA	NA	white	1	Unlikely	NA	NA	white
1107-05-13	-289504	NA	NA	NA	NA	NA	Unlikely	NA	NA	NA	NA	NA	NA	NA	NA	NA	0.6	2	NA	NA	NA	Unlikely	NA	NA	white	1	Unlikely	NA	NA	white
1107-05-14	-289503	NA	NA	NA	NA	NA	Unlikely	NA	NA	NA	NA	NA	NA	NA	NA	NA	0.6	2	NA	NA	NA	Unlikely	NA	NA	white	1	Unlikely	NA	NA	white
1107-05-15	-289502	NA	NA	NA	NA	NA	Unlikely	NA	NA	NA	NA	NA	NA	NA	NA	NA	0.6	2	NA	NA	NA	Unlikely	NA	NA	white	1	Unlikely	NA	NA	white
1107-05-16	-289501	NA	NA	NA	NA	NA	Unlikely	NA	NA	NA	NA	NA	NA	NA	NA	NA	0.6	2	NA	NA	NA	Unlikely	NA	NA	white	1	Unlikely	NA	NA	white
1107-05-17	-289500	NA	NA	NA	NA	NA	Unlikely	NA	NA	NA	NA	NA	NA	NA	NA	NA	0.6	2	NA	NA	NA	Unlikely	NA	NA	white	1	Unlikely	NA	NA	white
1107-05-18	-289499	NA	NA	NA	NA	NA	Unlikely	NA	NA	NA	NA	NA	NA	NA	NA	NA	0.6	2	NA	NA	NA	Unlikely	NA	NA	white	1	Unlikely	NA	NA	white
1107-05-19	-289498	NA	NA	NA	NA	NA	Unlikely	NA	NA	NA	NA	NA	NA	NA	NA	NA	0.6	2	NA	NA	NA	Unlikely	NA	NA	white	1	Unlikely	NA	NA	white
1107-05-20	-289497	NA	NA	NA	NA	NA	Unlikely	NA	NA	NA	NA	NA	NA	NA	NA	NA	0.6	2	NA	NA	NA	Unlikely	NA	NA	white	1	Unlikely	NA	NA	white
1107-05-21	-289496	NA	NA	NA	NA	NA	Unlikely	NA	NA	NA	NA	NA	NA	NA	NA	NA	0.6	2	NA	NA	NA	Unlikely	NA	NA	white	1	Unlikely	NA	NA	white
1107-05-22	-289495	NA	NA	NA	NA	NA	Unlikely	NA	NA	NA	NA	NA	NA	NA	NA	NA	0.6	2	NA	NA	NA	Unlikely	NA	NA	white	1	Unlikely	NA	NA	white
1107-05-23	-289494	NA	NA	NA	NA	NA	Unlikely	NA	NA	NA	NA	NA	NA	NA	NA	NA	0.6	2	NA	NA	NA	Unlikely	NA	NA	white	1	Unlikely	NA	NA	white
1107-05-24	-289493	NA	NA	NA	NA	NA	Unlikely	NA	NA	NA	NA	NA	NA	NA	NA	NA	0.6	2	NA	NA	NA	Unlikely	NA	NA	white	1	Unlikely	NA	NA	white
1107-05-25	-289492	NA	NA	NA	NA	NA	Unlikely	NA	NA	NA	NA	NA	NA	NA	NA	NA	0.6	2	NA	NA	NA	Unlikely	NA	NA	white	1	Unlikely	NA	NA	white
1107-05-26	-289491	NA	NA	NA	NA	NA	Unlikely	NA	NA	NA	NA	NA	NA	NA	NA	NA	0.6	2	NA	NA	NA	Unlikely	NA	NA	white	1	Unlikely	NA	NA	white
1107-05-27	-289490	NA	NA	NA	NA	NA	Unlikely	NA	NA	NA	NA	NA	NA	NA	NA	NA	0.6	2	NA	NA	NA	Unlikely	NA	NA	white	1	Unlikely	NA	NA	white
1107-05-28	-289489	NA	NA	NA	NA	NA	Unlikely	NA	NA	NA	NA	NA	NA	NA	NA	NA	0.6	2	NA	NA	NA	Unlikely	NA	NA	white	1	Unlikely	NA	NA	white
1107-05-29	-289488	NA	NA	NA	NA	NA	Unlikely	NA	NA	NA	NA	NA	NA	NA	NA	NA	0.6	2	NA	NA	NA	Unlikely	NA	NA	white	1	Unlikely	NA	NA	white
1107-05-30	-289487	NA	NA	NA	NA	NA	Unlikely	NA	NA	NA	NA	NA	NA	NA	NA	NA	0.6	2	NA	NA	NA	Unlikely	NA	NA	white	1	Unlikely	NA	NA	white
1107-05-31	-289486	NA	NA	NA	NA	NA	Unlikely	NA	NA	NA	NA	NA	NA	NA	NA	NA	0.6	2	NA	NA	NA	Unlikely	NA	NA	white	1	Unlikely	NA	NA	white
1107-06-01	-289485	NA	NA	NA	NA	NA	Unlikely	NA	NA	NA	NA	NA	NA	NA	NA	NA	0.6	2	NA	NA	NA	Unlikely	NA	NA	white	1	Unlikely	NA	NA	white
1107-06-02	-289484	NA	NA	NA	NA	NA	Unlikely	NA	NA	NA	NA	NA	NA	NA	NA	NA	0.6	2	NA	NA	NA	Unlikely	NA	NA	white	1	Unlikely	NA	NA	white
1107-06-03	-289483	NA	NA	NA	NA	NA	Unlikely	NA	NA	NA	NA	NA	NA	NA	NA	NA	0.6	2	NA	NA	NA	Unlikely	NA	NA	white	1	Unlikely	NA	NA	white
1107-06-04	-289482	NA	NA	NA	NA	NA	Unlikely	NA	NA	NA	NA	NA	NA	NA	NA	NA	0.6	2	NA	NA	NA	Unlikely	NA	NA	white	1	Unlikely	NA	NA	white
1107-06-05	-289481	35	0.0290695	0.0225	0.0205	0.0206434	Unlikely	white	NA	NA	NA	1107-06-05	NA	NA	NA	NA	0.6	2	NA	NA	NA	Unlikely	NA	NA	white	1	Unlikely	NA	NA	white
1107-06-06	-289480	NA	NA	NA	NA	NA	Unlikely	NA	NA	NA	NA	NA	NA	NA	NA	NA	0.6	2	NA	NA	NA	Unlikely	NA	NA	white	1	Unlikely	NA	NA	white
1107-06-07	-289479	NA	NA	NA	NA	NA	Unlikely	NA	NA	NA	NA	NA	NA	NA	NA	NA	0.6	2	NA	NA	NA	Unlikely	NA	NA	white	1	Unlikely	NA	NA	white
1107-06-08	-289478	NA	NA	NA	NA	NA	Unlikely	NA	NA	NA	NA	NA	NA	NA	NA	NA	0.6	2	NA	NA	NA	Unlikely	NA	NA	white	1	Unlikely	NA	NA	white
1107-06-09	-289477	NA	NA	NA	NA	NA	Unlikely	NA	NA	NA	NA	NA	NA	NA	NA	NA	0.6	2	NA	NA	NA	Unlikely	NA	NA	white	1	Unlikely	NA	NA	white
1107-06-10	-289476	NA	NA	NA	NA	NA	Unlikely	NA	NA	NA	NA	NA	NA	NA	NA	NA	0.6	2	NA	NA	NA	Unlikely	NA	NA	white	1	Unlikely	NA	NA	white
1107-06-11	-289475	NA	NA	NA	NA	NA	Unlikely	NA	NA	NA	NA	NA	NA	NA	NA	NA	0.6	2	NA	NA	NA	Unlikely	NA	NA	white	1	Unlikely	NA	NA	white
1107-06-12	-289474	NA	NA	NA	NA	NA	Unlikely	NA	NA	NA	NA	NA	NA	NA	NA	NA	0.6	2	NA	NA	NA	Unlikely	NA	NA	white	1	Unlikely	NA	NA	white
1107-06-13	-289473	NA	NA	NA	NA	NA	Unlikely	NA	NA	NA	NA	NA	NA	NA	NA	NA	0.6	2	NA	NA	NA	Unlikely	NA	NA	white	1	Unlikely	NA	NA	white
1107-06-14	-289472	NA	NA	NA	NA	NA	Unlikely	NA	NA	NA	NA	NA	NA	NA	NA	NA	0.6	2	NA	NA	NA	Unlikely	NA	NA	white	1	Unlikely	NA	NA	white
1107-06-15	-289471	NA	NA	NA	NA	NA	Unlikely	NA	NA	NA	NA	NA	NA	NA	NA	NA	0.6	2	NA	NA	NA	Unlikely	NA	NA	white	1	Unlikely	NA	NA	white
1107-06-16	-289470	NA	NA	NA	NA	NA	Unlikely	NA	NA	NA	NA	NA	NA	NA	NA	NA	0.6	2	NA	NA	NA	Unlikely	NA	NA	white	1	Unlikely	NA	NA	white
1107-06-17	-289469	NA	NA	NA	NA	NA	Unlikely	NA	NA	NA	NA	NA	NA	NA	NA	NA	0.6	2	NA	NA	NA	Unlikely	NA	NA	white	1	Unlikely	NA	NA	white
1107-06-18	-289468	NA	NA	NA	NA	NA	Unlikely	NA	NA	NA	NA	NA	NA	NA	NA	NA	0.6	2	NA	NA	NA	Unlikely	NA	NA	white	1	Unlikely	NA	NA	white
1107-06-19	-289467	NA	NA	NA	NA	NA	Unlikely	NA	NA	NA	NA	NA	NA	NA	NA	NA	0.6	2	NA	NA	NA	Unlikely	NA	NA	white	1	Unlikely	NA	NA	white
1107-06-20	-289466	NA	NA	NA	NA	NA	Unlikely	NA	NA	NA	NA	NA	NA	NA	NA	NA	0.6	2	NA	NA	NA	Unlikely	NA	NA	white	1	Unlikely	NA	NA	white
1107-06-21	-289465	NA	NA	NA	NA	NA	Unlikely	NA	NA	NA	NA	NA	NA	NA	NA	NA	0.6	2	NA	NA	NA	Unlikely	NA	NA	white	1	Unlikely	NA	NA	white
1107-06-22	-289464	NA	NA	NA	NA	NA	Unlikely	NA	NA	NA	NA	NA	NA	NA	NA	NA	0.6	2	NA	NA	NA	Unlikely	NA	NA	white	1	Unlikely	NA	NA	white
1107-06-23	-289463	NA	NA	NA	NA	NA	Unlikely	NA	NA	NA	NA	NA	NA	NA	NA	NA	0.6	2	NA	NA	NA	Unlikely	NA	NA	white	1	Unlikely	NA	NA	white
1107-06-24	-289462	NA	NA	NA	NA	NA	Unlikely	NA	NA	NA	NA	NA	NA	NA	NA	NA	0.6	2	NA	NA	NA	Unlikely	NA	NA	white	1	Unlikely	NA	NA	white
1107-06-25	-289461	NA	NA	NA	NA	NA	Unlikely	NA	NA	NA	NA	NA	NA	NA	NA	NA	0.6	2	NA	NA	NA	Unlikely	NA	NA	white	1	Unlikely	NA	NA	white
1107-06-26	-289460	NA	NA	NA	NA	NA	Unlikely	NA	NA	NA	NA	NA	NA	NA	NA	NA	0.6	2	NA	NA	NA	Unlikely	NA	NA	white	1	Unlikely	NA	NA	white
1107-06-27	-289459	NA	NA	NA	NA	NA	Unlikely	NA	NA	NA	NA	NA	NA	NA	NA	NA	0.6	2	NA	NA	NA	Unlikely	NA	NA	white	1	Unlikely	NA	NA	white
1107-06-28	-289458	NA	NA	NA	NA	NA	Unlikely	NA	NA	NA	NA	NA	NA	NA	NA	NA	0.6	2	NA	NA	NA	Unlikely	NA	NA	white	1	Unlikely	NA	NA	white
1107-06-29	-289457	NA	NA	NA	NA	NA	Unlikely	NA	NA	NA	NA	NA	NA	NA	NA	NA	0.6	2	NA	NA	NA	Unlikely	NA	NA	white	1	Unlikely	NA	NA	white
1107-06-30	-289456	NA	NA	NA	NA	NA	Unlikely	NA	NA	NA	NA	NA	NA	NA	NA	NA	0.6	2	NA	NA	NA	Unlikely	NA	NA	white	1	Unlikely	NA	NA	white
1107-07-01	-289455	NA	NA	NA	NA	NA	Unlikely	NA	NA	NA	NA	NA	NA	NA	NA	NA	0.6	2	NA	NA	NA	Unlikely	NA	NA	white	1	Unlikely	NA	NA	white
1107-07-02	-289454	NA	NA	NA	NA	NA	Unlikely	NA	NA	NA	NA	NA	NA	NA	NA	NA	0.6	2	NA	NA	NA	Unlikely	NA	NA	white	1	Unlikely	NA	NA	white
1107-07-03	-289453	NA	NA	NA	NA	NA	Unlikely	NA	NA	NA	NA	NA	NA	NA	NA	NA	0.6	2	NA	NA	NA	Unlikely	NA	NA	white	1	Unlikely	NA	NA	white
1107-07-04	-289452	NA	NA	NA	NA	NA	Unlikely	NA	NA	NA	NA	NA	NA	NA	NA	NA	0.6	2	NA	NA	NA	Unlikely	NA	NA	white	1	Unlikely	NA	NA	white
1107-07-05	-289451	34	0.0315841	0.0239	0.0218	0.0228011	Unlikely	white	NA	NA	NA	1107-07-05	NA	NA	NA	NA	0.6	2	NA	NA	NA	Unlikely	NA	NA	white	1	Unlikely	NA	NA	white
1107-07-06	-289450	NA	NA	NA	NA	NA	Unlikely	NA	NA	NA	NA	NA	NA	NA	NA	NA	0.6	2	NA	NA	NA	Unlikely	NA	NA	white	1	Unlikely	NA	NA	white
1107-07-07	-289449	NA	NA	NA	NA	NA	Unlikely	NA	NA	NA	NA	NA	NA	NA	NA	NA	0.6	2	NA	NA	NA	Unlikely	NA	NA	white	1	Unlikely	NA	NA	white
1107-07-08	-289448	NA	NA	NA	NA	NA	Unlikely	NA	NA	NA	NA	NA	NA	NA	NA	NA	0.6	2	NA	NA	NA	Unlikely	NA	NA	white	1	Unlikely	NA	NA	white
1107-07-09	-289447	NA	NA	NA	NA	NA	Unlikely	NA	NA	NA	NA	NA	NA	NA	NA	NA	0.6	2	NA	NA	NA	Unlikely	NA	NA	white	1	Unlikely	NA	NA	white
1107-07-10	-289446	NA	NA	NA	NA	NA	Unlikely	NA	NA	NA	NA	NA	NA	NA	NA	NA	0.6	2	NA	NA	NA	Unlikely	NA	NA	white	1	Unlikely	NA	NA	white
1107-07-11	-289445	NA	NA	NA	NA	NA	Unlikely	NA	NA	NA	NA	NA	NA	NA	NA	NA	0.6	2	NA	NA	NA	Unlikely	NA	NA	white	1	Unlikely	NA	NA	white
1107-07-12	-289444	NA	NA	NA	NA	NA	Unlikely	NA	NA	NA	NA	NA	NA	NA	NA	NA	0.6	2	NA	NA	NA	Unlikely	NA	NA	white	1	Unlikely	NA	NA	white
1107-07-13	-289443	NA	NA	NA	NA	NA	Unlikely	NA	NA	NA	NA	NA	NA	NA	NA	NA	0.6	2	NA	NA	NA	Unlikely	NA	NA	white	1	Unlikely	NA	NA	white
1107-07-14	-289442	NA	NA	NA	NA	NA	Unlikely	NA	NA	NA	NA	NA	NA	NA	NA	NA	0.6	2	NA	NA	NA	Unlikely	NA	NA	white	1	Unlikely	NA	NA	white
1107-07-15	-289441	NA	NA	NA	NA	NA	Unlikely	NA	NA	NA	NA	NA	NA	NA	NA	NA	0.6	2	NA	NA	NA	Unlikely	NA	NA	white	1	Unlikely	NA	NA	white
1107-07-16	-289440	NA	NA	NA	NA	NA	Unlikely	NA	NA	NA	NA	NA	NA	NA	NA	NA	0.6	2	NA	NA	NA	Unlikely	NA	NA	white	1	Unlikely	NA	NA	white
1107-07-17	-289439	NA	NA	NA	NA	NA	Unlikely	NA	NA	NA	NA	NA	NA	NA	NA	NA	0.6	2	NA	NA	NA	Unlikely	NA	NA	white	1	Unlikely	NA	NA	white
1107-07-18	-289438	NA	NA	NA	NA	NA	Unlikely	NA	NA	NA	NA	NA	NA	NA	NA	NA	0.6	2	NA	NA	NA	Unlikely	NA	NA	white	1	Unlikely	NA	NA	white
1107-07-19	-289437	NA	NA	NA	NA	NA	Unlikely	NA	NA	NA	NA	NA	NA	NA	NA	NA	0.6	2	NA	NA	NA	Unlikely	NA	NA	white	1	Unlikely	NA	NA	white
1107-07-20	-289436	NA	NA	NA	NA	NA	Unlikely	NA	NA	NA	NA	NA	NA	NA	NA	NA	0.6	2	NA	NA	NA	Unlikely	NA	NA	white	1	Unlikely	NA	NA	white
1107-07-21	-289435	NA	NA	NA	NA	NA	Unlikely	NA	NA	NA	NA	NA	NA	NA	NA	NA	0.6	2	NA	NA	NA	Unlikely	NA	NA	white	1	Unlikely	NA	NA	white
1107-07-22	-289434	NA	NA	NA	NA	NA	Unlikely	NA	NA	NA	NA	NA	NA	NA	NA	NA	0.6	2	NA	NA	NA	Unlikely	NA	NA	white	1	Unlikely	NA	NA	white
1107-07-23	-289433	NA	NA	NA	NA	NA	Unlikely	NA	NA	NA	NA	NA	NA	NA	NA	NA	0.6	2	NA	NA	NA	Unlikely	NA	NA	white	1	Unlikely	NA	NA	white
1107-07-24	-289432	NA	NA	NA	NA	NA	Unlikely	NA	NA	NA	NA	NA	NA	NA	NA	NA	0.6	2	NA	NA	NA	Unlikely	NA	NA	white	1	Unlikely	NA	NA	white
1107-07-25	-289431	NA	NA	NA	NA	NA	Unlikely	NA	NA	NA	NA	NA	NA	NA	NA	NA	0.6	2	NA	NA	NA	Unlikely	NA	NA	white	1	Unlikely	NA	NA	white
1107-07-26	-289430	NA	NA	NA	NA	NA	Unlikely	NA	NA	NA	NA	NA	NA	NA	NA	NA	0.6	2	NA	NA	NA	Unlikely	NA	NA	white	1	Unlikely	NA	NA	white
1107-07-27	-289429	NA	NA	NA	NA	NA	Unlikely	NA	NA	NA	NA	NA	NA	NA	NA	NA	0.6	2	NA	NA	NA	Unlikely	NA	NA	white	1	Unlikely	NA	NA	white
1107-07-28	-289428	NA	NA	NA	NA	NA	Unlikely	NA	NA	NA	NA	NA	NA	NA	NA	NA	0.6	2	NA	NA	NA	Unlikely	NA	NA	white	1	Unlikely	NA	NA	white
1107-07-29	-289427	NA	NA	NA	NA	NA	Unlikely	NA	NA	NA	NA	NA	NA	NA	NA	NA	0.6	2	NA	NA	NA	Unlikely	NA	NA	white	1	Unlikely	NA	NA	white
1107-07-30	-289426	NA	NA	NA	NA	NA	Unlikely	NA	NA	NA	NA	NA	NA	NA	NA	NA	0.6	2	NA	NA	NA	Unlikely	NA	NA	white	1	Unlikely	NA	NA	white
1107-07-31	-289425	NA	NA	NA	NA	NA	Unlikely	NA	NA	NA	NA	NA	NA	NA	NA	NA	0.6	2	-0.367005	0.106067	-0.063	Unlikely	NA	NA	white	1	Unlikely	NA	NA	white
1107-08-01	-289424	NA	NA	NA	NA	NA	Unlikely	NA	NA	NA	NA	NA	NA	NA	NA	NA	0.6	2	NA	NA	NA	Unlikely	NA	NA	white	1	Unlikely	NA	NA	white
1107-08-02	-289423	NA	NA	NA	NA	NA	Unlikely	NA	NA	NA	NA	NA	NA	NA	NA	NA	0.6	2	NA	NA	NA	Unlikely	NA	NA	white	1	Unlikely	NA	NA	white
1107-08-03	-289422	NA	NA	NA	NA	NA	Unlikely	NA	NA	NA	NA	NA	NA	NA	NA	NA	0.6	2	NA	NA	NA	Unlikely	NA	NA	white	1	Unlikely	NA	NA	white
1107-08-04	-289421	NA	NA	NA	NA	NA	Unlikely	NA	NA	NA	NA	NA	NA	NA	NA	NA	0.6	2	NA	NA	NA	Unlikely	NA	NA	white	1	Unlikely	NA	NA	white
1107-08-05	-289420	33	0.0342623	0.0261	0.0238	0.0257973	Unlikely	white	NA	NA	NA	1107-08-05	NA	NA	NA	NA	0.6	2	NA	NA	NA	Unlikely	NA	NA	white	1	Unlikely	NA	NA	white
1107-08-06	-289419	NA	NA	NA	NA	NA	Unlikely	NA	NA	NA	NA	NA	NA	NA	NA	NA	0.6	2	NA	NA	NA	Unlikely	NA	NA	white	1	Unlikely	NA	NA	white
1107-08-07	-289418	NA	NA	NA	NA	NA	Unlikely	NA	NA	NA	NA	NA	NA	NA	NA	NA	0.6	2	NA	NA	NA	Unlikely	NA	NA	white	1	Unlikely	NA	NA	white
1107-08-08	-289417	NA	NA	NA	NA	NA	Unlikely	NA	NA	NA	NA	NA	NA	NA	NA	NA	0.6	2	NA	NA	NA	Unlikely	NA	NA	white	1	Unlikely	NA	NA	white
1107-08-09	-289416	NA	NA	NA	NA	NA	Unlikely	NA	NA	NA	NA	NA	NA	NA	NA	NA	0.6	2	NA	NA	NA	Unlikely	NA	NA	white	1	Unlikely	NA	NA	white
1107-08-10	-289415	NA	NA	NA	NA	NA	Unlikely	NA	NA	NA	NA	NA	NA	NA	NA	NA	0.6	2	NA	NA	NA	Unlikely	NA	NA	white	1	Unlikely	NA	NA	white
1107-08-11	-289414	NA	NA	NA	NA	NA	Unlikely	NA	NA	NA	NA	NA	NA	NA	NA	NA	0.6	2	NA	NA	NA	Unlikely	NA	NA	white	1	Unlikely	NA	NA	white
1107-08-12	-289413	NA	NA	NA	NA	NA	Unlikely	NA	NA	NA	NA	NA	NA	NA	NA	NA	0.6	2	NA	NA	NA	Unlikely	NA	NA	white	1	Unlikely	NA	NA	white
1107-08-13	-289412	NA	NA	NA	NA	NA	Unlikely	NA	NA	NA	NA	NA	NA	NA	NA	NA	0.6	2	NA	NA	NA	Unlikely	NA	NA	white	1	Unlikely	NA	NA	white
1107-08-14	-289411	NA	NA	NA	NA	NA	Unlikely	NA	NA	NA	NA	NA	NA	NA	NA	NA	0.6	2	NA	NA	NA	Unlikely	NA	NA	white	1	Unlikely	NA	NA	white
1107-08-15	-289410	NA	NA	NA	NA	NA	Unlikely	NA	NA	NA	NA	NA	NA	NA	NA	NA	0.6	2	NA	NA	NA	Unlikely	NA	NA	white	1	Unlikely	NA	NA	white
1107-08-16	-289409	NA	NA	NA	NA	NA	Unlikely	NA	NA	NA	NA	NA	NA	NA	NA	NA	0.6	2	NA	NA	NA	Unlikely	NA	NA	white	1	Unlikely	NA	NA	white
1107-08-17	-289408	NA	NA	NA	NA	NA	Unlikely	NA	NA	NA	NA	NA	NA	NA	NA	NA	0.6	2	NA	NA	NA	Unlikely	NA	NA	white	1	Unlikely	NA	NA	white
1107-08-18	-289407	NA	NA	NA	NA	NA	Unlikely	NA	NA	NA	NA	NA	NA	NA	NA	NA	0.6	2	NA	NA	NA	Unlikely	NA	NA	white	1	Unlikely	NA	NA	white
1107-08-19	-289406	NA	NA	NA	NA	NA	Unlikely	NA	NA	NA	NA	NA	NA	NA	NA	NA	0.6	2	NA	NA	NA	Unlikely	NA	NA	white	1	Unlikely	NA	NA	white
1107-08-20	-289405	NA	NA	NA	NA	NA	Unlikely	NA	NA	NA	NA	NA	NA	NA	NA	NA	0.6	2	NA	NA	NA	Unlikely	NA	NA	white	1	Unlikely	NA	NA	white
1107-08-21	-289404	NA	NA	NA	NA	NA	Unlikely	NA	NA	NA	NA	NA	NA	NA	NA	NA	0.6	2	NA	NA	NA	Unlikely	NA	NA	white	1	Unlikely	NA	NA	white
1107-08-22	-289403	NA	NA	NA	NA	NA	Unlikely	NA	NA	NA	NA	NA	NA	NA	NA	NA	0.6	2	NA	NA	NA	Unlikely	NA	NA	white	1	Unlikely	NA	NA	white
1107-08-23	-289402	NA	NA	NA	NA	NA	Unlikely	NA	NA	NA	NA	NA	NA	NA	NA	NA	0.6	2	NA	NA	NA	Unlikely	NA	NA	white	1	Unlikely	NA	NA	white
1107-08-24	-289401	NA	NA	NA	NA	NA	Unlikely	NA	NA	NA	NA	NA	NA	NA	NA	NA	0.6	2	NA	NA	NA	Unlikely	NA	NA	white	1	Unlikely	NA	NA	white
1107-08-25	-289400	NA	NA	NA	NA	NA	Unlikely	NA	NA	NA	NA	NA	NA	NA	NA	NA	0.6	2	NA	NA	NA	Unlikely	NA	NA	white	1	Unlikely	NA	NA	white
1107-08-26	-289399	NA	NA	NA	NA	NA	Unlikely	NA	NA	NA	NA	NA	NA	NA	NA	NA	0.6	2	NA	NA	NA	Unlikely	NA	NA	white	1	Unlikely	NA	NA	white
1107-08-27	-289398	NA	NA	NA	NA	NA	Unlikely	NA	NA	NA	NA	NA	NA	NA	NA	NA	0.6	2	NA	NA	NA	Unlikely	NA	NA	white	1	Unlikely	NA	NA	white
1107-08-28	-289397	NA	NA	NA	NA	NA	Unlikely	NA	NA	NA	NA	NA	NA	NA	NA	NA	0.6	2	NA	NA	NA	Unlikely	NA	NA	white	1	Unlikely	NA	NA	white
1107-08-29	-289396	NA	NA	NA	NA	NA	Unlikely	NA	NA	NA	NA	NA	NA	NA	NA	NA	0.6	2	NA	NA	NA	Unlikely	NA	NA	white	1	Unlikely	NA	NA	white
1107-08-30	-289395	NA	NA	NA	NA	NA	Unlikely	NA	NA	NA	NA	NA	NA	NA	NA	NA	0.6	2	NA	NA	NA	Unlikely	NA	NA	white	1	Unlikely	NA	NA	white
1107-08-31	-289394	NA	NA	NA	NA	NA	Unlikely	NA	NA	NA	NA	NA	NA	NA	NA	NA	0.6	2	NA	NA	NA	Unlikely	NA	NA	white	1	Unlikely	NA	NA	white
1107-09-01	-289393	NA	NA	NA	NA	NA	Unlikely	NA	NA	NA	NA	NA	NA	NA	NA	NA	0.6	2	NA	NA	NA	Unlikely	NA	NA	white	1	Unlikely	NA	NA	white
1107-09-02	-289392	NA	NA	NA	NA	NA	Unlikely	NA	NA	NA	NA	NA	NA	NA	NA	NA	0.6	2	NA	NA	NA	Unlikely	NA	NA	white	1	Unlikely	NA	NA	white
1107-09-03	-289391	NA	NA	NA	NA	NA	Unlikely	NA	NA	NA	NA	NA	NA	NA	NA	NA	0.6	2	NA	NA	NA	Unlikely	NA	NA	white	1	Unlikely	NA	NA	white
1107-09-04	-289390	NA	NA	NA	NA	NA	Unlikely	NA	NA	NA	NA	NA	NA	NA	NA	NA	0.6	2	NA	NA	NA	Unlikely	NA	NA	white	1	Unlikely	NA	NA	white
1107-09-05	-289389	32	0.0370526	0.0291	0.0265	0.0295339	Unlikely	white	NA	NA	NA	1107-09-05	NA	NA	NA	NA	0.6	2	NA	NA	NA	Unlikely	NA	NA	white	1	Unlikely	NA	NA	white
1107-09-06	-289388	NA	NA	NA	NA	NA	Unlikely	NA	NA	NA	NA	NA	NA	NA	NA	NA	0.6	2	NA	NA	NA	Unlikely	NA	NA	white	1	Unlikely	NA	NA	white
1107-09-07	-289387	NA	NA	NA	NA	NA	Unlikely	NA	NA	NA	NA	NA	NA	NA	NA	NA	0.6	2	NA	NA	NA	Unlikely	NA	NA	white	1	Unlikely	NA	NA	white
1107-09-08	-289386	NA	NA	NA	NA	NA	Unlikely	NA	NA	NA	NA	NA	NA	NA	NA	NA	0.6	2	NA	NA	NA	Unlikely	NA	NA	white	1	Unlikely	NA	NA	white
1107-09-09	-289385	NA	NA	NA	NA	NA	Unlikely	NA	NA	NA	NA	NA	NA	NA	NA	NA	0.6	2	NA	NA	NA	Unlikely	NA	NA	white	1	Unlikely	NA	NA	white
1107-09-10	-289384	NA	NA	NA	NA	NA	Unlikely	NA	NA	NA	NA	NA	NA	NA	NA	NA	0.6	2	NA	NA	NA	Unlikely	NA	NA	white	1	Unlikely	NA	NA	white
1107-09-11	-289383	NA	NA	NA	NA	NA	Unlikely	NA	NA	NA	NA	NA	NA	NA	NA	NA	0.6	2	NA	NA	NA	Unlikely	NA	NA	white	1	Unlikely	NA	NA	white
1107-09-12	-289382	NA	NA	NA	NA	NA	Unlikely	NA	NA	NA	NA	NA	NA	NA	NA	NA	0.6	2	NA	NA	NA	Unlikely	NA	NA	white	1	Unlikely	NA	NA	white
1107-09-13	-289381	NA	NA	NA	NA	NA	Unlikely	NA	NA	NA	NA	NA	NA	NA	NA	NA	0.6	2	NA	NA	NA	Unlikely	NA	NA	white	1	Unlikely	NA	NA	white
1107-09-14	-289380	NA	NA	NA	NA	NA	Unlikely	NA	NA	NA	NA	NA	NA	NA	NA	NA	0.6	2	NA	NA	NA	Unlikely	NA	NA	white	1	Unlikely	NA	NA	white
1107-09-15	-289379	NA	NA	NA	NA	NA	Unlikely	NA	NA	NA	NA	NA	NA	NA	NA	NA	0.6	2	NA	NA	NA	Unlikely	NA	NA	white	1	Unlikely	NA	NA	white
1107-09-16	-289378	NA	NA	NA	NA	NA	Unlikely	NA	NA	NA	NA	NA	NA	NA	NA	NA	0.6	2	NA	NA	NA	Unlikely	NA	NA	white	1	Unlikely	NA	NA	white
1107-09-17	-289377	NA	NA	NA	NA	NA	Unlikely	NA	NA	NA	NA	NA	NA	NA	NA	NA	0.6	2	NA	NA	NA	Unlikely	NA	NA	white	1	Unlikely	NA	NA	white
1107-09-18	-289376	NA	NA	NA	NA	NA	Unlikely	NA	NA	NA	NA	NA	NA	NA	NA	NA	0.6	2	NA	NA	NA	Unlikely	NA	NA	white	1	Unlikely	NA	NA	white
1107-09-19	-289375	NA	NA	NA	NA	NA	Unlikely	NA	NA	NA	NA	NA	NA	NA	NA	NA	0.6	2	NA	NA	NA	Unlikely	NA	NA	white	1	Unlikely	NA	NA	white
1107-09-20	-289374	NA	NA	NA	NA	NA	Unlikely	NA	NA	NA	NA	NA	NA	NA	NA	NA	0.6	2	NA	NA	NA	Unlikely	NA	NA	white	1	Unlikely	NA	NA	white
1107-09-21	-289373	NA	NA	NA	NA	NA	Unlikely	NA	NA	NA	NA	NA	NA	NA	NA	NA	0.6	2	NA	NA	NA	Unlikely	NA	NA	white	1	Unlikely	NA	NA	white
1107-09-22	-289372	NA	NA	NA	NA	NA	Unlikely	NA	NA	NA	NA	NA	NA	NA	NA	NA	0.6	2	NA	NA	NA	Unlikely	NA	NA	white	1	Unlikely	NA	NA	white
1107-09-23	-289371	NA	NA	NA	NA	NA	Unlikely	NA	NA	NA	NA	NA	NA	NA	NA	NA	0.6	2	NA	NA	NA	Unlikely	NA	NA	white	1	Unlikely	NA	NA	white
1107-09-24	-289370	NA	NA	NA	NA	NA	Unlikely	NA	NA	NA	NA	NA	NA	NA	NA	NA	0.6	2	NA	NA	NA	Unlikely	NA	NA	white	1	Unlikely	NA	NA	white
1107-09-25	-289369	NA	NA	NA	NA	NA	Unlikely	NA	NA	NA	NA	NA	NA	NA	NA	NA	0.6	2	NA	NA	NA	Unlikely	NA	NA	white	1	Unlikely	NA	NA	white
1107-09-26	-289368	NA	NA	NA	NA	NA	Unlikely	NA	NA	NA	NA	NA	NA	NA	NA	NA	0.6	2	NA	NA	NA	Unlikely	NA	NA	white	1	Unlikely	NA	NA	white
1107-09-27	-289367	NA	NA	NA	NA	NA	Unlikely	NA	NA	NA	NA	NA	NA	NA	NA	NA	0.6	2	NA	NA	NA	Unlikely	NA	NA	white	1	Unlikely	NA	NA	white
1107-09-28	-289366	NA	NA	NA	NA	NA	Unlikely	NA	NA	NA	NA	NA	NA	NA	NA	NA	0.6	2	NA	NA	NA	Unlikely	NA	NA	white	1	Unlikely	NA	NA	white
1107-09-29	-289365	NA	NA	NA	NA	NA	Unlikely	NA	NA	NA	NA	NA	NA	NA	NA	NA	0.6	2	NA	NA	NA	Unlikely	NA	NA	white	1	Unlikely	NA	NA	white
1107-09-30	-289364	NA	NA	NA	NA	NA	Unlikely	NA	NA	NA	NA	NA	NA	NA	NA	NA	0.6	2	NA	NA	NA	Unlikely	NA	NA	white	1	Unlikely	NA	NA	white
1107-10-01	-289363	NA	NA	NA	NA	NA	Unlikely	NA	NA	NA	NA	NA	NA	NA	NA	NA	0.6	2	NA	NA	NA	Unlikely	NA	NA	white	1	Unlikely	NA	NA	white
1107-10-02	-289362	NA	NA	NA	NA	NA	Unlikely	NA	NA	NA	NA	NA	NA	NA	NA	NA	0.6	2	NA	NA	NA	Unlikely	NA	NA	white	1	Unlikely	NA	NA	white
1107-10-03	-289361	NA	NA	NA	NA	NA	Unlikely	NA	NA	NA	NA	NA	NA	NA	NA	NA	0.6	2	NA	NA	NA	Unlikely	NA	NA	white	1	Unlikely	NA	NA	white
1107-10-04	-289360	NA	NA	NA	NA	NA	Unlikely	NA	NA	NA	NA	NA	NA	NA	NA	NA	0.6	2	NA	NA	NA	Unlikely	NA	NA	white	1	Unlikely	NA	NA	white
1107-10-05	-289359	31	0.0399179	0.0313	0.0285	0.0347331	Unlikely	white	NA	NA	NA	1107-10-05	NA	NA	NA	NA	0.6	2	NA	NA	NA	Unlikely	NA	NA	white	1	Unlikely	NA	NA	white
1107-10-06	-289358	NA	NA	NA	NA	NA	Unlikely	NA	NA	NA	NA	NA	NA	NA	NA	NA	0.6	2	NA	NA	NA	Unlikely	NA	NA	white	1	Unlikely	NA	NA	white
1107-10-07	-289357	NA	NA	NA	NA	NA	Unlikely	NA	NA	NA	NA	NA	NA	NA	NA	NA	0.6	2	NA	NA	NA	Unlikely	NA	NA	white	1	Unlikely	NA	NA	white
1107-10-08	-289356	NA	NA	NA	NA	NA	Unlikely	NA	NA	NA	NA	NA	NA	NA	NA	NA	0.6	2	NA	NA	NA	Unlikely	NA	NA	white	1	Unlikely	NA	NA	white
1107-10-09	-289355	NA	NA	NA	NA	NA	Unlikely	NA	NA	NA	NA	NA	NA	NA	NA	NA	0.6	2	NA	NA	NA	Unlikely	NA	NA	white	1	Unlikely	NA	NA	white
1107-10-10	-289354	NA	NA	NA	NA	NA	Unlikely	NA	NA	NA	NA	NA	NA	NA	NA	NA	0.6	2	NA	NA	NA	Unlikely	NA	NA	white	1	Unlikely	NA	NA	white
1107-10-11	-289353	NA	NA	NA	NA	NA	Unlikely	NA	NA	NA	NA	NA	NA	NA	NA	NA	0.6	2	NA	NA	NA	Unlikely	NA	NA	white	1	Unlikely	NA	NA	white
1107-10-12	-289352	NA	NA	NA	NA	NA	Unlikely	NA	NA	NA	NA	NA	NA	NA	NA	NA	0.6	2	NA	NA	NA	Unlikely	NA	NA	white	1	Unlikely	NA	NA	white
1107-10-13	-289351	NA	NA	NA	NA	NA	Unlikely	NA	NA	NA	NA	NA	NA	NA	NA	NA	0.6	2	NA	NA	NA	Unlikely	NA	NA	white	1	Unlikely	NA	NA	white
1107-10-14	-289350	NA	NA	NA	NA	NA	Unlikely	NA	NA	NA	NA	NA	NA	NA	NA	NA	0.6	2	NA	NA	NA	Unlikely	NA	NA	white	1	Unlikely	NA	NA	white
1107-10-15	-289349	NA	NA	NA	NA	NA	Unlikely	NA	NA	NA	NA	NA	NA	NA	NA	NA	0.6	2	NA	NA	NA	Unlikely	NA	NA	white	1	Unlikely	NA	NA	white
1107-10-16	-289348	NA	NA	NA	NA	NA	Unlikely	NA	NA	NA	NA	NA	NA	NA	NA	NA	0.6	2	NA	NA	NA	Unlikely	NA	NA	white	1	Unlikely	NA	NA	white
1107-10-17	-289347	NA	NA	NA	NA	NA	Unlikely	NA	NA	NA	NA	NA	NA	NA	NA	NA	0.6	2	NA	NA	NA	Unlikely	NA	NA	white	1	Unlikely	NA	NA	white
1107-10-18	-289346	NA	NA	NA	NA	NA	Unlikely	NA	NA	NA	NA	NA	NA	NA	NA	NA	0.6	2	NA	NA	NA	Unlikely	NA	NA	white	1	Unlikely	NA	NA	white
1107-10-19	-289345	NA	NA	NA	NA	NA	Unlikely	NA	NA	NA	NA	NA	NA	NA	NA	NA	0.6	2	NA	NA	NA	Unlikely	NA	NA	white	1	Unlikely	NA	NA	white
1107-10-20	-289344	NA	NA	NA	NA	NA	Unlikely	NA	NA	NA	NA	NA	NA	NA	NA	NA	0.6	2	NA	NA	NA	Unlikely	NA	NA	white	1	Unlikely	NA	NA	white
1107-10-21	-289343	NA	NA	NA	NA	NA	Unlikely	NA	NA	NA	NA	NA	NA	NA	NA	NA	0.6	2	NA	NA	NA	Unlikely	NA	NA	white	1	Unlikely	NA	NA	white
1107-10-22	-289342	NA	NA	NA	NA	NA	Unlikely	NA	NA	NA	NA	NA	NA	NA	NA	NA	0.6	2	NA	NA	NA	Unlikely	NA	NA	white	1	Unlikely	NA	NA	white
1107-10-23	-289341	NA	NA	NA	NA	NA	Unlikely	NA	NA	NA	NA	NA	NA	NA	NA	NA	0.6	2	NA	NA	NA	Unlikely	NA	NA	white	1	Unlikely	NA	NA	white
1107-10-24	-289340	NA	NA	NA	NA	NA	Unlikely	NA	NA	NA	NA	NA	NA	NA	NA	NA	0.6	2	NA	NA	NA	Unlikely	NA	NA	white	1	Unlikely	NA	NA	white
1107-10-25	-289339	NA	NA	NA	NA	NA	Unlikely	NA	NA	NA	NA	NA	NA	NA	NA	NA	0.6	2	NA	NA	NA	Unlikely	NA	NA	white	1	Unlikely	NA	NA	white
1107-10-26	-289338	NA	NA	NA	NA	NA	Unlikely	NA	NA	NA	NA	NA	NA	NA	NA	NA	0.6	2	NA	NA	NA	Unlikely	NA	NA	white	1	Unlikely	NA	NA	white
1107-10-27	-289337	NA	NA	NA	NA	NA	Unlikely	NA	NA	NA	NA	NA	NA	NA	NA	NA	0.6	2	NA	NA	NA	Unlikely	NA	NA	white	1	Unlikely	NA	NA	white
1107-10-28	-289336	NA	NA	NA	NA	NA	Unlikely	NA	NA	NA	NA	NA	NA	NA	NA	NA	0.6	2	NA	NA	NA	Unlikely	NA	NA	white	1	Unlikely	NA	NA	white
1107-10-29	-289335	NA	NA	NA	NA	NA	Unlikely	NA	NA	NA	NA	NA	NA	NA	NA	NA	0.6	2	NA	NA	NA	Unlikely	NA	NA	white	1	Unlikely	NA	NA	white
1107-10-30	-289334	NA	NA	NA	NA	NA	Unlikely	NA	NA	NA	NA	NA	NA	NA	NA	NA	0.6	2	NA	NA	NA	Unlikely	NA	NA	white	1	Unlikely	NA	NA	white
1107-10-31	-289333	NA	NA	NA	NA	NA	Unlikely	NA	NA	NA	NA	NA	NA	NA	NA	NA	0.6	2	NA	NA	NA	Unlikely	NA	NA	white	1	Unlikely	NA	NA	white
1107-11-01	-289332	NA	NA	NA	NA	NA	Unlikely	NA	NA	NA	NA	NA	NA	NA	NA	NA	0.6	2	NA	NA	NA	Low	-289332	-289332	254-232-200	1	Unlikely	NA	NA	white
1107-11-02	-289331	NA	NA	NA	NA	NA	Unlikely	NA	NA	NA	NA	NA	NA	NA	NA	NA	0.6	2	NA	NA	NA	Low	NA	NA	254-232-200	1	Unlikely	NA	NA	white
1107-11-03	-289330	NA	NA	NA	NA	NA	Unlikely	NA	NA	NA	NA	NA	NA	NA	NA	NA	0.6	2	NA	NA	NA	Low	NA	NA	254-232-200	1	Unlikely	NA	NA	white
1107-11-04	-289329	NA	NA	NA	NA	NA	Unlikely	NA	NA	NA	NA	NA	NA	NA	NA	NA	0.6	2	NA	NA	NA	Low	NA	NA	254-232-200	1	Unlikely	NA	NA	white
1107-11-05	-289328	30	0.0428587	0.0343	0.0312	0.0378656	Unlikely	white	NA	NA	NA	1107-11-05	NA	NA	NA	NA	0.6	2	NA	NA	NA	Low	NA	NA	254-232-200	1	Unlikely	NA	NA	white
1107-11-06	-289327	NA	NA	NA	NA	NA	Unlikely	NA	NA	NA	NA	NA	NA	NA	NA	NA	0.6	2	NA	NA	NA	Low	NA	NA	254-232-200	1	Unlikely	NA	NA	white
1107-11-07	-289326	NA	NA	NA	NA	NA	Unlikely	NA	NA	NA	NA	NA	NA	NA	NA	NA	0.6	2	NA	NA	NA	Low	NA	NA	254-232-200	1	Unlikely	NA	NA	white
1107-11-08	-289325	NA	NA	NA	NA	NA	Unlikely	NA	NA	NA	NA	NA	NA	NA	NA	NA	0.6	2	NA	NA	NA	Low	NA	NA	254-232-200	1	Unlikely	NA	NA	white
1107-11-09	-289324	NA	NA	NA	NA	NA	Unlikely	NA	NA	NA	NA	NA	NA	NA	NA	NA	0.6	2	NA	NA	NA	Low	NA	NA	254-232-200	1	Unlikely	NA	NA	white
1107-11-10	-289323	NA	NA	NA	NA	NA	Unlikely	NA	NA	NA	NA	NA	NA	NA	NA	NA	0.6	2	NA	NA	NA	Low	NA	NA	254-232-200	1	Unlikely	NA	NA	white
1107-11-11	-289322	NA	NA	NA	NA	NA	Unlikely	NA	NA	NA	NA	NA	NA	NA	NA	NA	0.6	2	NA	NA	NA	Low	NA	NA	254-232-200	1	Unlikely	NA	NA	white
1107-11-12	-289321	NA	NA	NA	NA	NA	Unlikely	NA	NA	NA	NA	NA	NA	NA	NA	NA	0.6	2	NA	NA	NA	Low	NA	NA	254-232-200	1	Unlikely	NA	NA	white
1107-11-13	-289320	NA	NA	NA	NA	NA	Unlikely	NA	NA	NA	NA	NA	NA	NA	NA	NA	0.6	2	NA	NA	NA	Low	NA	NA	254-232-200	1	Unlikely	NA	NA	white
1107-11-14	-289319	NA	NA	NA	NA	NA	Unlikely	NA	NA	NA	NA	NA	NA	NA	NA	NA	0.6	2	NA	NA	NA	Low	NA	NA	254-232-200	1	Unlikely	NA	NA	white
1107-11-15	-289318	NA	NA	NA	NA	NA	Unlikely	NA	NA	NA	NA	NA	NA	NA	NA	NA	0.6	2	NA	NA	NA	Low	NA	NA	254-232-200	1	Unlikely	NA	NA	white
1107-11-16	-289317	NA	NA	NA	NA	NA	Unlikely	NA	NA	NA	NA	NA	NA	NA	NA	NA	0.6	2	NA	NA	NA	Low	NA	NA	254-232-200	1	Unlikely	NA	NA	white
1107-11-17	-289316	NA	NA	NA	NA	NA	Unlikely	NA	NA	NA	NA	NA	NA	NA	NA	NA	0.6	2	NA	NA	NA	Low	NA	NA	254-232-200	1	Unlikely	NA	NA	white
1107-11-18	-289315	NA	NA	NA	NA	NA	Unlikely	NA	NA	NA	NA	NA	NA	NA	NA	NA	0.6	2	NA	NA	NA	Low	NA	NA	254-232-200	1	Unlikely	NA	NA	white
1107-11-19	-289314	NA	NA	NA	NA	NA	Unlikely	NA	NA	NA	NA	NA	NA	NA	NA	NA	0.6	2	NA	NA	NA	Low	NA	NA	254-232-200	1	Unlikely	NA	NA	white
1107-11-20	-289313	NA	NA	NA	NA	NA	Unlikely	NA	NA	NA	NA	NA	NA	NA	NA	NA	0.6	2	NA	NA	NA	Low	NA	NA	254-232-200	1	Unlikely	NA	NA	white
1107-11-21	-289312	NA	NA	NA	NA	NA	Unlikely	NA	NA	NA	NA	NA	NA	NA	NA	NA	0.6	2	NA	NA	NA	Low	NA	NA	254-232-200	1	Unlikely	NA	NA	white
1107-11-22	-289311	NA	NA	NA	NA	NA	Unlikely	NA	NA	NA	NA	NA	NA	NA	NA	NA	0.6	2	NA	NA	NA	Low	NA	NA	254-232-200	1	Unlikely	NA	NA	white
1107-11-23	-289310	NA	NA	NA	NA	NA	Unlikely	NA	NA	NA	NA	NA	NA	NA	NA	NA	0.6	2	NA	NA	NA	Low	NA	NA	254-232-200	1	Unlikely	NA	NA	white
1107-11-24	-289309	NA	NA	NA	NA	NA	Unlikely	NA	NA	NA	NA	NA	NA	NA	NA	NA	0.6	2	NA	NA	NA	Low	NA	NA	254-232-200	1	Unlikely	NA	NA	white
1107-11-25	-289308	NA	NA	NA	NA	NA	Unlikely	NA	NA	NA	NA	NA	NA	NA	NA	NA	0.6	2	NA	NA	NA	Low	NA	NA	254-232-200	1	Unlikely	NA	NA	white
1107-11-26	-289307	NA	NA	NA	NA	NA	Unlikely	NA	NA	NA	NA	NA	NA	NA	NA	NA	0.6	2	NA	NA	NA	Low	NA	NA	254-232-200	1	Unlikely	NA	NA	white
1107-11-27	-289306	NA	NA	NA	NA	NA	Unlikely	NA	NA	NA	NA	NA	NA	NA	NA	NA	0.6	2	NA	NA	NA	Low	NA	NA	254-232-200	1	Unlikely	NA	NA	white
1107-11-28	-289305	NA	NA	NA	NA	NA	Unlikely	NA	NA	NA	NA	NA	NA	NA	NA	NA	0.6	2	NA	NA	NA	Low	NA	NA	254-232-200	1	Unlikely	NA	NA	white
1107-11-29	-289304	NA	NA	NA	NA	NA	Unlikely	NA	NA	NA	NA	NA	NA	NA	NA	NA	0.6	2	NA	NA	NA	Low	NA	NA	254-232-200	1	Unlikely	NA	NA	white
1107-11-30	-289303	NA	NA	NA	NA	NA	Unlikely	NA	NA	NA	NA	NA	NA	NA	NA	NA	0.6	2	NA	NA	NA	Low	NA	NA	254-232-200	1	Unlikely	NA	NA	white
1107-12-01	-289302	NA	NA	NA	NA	NA	Unlikely	NA	NA	NA	NA	NA	NA	NA	NA	NA	0.6	2	NA	NA	NA	Low	NA	NA	254-232-200	1	Unlikely	NA	NA	white
1107-12-02	-289301	NA	NA	NA	NA	NA	Unlikely	NA	NA	NA	NA	NA	NA	NA	NA	NA	0.6	2	NA	NA	NA	Low	NA	NA	254-232-200	1	Unlikely	NA	NA	white
1107-12-03	-289300	NA	NA	NA	NA	NA	Unlikely	NA	NA	NA	NA	NA	NA	NA	NA	NA	0.6	2	NA	NA	NA	Low	NA	NA	254-232-200	1	Unlikely	NA	NA	white
1107-12-04	-289299	NA	NA	NA	NA	NA	Unlikely	NA	NA	NA	NA	NA	NA	NA	NA	NA	0.6	2	NA	NA	NA	Low	NA	NA	254-232-200	1	Unlikely	NA	NA	white
1107-12-05	-289298	29	0.0459407	0.0385	0.035	0.0413828	Unlikely	white	NA	NA	NA	1107-12-05	NA	NA	NA	NA	0.6	2	NA	NA	NA	Low	NA	NA	254-232-200	1	Unlikely	NA	NA	white
1107-12-06	-289297	NA	NA	NA	NA	NA	Unlikely	NA	NA	NA	NA	NA	NA	NA	NA	NA	0.6	2	NA	NA	NA	Low	NA	NA	254-232-200	1	Unlikely	NA	NA	white
1107-12-07	-289296	NA	NA	NA	NA	NA	Unlikely	NA	NA	NA	NA	NA	NA	NA	NA	NA	0.6	2	NA	NA	NA	Low	NA	NA	254-232-200	1	Unlikely	NA	NA	white
1107-12-08	-289295	NA	NA	NA	NA	NA	Unlikely	NA	NA	NA	NA	NA	NA	NA	NA	NA	0.6	2	NA	NA	NA	Low	NA	NA	254-232-200	1	Unlikely	NA	NA	white
1107-12-09	-289294	NA	NA	NA	NA	NA	Unlikely	NA	NA	NA	NA	NA	NA	NA	NA	NA	0.6	2	NA	NA	NA	Low	NA	NA	254-232-200	1	Unlikely	NA	NA	white
1107-12-10	-289293	NA	NA	NA	NA	NA	Unlikely	NA	NA	NA	NA	NA	NA	NA	NA	NA	0.6	2	NA	NA	NA	Low	NA	NA	254-232-200	1	Unlikely	NA	NA	white
1107-12-11	-289292	NA	NA	NA	NA	NA	Unlikely	NA	NA	NA	NA	NA	NA	NA	NA	NA	0.6	2	NA	NA	NA	Low	NA	NA	254-232-200	1	Unlikely	NA	NA	white
1107-12-12	-289291	NA	NA	NA	NA	NA	Unlikely	NA	NA	NA	NA	NA	NA	NA	NA	NA	0.6	2	NA	NA	NA	Low	NA	NA	254-232-200	1	Unlikely	NA	NA	white
1107-12-13	-289290	NA	NA	NA	NA	NA	Unlikely	NA	NA	NA	NA	NA	NA	NA	NA	NA	0.6	2	NA	NA	NA	Low	NA	NA	254-232-200	1	Unlikely	NA	NA	white
1107-12-14	-289289	NA	NA	NA	NA	NA	Unlikely	NA	NA	NA	NA	NA	NA	NA	NA	NA	0.6	2	NA	NA	NA	Low	NA	NA	254-232-200	1	Unlikely	NA	NA	white
1107-12-15	-289288	NA	NA	NA	NA	NA	Unlikely	NA	NA	NA	NA	NA	NA	NA	NA	NA	0.6	2	NA	NA	NA	Low	NA	NA	254-232-200	1	Unlikely	NA	NA	white
1107-12-16	-289287	NA	NA	NA	NA	NA	Unlikely	NA	NA	NA	NA	NA	NA	NA	NA	NA	0.6	2	NA	NA	NA	Low	NA	NA	254-232-200	1	Unlikely	NA	NA	white
1107-12-17	-289286	NA	NA	NA	NA	NA	Unlikely	NA	NA	NA	NA	NA	NA	NA	NA	NA	0.6	2	NA	NA	NA	Low	NA	-289286	254-232-200	1	Unlikely	NA	NA	white
1107-12-18	-289285	NA	NA	NA	NA	NA	Unlikely	NA	NA	NA	NA	NA	NA	NA	NA	NA	0.6	2	NA	NA	NA	Low	NA	NA	254-232-200	1	Unlikely	NA	NA	white
1107-12-19	-289284	NA	NA	NA	NA	NA	Unlikely	NA	NA	NA	NA	NA	NA	NA	NA	NA	0.6	2	NA	NA	NA	Low	NA	NA	254-232-200	1	Unlikely	NA	NA	white
1107-12-20	-289283	NA	NA	NA	NA	NA	Unlikely	NA	NA	NA	NA	NA	NA	NA	NA	NA	0.6	2	NA	NA	NA	Low	NA	NA	254-232-200	1	Unlikely	NA	NA	white
1107-12-21	-289282	NA	NA	NA	NA	NA	Unlikely	NA	NA	NA	NA	NA	NA	NA	NA	NA	0.6	2	NA	NA	NA	Low	NA	NA	254-232-200	1	Unlikely	NA	NA	white
1107-12-22	-289281	NA	NA	NA	NA	NA	Unlikely	NA	NA	NA	NA	NA	NA	NA	NA	NA	0.6	2	NA	NA	NA	Low	NA	NA	254-232-200	1	Unlikely	NA	NA	white
1107-12-23	-289280	NA	NA	NA	NA	NA	Unlikely	NA	NA	NA	NA	NA	NA	NA	NA	NA	0.6	2	NA	NA	NA	Low	NA	NA	254-232-200	1	Unlikely	NA	NA	white
1107-12-24	-289279	NA	NA	NA	NA	NA	Unlikely	NA	NA	NA	NA	NA	NA	NA	NA	NA	0.6	2	NA	NA	NA	Low	NA	NA	254-232-200	1	Unlikely	NA	NA	white
1107-12-25	-289278	NA	NA	NA	NA	NA	Unlikely	NA	NA	NA	NA	NA	NA	NA	NA	NA	0.6	2	NA	NA	NA	Low	NA	NA	254-232-200	1	Unlikely	NA	NA	white
1107-12-26	-289277	NA	NA	NA	NA	NA	Unlikely	NA	NA	NA	NA	NA	NA	NA	NA	NA	0.6	2	NA	NA	NA	Low	NA	NA	254-232-200	1	Unlikely	NA	NA	white
1107-12-27	-289276	NA	NA	NA	NA	NA	Unlikely	NA	NA	NA	NA	NA	NA	NA	NA	NA	0.6	2	NA	NA	NA	Low	NA	NA	254-232-200	1	Unlikely	NA	NA	white
1107-12-28	-289275	NA	NA	NA	NA	NA	Unlikely	NA	NA	NA	NA	NA	NA	NA	NA	NA	0.6	2	NA	NA	NA	Low	NA	NA	254-232-200	1	Unlikely	NA	NA	white
1107-12-29	-289274	NA	NA	NA	NA	NA	Unlikely	NA	NA	NA	NA	NA	NA	NA	NA	NA	0.6	2	NA	NA	NA	Low	NA	NA	254-232-200	1	Unlikely	NA	NA	white
1107-12-30	-289273	NA	NA	NA	NA	NA	Unlikely	NA	NA	NA	NA	NA	NA	NA	NA	NA	0.6	2	NA	NA	NA	Low	NA	NA	254-232-200	1	Unlikely	NA	NA	white
1107-12-31	-289272	NA	NA	NA	NA	NA	Unlikely	NA	NA	NA	NA	NA	NA	NA	NA	NA	0.6	2	NA	NA	NA	Low	NA	NA	254-232-200	1	Unlikely	NA	NA	white
1108-01-01	-289271	NA	NA	NA	NA	NA	Unlikely	NA	NA	NA	NA	NA	NA	NA	NA	NA	0.6	2	NA	NA	NA	Low	NA	NA	254-232-200	1	Unlikely	NA	NA	white
1108-01-02	-289270	NA	NA	NA	NA	NA	Unlikely	NA	NA	NA	NA	NA	NA	NA	NA	NA	0.6	2	NA	NA	NA	Low	NA	NA	254-232-200	1	Unlikely	NA	NA	white
1108-01-03	-289269	NA	NA	NA	NA	NA	Unlikely	NA	NA	NA	NA	NA	NA	NA	NA	NA	0.6	2	NA	NA	NA	Low	NA	NA	254-232-200	1	Unlikely	NA	NA	white
1108-01-04	-289268	NA	NA	NA	NA	NA	Unlikely	NA	NA	NA	NA	NA	NA	NA	NA	NA	0.6	2	NA	NA	NA	Low	NA	NA	254-232-200	1	Unlikely	NA	NA	white
1108-01-05	-289267	28	0.0493063	0.0413	0.0376	0.0450532	Unlikely	white	NA	NA	NA	1108-01-05	NA	NA	NA	NA	0.6	2	NA	NA	NA	Low	NA	NA	254-232-200	1	Unlikely	NA	NA	white
1108-01-06	-289266	NA	NA	NA	NA	NA	Unlikely	NA	NA	NA	NA	NA	NA	NA	NA	NA	0.6	2	NA	NA	NA	Low	NA	NA	254-232-200	1	Unlikely	NA	NA	white
1108-01-07	-289265	NA	NA	NA	NA	NA	Unlikely	NA	NA	NA	NA	NA	NA	NA	NA	NA	0.6	2	NA	NA	NA	Low	NA	NA	254-232-200	1	Unlikely	NA	NA	white
1108-01-08	-289264	NA	NA	NA	NA	NA	Unlikely	NA	NA	NA	NA	NA	NA	NA	NA	NA	0.6	2	NA	NA	NA	Low	NA	NA	254-232-200	1	Unlikely	NA	NA	white
1108-01-09	-289263	NA	NA	NA	NA	NA	Unlikely	NA	NA	NA	NA	NA	NA	NA	NA	NA	0.6	2	NA	NA	NA	Low	NA	NA	254-232-200	1	Unlikely	NA	NA	white
1108-01-10	-289262	NA	NA	NA	NA	NA	Unlikely	NA	NA	NA	NA	NA	NA	NA	NA	NA	0.6	2	NA	NA	NA	Low	NA	NA	254-232-200	1	Unlikely	NA	NA	white
1108-01-11	-289261	NA	NA	NA	NA	NA	Unlikely	NA	NA	NA	NA	NA	NA	NA	NA	NA	0.6	2	NA	NA	NA	Low	NA	NA	254-232-200	1	Unlikely	NA	NA	white
1108-01-12	-289260	NA	NA	NA	NA	NA	Unlikely	NA	NA	NA	NA	NA	NA	NA	NA	NA	0.6	2	NA	NA	NA	Low	NA	NA	254-232-200	1	Unlikely	NA	NA	white
1108-01-13	-289259	NA	NA	NA	NA	NA	Unlikely	NA	NA	NA	NA	NA	NA	NA	NA	NA	0.6	2	NA	NA	NA	Low	NA	NA	254-232-200	1	Unlikely	NA	NA	white
1108-01-14	-289258	NA	NA	NA	NA	NA	Unlikely	NA	NA	NA	NA	NA	NA	NA	NA	NA	0.6	2	NA	NA	NA	Low	NA	NA	254-232-200	1	Unlikely	NA	NA	white
1108-01-15	-289257	NA	NA	NA	NA	NA	Unlikely	NA	NA	NA	NA	NA	NA	NA	NA	NA	0.6	2	NA	NA	NA	Low	NA	NA	254-232-200	1	Unlikely	NA	NA	white
1108-01-16	-289256	NA	NA	NA	NA	NA	Unlikely	NA	NA	NA	NA	NA	NA	NA	NA	NA	0.6	2	NA	NA	NA	Low	NA	NA	254-232-200	1	Unlikely	NA	NA	white
1108-01-17	-289255	NA	NA	NA	NA	NA	Unlikely	NA	NA	NA	NA	NA	NA	NA	NA	NA	0.6	2	NA	NA	NA	Low	NA	NA	254-232-200	1	Unlikely	NA	NA	white
1108-01-18	-289254	NA	NA	NA	NA	NA	Unlikely	NA	NA	NA	NA	NA	NA	NA	NA	NA	0.6	2	NA	NA	NA	Low	NA	NA	254-232-200	1	Unlikely	NA	NA	white
1108-01-19	-289253	NA	NA	NA	NA	NA	Unlikely	NA	NA	NA	NA	NA	NA	NA	NA	NA	0.6	2	NA	NA	NA	Low	NA	NA	254-232-200	1	Unlikely	NA	NA	white
1108-01-20	-289252	NA	NA	NA	NA	NA	Unlikely	NA	NA	NA	NA	NA	NA	NA	NA	NA	0.6	2	NA	NA	NA	Low	NA	NA	254-232-200	1	Unlikely	NA	NA	white
1108-01-21	-289251	NA	NA	NA	NA	NA	Unlikely	NA	NA	NA	NA	NA	NA	NA	NA	NA	0.6	2	NA	NA	NA	Low	NA	NA	254-232-200	1	Unlikely	NA	NA	white
1108-01-22	-289250	NA	NA	NA	NA	NA	Unlikely	NA	NA	NA	NA	NA	NA	NA	NA	NA	0.6	2	NA	NA	NA	Low	NA	NA	254-232-200	1	Unlikely	NA	NA	white
1108-01-23	-289249	NA	NA	NA	NA	NA	Unlikely	NA	NA	NA	NA	NA	NA	NA	NA	NA	0.6	2	NA	NA	NA	Low	NA	NA	254-232-200	1	Unlikely	NA	NA	white
1108-01-24	-289248	NA	NA	NA	NA	NA	Unlikely	NA	NA	NA	NA	NA	NA	NA	NA	NA	0.6	2	NA	NA	NA	Low	NA	NA	254-232-200	1	Unlikely	NA	NA	white
1108-01-25	-289247	NA	NA	NA	NA	NA	Unlikely	NA	NA	NA	NA	NA	NA	NA	NA	NA	0.6	2	NA	NA	NA	Low	NA	NA	254-232-200	1	Unlikely	NA	NA	white
1108-01-26	-289246	NA	NA	NA	NA	NA	Unlikely	NA	NA	NA	NA	NA	NA	NA	NA	NA	0.6	2	NA	NA	NA	Low	NA	NA	254-232-200	1	Unlikely	NA	NA	white
1108-01-27	-289245	NA	NA	NA	NA	NA	Unlikely	NA	NA	NA	NA	NA	NA	NA	NA	NA	0.6	2	NA	NA	NA	Low	NA	NA	254-232-200	1	Unlikely	NA	NA	white
1108-01-28	-289244	NA	NA	NA	NA	NA	Unlikely	NA	NA	NA	NA	NA	NA	NA	NA	NA	0.6	2	NA	NA	NA	Low	NA	NA	254-232-200	1	Unlikely	NA	NA	white
1108-01-29	-289243	NA	NA	NA	NA	NA	Unlikely	NA	NA	NA	NA	NA	NA	NA	NA	NA	0.6	2	NA	NA	NA	Low	NA	NA	254-232-200	1	Unlikely	NA	NA	white
1108-01-30	-289242	NA	NA	NA	NA	NA	Unlikely	NA	NA	NA	NA	NA	NA	NA	NA	NA	0.6	2	NA	NA	NA	Low	NA	NA	254-232-200	1	Unlikely	NA	NA	white
1108-01-31	-289241	NA	NA	NA	NA	NA	Unlikely	NA	NA	NA	NA	NA	NA	NA	NA	NA	0.6	2	NA	NA	NA	Low	NA	NA	254-232-200	1	Unlikely	NA	NA	white
1108-02-01	-289240	NA	NA	NA	NA	NA	Unlikely	NA	NA	NA	NA	NA	NA	NA	NA	NA	0.6	2	NA	NA	NA	Medium	-289240	NA	253-180-732	1	Unlikely	NA	NA	white
1108-02-02	-289239	NA	NA	NA	NA	NA	Unlikely	NA	NA	NA	NA	NA	NA	NA	NA	NA	0.6	2	NA	NA	NA	Medium	NA	NA	253-180-732	1	Unlikely	NA	NA	white
1108-02-03	-289238	NA	NA	NA	NA	NA	Unlikely	NA	NA	NA	NA	NA	NA	NA	NA	NA	0.6	2	NA	NA	NA	Medium	NA	NA	253-180-732	1	Unlikely	NA	NA	white
1108-02-04	-289237	NA	NA	NA	NA	NA	Unlikely	NA	NA	NA	NA	NA	NA	NA	NA	NA	0.6	2	NA	NA	NA	Medium	NA	NA	253-180-732	1	Unlikely	NA	NA	white
1108-02-05	-289236	27	0.053157	0.0433	0.0394	0.04852	Unlikely	white	NA	NA	NA	1108-02-05	NA	NA	NA	NA	0.6	2	NA	NA	NA	Medium	NA	NA	253-180-732	1	Unlikely	NA	NA	white
1108-02-06	-289235	NA	NA	NA	NA	NA	Unlikely	NA	NA	NA	NA	NA	NA	NA	NA	NA	0.6	2	NA	NA	NA	Medium	NA	NA	253-180-732	1	Unlikely	NA	NA	white
1108-02-07	-289234	NA	NA	NA	NA	NA	Unlikely	NA	NA	NA	NA	NA	NA	NA	NA	NA	0.6	2	NA	NA	NA	Medium	NA	NA	253-180-732	1	Unlikely	NA	NA	white
1108-02-08	-289233	NA	NA	NA	NA	NA	Unlikely	NA	NA	NA	NA	NA	NA	NA	NA	NA	0.6	2	NA	NA	NA	Medium	NA	NA	253-180-732	1	Unlikely	NA	NA	white
1108-02-09	-289232	NA	NA	NA	NA	NA	Unlikely	NA	NA	NA	NA	NA	NA	NA	NA	NA	0.6	2	NA	NA	NA	Medium	NA	NA	253-180-732	1	Unlikely	NA	NA	white
1108-02-10	-289231	NA	NA	NA	NA	NA	Unlikely	NA	NA	NA	NA	NA	NA	NA	NA	NA	0.6	2	NA	NA	NA	Medium	NA	NA	253-180-732	1	Unlikely	NA	NA	white
1108-02-11	-289230	NA	NA	NA	NA	NA	Unlikely	NA	NA	NA	NA	NA	NA	NA	NA	NA	0.6	2	NA	NA	NA	Medium	NA	NA	253-180-732	1	Unlikely	NA	NA	white
1108-02-12	-289229	NA	NA	NA	NA	NA	Unlikely	NA	NA	NA	NA	NA	NA	NA	NA	NA	0.6	2	NA	NA	NA	Medium	NA	NA	253-180-732	1	Unlikely	NA	NA	white
1108-02-13	-289228	NA	NA	NA	NA	NA	Unlikely	NA	NA	NA	NA	NA	NA	NA	NA	NA	0.6	2	NA	NA	NA	Medium	NA	NA	253-180-732	1	Unlikely	NA	NA	white
1108-02-14	-289227	NA	NA	NA	NA	NA	Unlikely	NA	NA	NA	NA	NA	NA	NA	NA	NA	0.6	2	NA	NA	NA	Medium	NA	NA	253-180-732	1	Unlikely	NA	NA	white
1108-02-15	-289226	NA	NA	NA	NA	NA	Unlikely	NA	NA	NA	NA	NA	NA	NA	NA	NA	0.6	2	NA	NA	NA	Medium	NA	NA	253-180-732	1	Unlikely	NA	NA	white
1108-02-16	-289225	NA	NA	NA	NA	NA	Unlikely	NA	NA	NA	NA	NA	NA	NA	NA	NA	0.6	2	NA	NA	NA	Medium	NA	NA	253-180-732	1	Unlikely	NA	NA	white
1108-02-17	-289224	NA	NA	NA	NA	NA	Unlikely	NA	NA	NA	NA	NA	NA	NA	NA	NA	0.6	2	NA	NA	NA	Medium	NA	NA	253-180-732	1	Unlikely	NA	NA	white
1108-02-18	-289223	NA	NA	NA	NA	NA	Unlikely	NA	NA	NA	NA	NA	NA	NA	NA	NA	0.6	2	NA	NA	NA	Medium	NA	NA	253-180-732	1	Unlikely	NA	NA	white
1108-02-19	-289222	NA	NA	NA	NA	NA	Unlikely	NA	NA	NA	NA	NA	NA	NA	NA	NA	0.6	2	NA	NA	NA	Medium	NA	NA	253-180-732	1	Unlikely	NA	NA	white
1108-02-20	-289221	NA	NA	NA	NA	NA	Unlikely	NA	NA	NA	NA	NA	NA	NA	NA	NA	0.6	2	NA	NA	NA	Medium	NA	NA	253-180-732	1	Unlikely	NA	NA	white
1108-02-21	-289220	NA	NA	NA	NA	NA	Unlikely	NA	NA	NA	NA	NA	NA	NA	NA	NA	0.6	2	NA	NA	NA	Medium	NA	NA	253-180-732	1	Unlikely	NA	NA	white
1108-02-22	-289219	NA	NA	NA	NA	NA	Unlikely	NA	NA	NA	NA	NA	NA	NA	NA	NA	0.6	2	NA	NA	NA	Medium	NA	NA	253-180-732	1	Unlikely	NA	NA	white
1108-02-23	-289218	NA	NA	NA	NA	NA	Unlikely	NA	NA	NA	NA	NA	NA	NA	NA	NA	0.6	2	NA	NA	NA	Medium	NA	NA	253-180-732	1	Unlikely	NA	NA	white
1108-02-24	-289217	NA	NA	NA	NA	NA	Unlikely	NA	NA	NA	NA	NA	NA	NA	NA	NA	0.6	2	NA	NA	NA	Medium	NA	NA	253-180-732	1	Unlikely	NA	NA	white
1108-02-25	-289216	NA	NA	NA	NA	NA	Unlikely	NA	NA	NA	NA	NA	NA	NA	NA	NA	0.6	2	NA	NA	NA	Medium	NA	NA	253-180-732	1	Unlikely	NA	NA	white
1108-02-26	-289215	NA	NA	NA	NA	NA	Unlikely	NA	NA	NA	NA	NA	NA	NA	NA	NA	0.6	2	NA	NA	NA	Medium	NA	NA	253-180-732	1	Unlikely	NA	NA	white
1108-02-27	-289214	NA	NA	NA	NA	NA	Unlikely	NA	NA	NA	NA	NA	NA	NA	NA	NA	0.6	2	NA	NA	NA	Medium	NA	NA	253-180-732	1	Unlikely	NA	NA	white
1108-02-28	-289213	NA	NA	NA	NA	NA	Unlikely	NA	NA	NA	NA	NA	NA	NA	NA	NA	0.6	2	NA	NA	NA	Medium	NA	NA	253-180-732	1	Unlikely	NA	NA	white
1108-02-29	-289212	NA	NA	NA	NA	NA	Unlikely	NA	NA	NA	NA	NA	NA	NA	NA	NA	0.6	2	NA	NA	NA	Medium	NA	NA	253-180-732	1	Unlikely	NA	NA	white
1108-03-01	-289211	NA	NA	NA	NA	NA	Unlikely	NA	NA	NA	NA	NA	NA	NA	NA	NA	0.6	2	NA	NA	NA	Medium	NA	NA	253-180-732	1	Unlikely	NA	NA	white
1108-03-02	-289210	NA	NA	NA	NA	NA	Unlikely	NA	NA	NA	NA	NA	NA	NA	NA	NA	0.6	2	NA	NA	NA	Medium	NA	NA	253-180-732	1	Unlikely	NA	NA	white
1108-03-03	-289209	NA	NA	NA	NA	NA	Unlikely	NA	NA	NA	NA	NA	NA	NA	NA	NA	0.6	2	NA	NA	NA	Medium	NA	NA	253-180-732	1	Unlikely	NA	NA	white
1108-03-04	-289208	NA	NA	NA	NA	NA	Unlikely	NA	NA	NA	NA	NA	NA	NA	NA	NA	0.6	2	NA	NA	NA	Medium	NA	NA	253-180-732	1	Unlikely	NA	NA	white
1108-03-05	-289207	26	0.0577117	0.0468	0.0425	0.053078	Unlikely	white	NA	NA	NA	1108-03-05	NA	NA	NA	NA	0.6	2	NA	NA	NA	Medium	NA	NA	253-180-732	1	Unlikely	NA	NA	white
1108-03-06	-289206	NA	NA	NA	NA	NA	Unlikely	NA	NA	NA	NA	NA	NA	NA	NA	NA	0.6	2	NA	NA	NA	Medium	NA	NA	253-180-732	1	Unlikely	NA	NA	white
1108-03-07	-289205	NA	NA	NA	NA	NA	Unlikely	NA	NA	NA	NA	NA	NA	NA	NA	NA	0.6	2	NA	NA	NA	Medium	NA	NA	253-180-732	1	Unlikely	NA	NA	white
1108-03-08	-289204	NA	NA	NA	NA	NA	Unlikely	NA	NA	NA	NA	NA	NA	NA	NA	NA	0.6	2	NA	NA	NA	Medium	NA	NA	253-180-732	1	Unlikely	NA	NA	white
1108-03-09	-289203	NA	NA	NA	NA	NA	Unlikely	NA	NA	NA	NA	NA	NA	NA	NA	NA	0.6	2	NA	NA	NA	Medium	NA	NA	253-180-732	1	Unlikely	NA	NA	white
1108-03-10	-289202	NA	NA	NA	NA	NA	Unlikely	NA	NA	NA	NA	NA	NA	NA	NA	NA	0.6	2	NA	NA	NA	Medium	NA	NA	253-180-732	1	Unlikely	NA	NA	white
1108-03-11	-289201	NA	NA	NA	NA	NA	Unlikely	NA	NA	NA	NA	NA	NA	NA	NA	NA	0.6	2	NA	NA	NA	Medium	NA	NA	253-180-732	1	Unlikely	NA	NA	white
1108-03-12	-289200	NA	NA	NA	NA	NA	Unlikely	NA	NA	NA	NA	NA	NA	NA	NA	NA	0.6	2	NA	NA	NA	Medium	NA	NA	253-180-732	1	Unlikely	NA	NA	white
1108-03-13	-289199	NA	NA	NA	NA	NA	Unlikely	NA	NA	NA	NA	NA	NA	NA	NA	NA	0.6	2	NA	NA	NA	Medium	NA	NA	253-180-732	1	Unlikely	NA	NA	white
1108-03-14	-289198	NA	NA	NA	NA	NA	Unlikely	NA	NA	NA	NA	NA	NA	NA	NA	NA	0.6	2	NA	NA	NA	Medium	NA	NA	253-180-732	1	Unlikely	NA	NA	white
1108-03-15	-289197	NA	NA	NA	NA	NA	Unlikely	NA	NA	NA	NA	NA	NA	NA	NA	NA	0.6	2	NA	NA	NA	Medium	NA	NA	253-180-732	1	Unlikely	NA	NA	white
1108-03-16	-289196	NA	NA	NA	NA	NA	Unlikely	NA	NA	NA	NA	NA	NA	NA	NA	NA	0.6	2	NA	NA	NA	Medium	NA	NA	253-180-732	1	Unlikely	NA	NA	white
1108-03-17	-289195	NA	NA	NA	NA	NA	Unlikely	NA	NA	NA	NA	NA	NA	NA	NA	NA	0.6	2	NA	NA	NA	Medium	NA	-289195	253-180-732	1	Unlikely	NA	NA	white
1108-03-18	-289194	NA	NA	NA	NA	NA	Unlikely	NA	NA	NA	NA	NA	NA	NA	NA	NA	0.6	2	NA	NA	NA	Medium	NA	NA	253-180-732	1	Unlikely	NA	NA	white
1108-03-19	-289193	NA	NA	NA	NA	NA	Unlikely	NA	NA	NA	NA	NA	NA	NA	NA	NA	0.6	2	NA	NA	NA	Medium	NA	NA	253-180-732	1	Unlikely	NA	NA	white
1108-03-20	-289192	NA	NA	NA	NA	NA	Unlikely	NA	NA	NA	NA	NA	NA	NA	NA	NA	0.6	2	NA	NA	NA	Medium	NA	NA	253-180-732	1	Unlikely	NA	NA	white
1108-03-21	-289191	NA	NA	NA	NA	NA	Unlikely	NA	NA	NA	NA	NA	NA	NA	NA	NA	0.6	2	NA	NA	NA	Medium	NA	NA	253-180-732	1	Unlikely	NA	NA	white
1108-03-22	-289190	NA	NA	NA	NA	NA	Unlikely	NA	NA	NA	NA	NA	NA	NA	NA	NA	0.6	2	NA	NA	NA	Medium	NA	NA	253-180-732	1	Unlikely	NA	NA	white
1108-03-23	-289189	NA	NA	NA	NA	NA	Unlikely	NA	NA	NA	NA	NA	NA	NA	NA	NA	0.6	2	NA	NA	NA	Medium	NA	NA	253-180-732	1	Unlikely	NA	NA	white
1108-03-24	-289188	NA	NA	NA	NA	NA	Unlikely	NA	NA	NA	NA	NA	NA	NA	NA	NA	0.6	2	NA	NA	NA	Medium	NA	NA	253-180-732	1	Unlikely	NA	NA	white
1108-03-25	-289187	NA	NA	NA	NA	NA	Unlikely	NA	NA	NA	NA	NA	NA	NA	NA	NA	0.6	2	NA	NA	NA	Medium	NA	NA	253-180-732	1	Unlikely	NA	NA	white
1108-03-26	-289186	NA	NA	NA	NA	NA	Unlikely	NA	NA	NA	NA	NA	NA	NA	NA	NA	0.6	2	NA	NA	NA	Medium	NA	NA	253-180-732	1	Unlikely	NA	NA	white
1108-03-27	-289185	NA	NA	NA	NA	NA	Unlikely	NA	NA	NA	NA	NA	NA	NA	NA	NA	0.6	2	NA	NA	NA	Medium	NA	NA	253-180-732	1	Unlikely	NA	NA	white
1108-03-28	-289184	NA	NA	NA	NA	NA	Unlikely	NA	NA	NA	NA	NA	NA	NA	NA	NA	0.6	2	NA	NA	NA	Medium	NA	NA	253-180-732	1	Unlikely	NA	NA	white
1108-03-29	-289183	NA	NA	NA	NA	NA	Unlikely	NA	NA	NA	NA	NA	NA	NA	NA	NA	0.6	2	NA	NA	NA	Medium	NA	NA	253-180-732	1	Unlikely	NA	NA	white
1108-03-30	-289182	NA	NA	NA	NA	NA	Unlikely	NA	NA	NA	NA	NA	NA	NA	NA	NA	0.6	2	NA	NA	NA	Medium	NA	NA	253-180-732	1	Unlikely	NA	NA	white
1108-03-31	-289181	NA	NA	NA	NA	NA	Unlikely	NA	NA	NA	NA	NA	NA	NA	NA	NA	0.6	2	NA	NA	NA	Medium	NA	NA	253-180-732	1	Unlikely	NA	NA	white
1108-04-01	-289180	NA	NA	NA	NA	NA	Unlikely	NA	NA	NA	NA	NA	NA	NA	NA	NA	0.6	2	NA	NA	NA	Medium	NA	NA	253-180-732	1	Unlikely	NA	NA	white
1108-04-02	-289179	NA	NA	NA	NA	NA	Unlikely	NA	NA	NA	NA	NA	NA	NA	NA	NA	0.6	2	NA	NA	NA	Medium	NA	NA	253-180-732	1	Unlikely	NA	NA	white
1108-04-03	-289178	NA	NA	NA	NA	NA	Unlikely	NA	NA	NA	NA	NA	NA	NA	NA	NA	0.6	2	NA	NA	NA	Medium	NA	NA	253-180-732	1	Unlikely	NA	NA	white
1108-04-04	-289177	NA	NA	NA	NA	NA	Unlikely	NA	NA	NA	NA	NA	NA	NA	NA	NA	0.6	2	NA	NA	NA	Medium	NA	NA	253-180-732	1	Unlikely	NA	NA	white
1108-04-05	-289176	25	0.063149	0.049	0.0445	0.0585945	Unlikely	white	NA	NA	NA	1108-04-05	NA	NA	NA	NA	0.6	2	NA	NA	NA	Medium	NA	NA	253-180-732	1	Unlikely	NA	NA	white
1108-04-06	-289175	NA	NA	NA	NA	NA	Unlikely	NA	NA	NA	NA	NA	NA	NA	NA	NA	0.6	2	NA	NA	NA	Medium	NA	NA	253-180-732	1	Unlikely	NA	NA	white
1108-04-07	-289174	NA	NA	NA	NA	NA	Unlikely	NA	NA	NA	NA	NA	NA	NA	NA	NA	0.6	2	NA	NA	NA	Medium	NA	NA	253-180-732	1	Unlikely	NA	NA	white
1108-04-08	-289173	NA	NA	NA	NA	NA	Unlikely	NA	NA	NA	NA	NA	NA	NA	NA	NA	0.6	2	NA	NA	NA	Medium	NA	NA	253-180-732	1	Unlikely	NA	NA	white
1108-04-09	-289172	NA	NA	NA	NA	NA	Unlikely	NA	NA	NA	NA	NA	NA	NA	NA	NA	0.6	2	NA	NA	NA	Medium	NA	NA	253-180-732	1	Unlikely	NA	NA	white
1108-04-10	-289171	NA	NA	NA	NA	NA	Unlikely	NA	NA	NA	NA	NA	NA	NA	NA	NA	0.6	2	NA	NA	NA	Medium	NA	NA	253-180-732	1	Unlikely	NA	NA	white
1108-04-11	-289170	NA	NA	NA	NA	NA	Unlikely	NA	NA	NA	NA	NA	NA	NA	NA	NA	0.6	2	NA	NA	NA	Medium	NA	NA	253-180-732	1	Unlikely	NA	NA	white
1108-04-12	-289169	NA	NA	NA	NA	NA	Unlikely	NA	NA	NA	NA	NA	NA	NA	NA	NA	0.6	2	NA	NA	NA	Medium	NA	NA	253-180-732	1	Unlikely	NA	NA	white
1108-04-13	-289168	NA	NA	NA	NA	NA	Unlikely	NA	NA	NA	NA	NA	NA	NA	NA	NA	0.6	2	NA	NA	NA	Medium	NA	NA	253-180-732	1	Unlikely	NA	NA	white
1108-04-14	-289167	NA	NA	NA	NA	NA	Unlikely	NA	NA	NA	NA	NA	NA	NA	NA	NA	0.6	2	NA	NA	NA	Medium	NA	NA	253-180-732	1	Unlikely	NA	NA	white
1108-04-15	-289166	NA	NA	NA	NA	NA	Unlikely	NA	NA	NA	NA	NA	NA	NA	NA	NA	0.6	2	NA	NA	NA	Medium	NA	NA	253-180-732	1	Unlikely	NA	NA	white
1108-04-16	-289165	NA	NA	NA	NA	NA	Unlikely	NA	NA	NA	NA	NA	NA	NA	NA	NA	0.6	2	NA	NA	NA	Medium	NA	NA	253-180-732	1	Unlikely	NA	NA	white
1108-04-17	-289164	NA	NA	NA	NA	NA	Unlikely	NA	NA	NA	NA	NA	NA	NA	NA	NA	0.6	2	NA	NA	NA	Medium	NA	NA	253-180-732	1	Unlikely	NA	NA	white
1108-04-18	-289163	NA	NA	NA	NA	NA	Unlikely	NA	NA	NA	NA	NA	NA	NA	NA	NA	0.6	2	NA	NA	NA	Medium	NA	NA	253-180-732	1	Unlikely	NA	NA	white
1108-04-19	-289162	NA	NA	NA	NA	NA	Unlikely	NA	NA	NA	NA	NA	NA	NA	NA	NA	0.6	2	NA	NA	NA	Medium	NA	NA	253-180-732	1	Unlikely	NA	NA	white
1108-04-20	-289161	NA	NA	NA	NA	NA	Unlikely	NA	NA	NA	NA	NA	NA	NA	NA	NA	0.6	2	NA	NA	NA	Medium	NA	NA	253-180-732	1	Unlikely	NA	NA	white
1108-04-21	-289160	NA	NA	NA	NA	NA	Unlikely	NA	NA	NA	NA	NA	NA	NA	NA	NA	0.6	2	NA	NA	NA	Medium	NA	NA	253-180-732	1	Unlikely	NA	NA	white
1108-04-22	-289159	NA	NA	NA	NA	NA	Unlikely	NA	NA	NA	NA	NA	NA	NA	NA	NA	0.6	2	NA	NA	NA	Medium	NA	NA	253-180-732	1	Unlikely	NA	NA	white
1108-04-23	-289158	NA	NA	NA	NA	NA	Unlikely	NA	NA	NA	NA	NA	NA	NA	NA	NA	0.6	2	NA	NA	NA	Medium	NA	NA	253-180-732	1	Unlikely	NA	NA	white
1108-04-24	-289157	NA	NA	NA	NA	NA	Unlikely	NA	NA	NA	NA	NA	NA	NA	NA	NA	0.6	2	NA	NA	NA	Medium	NA	NA	253-180-732	1	Unlikely	NA	NA	white
1108-04-25	-289156	NA	NA	NA	NA	NA	Unlikely	NA	NA	NA	NA	NA	NA	NA	NA	NA	0.6	2	NA	NA	NA	Medium	NA	NA	253-180-732	1	Unlikely	NA	NA	white
1108-04-26	-289155	NA	NA	NA	NA	NA	Unlikely	NA	NA	NA	NA	NA	NA	NA	NA	NA	0.6	2	NA	NA	NA	Medium	NA	NA	253-180-732	1	Unlikely	NA	NA	white
1108-04-27	-289154	NA	NA	NA	NA	NA	Unlikely	NA	NA	NA	NA	NA	NA	NA	NA	NA	0.6	2	NA	NA	NA	Medium	NA	NA	253-180-732	1	Unlikely	NA	NA	white
1108-04-28	-289153	NA	NA	NA	NA	NA	Unlikely	NA	NA	NA	NA	NA	NA	NA	NA	NA	0.6	2	NA	NA	NA	Medium	NA	NA	253-180-732	1	Unlikely	NA	NA	white
1108-04-29	-289152	NA	NA	NA	NA	NA	Unlikely	NA	NA	NA	NA	NA	NA	NA	NA	NA	0.6	2	NA	NA	NA	Medium	NA	NA	253-180-732	1	Unlikely	NA	NA	white
1108-04-30	-289151	NA	NA	NA	NA	NA	Unlikely	NA	NA	NA	NA	NA	NA	NA	NA	NA	0.6	2	NA	NA	NA	Medium	NA	NA	253-180-732	1	Unlikely	NA	NA	white
1108-05-01	-289150	NA	NA	NA	NA	NA	Unlikely	NA	NA	NA	NA	NA	NA	NA	NA	NA	0.6	2	NA	NA	NA	Very high	-289150	NA	127-0-25	1	Unlikely	NA	NA	white
1108-05-02	-289149	NA	NA	NA	NA	NA	Unlikely	NA	NA	NA	NA	NA	NA	NA	NA	NA	0.6	2	NA	NA	NA	Very high	NA	NA	127-0-25	1	Unlikely	NA	NA	white
1108-05-03	-289148	NA	NA	NA	NA	NA	Unlikely	NA	NA	NA	NA	NA	NA	NA	NA	NA	0.6	2	NA	NA	NA	Very high	NA	NA	127-0-25	1	Unlikely	NA	NA	white
1108-05-04	-289147	NA	NA	NA	NA	NA	Unlikely	NA	NA	NA	NA	NA	NA	NA	NA	NA	0.6	2	NA	NA	NA	Very high	NA	NA	127-0-25	1	Unlikely	NA	NA	white
1108-05-05	-289146	24	0.0695286	0.053	0.0482	0.0636862	Unlikely	white	NA	NA	NA	1108-05-05	NA	NA	NA	NA	0.6	2	NA	NA	NA	Very high	NA	NA	127-0-25	1	Unlikely	NA	NA	white
1108-05-06	-289145	NA	NA	NA	NA	NA	Unlikely	NA	NA	NA	NA	NA	NA	NA	NA	NA	0.6	2	NA	NA	NA	Very high	NA	NA	127-0-25	1	Unlikely	NA	NA	white
1108-05-07	-289144	NA	NA	NA	NA	NA	Unlikely	NA	NA	NA	NA	NA	NA	NA	NA	NA	0.6	2	NA	NA	NA	Very high	NA	NA	127-0-25	1	Unlikely	NA	NA	white
1108-05-08	-289143	NA	NA	NA	NA	NA	Unlikely	NA	NA	NA	NA	NA	NA	NA	NA	NA	0.6	2	NA	NA	NA	Very high	NA	NA	127-0-25	1	Unlikely	NA	NA	white
1108-05-09	-289142	NA	NA	NA	NA	NA	Unlikely	NA	NA	NA	NA	NA	NA	NA	NA	NA	0.6	2	NA	NA	NA	Very high	NA	NA	127-0-25	1	Unlikely	NA	NA	white
1108-05-10	-289141	NA	NA	NA	NA	NA	Unlikely	NA	NA	NA	NA	NA	NA	NA	NA	NA	0.6	2	NA	NA	NA	Very high	NA	NA	127-0-25	1	Unlikely	NA	NA	white
1108-05-11	-289140	NA	NA	NA	NA	NA	Unlikely	NA	NA	NA	NA	NA	NA	NA	NA	NA	0.6	2	NA	NA	NA	Very high	NA	NA	127-0-25	1	Unlikely	NA	NA	white
1108-05-12	-289139	NA	NA	NA	NA	NA	Unlikely	NA	NA	NA	NA	NA	NA	NA	NA	NA	0.6	2	NA	NA	NA	Very high	NA	NA	127-0-25	1	Unlikely	NA	NA	white
1108-05-13	-289138	NA	NA	NA	NA	NA	Unlikely	NA	NA	NA	NA	NA	NA	NA	NA	NA	0.6	2	NA	NA	NA	Very high	NA	NA	127-0-25	1	Unlikely	NA	NA	white
1108-05-14	-289137	NA	NA	NA	NA	NA	Unlikely	NA	NA	NA	NA	NA	NA	NA	NA	NA	0.6	2	NA	NA	NA	Very high	NA	NA	127-0-25	1	Unlikely	NA	NA	white
1108-05-15	-289136	NA	NA	NA	NA	NA	Unlikely	NA	NA	NA	NA	NA	NA	NA	NA	NA	0.6	2	NA	NA	NA	Very high	NA	NA	127-0-25	1	Unlikely	NA	NA	white
1108-05-16	-289135	NA	NA	NA	NA	NA	Unlikely	NA	NA	NA	NA	NA	NA	NA	NA	NA	0.6	2	NA	NA	NA	Very high	NA	NA	127-0-25	1	Unlikely	NA	NA	white
1108-05-17	-289134	NA	NA	NA	NA	NA	Unlikely	NA	NA	NA	NA	NA	NA	NA	NA	NA	0.6	2	NA	NA	NA	Very high	NA	NA	127-0-25	1	Unlikely	NA	NA	white
1108-05-18	-289133	NA	NA	NA	NA	NA	Unlikely	NA	NA	NA	NA	NA	NA	NA	NA	NA	0.6	2	NA	NA	NA	Very high	NA	NA	127-0-25	1	Unlikely	NA	NA	white
1108-05-19	-289132	NA	NA	NA	NA	NA	Unlikely	NA	NA	NA	NA	NA	NA	NA	NA	NA	0.6	2	NA	NA	NA	Very high	NA	NA	127-0-25	1	Unlikely	NA	NA	white
1108-05-20	-289131	NA	NA	NA	NA	NA	Unlikely	NA	NA	NA	NA	NA	NA	NA	NA	NA	0.6	2	NA	NA	NA	Very high	NA	NA	127-0-25	1	Unlikely	NA	NA	white
1108-05-21	-289130	NA	NA	NA	NA	NA	Unlikely	NA	NA	NA	NA	NA	NA	NA	NA	NA	0.6	2	NA	NA	NA	Very high	NA	NA	127-0-25	1	Unlikely	NA	NA	white
1108-05-22	-289129	NA	NA	NA	NA	NA	Unlikely	NA	NA	NA	NA	NA	NA	NA	NA	NA	0.6	2	NA	NA	NA	Very high	NA	NA	127-0-25	1	Unlikely	NA	NA	white
1108-05-23	-289128	NA	NA	NA	NA	NA	Unlikely	NA	NA	NA	NA	NA	NA	NA	NA	NA	0.6	2	NA	NA	NA	Very high	NA	NA	127-0-25	1	Unlikely	NA	NA	white
1108-05-24	-289127	NA	NA	NA	NA	NA	Unlikely	NA	NA	NA	NA	NA	NA	NA	NA	NA	0.6	2	NA	NA	NA	Very high	NA	NA	127-0-25	1	Unlikely	NA	NA	white
1108-05-25	-289126	NA	NA	NA	NA	NA	Unlikely	NA	NA	NA	NA	NA	NA	NA	NA	NA	0.6	2	NA	NA	NA	Very high	NA	NA	127-0-25	1	Unlikely	NA	NA	white
1108-05-26	-289125	NA	NA	NA	NA	NA	Unlikely	NA	NA	NA	NA	NA	NA	NA	NA	NA	0.6	2	NA	NA	NA	Very high	NA	NA	127-0-25	1	Unlikely	NA	NA	white
1108-05-27	-289124	NA	NA	NA	NA	NA	Unlikely	NA	NA	NA	NA	NA	NA	NA	NA	NA	0.6	2	NA	NA	NA	Very high	NA	NA	127-0-25	1	Unlikely	NA	NA	white
1108-05-28	-289123	NA	NA	NA	NA	NA	Unlikely	NA	NA	NA	NA	NA	NA	NA	NA	NA	0.6	2	NA	NA	NA	Very high	NA	NA	127-0-25	1	Unlikely	NA	NA	white
1108-05-29	-289122	NA	NA	NA	NA	NA	Unlikely	NA	NA	NA	NA	NA	NA	NA	NA	NA	0.6	2	NA	NA	NA	Very high	NA	NA	127-0-25	1	Unlikely	NA	NA	white
1108-05-30	-289121	NA	NA	NA	NA	NA	Unlikely	NA	NA	NA	NA	NA	NA	NA	NA	NA	0.6	2	NA	NA	NA	Very high	NA	NA	127-0-25	1	Unlikely	NA	NA	white
1108-05-31	-289120	NA	NA	NA	NA	NA	Unlikely	NA	NA	NA	NA	NA	NA	NA	NA	NA	0.6	2	NA	NA	NA	Very high	NA	NA	127-0-25	1	Unlikely	NA	NA	white
1108-06-01	-289119	NA	NA	NA	NA	NA	Unlikely	NA	NA	NA	NA	NA	NA	NA	NA	NA	0.6	2	NA	NA	NA	Very high	NA	NA	127-0-25	1	Unlikely	NA	NA	white
1108-06-02	-289118	NA	NA	NA	NA	NA	Unlikely	NA	NA	NA	NA	NA	NA	NA	NA	NA	0.6	2	NA	NA	NA	Very high	NA	NA	127-0-25	1	Unlikely	NA	NA	white
1108-06-03	-289117	NA	NA	NA	NA	NA	Unlikely	NA	NA	NA	NA	NA	NA	NA	NA	NA	0.6	2	NA	NA	NA	Very high	NA	NA	127-0-25	1	Unlikely	NA	NA	white
1108-06-04	-289116	NA	NA	NA	NA	NA	Unlikely	NA	NA	NA	NA	NA	NA	NA	NA	NA	0.6	2	NA	NA	NA	Very high	NA	NA	127-0-25	1	Unlikely	NA	NA	white
1108-06-05	-289115	23	0.0767206	0.0577	0.0525	0.0691584	Unlikely	white	NA	NA	NA	1108-06-05	NA	NA	NA	NA	0.6	2	NA	NA	NA	Very high	NA	NA	127-0-25	1	Unlikely	NA	NA	white
1108-06-06	-289114	NA	NA	NA	NA	NA	Unlikely	NA	NA	NA	NA	NA	NA	NA	NA	NA	0.6	2	NA	NA	NA	Very high	NA	NA	127-0-25	1	Unlikely	NA	NA	white
1108-06-07	-289113	NA	NA	NA	NA	NA	Unlikely	NA	NA	NA	NA	NA	NA	NA	NA	NA	0.6	2	NA	NA	NA	Very high	NA	NA	127-0-25	1	Unlikely	NA	NA	white
1108-06-08	-289112	NA	NA	NA	NA	NA	Unlikely	NA	NA	NA	NA	NA	NA	NA	NA	NA	0.6	2	NA	NA	NA	Very high	NA	NA	127-0-25	1	Unlikely	NA	NA	white
1108-06-09	-289111	NA	NA	NA	NA	NA	Unlikely	NA	NA	NA	NA	NA	NA	NA	NA	NA	0.6	2	NA	NA	NA	Very high	NA	NA	127-0-25	1	Unlikely	NA	NA	white
1108-06-10	-289110	NA	NA	NA	NA	NA	Unlikely	NA	NA	NA	NA	NA	NA	NA	NA	NA	0.6	2	NA	NA	NA	Very high	NA	NA	127-0-25	1	Unlikely	NA	NA	white
1108-06-11	-289109	NA	NA	NA	NA	NA	Unlikely	NA	NA	NA	NA	NA	NA	NA	NA	NA	0.6	2	NA	NA	NA	Very high	NA	NA	127-0-25	1	Unlikely	NA	NA	white
1108-06-12	-289108	NA	NA	NA	NA	NA	Unlikely	NA	NA	NA	NA	NA	NA	NA	NA	NA	0.6	2	NA	NA	NA	Very high	NA	NA	127-0-25	1	Unlikely	NA	NA	white
1108-06-13	-289107	NA	NA	NA	NA	NA	Unlikely	NA	NA	NA	NA	NA	NA	NA	NA	NA	0.6	2	NA	NA	NA	Very high	NA	NA	127-0-25	1	Unlikely	NA	NA	white
1108-06-14	-289106	NA	NA	NA	NA	NA	Unlikely	NA	NA	NA	NA	NA	NA	NA	NA	NA	0.6	2	NA	NA	NA	Very high	NA	NA	127-0-25	1	Unlikely	NA	NA	white
1108-06-15	-289105	NA	NA	NA	NA	NA	Unlikely	NA	NA	NA	NA	NA	NA	NA	NA	NA	0.6	2	NA	NA	NA	Very high	NA	NA	127-0-25	1	Unlikely	NA	NA	white
1108-06-16	-289104	NA	NA	NA	NA	NA	Unlikely	NA	NA	NA	NA	NA	NA	NA	NA	NA	0.6	2	NA	NA	NA	Very high	NA	-289104	127-0-25	1	Unlikely	NA	NA	white
1108-06-17	-289103	NA	NA	NA	NA	NA	Unlikely	NA	NA	NA	NA	NA	NA	NA	NA	NA	0.6	2	NA	NA	NA	Very high	NA	NA	127-0-25	1	Unlikely	NA	NA	white
1108-06-18	-289102	NA	NA	NA	NA	NA	Unlikely	NA	NA	NA	NA	NA	NA	NA	NA	NA	0.6	2	NA	NA	NA	Very high	NA	NA	127-0-25	1	Unlikely	NA	NA	white
1108-06-19	-289101	NA	NA	NA	NA	NA	Unlikely	NA	NA	NA	NA	NA	NA	NA	NA	NA	0.6	2	NA	NA	NA	Very high	NA	NA	127-0-25	1	Unlikely	NA	NA	white
1108-06-20	-289100	NA	NA	NA	NA	NA	Unlikely	NA	NA	NA	NA	NA	NA	NA	NA	NA	0.6	2	NA	NA	NA	Very high	NA	NA	127-0-25	1	Unlikely	NA	NA	white
1108-06-21	-289099	NA	NA	NA	NA	NA	Unlikely	NA	NA	NA	NA	NA	NA	NA	NA	NA	0.6	2	NA	NA	NA	Very high	NA	NA	127-0-25	1	Unlikely	NA	NA	white
[truncated: 1,654 more rows]

## Sheet: UE5
Dates	grf_Date	Months	AOD_1276_eVolv2k	AOD_1883_Krakatau_Sato.GISS_Global	AOD_ElChichon_Sato.GISS_Global	AOD_Pinatubo_Sato.GISS_Global	AOD_Pinatubo_GLOSSACv2_Global	Proba	Color	color_grapher	borne_inf	borne_sup	Daily_date	Borne_Eclipse	Grapher_color_eclipse	Dark_Lunar_Date	Proba_max	Proba_max2	NVOLCv2	NTREND_2015	Schneider_2015	TRProba	borne_sup_TR	Index_couleur_TR	TRColor	Tree_Ring_Grapher_Proba	Synth_proba	borne_sup_synth	Index_couleur_synth	synthColor
1270-01-01	-230100	NA	NA	NA	NA	NA	NA	Unlikely	NA	NA	NA	NA	NA	NA	NA	NA	0.6	2	NA	NA	NA	Unlikely	NA	NA	white	1	Unlikely	NA	NA	white
1270-01-02	-230099	NA	NA	NA	NA	NA	NA	Unlikely	NA	NA	NA	NA	NA	NA	NA	NA	0.6	2	NA	NA	NA	Unlikely	NA	NA	white	1	Unlikely	NA	NA	white
1270-01-03	-230098	NA	NA	NA	NA	NA	NA	Unlikely	NA	NA	NA	NA	NA	NA	NA	NA	0.6	2	NA	NA	NA	Unlikely	NA	NA	white	1	Unlikely	NA	NA	white
1270-01-04	-230097	NA	NA	NA	NA	NA	NA	Unlikely	NA	NA	NA	NA	NA	NA	NA	NA	0.6	2	NA	NA	NA	Unlikely	NA	NA	white	1	Unlikely	NA	NA	white
1270-01-05	-230096	NA	NA	NA	NA	NA	NA	Unlikely	NA	NA	NA	NA	NA	NA	NA	NA	0.6	2	NA	NA	NA	Unlikely	NA	NA	white	1	Unlikely	NA	NA	white
1270-01-06	-230095	NA	NA	NA	NA	NA	NA	Unlikely	NA	NA	NA	NA	NA	NA	NA	NA	0.6	2	NA	NA	NA	Unlikely	NA	NA	white	1	Unlikely	NA	NA	white
1270-01-07	-230094	NA	NA	NA	NA	NA	NA	Unlikely	NA	NA	NA	NA	NA	NA	NA	NA	0.6	2	NA	NA	NA	Unlikely	NA	NA	white	1	Unlikely	NA	NA	white
1270-01-08	-230093	NA	NA	NA	NA	NA	NA	Unlikely	NA	NA	NA	NA	NA	NA	NA	NA	0.6	2	NA	NA	NA	Unlikely	NA	NA	white	1	Unlikely	NA	NA	white
1270-01-09	-230092	NA	NA	NA	NA	NA	NA	Unlikely	NA	NA	NA	NA	NA	NA	NA	NA	0.6	2	NA	NA	NA	Unlikely	NA	NA	white	1	Unlikely	NA	NA	white
1270-01-10	-230091	NA	NA	NA	NA	NA	NA	Unlikely	NA	NA	NA	NA	NA	NA	NA	NA	0.6	2	NA	NA	NA	Unlikely	NA	NA	white	1	Unlikely	NA	NA	white
1270-01-11	-230090	NA	NA	NA	NA	NA	NA	Unlikely	NA	NA	NA	NA	NA	NA	NA	NA	0.6	2	NA	NA	NA	Unlikely	NA	NA	white	1	Unlikely	NA	NA	white
1270-01-12	-230089	NA	NA	NA	NA	NA	NA	Unlikely	NA	NA	NA	NA	NA	NA	NA	NA	0.6	2	NA	NA	NA	Unlikely	NA	NA	white	1	Unlikely	NA	NA	white
1270-01-13	-230088	NA	NA	NA	NA	NA	NA	Unlikely	NA	NA	NA	NA	NA	NA	NA	NA	0.6	2	NA	NA	NA	Unlikely	NA	NA	white	1	Unlikely	NA	NA	white
1270-01-14	-230087	NA	NA	NA	NA	NA	NA	Unlikely	NA	NA	NA	NA	NA	NA	NA	NA	0.6	2	NA	NA	NA	Unlikely	NA	NA	white	1	Unlikely	NA	NA	white
1270-01-15	-230086	NA	NA	NA	NA	NA	NA	Unlikely	NA	NA	NA	NA	NA	NA	NA	NA	0.6	2	NA	NA	NA	Unlikely	NA	NA	white	1	Unlikely	NA	NA	white
1270-01-16	-230085	NA	NA	NA	NA	NA	NA	Unlikely	NA	NA	NA	NA	NA	NA	NA	NA	0.6	2	NA	NA	NA	Unlikely	NA	NA	white	1	Unlikely	NA	NA	white
1270-01-17	-230084	NA	NA	NA	NA	NA	NA	Unlikely	NA	NA	NA	NA	NA	NA	NA	NA	0.6	2	NA	NA	NA	Unlikely	NA	NA	white	1	Unlikely	NA	NA	white
1270-01-18	-230083	NA	NA	NA	NA	NA	NA	Unlikely	NA	NA	NA	NA	NA	NA	NA	NA	0.6	2	NA	NA	NA	Unlikely	NA	NA	white	1	Unlikely	NA	NA	white
1270-01-19	-230082	NA	NA	NA	NA	NA	NA	Unlikely	NA	NA	NA	NA	NA	NA	NA	NA	0.6	2	NA	NA	NA	Unlikely	NA	NA	white	1	Unlikely	NA	NA	white
1270-01-20	-230081	NA	NA	NA	NA	NA	NA	Unlikely	NA	NA	NA	NA	NA	NA	NA	NA	0.6	2	NA	NA	NA	Unlikely	NA	NA	white	1	Unlikely	NA	NA	white
1270-01-21	-230080	NA	NA	NA	NA	NA	NA	Unlikely	NA	NA	NA	NA	NA	NA	NA	NA	0.6	2	NA	NA	NA	Unlikely	NA	NA	white	1	Unlikely	NA	NA	white
1270-01-22	-230079	NA	NA	NA	NA	NA	NA	Unlikely	NA	NA	NA	NA	NA	NA	NA	NA	0.6	2	NA	NA	NA	Unlikely	NA	NA	white	1	Unlikely	NA	NA	white
1270-01-23	-230078	NA	NA	NA	NA	NA	NA	Unlikely	NA	NA	NA	NA	NA	NA	NA	NA	0.6	2	NA	NA	NA	Unlikely	NA	NA	white	1	Unlikely	NA	NA	white
1270-01-24	-230077	NA	NA	NA	NA	NA	NA	Unlikely	NA	NA	NA	NA	NA	NA	NA	NA	0.6	2	NA	NA	NA	Unlikely	NA	NA	white	1	Unlikely	NA	NA	white
1270-01-25	-230076	NA	NA	NA	NA	NA	NA	Unlikely	NA	NA	NA	NA	NA	NA	NA	NA	0.6	2	NA	NA	NA	Unlikely	NA	NA	white	1	Unlikely	NA	NA	white
1270-01-26	-230075	NA	NA	NA	NA	NA	NA	Unlikely	NA	NA	NA	NA	NA	NA	NA	NA	0.6	2	NA	NA	NA	Unlikely	NA	NA	white	1	Unlikely	NA	NA	white
1270-01-27	-230074	NA	NA	NA	NA	NA	NA	Unlikely	NA	NA	NA	NA	NA	NA	NA	NA	0.6	2	NA	NA	NA	Unlikely	NA	NA	white	1	Unlikely	NA	NA	white
1270-01-28	-230073	NA	NA	NA	NA	NA	NA	Unlikely	NA	NA	NA	NA	NA	NA	NA	NA	0.6	2	NA	NA	NA	Unlikely	NA	NA	white	1	Unlikely	NA	NA	white
1270-01-29	-230072	NA	NA	NA	NA	NA	NA	Unlikely	NA	NA	NA	NA	NA	NA	NA	NA	0.6	2	NA	NA	NA	Unlikely	NA	NA	white	1	Unlikely	NA	NA	white
1270-01-30	-230071	NA	NA	NA	NA	NA	NA	Unlikely	NA	NA	NA	NA	NA	NA	NA	NA	0.6	2	NA	NA	NA	Unlikely	NA	NA	white	1	Unlikely	NA	NA	white
1270-01-31	-230070	NA	NA	NA	NA	NA	NA	Unlikely	NA	NA	NA	NA	NA	NA	NA	NA	0.6	2	NA	NA	NA	Unlikely	NA	NA	white	1	Unlikely	NA	NA	white
1270-02-01	-230069	NA	NA	NA	NA	NA	NA	Unlikely	NA	NA	NA	NA	NA	NA	NA	NA	0.6	2	NA	NA	NA	Unlikely	NA	NA	white	1	Unlikely	NA	NA	white
1270-02-02	-230068	NA	NA	NA	NA	NA	NA	Unlikely	NA	NA	NA	NA	NA	NA	NA	NA	0.6	2	NA	NA	NA	Unlikely	NA	NA	white	1	Unlikely	NA	NA	white
1270-02-03	-230067	NA	NA	NA	NA	NA	NA	Unlikely	NA	NA	NA	NA	NA	NA	NA	NA	0.6	2	NA	NA	NA	Unlikely	NA	NA	white	1	Unlikely	NA	NA	white
1270-02-04	-230066	NA	NA	NA	NA	NA	NA	Unlikely	NA	NA	NA	NA	NA	NA	NA	NA	0.6	2	NA	NA	NA	Unlikely	NA	NA	white	1	Unlikely	NA	NA	white
1270-02-05	-230065	NA	NA	NA	NA	NA	NA	Unlikely	NA	NA	NA	NA	NA	NA	NA	NA	0.6	2	NA	NA	NA	Unlikely	NA	NA	white	1	Unlikely	NA	NA	white
1270-02-06	-230064	NA	NA	NA	NA	NA	NA	Unlikely	NA	NA	NA	NA	NA	NA	NA	NA	0.6	2	NA	NA	NA	Unlikely	NA	NA	white	1	Unlikely	NA	NA	white
1270-02-07	-230063	NA	NA	NA	NA	NA	NA	Unlikely	NA	NA	NA	NA	NA	NA	NA	NA	0.6	2	NA	NA	NA	Unlikely	NA	NA	white	1	Unlikely	NA	NA	white
1270-02-08	-230062	NA	NA	NA	NA	NA	NA	Unlikely	NA	NA	NA	NA	NA	NA	NA	NA	0.6	2	NA	NA	NA	Unlikely	NA	NA	white	1	Unlikely	NA	NA	white
1270-02-09	-230061	NA	NA	NA	NA	NA	NA	Unlikely	NA	NA	NA	NA	NA	NA	NA	NA	0.6	2	NA	NA	NA	Unlikely	NA	NA	white	1	Unlikely	NA	NA	white
1270-02-10	-230060	NA	NA	NA	NA	NA	NA	Unlikely	NA	NA	NA	NA	NA	NA	NA	NA	0.6	2	NA	NA	NA	Unlikely	NA	NA	white	1	Unlikely	NA	NA	white
1270-02-11	-230059	NA	NA	NA	NA	NA	NA	Unlikely	NA	NA	NA	NA	NA	NA	NA	NA	0.6	2	NA	NA	NA	Unlikely	NA	NA	white	1	Unlikely	NA	NA	white
1270-02-12	-230058	NA	NA	NA	NA	NA	NA	Unlikely	NA	NA	NA	NA	NA	NA	NA	NA	0.6	2	NA	NA	NA	Unlikely	NA	NA	white	1	Unlikely	NA	NA	white
1270-02-13	-230057	NA	NA	NA	NA	NA	NA	Unlikely	NA	NA	NA	NA	NA	NA	NA	NA	0.6	2	NA	NA	NA	Unlikely	NA	NA	white	1	Unlikely	NA	NA	white
1270-02-14	-230056	NA	NA	NA	NA	NA	NA	Unlikely	NA	NA	NA	NA	NA	NA	NA	NA	0.6	2	NA	NA	NA	Unlikely	NA	NA	white	1	Unlikely	NA	NA	white
1270-02-15	-230055	NA	NA	NA	NA	NA	NA	Unlikely	NA	NA	NA	NA	NA	NA	NA	NA	0.6	2	NA	NA	NA	Unlikely	NA	NA	white	1	Unlikely	NA	NA	white
1270-02-16	-230054	NA	NA	NA	NA	NA	NA	Unlikely	NA	NA	NA	NA	NA	NA	NA	NA	0.6	2	NA	NA	NA	Unlikely	NA	NA	white	1	Unlikely	NA	NA	white
1270-02-17	-230053	NA	NA	NA	NA	NA	NA	Unlikely	NA	NA	NA	NA	NA	NA	NA	NA	0.6	2	NA	NA	NA	Unlikely	NA	NA	white	1	Unlikely	NA	NA	white
1270-02-18	-230052	NA	NA	NA	NA	NA	NA	Unlikely	NA	NA	NA	NA	NA	NA	NA	NA	0.6	2	NA	NA	NA	Unlikely	NA	NA	white	1	Unlikely	NA	NA	white
1270-02-19	-230051	NA	NA	NA	NA	NA	NA	Unlikely	NA	NA	NA	NA	NA	NA	NA	NA	0.6	2	NA	NA	NA	Unlikely	NA	NA	white	1	Unlikely	NA	NA	white
1270-02-20	-230050	NA	NA	NA	NA	NA	NA	Unlikely	NA	NA	NA	NA	NA	NA	NA	NA	0.6	2	NA	NA	NA	Unlikely	NA	NA	white	1	Unlikely	NA	NA	white
1270-02-21	-230049	NA	NA	NA	NA	NA	NA	Unlikely	NA	NA	NA	NA	NA	NA	NA	NA	0.6	2	NA	NA	NA	Unlikely	NA	NA	white	1	Unlikely	NA	NA	white
1270-02-22	-230048	NA	NA	NA	NA	NA	NA	Unlikely	NA	NA	NA	NA	NA	NA	NA	NA	0.6	2	NA	NA	NA	Unlikely	NA	NA	white	1	Unlikely	NA	NA	white
1270-02-23	-230047	NA	NA	NA	NA	NA	NA	Unlikely	NA	NA	NA	NA	NA	NA	NA	NA	0.6	2	NA	NA	NA	Unlikely	NA	NA	white	1	Unlikely	NA	NA	white
1270-02-24	-230046	NA	NA	NA	NA	NA	NA	Unlikely	NA	NA	NA	NA	NA	NA	NA	NA	0.6	2	NA	NA	NA	Unlikely	NA	NA	white	1	Unlikely	NA	NA	white
1270-02-25	-230045	NA	NA	NA	NA	NA	NA	Unlikely	NA	NA	NA	NA	NA	NA	NA	NA	0.6	2	NA	NA	NA	Unlikely	NA	NA	white	1	Unlikely	NA	NA	white
1270-02-26	-230044	NA	NA	NA	NA	NA	NA	Unlikely	NA	NA	NA	NA	NA	NA	NA	NA	0.6	2	NA	NA	NA	Unlikely	NA	NA	white	1	Unlikely	NA	NA	white
1270-02-27	-230043	NA	NA	NA	NA	NA	NA	Unlikely	NA	NA	NA	NA	NA	NA	NA	NA	0.6	2	NA	NA	NA	Unlikely	NA	NA	white	1	Unlikely	NA	NA	white
1270-02-28	-230042	NA	NA	NA	NA	NA	NA	Unlikely	NA	NA	NA	NA	NA	NA	NA	NA	0.6	2	NA	NA	NA	Unlikely	NA	NA	white	1	Unlikely	NA	NA	white
1270-03-01	-230041	NA	NA	NA	NA	NA	NA	Unlikely	NA	NA	NA	NA	NA	NA	NA	NA	0.6	2	NA	NA	NA	Unlikely	NA	NA	white	1	Unlikely	NA	NA	white
1270-03-02	-230040	NA	NA	NA	NA	NA	NA	Unlikely	NA	NA	NA	NA	NA	NA	NA	NA	0.6	2	NA	NA	NA	Unlikely	NA	NA	white	1	Unlikely	NA	NA	white
1270-03-03	-230039	NA	NA	NA	NA	NA	NA	Unlikely	NA	NA	NA	NA	NA	NA	NA	NA	0.6	2	NA	NA	NA	Unlikely	NA	NA	white	1	Unlikely	NA	NA	white
1270-03-04	-230038	NA	NA	NA	NA	NA	NA	Unlikely	NA	NA	NA	NA	NA	NA	NA	NA	0.6	2	NA	NA	NA	Unlikely	NA	NA	white	1	Unlikely	NA	NA	white
1270-03-05	-230037	NA	NA	NA	NA	NA	NA	Unlikely	NA	NA	NA	NA	NA	NA	NA	NA	0.6	2	NA	NA	NA	Unlikely	NA	NA	white	1	Unlikely	NA	NA	white
1270-03-06	-230036	NA	NA	NA	NA	NA	NA	Unlikely	NA	NA	NA	NA	NA	NA	NA	NA	0.6	2	NA	NA	NA	Unlikely	NA	NA	white	1	Unlikely	NA	NA	white
1270-03-07	-230035	NA	NA	NA	NA	NA	NA	Unlikely	NA	NA	NA	NA	NA	NA	NA	NA	0.6	2	NA	NA	NA	Unlikely	NA	NA	white	1	Unlikely	NA	NA	white
1270-03-08	-230034	NA	NA	NA	NA	NA	NA	Unlikely	NA	NA	NA	NA	NA	NA	NA	NA	0.6	2	NA	NA	NA	Unlikely	NA	NA	white	1	Unlikely	NA	NA	white
1270-03-09	-230033	NA	NA	NA	NA	NA	NA	Unlikely	NA	NA	NA	NA	NA	NA	NA	NA	0.6	2	NA	NA	NA	Unlikely	NA	NA	white	1	Unlikely	NA	NA	white
1270-03-10	-230032	NA	NA	NA	NA	NA	NA	Unlikely	NA	NA	NA	NA	NA	NA	NA	NA	0.6	2	NA	NA	NA	Unlikely	NA	NA	white	1	Unlikely	NA	NA	white
1270-03-11	-230031	NA	NA	NA	NA	NA	NA	Unlikely	NA	NA	NA	NA	NA	NA	NA	NA	0.6	2	NA	NA	NA	Unlikely	NA	NA	white	1	Unlikely	NA	NA	white
1270-03-12	-230030	NA	NA	NA	NA	NA	NA	Unlikely	NA	NA	NA	NA	NA	NA	NA	NA	0.6	2	NA	NA	NA	Unlikely	NA	NA	white	1	Unlikely	NA	NA	white
1270-03-13	-230029	NA	NA	NA	NA	NA	NA	Unlikely	NA	NA	NA	NA	NA	NA	NA	NA	0.6	2	NA	NA	NA	Unlikely	NA	NA	white	1	Unlikely	NA	NA	white
1270-03-14	-230028	NA	NA	NA	NA	NA	NA	Unlikely	NA	NA	NA	NA	NA	NA	NA	NA	0.6	2	NA	NA	NA	Unlikely	NA	NA	white	1	Unlikely	NA	NA	white
1270-03-15	-230027	NA	NA	NA	NA	NA	NA	Unlikely	NA	NA	NA	NA	NA	NA	NA	NA	0.6	2	NA	NA	NA	Unlikely	NA	NA	white	1	Unlikely	NA	NA	white
1270-03-16	-230026	NA	NA	NA	NA	NA	NA	Unlikely	NA	NA	NA	NA	NA	NA	NA	NA	0.6	2	NA	NA	NA	Unlikely	NA	NA	white	1	Unlikely	NA	NA	white
1270-03-17	-230025	NA	NA	NA	NA	NA	NA	Unlikely	NA	NA	NA	NA	NA	NA	NA	NA	0.6	2	NA	NA	NA	Unlikely	NA	NA	white	1	Unlikely	NA	NA	white
1270-03-18	-230024	NA	NA	NA	NA	NA	NA	Unlikely	NA	NA	NA	NA	NA	NA	NA	NA	0.6	2	NA	NA	NA	Unlikely	NA	NA	white	1	Unlikely	NA	NA	white
1270-03-19	-230023	NA	NA	NA	NA	NA	NA	Unlikely	NA	NA	NA	NA	NA	NA	NA	NA	0.6	2	NA	NA	NA	Unlikely	NA	NA	white	1	Unlikely	NA	NA	white
1270-03-20	-230022	NA	NA	NA	NA	NA	NA	Unlikely	NA	NA	NA	NA	NA	NA	NA	NA	0.6	2	NA	NA	NA	Unlikely	NA	NA	white	1	Unlikely	NA	NA	white
1270-03-21	-230021	NA	NA	NA	NA	NA	NA	Unlikely	NA	NA	NA	NA	NA	NA	NA	NA	0.6	2	NA	NA	NA	Unlikely	NA	NA	white	1	Unlikely	NA	NA	white
1270-03-22	-230020	NA	NA	NA	NA	NA	NA	Unlikely	NA	NA	NA	NA	NA	NA	NA	NA	0.6	2	NA	NA	NA	Unlikely	NA	NA	white	1	Unlikely	NA	NA	white
1270-03-23	-230019	NA	NA	NA	NA	NA	NA	Unlikely	NA	NA	NA	NA	NA	NA	NA	NA	0.6	2	NA	NA	NA	Unlikely	NA	NA	white	1	Unlikely	NA	NA	white
1270-03-24	-230018	NA	NA	NA	NA	NA	NA	Unlikely	NA	NA	NA	NA	NA	NA	NA	NA	0.6	2	NA	NA	NA	Unlikely	NA	NA	white	1	Unlikely	NA	NA	white
1270-03-25	-230017	NA	NA	NA	NA	NA	NA	Unlikely	NA	NA	NA	NA	NA	NA	NA	NA	0.6	2	NA	NA	NA	Unlikely	NA	NA	white	1	Unlikely	NA	NA	white
1270-03-26	-230016	NA	NA	NA	NA	NA	NA	Unlikely	NA	NA	NA	NA	NA	NA	NA	NA	0.6	2	NA	NA	NA	Unlikely	NA	NA	white	1	Unlikely	NA	NA	white
1270-03-27	-230015	NA	NA	NA	NA	NA	NA	Unlikely	NA	NA	NA	NA	NA	NA	NA	NA	0.6	2	NA	NA	NA	Unlikely	NA	NA	white	1	Unlikely	NA	NA	white
1270-03-28	-230014	NA	NA	NA	NA	NA	NA	Unlikely	NA	NA	NA	NA	NA	NA	NA	NA	0.6	2	NA	NA	NA	Unlikely	NA	NA	white	1	Unlikely	NA	NA	white
1270-03-29	-230013	NA	NA	NA	NA	NA	NA	Unlikely	NA	NA	NA	NA	NA	NA	NA	NA	0.6	2	NA	NA	NA	Unlikely	NA	NA	white	1	Unlikely	NA	NA	white
1270-03-30	-230012	NA	NA	NA	NA	NA	NA	Unlikely	NA	NA	NA	NA	NA	NA	NA	NA	0.6	2	NA	NA	NA	Unlikely	NA	NA	white	1	Unlikely	NA	NA	white
1270-03-31	-230011	NA	NA	NA	NA	NA	NA	Unlikely	NA	NA	NA	NA	NA	NA	NA	NA	0.6	2	NA	NA	NA	Unlikely	NA	NA	white	1	Unlikely	NA	NA	white
1270-04-01	-230010	NA	NA	NA	NA	NA	NA	Unlikely	NA	NA	NA	NA	NA	NA	NA	NA	0.6	2	NA	NA	NA	Unlikely	NA	NA	white	1	Unlikely	NA	NA	white
1270-04-02	-230009	NA	NA	NA	NA	NA	NA	Unlikely	NA	NA	NA	NA	NA	NA	NA	NA	0.6	2	NA	NA	NA	Unlikely	NA	NA	white	1	Unlikely	NA	NA	white
1270-04-03	-230008	NA	NA	NA	NA	NA	NA	Unlikely	NA	NA	NA	NA	NA	NA	NA	NA	0.6	2	NA	NA	NA	Unlikely	NA	NA	white	1	Unlikely	NA	NA	white
1270-04-04	-230007	NA	NA	NA	NA	NA	NA	Unlikely	NA	NA	NA	NA	NA	NA	NA	NA	0.6	2	NA	NA	NA	Unlikely	NA	NA	white	1	Unlikely	NA	NA	white
1270-04-05	-230006	NA	NA	NA	NA	NA	NA	Unlikely	NA	NA	NA	NA	NA	NA	NA	NA	0.6	2	NA	NA	NA	Unlikely	NA	NA	white	1	Unlikely	NA	NA	white
1270-04-06	-230005	NA	NA	NA	NA	NA	NA	Unlikely	NA	NA	NA	NA	NA	NA	NA	NA	0.6	2	NA	NA	NA	Unlikely	NA	NA	white	1	Unlikely	NA	NA	white
1270-04-07	-230004	NA	NA	NA	NA	NA	NA	Unlikely	NA	NA	NA	NA	NA	NA	NA	NA	0.6	2	NA	NA	NA	Unlikely	NA	NA	white	1	Unlikely	NA	NA	white
1270-04-08	-230003	NA	NA	NA	NA	NA	NA	Unlikely	NA	NA	NA	NA	NA	NA	NA	NA	0.6	2	NA	NA	NA	Unlikely	NA	NA	white	1	Unlikely	NA	NA	white
1270-04-09	-230002	NA	NA	NA	NA	NA	NA	Unlikely	NA	NA	NA	NA	NA	NA	NA	NA	0.6	2	NA	NA	NA	Unlikely	NA	NA	white	1	Unlikely	NA	NA	white
1270-04-10	-230001	NA	NA	NA	NA	NA	NA	Unlikely	NA	NA	NA	NA	NA	NA	NA	NA	0.6	2	NA	NA	NA	Unlikely	NA	NA	white	1	Unlikely	NA	NA	white
1270-04-11	-230000	NA	NA	NA	NA	NA	NA	Unlikely	NA	NA	NA	NA	NA	NA	NA	NA	0.6	2	NA	NA	NA	Unlikely	NA	NA	white	1	Unlikely	NA	NA	white
1270-04-12	-229999	NA	NA	NA	NA	NA	NA	Unlikely	NA	NA	NA	NA	NA	NA	NA	NA	0.6	2	NA	NA	NA	Unlikely	NA	NA	white	1	Unlikely	NA	NA	white
1270-04-13	-229998	NA	NA	NA	NA	NA	NA	Unlikely	NA	NA	NA	NA	NA	NA	NA	NA	0.6	2	NA	NA	NA	Unlikely	NA	NA	white	1	Unlikely	NA	NA	white
1270-04-14	-229997	NA	NA	NA	NA	NA	NA	Unlikely	NA	NA	NA	NA	NA	NA	NA	NA	0.6	2	NA	NA	NA	Unlikely	NA	NA	white	1	Unlikely	NA	NA	white
1270-04-15	-229996	NA	NA	NA	NA	NA	NA	Unlikely	NA	NA	NA	NA	NA	NA	NA	NA	0.6	2	NA	NA	NA	Unlikely	NA	NA	white	1	Unlikely	NA	NA	white
1270-04-16	-229995	NA	NA	NA	NA	NA	NA	Unlikely	NA	NA	NA	NA	NA	NA	NA	NA	0.6	2	NA	NA	NA	Unlikely	NA	NA	white	1	Unlikely	NA	NA	white
1270-04-17	-229994	NA	NA	NA	NA	NA	NA	Unlikely	NA	NA	NA	NA	NA	NA	NA	NA	0.6	2	NA	NA	NA	Unlikely	NA	NA	white	1	Unlikely	NA	NA	white
1270-04-18	-229993	NA	NA	NA	NA	NA	NA	Unlikely	NA	NA	NA	NA	NA	NA	NA	NA	0.6	2	NA	NA	NA	Unlikely	NA	NA	white	1	Unlikely	NA	NA	white
1270-04-19	-229992	NA	NA	NA	NA	NA	NA	Unlikely	NA	NA	NA	NA	NA	NA	NA	NA	0.6	2	NA	NA	NA	Unlikely	NA	NA	white	1	Unlikely	NA	NA	white
1270-04-20	-229991	NA	NA	NA	NA	NA	NA	Unlikely	NA	NA	NA	NA	NA	NA	NA	NA	0.6	2	NA	NA	NA	Unlikely	NA	NA	white	1	Unlikely	NA	NA	white
1270-04-21	-229990	NA	NA	NA	NA	NA	NA	Unlikely	NA	NA	NA	NA	NA	NA	NA	NA	0.6	2	NA	NA	NA	Unlikely	NA	NA	white	1	Unlikely	NA	NA	white
1270-04-22	-229989	NA	NA	NA	NA	NA	NA	Unlikely	NA	NA	NA	NA	NA	NA	NA	NA	0.6	2	NA	NA	NA	Unlikely	NA	NA	white	1	Unlikely	NA	NA	white
1270-04-23	-229988	NA	NA	NA	NA	NA	NA	Unlikely	NA	NA	NA	NA	NA	NA	NA	NA	0.6	2	NA	NA	NA	Unlikely	NA	NA	white	1	Unlikely	NA	NA	white
1270-04-24	-229987	NA	NA	NA	NA	NA	NA	Unlikely	NA	NA	NA	NA	NA	NA	NA	NA	0.6	2	NA	NA	NA	Unlikely	NA	NA	white	1	Unlikely	NA	NA	white
1270-04-25	-229986	NA	NA	NA	NA	NA	NA	Unlikely	NA	NA	NA	NA	NA	NA	NA	NA	0.6	2	NA	NA	NA	Unlikely	NA	NA	white	1	Unlikely	NA	NA	white
1270-04-26	-229985	NA	NA	NA	NA	NA	NA	Unlikely	NA	NA	NA	NA	NA	NA	NA	NA	0.6	2	NA	NA	NA	Unlikely	NA	NA	white	1	Unlikely	NA	NA	white
1270-04-27	-229984	NA	NA	NA	NA	NA	NA	Unlikely	NA	NA	NA	NA	NA	NA	NA	NA	0.6	2	NA	NA	NA	Unlikely	NA	NA	white	1	Unlikely	NA	NA	white
1270-04-28	-229983	NA	NA	NA	NA	NA	NA	Unlikely	NA	NA	NA	NA	NA	NA	NA	NA	0.6	2	NA	NA	NA	Unlikely	NA	NA	white	1	Unlikely	NA	NA	white
1270-04-29	-229982	NA	NA	NA	NA	NA	NA	Unlikely	NA	NA	NA	NA	NA	NA	NA	NA	0.6	2	NA	NA	NA	Unlikely	NA	NA	white	1	Unlikely	NA	NA	white
1270-04-30	-229981	NA	NA	NA	NA	NA	NA	Unlikely	NA	NA	NA	NA	NA	NA	NA	NA	0.6	2	NA	NA	NA	Unlikely	NA	NA	white	1	Unlikely	NA	NA	white
1270-05-01	-229980	NA	NA	NA	NA	NA	NA	Unlikely	NA	NA	NA	NA	NA	NA	NA	NA	0.6	2	NA	NA	NA	Unlikely	NA	NA	white	1	Unlikely	NA	NA	white
1270-05-02	-229979	NA	NA	NA	NA	NA	NA	Unlikely	NA	NA	NA	NA	NA	NA	NA	NA	0.6	2	NA	NA	NA	Unlikely	NA	NA	white	1	Unlikely	NA	NA	white
1270-05-03	-229978	NA	NA	NA	NA	NA	NA	Unlikely	NA	NA	NA	NA	NA	NA	NA	NA	0.6	2	NA	NA	NA	Unlikely	NA	NA	white	1	Unlikely	NA	NA	white
1270-05-04	-229977	NA	NA	NA	NA	NA	NA	Unlikely	NA	NA	NA	NA	NA	NA	NA	NA	0.6	2	NA	NA	NA	Unlikely	NA	NA	white	1	Unlikely	NA	NA	white
1270-05-05	-229976	NA	NA	NA	NA	NA	NA	Unlikely	NA	NA	NA	NA	NA	NA	NA	NA	0.6	2	NA	NA	NA	Unlikely	NA	NA	white	1	Unlikely	NA	NA	white
1270-05-06	-229975	NA	NA	NA	NA	NA	NA	Unlikely	NA	NA	NA	NA	NA	NA	NA	NA	0.6	2	NA	NA	NA	Unlikely	NA	NA	white	1	Unlikely	NA	NA	white
1270-05-07	-229974	NA	NA	NA	NA	NA	NA	Unlikely	NA	NA	NA	NA	NA	NA	NA	NA	0.6	2	NA	NA	NA	Unlikely	NA	NA	white	1	Unlikely	NA	NA	white
1270-05-08	-229973	NA	NA	NA	NA	NA	NA	Unlikely	NA	NA	NA	NA	NA	NA	NA	NA	0.6	2	NA	NA	NA	Unlikely	NA	NA	white	1	Unlikely	NA	NA	white
1270-05-09	-229972	NA	NA	NA	NA	NA	NA	Unlikely	NA	NA	NA	NA	NA	NA	NA	NA	0.6	2	NA	NA	NA	Unlikely	NA	NA	white	1	Unlikely	NA	NA	white
1270-05-10	-229971	NA	NA	NA	NA	NA	NA	Unlikely	NA	NA	NA	NA	NA	NA	NA	NA	0.6	2	NA	NA	NA	Unlikely	NA	NA	white	1	Unlikely	NA	NA	white
1270-05-11	-229970	NA	NA	NA	NA	NA	NA	Unlikely	NA	NA	NA	NA	NA	NA	NA	NA	0.6	2	NA	NA	NA	Unlikely	NA	NA	white	1	Unlikely	NA	NA	white
1270-05-12	-229969	NA	NA	NA	NA	NA	NA	Unlikely	NA	NA	NA	NA	NA	NA	NA	NA	0.6	2	NA	NA	NA	Unlikely	NA	NA	white	1	Unlikely	NA	NA	white
1270-05-13	-229968	NA	NA	NA	NA	NA	NA	Unlikely	NA	NA	NA	NA	NA	NA	NA	NA	0.6	2	NA	NA	NA	Unlikely	NA	NA	white	1	Unlikely	NA	NA	white
1270-05-14	-229967	NA	NA	NA	NA	NA	NA	Unlikely	NA	NA	NA	NA	NA	NA	NA	NA	0.6	2	NA	NA	NA	Unlikely	NA	NA	white	1	Unlikely	NA	NA	white
1270-05-15	-229966	NA	NA	NA	NA	NA	NA	Unlikely	NA	NA	NA	NA	NA	NA	NA	NA	0.6	2	NA	NA	NA	Unlikely	NA	NA	white	1	Unlikely	NA	NA	white
1270-05-16	-229965	NA	NA	NA	NA	NA	NA	Unlikely	NA	NA	NA	NA	NA	NA	NA	NA	0.6	2	NA	NA	NA	Unlikely	NA	NA	white	1	Unlikely	NA	NA	white
1270-05-17	-229964	NA	NA	NA	NA	NA	NA	Unlikely	NA	NA	NA	NA	NA	NA	NA	NA	0.6	2	NA	NA	NA	Unlikely	NA	NA	white	1	Unlikely	NA	NA	white
1270-05-18	-229963	NA	NA	NA	NA	NA	NA	Unlikely	NA	NA	NA	NA	NA	NA	NA	NA	0.6	2	NA	NA	NA	Unlikely	NA	NA	white	1	Unlikely	NA	NA	white
1270-05-19	-229962	NA	NA	NA	NA	NA	NA	Unlikely	NA	NA	NA	NA	NA	NA	NA	NA	0.6	2	NA	NA	NA	Unlikely	NA	NA	white	1	Unlikely	NA	NA	white
1270-05-20	-229961	NA	NA	NA	NA	NA	NA	Unlikely	NA	NA	NA	NA	NA	NA	NA	NA	0.6	2	NA	NA	NA	Unlikely	NA	NA	white	1	Unlikely	NA	NA	white
1270-05-21	-229960	NA	NA	NA	NA	NA	NA	Unlikely	NA	NA	NA	NA	NA	NA	NA	NA	0.6	2	NA	NA	NA	Unlikely	NA	NA	white	1	Unlikely	NA	NA	white
1270-05-22	-229959	NA	NA	NA	NA	NA	NA	Unlikely	NA	NA	NA	NA	NA	NA	NA	NA	0.6	2	NA	NA	NA	Unlikely	NA	NA	white	1	Unlikely	NA	NA	white
1270-05-23	-229958	NA	NA	NA	NA	NA	NA	Unlikely	NA	NA	NA	NA	NA	NA	NA	NA	0.6	2	NA	NA	NA	Unlikely	NA	NA	white	1	Unlikely	NA	NA	white
1270-05-24	-229957	NA	NA	NA	NA	NA	NA	Unlikely	NA	NA	NA	NA	NA	NA	NA	NA	0.6	2	NA	NA	NA	Unlikely	NA	NA	white	1	Unlikely	NA	NA	white
1270-05-25	-229956	NA	NA	NA	NA	NA	NA	Unlikely	NA	NA	NA	NA	NA	NA	NA	NA	0.6	2	NA	NA	NA	Unlikely	NA	NA	white	1	Unlikely	NA	NA	white
1270-05-26	-229955	NA	NA	NA	NA	NA	NA	Unlikely	NA	NA	NA	NA	NA	NA	NA	NA	0.6	2	NA	NA	NA	Unlikely	NA	NA	white	1	Unlikely	NA	NA	white
1270-05-27	-229954	NA	NA	NA	NA	NA	NA	Unlikely	NA	NA	NA	NA	NA	NA	NA	NA	0.6	2	NA	NA	NA	Unlikely	NA	NA	white	1	Unlikely	NA	NA	white
1270-05-28	-229953	NA	NA	NA	NA	NA	NA	Unlikely	NA	NA	NA	NA	NA	NA	NA	NA	0.6	2	NA	NA	NA	Unlikely	NA	NA	white	1	Unlikely	NA	NA	white
1270-05-29	-229952	NA	NA	NA	NA	NA	NA	Unlikely	NA	NA	NA	NA	NA	NA	NA	NA	0.6	2	NA	NA	NA	Unlikely	NA	NA	white	1	Unlikely	NA	NA	white
1270-05-30	-229951	NA	NA	NA	NA	NA	NA	Unlikely	NA	NA	NA	NA	NA	NA	NA	NA	0.6	2	NA	NA	NA	Unlikely	NA	NA	white	1	Unlikely	NA	NA	white
1270-05-31	-229950	NA	NA	NA	NA	NA	NA	Unlikely	NA	NA	NA	NA	NA	NA	NA	NA	0.6	2	NA	NA	NA	Unlikely	NA	NA	white	1	Unlikely	NA	NA	white
1270-06-01	-229949	NA	NA	NA	NA	NA	NA	Unlikely	NA	NA	NA	NA	NA	NA	NA	NA	0.6	2	NA	NA	NA	Unlikely	NA	NA	white	1	Unlikely	NA	NA	white
1270-06-02	-229948	NA	NA	NA	NA	NA	NA	Unlikely	NA	NA	NA	NA	NA	NA	NA	NA	0.6	2	NA	NA	NA	Unlikely	NA	NA	white	1	Unlikely	NA	NA	white
1270-06-03	-229947	NA	NA	NA	NA	NA	NA	Unlikely	NA	NA	NA	NA	NA	NA	NA	NA	0.6	2	NA	NA	NA	Unlikely	NA	NA	white	1	Unlikely	NA	NA	white
1270-06-04	-229946	NA	NA	NA	NA	NA	NA	Unlikely	NA	NA	NA	NA	NA	NA	NA	NA	0.6	2	NA	NA	NA	Unlikely	NA	NA	white	1	Unlikely	NA	NA	white
1270-06-05	-229945	NA	NA	NA	NA	NA	NA	Unlikely	NA	NA	NA	NA	NA	NA	NA	NA	0.6	2	NA	NA	NA	Unlikely	NA	NA	white	1	Unlikely	NA	NA	white
1270-06-06	-229944	NA	NA	NA	NA	NA	NA	Unlikely	NA	NA	NA	NA	NA	NA	NA	NA	0.6	2	NA	NA	NA	Unlikely	NA	NA	white	1	Unlikely	NA	NA	white
1270-06-07	-229943	NA	NA	NA	NA	NA	NA	Unlikely	NA	NA	NA	NA	NA	NA	NA	NA	0.6	2	NA	NA	NA	Unlikely	NA	NA	white	1	Unlikely	NA	NA	white
1270-06-08	-229942	NA	NA	NA	NA	NA	NA	Unlikely	NA	NA	NA	NA	NA	NA	NA	NA	0.6	2	NA	NA	NA	Unlikely	NA	NA	white	1	Unlikely	NA	NA	white
1270-06-09	-229941	NA	NA	NA	NA	NA	NA	Unlikely	NA	NA	NA	NA	NA	NA	NA	NA	0.6	2	NA	NA	NA	Unlikely	NA	NA	white	1	Unlikely	NA	NA	white
1270-06-10	-229940	NA	NA	NA	NA	NA	NA	Unlikely	NA	NA	NA	NA	NA	NA	NA	NA	0.6	2	NA	NA	NA	Unlikely	NA	NA	white	1	Unlikely	NA	NA	white
1270-06-11	-229939	NA	NA	NA	NA	NA	NA	Unlikely	NA	NA	NA	NA	NA	NA	NA	NA	0.6	2	NA	NA	NA	Unlikely	NA	NA	white	1	Unlikely	NA	NA	white
1270-06-12	-229938	NA	NA	NA	NA	NA	NA	Unlikely	NA	NA	NA	NA	NA	NA	NA	NA	0.6	2	NA	NA	NA	Unlikely	NA	NA	white	1	Unlikely	NA	NA	white
1270-06-13	-229937	NA	NA	NA	NA	NA	NA	Unlikely	NA	NA	NA	NA	NA	NA	NA	NA	0.6	2	NA	NA	NA	Unlikely	NA	NA	white	1	Unlikely	NA	NA	white
1270-06-14	-229936	NA	NA	NA	NA	NA	NA	Unlikely	NA	NA	NA	NA	NA	NA	NA	NA	0.6	2	NA	NA	NA	Unlikely	NA	NA	white	1	Unlikely	NA	NA	white
1270-06-15	-229935	NA	NA	NA	NA	NA	NA	Unlikely	NA	NA	NA	NA	NA	NA	NA	NA	0.6	2	NA	NA	NA	Unlikely	NA	NA	white	1	Unlikely	NA	NA	white
1270-06-16	-229934	NA	NA	NA	NA	NA	NA	Unlikely	NA	NA	NA	NA	NA	NA	NA	NA	0.6	2	NA	NA	NA	Unlikely	NA	NA	white	1	Unlikely	NA	NA	white
1270-06-17	-229933	NA	NA	NA	NA	NA	NA	Unlikely	NA	NA	NA	NA	NA	NA	NA	NA	0.6	2	NA	NA	NA	Unlikely	NA	NA	white	1	Unlikely	NA	NA	white
1270-06-18	-229932	NA	NA	NA	NA	NA	NA	Unlikely	NA	NA	NA	NA	NA	NA	NA	NA	0.6	2	NA	NA	NA	Unlikely	NA	NA	white	1	Unlikely	NA	NA	white
1270-06-19	-229931	NA	NA	NA	NA	NA	NA	Unlikely	NA	NA	NA	NA	NA	NA	NA	NA	0.6	2	NA	NA	NA	Unlikely	NA	NA	white	1	Unlikely	NA	NA	white
1270-06-20	-229930	NA	NA	NA	NA	NA	NA	Unlikely	NA	NA	NA	NA	NA	NA	NA	NA	0.6	2	NA	NA	NA	Unlikely	NA	NA	white	1	Unlikely	NA	NA	white
1270-06-21	-229929	NA	NA	NA	NA	NA	NA	Unlikely	NA	NA	NA	NA	NA	NA	NA	NA	0.6	2	NA	NA	NA	Unlikely	NA	NA	white	1	Unlikely	NA	NA	white
1270-06-22	-229928	NA	NA	NA	NA	NA	NA	Unlikely	NA	NA	NA	NA	NA	NA	NA	NA	0.6	2	NA	NA	NA	Unlikely	NA	NA	white	1	Unlikely	NA	NA	white
1270-06-23	-229927	NA	NA	NA	NA	NA	NA	Unlikely	NA	NA	NA	NA	NA	NA	NA	NA	0.6	2	NA	NA	NA	Unlikely	NA	NA	white	1	Unlikely	NA	NA	white
1270-06-24	-229926	NA	NA	NA	NA	NA	NA	Unlikely	NA	NA	NA	NA	NA	NA	NA	NA	0.6	2	NA	NA	NA	Unlikely	NA	NA	white	1	Unlikely	NA	NA	white
1270-06-25	-229925	NA	NA	NA	NA	NA	NA	Unlikely	NA	NA	NA	NA	NA	NA	NA	NA	0.6	2	NA	NA	NA	Unlikely	NA	NA	white	1	Unlikely	NA	NA	white
1270-06-26	-229924	NA	NA	NA	NA	NA	NA	Unlikely	NA	NA	NA	NA	NA	NA	NA	NA	0.6	2	NA	NA	NA	Unlikely	NA	NA	white	1	Unlikely	NA	NA	white
1270-06-27	-229923	NA	NA	NA	NA	NA	NA	Unlikely	NA	NA	NA	NA	NA	NA	NA	NA	0.6	2	NA	NA	NA	Unlikely	NA	NA	white	1	Unlikely	NA	NA	white
1270-06-28	-229922	NA	NA	NA	NA	NA	NA	Unlikely	NA	NA	NA	NA	NA	NA	NA	NA	0.6	2	NA	NA	NA	Unlikely	NA	NA	white	1	Unlikely	NA	NA	white
1270-06-29	-229921	NA	NA	NA	NA	NA	NA	Unlikely	NA	NA	NA	NA	NA	NA	NA	NA	0.6	2	NA	NA	NA	Unlikely	NA	NA	white	1	Unlikely	NA	NA	white
1270-06-30	-229920	NA	NA	NA	NA	NA	NA	Unlikely	NA	NA	NA	NA	NA	NA	NA	NA	0.6	2	NA	NA	NA	Unlikely	NA	NA	white	1	Unlikely	NA	NA	white
1270-07-01	-229919	NA	NA	NA	NA	NA	NA	Unlikely	NA	NA	NA	NA	NA	NA	NA	NA	0.6	2	NA	NA	NA	Unlikely	NA	NA	white	1	Unlikely	NA	NA	white
1270-07-02	-229918	NA	NA	NA	NA	NA	NA	Unlikely	NA	NA	NA	NA	NA	NA	NA	NA	0.6	2	NA	NA	NA	Unlikely	NA	NA	white	1	Unlikely	NA	NA	white
1270-07-03	-229917	NA	NA	NA	NA	NA	NA	Unlikely	NA	NA	NA	NA	NA	NA	NA	NA	0.6	2	NA	NA	NA	Unlikely	NA	NA	white	1	Unlikely	NA	NA	white
1270-07-04	-229916	NA	NA	NA	NA	NA	NA	Unlikely	NA	NA	NA	NA	NA	NA	NA	NA	0.6	2	NA	NA	NA	Unlikely	NA	NA	white	1	Unlikely	NA	NA	white
1270-07-05	-229915	NA	NA	NA	NA	NA	NA	Unlikely	NA	NA	NA	NA	NA	NA	NA	NA	0.6	2	NA	NA	NA	Unlikely	NA	NA	white	1	Unlikely	NA	NA	white
1270-07-06	-229914	NA	NA	NA	NA	NA	NA	Unlikely	NA	NA	NA	NA	NA	NA	NA	NA	0.6	2	NA	NA	NA	Unlikely	NA	NA	white	1	Unlikely	NA	NA	white
1270-07-07	-229913	NA	NA	NA	NA	NA	NA	Unlikely	NA	NA	NA	NA	NA	NA	NA	NA	0.6	2	NA	NA	NA	Unlikely	NA	NA	white	1	Unlikely	NA	NA	white
1270-07-08	-229912	NA	NA	NA	NA	NA	NA	Unlikely	NA	NA	NA	NA	NA	NA	NA	NA	0.6	2	NA	NA	NA	Unlikely	NA	NA	white	1	Unlikely	NA	NA	white
1270-07-09	-229911	NA	NA	NA	NA	NA	NA	Unlikely	NA	NA	NA	NA	NA	NA	NA	NA	0.6	2	NA	NA	NA	Unlikely	NA	NA	white	1	Unlikely	NA	NA	white
1270-07-10	-229910	NA	NA	NA	NA	NA	NA	Unlikely	NA	NA	NA	NA	NA	NA	NA	NA	0.6	2	NA	NA	NA	Unlikely	NA	NA	white	1	Unlikely	NA	NA	white
1270-07-11	-229909	NA	NA	NA	NA	NA	NA	Unlikely	NA	NA	NA	NA	NA	NA	NA	NA	0.6	2	NA	NA	NA	Unlikely	NA	NA	white	1	Unlikely	NA	NA	white
1270-07-12	-229908	NA	NA	NA	NA	NA	NA	Unlikely	NA	NA	NA	NA	NA	NA	NA	NA	0.6	2	NA	NA	NA	Unlikely	NA	NA	white	1	Unlikely	NA	NA	white
1270-07-13	-229907	NA	NA	NA	NA	NA	NA	Unlikely	NA	NA	NA	NA	NA	NA	NA	NA	0.6	2	NA	NA	NA	Unlikely	NA	NA	white	1	Unlikely	NA	NA	white
1270-07-14	-229906	NA	NA	NA	NA	NA	NA	Unlikely	NA	NA	NA	NA	NA	NA	NA	NA	0.6	2	NA	NA	NA	Unlikely	NA	NA	white	1	Unlikely	NA	NA	white
1270-07-15	-229905	NA	NA	NA	NA	NA	NA	Unlikely	NA	NA	NA	NA	NA	NA	NA	NA	0.6	2	NA	NA	NA	Unlikely	NA	NA	white	1	Unlikely	NA	NA	white
1270-07-16	-229904	NA	NA	NA	NA	NA	NA	Unlikely	NA	NA	NA	NA	NA	NA	NA	NA	0.6	2	NA	NA	NA	Unlikely	NA	NA	white	1	Unlikely	NA	NA	white
1270-07-17	-229903	NA	NA	NA	NA	NA	NA	Unlikely	NA	NA	NA	NA	NA	NA	NA	NA	0.6	2	NA	NA	NA	Unlikely	NA	NA	white	1	Unlikely	NA	NA	white
1270-07-18	-229902	NA	NA	NA	NA	NA	NA	Unlikely	NA	NA	NA	NA	NA	NA	NA	NA	0.6	2	NA	NA	NA	Unlikely	NA	NA	white	1	Unlikely	NA	NA	white
1270-07-19	-229901	NA	NA	NA	NA	NA	NA	Unlikely	NA	NA	NA	NA	NA	NA	NA	NA	0.6	2	NA	NA	NA	Unlikely	NA	NA	white	1	Unlikely	NA	NA	white
1270-07-20	-229900	NA	NA	NA	NA	NA	NA	Unlikely	NA	NA	NA	NA	NA	NA	NA	NA	0.6	2	NA	NA	NA	Unlikely	NA	NA	white	1	Unlikely	NA	NA	white
1270-07-21	-229899	NA	NA	NA	NA	NA	NA	Unlikely	NA	NA	NA	NA	NA	NA	NA	NA	0.6	2	NA	NA	NA	Unlikely	NA	NA	white	1	Unlikely	NA	NA	white
1270-07-22	-229898	NA	NA	NA	NA	NA	NA	Unlikely	NA	NA	NA	NA	NA	NA	NA	NA	0.6	2	NA	NA	NA	Unlikely	NA	NA	white	1	Unlikely	NA	NA	white
1270-07-23	-229897	NA	NA	NA	NA	NA	NA	Unlikely	NA	NA	NA	NA	NA	NA	NA	NA	0.6	2	NA	NA	NA	Unlikely	NA	NA	white	1	Unlikely	NA	NA	white
1270-07-24	-229896	NA	NA	NA	NA	NA	NA	Unlikely	NA	NA	NA	NA	NA	NA	NA	NA	0.6	2	NA	NA	NA	Unlikely	NA	NA	white	1	Unlikely	NA	NA	white
1270-07-25	-229895	NA	NA	NA	NA	NA	NA	Unlikely	NA	NA	NA	NA	NA	NA	NA	NA	0.6	2	NA	NA	NA	Unlikely	NA	NA	white	1	Unlikely	NA	NA	white
1270-07-26	-229894	NA	NA	NA	NA	NA	NA	Unlikely	NA	NA	NA	NA	NA	NA	NA	NA	0.6	2	NA	NA	NA	Unlikely	NA	NA	white	1	Unlikely	NA	NA	white
1270-07-27	-229893	NA	NA	NA	NA	NA	NA	Unlikely	NA	NA	NA	NA	NA	NA	NA	NA	0.6	2	NA	NA	NA	Unlikely	NA	NA	white	1	Unlikely	NA	NA	white
1270-07-28	-229892	NA	NA	NA	NA	NA	NA	Unlikely	NA	NA	NA	NA	NA	NA	NA	NA	0.6	2	NA	NA	NA	Unlikely	NA	NA	white	1	Unlikely	NA	NA	white
1270-07-29	-229891	NA	NA	NA	NA	NA	NA	Unlikely	NA	NA	NA	NA	NA	NA	NA	NA	0.6	2	NA	NA	NA	Unlikely	NA	NA	white	1	Unlikely	NA	NA	white
1270-07-30	-229890	NA	NA	NA	NA	NA	NA	Unlikely	NA	NA	NA	NA	NA	NA	NA	NA	0.6	2	NA	NA	NA	Unlikely	NA	NA	white	1	Unlikely	NA	NA	white
1270-07-31	-229889	NA	NA	NA	NA	NA	NA	Unlikely	NA	NA	NA	NA	NA	NA	NA	NA	0.6	2	0.16086	-0.047529	0.122871	Unlikely	NA	NA	white	1	Unlikely	NA	NA	white
1270-08-01	-229888	NA	NA	NA	NA	NA	NA	Unlikely	NA	NA	NA	NA	NA	NA	NA	NA	0.6	2	NA	NA	NA	Unlikely	NA	NA	white	1	Unlikely	NA	NA	white
1270-08-02	-229887	NA	NA	NA	NA	NA	NA	Unlikely	NA	NA	NA	NA	NA	NA	NA	NA	0.6	2	NA	NA	NA	Unlikely	NA	NA	white	1	Unlikely	NA	NA	white
1270-08-03	-229886	NA	NA	NA	NA	NA	NA	Unlikely	NA	NA	NA	NA	NA	NA	NA	NA	0.6	2	NA	NA	NA	Unlikely	NA	NA	white	1	Unlikely	NA	NA	white
1270-08-04	-229885	NA	NA	NA	NA	NA	NA	Unlikely	NA	NA	NA	NA	NA	NA	NA	NA	0.6	2	NA	NA	NA	Unlikely	NA	NA	white	1	Unlikely	NA	NA	white
1270-08-05	-229884	NA	NA	NA	NA	NA	NA	Unlikely	NA	NA	NA	NA	NA	NA	NA	NA	0.6	2	NA	NA	NA	Unlikely	NA	NA	white	1	Unlikely	NA	NA	white
1270-08-06	-229883	NA	NA	NA	NA	NA	NA	Unlikely	NA	NA	NA	NA	NA	NA	NA	NA	0.6	2	NA	NA	NA	Unlikely	NA	NA	white	1	Unlikely	NA	NA	white
1270-08-07	-229882	NA	NA	NA	NA	NA	NA	Unlikely	NA	NA	NA	NA	NA	NA	NA	NA	0.6	2	NA	NA	NA	Unlikely	NA	NA	white	1	Unlikely	NA	NA	white
1270-08-08	-229881	NA	NA	NA	NA	NA	NA	Unlikely	NA	NA	NA	NA	NA	NA	NA	NA	0.6	2	NA	NA	NA	Unlikely	NA	NA	white	1	Unlikely	NA	NA	white
1270-08-09	-229880	NA	NA	NA	NA	NA	NA	Unlikely	NA	NA	NA	NA	NA	NA	NA	NA	0.6	2	NA	NA	NA	Unlikely	NA	NA	white	1	Unlikely	NA	NA	white
1270-08-10	-229879	NA	NA	NA	NA	NA	NA	Unlikely	NA	NA	NA	NA	NA	NA	NA	NA	0.6	2	NA	NA	NA	Unlikely	NA	NA	white	1	Unlikely	NA	NA	white
1270-08-11	-229878	NA	NA	NA	NA	NA	NA	Unlikely	NA	NA	NA	NA	NA	NA	NA	NA	0.6	2	NA	NA	NA	Unlikely	NA	NA	white	1	Unlikely	NA	NA	white
1270-08-12	-229877	NA	NA	NA	NA	NA	NA	Unlikely	NA	NA	NA	NA	NA	NA	NA	NA	0.6	2	NA	NA	NA	Unlikely	NA	NA	white	1	Unlikely	NA	NA	white
1270-08-13	-229876	NA	NA	NA	NA	NA	NA	Unlikely	NA	NA	NA	NA	NA	NA	NA	NA	0.6	2	NA	NA	NA	Unlikely	NA	NA	white	1	Unlikely	NA	NA	white
1270-08-14	-229875	NA	NA	NA	NA	NA	NA	Unlikely	NA	NA	NA	NA	NA	NA	NA	NA	0.6	2	NA	NA	NA	Unlikely	NA	NA	white	1	Unlikely	NA	NA	white
1270-08-15	-229874	NA	NA	NA	NA	NA	NA	Unlikely	NA	NA	NA	NA	NA	NA	NA	NA	0.6	2	NA	NA	NA	Unlikely	NA	NA	white	1	Unlikely	NA	NA	white
1270-08-16	-229873	NA	NA	NA	NA	NA	NA	Unlikely	NA	NA	NA	NA	NA	NA	NA	NA	0.6	2	NA	NA	NA	Unlikely	NA	NA	white	1	Unlikely	NA	NA	white
1270-08-17	-229872	NA	NA	NA	NA	NA	NA	Unlikely	NA	NA	NA	NA	NA	NA	NA	NA	0.6	2	NA	NA	NA	Unlikely	NA	NA	white	1	Unlikely	NA	NA	white
1270-08-18	-229871	NA	NA	NA	NA	NA	NA	Unlikely	NA	NA	NA	NA	NA	NA	NA	NA	0.6	2	NA	NA	NA	Unlikely	NA	NA	white	1	Unlikely	NA	NA	white
1270-08-19	-229870	NA	NA	NA	NA	NA	NA	Unlikely	NA	NA	NA	NA	NA	NA	NA	NA	0.6	2	NA	NA	NA	Unlikely	NA	NA	white	1	Unlikely	NA	NA	white
1270-08-20	-229869	NA	NA	NA	NA	NA	NA	Unlikely	NA	NA	NA	NA	NA	NA	NA	NA	0.6	2	NA	NA	NA	Unlikely	NA	NA	white	1	Unlikely	NA	NA	white
1270-08-21	-229868	NA	NA	NA	NA	NA	NA	Unlikely	NA	NA	NA	NA	NA	NA	NA	NA	0.6	2	NA	NA	NA	Unlikely	NA	NA	white	1	Unlikely	NA	NA	white
1270-08-22	-229867	NA	NA	NA	NA	NA	NA	Unlikely	NA	NA	NA	NA	NA	NA	NA	NA	0.6	2	NA	NA	NA	Unlikely	NA	NA	white	1	Unlikely	NA	NA	white
1270-08-23	-229866	NA	NA	NA	NA	NA	NA	Unlikely	NA	NA	NA	NA	NA	NA	NA	NA	0.6	2	NA	NA	NA	Unlikely	NA	NA	white	1	Unlikely	NA	NA	white
1270-08-24	-229865	NA	NA	NA	NA	NA	NA	Unlikely	NA	NA	NA	NA	NA	NA	NA	NA	0.6	2	NA	NA	NA	Unlikely	NA	NA	white	1	Unlikely	NA	NA	white
1270-08-25	-229864	NA	NA	NA	NA	NA	NA	Unlikely	NA	NA	NA	NA	NA	NA	NA	NA	0.6	2	NA	NA	NA	Unlikely	NA	NA	white	1	Unlikely	NA	NA	white
1270-08-26	-229863	NA	NA	NA	NA	NA	NA	Unlikely	NA	NA	NA	NA	NA	NA	NA	NA	0.6	2	NA	NA	NA	Unlikely	NA	NA	white	1	Unlikely	NA	NA	white
1270-08-27	-229862	NA	NA	NA	NA	NA	NA	Unlikely	NA	NA	NA	NA	NA	NA	NA	NA	0.6	2	NA	NA	NA	Unlikely	NA	NA	white	1	Unlikely	NA	NA	white
1270-08-28	-229861	NA	NA	NA	NA	NA	NA	Unlikely	NA	NA	NA	NA	NA	NA	NA	NA	0.6	2	NA	NA	NA	Unlikely	NA	NA	white	1	Unlikely	NA	NA	white
1270-08-29	-229860	NA	NA	NA	NA	NA	NA	Unlikely	NA	NA	NA	NA	NA	NA	NA	NA	0.6	2	NA	NA	NA	Unlikely	NA	NA	white	1	Unlikely	NA	NA	white
1270-08-30	-229859	NA	NA	NA	NA	NA	NA	Unlikely	NA	NA	NA	NA	NA	NA	NA	NA	0.6	2	NA	NA	NA	Unlikely	NA	NA	white	1	Unlikely	NA	NA	white
1270-08-31	-229858	NA	NA	NA	NA	NA	NA	Unlikely	NA	NA	NA	NA	NA	NA	NA	NA	0.6	2	NA	NA	NA	Unlikely	NA	NA	white	1	Unlikely	NA	NA	white
1270-09-01	-229857	NA	NA	NA	NA	NA	NA	Unlikely	NA	NA	NA	NA	NA	NA	NA	NA	0.6	2	NA	NA	NA	Unlikely	NA	NA	white	1	Unlikely	NA	NA	white
1270-09-02	-229856	NA	NA	NA	NA	NA	NA	Unlikely	NA	NA	NA	NA	NA	NA	NA	NA	0.6	2	NA	NA	NA	Unlikely	NA	NA	white	1	Unlikely	NA	NA	white
1270-09-03	-229855	NA	NA	NA	NA	NA	NA	Unlikely	NA	NA	NA	NA	NA	NA	NA	NA	0.6	2	NA	NA	NA	Unlikely	NA	NA	white	1	Unlikely	NA	NA	white
1270-09-04	-229854	NA	NA	NA	NA	NA	NA	Unlikely	NA	NA	NA	NA	NA	NA	NA	NA	0.6	2	NA	NA	NA	Unlikely	NA	NA	white	1	Unlikely	NA	NA	white
1270-09-05	-229853	NA	NA	NA	NA	NA	NA	Unlikely	NA	NA	NA	NA	NA	NA	NA	NA	0.6	2	NA	NA	NA	Unlikely	NA	NA	white	1	Unlikely	NA	NA	white
1270-09-06	-229852	NA	NA	NA	NA	NA	NA	Unlikely	NA	NA	NA	NA	NA	NA	NA	NA	0.6	2	NA	NA	NA	Unlikely	NA	NA	white	1	Unlikely	NA	NA	white
1270-09-07	-229851	NA	NA	NA	NA	NA	NA	Unlikely	NA	NA	NA	NA	NA	NA	NA	NA	0.6	2	NA	NA	NA	Unlikely	NA	NA	white	1	Unlikely	NA	NA	white
1270-09-08	-229850	NA	NA	NA	NA	NA	NA	Unlikely	NA	NA	NA	NA	NA	NA	NA	NA	0.6	2	NA	NA	NA	Unlikely	NA	NA	white	1	Unlikely	NA	NA	white
1270-09-09	-229849	NA	NA	NA	NA	NA	NA	Unlikely	NA	NA	NA	NA	NA	NA	NA	NA	0.6	2	NA	NA	NA	Unlikely	NA	NA	white	1	Unlikely	NA	NA	white
1270-09-10	-229848	NA	NA	NA	NA	NA	NA	Unlikely	NA	NA	NA	NA	NA	NA	NA	NA	0.6	2	NA	NA	NA	Unlikely	NA	NA	white	1	Unlikely	NA	NA	white
1270-09-11	-229847	NA	NA	NA	NA	NA	NA	Unlikely	NA	NA	NA	NA	NA	NA	NA	NA	0.6	2	NA	NA	NA	Unlikely	NA	NA	white	1	Unlikely	NA	NA	white
1270-09-12	-229846	NA	NA	NA	NA	NA	NA	Unlikely	NA	NA	NA	NA	NA	NA	NA	NA	0.6	2	NA	NA	NA	Unlikely	NA	NA	white	1	Unlikely	NA	NA	white
1270-09-13	-229845	NA	NA	NA	NA	NA	NA	Unlikely	NA	NA	NA	NA	NA	NA	NA	NA	0.6	2	NA	NA	NA	Unlikely	NA	NA	white	1	Unlikely	NA	NA	white
1270-09-14	-229844	NA	NA	NA	NA	NA	NA	Unlikely	NA	NA	NA	NA	NA	NA	NA	NA	0.6	2	NA	NA	NA	Unlikely	NA	NA	white	1	Unlikely	NA	NA	white
1270-09-15	-229843	NA	NA	NA	NA	NA	NA	Unlikely	NA	NA	NA	NA	NA	NA	NA	NA	0.6	2	NA	NA	NA	Unlikely	NA	NA	white	1	Unlikely	NA	NA	white
1270-09-16	-229842	NA	NA	NA	NA	NA	NA	Unlikely	NA	NA	NA	NA	NA	NA	NA	NA	0.6	2	NA	NA	NA	Unlikely	NA	NA	white	1	Unlikely	NA	NA	white
1270-09-17	-229841	NA	NA	NA	NA	NA	NA	Unlikely	NA	NA	NA	NA	NA	NA	NA	NA	0.6	2	NA	NA	NA	Unlikely	NA	NA	white	1	Unlikely	NA	NA	white
1270-09-18	-229840	NA	NA	NA	NA	NA	NA	Unlikely	NA	NA	NA	NA	NA	NA	NA	NA	0.6	2	NA	NA	NA	Unlikely	NA	NA	white	1	Unlikely	NA	NA	white
1270-09-19	-229839	NA	NA	NA	NA	NA	NA	Unlikely	NA	NA	NA	NA	NA	NA	NA	NA	0.6	2	NA	NA	NA	Unlikely	NA	NA	white	1	Unlikely	NA	NA	white
1270-09-20	-229838	NA	NA	NA	NA	NA	NA	Unlikely	NA	NA	NA	NA	NA	NA	NA	NA	0.6	2	NA	NA	NA	Unlikely	NA	NA	white	1	Unlikely	NA	NA	white
1270-09-21	-229837	NA	NA	NA	NA	NA	NA	Unlikely	NA	NA	NA	NA	NA	NA	NA	NA	0.6	2	NA	NA	NA	Unlikely	NA	NA	white	1	Unlikely	NA	NA	white
1270-09-22	-229836	NA	NA	NA	NA	NA	NA	Unlikely	NA	NA	NA	NA	NA	NA	NA	NA	0.6	2	NA	NA	NA	Unlikely	NA	NA	white	1	Unlikely	NA	NA	white
1270-09-23	-229835	NA	NA	NA	NA	NA	NA	Unlikely	NA	NA	NA	NA	NA	NA	NA	NA	0.6	2	NA	NA	NA	Unlikely	NA	NA	white	1	Unlikely	NA	NA	white
1270-09-24	-229834	NA	NA	NA	NA	NA	NA	Unlikely	NA	NA	NA	NA	NA	NA	NA	NA	0.6	2	NA	NA	NA	Unlikely	NA	NA	white	1	Unlikely	NA	NA	white
1270-09-25	-229833	NA	NA	NA	NA	NA	NA	Unlikely	NA	NA	NA	NA	NA	NA	NA	NA	0.6	2	NA	NA	NA	Unlikely	NA	NA	white	1	Unlikely	NA	NA	white
1270-09-26	-229832	NA	NA	NA	NA	NA	NA	Unlikely	NA	NA	NA	NA	NA	NA	NA	NA	0.6	2	NA	NA	NA	Unlikely	NA	NA	white	1	Unlikely	NA	NA	white
1270-09-27	-229831	NA	NA	NA	NA	NA	NA	Unlikely	NA	NA	NA	NA	NA	NA	NA	NA	0.6	2	NA	NA	NA	Unlikely	NA	NA	white	1	Unlikely	NA	NA	white
1270-09-28	-229830	NA	NA	NA	NA	NA	NA	Unlikely	NA	NA	NA	NA	NA	NA	NA	NA	0.6	2	NA	NA	NA	Unlikely	NA	NA	white	1	Unlikely	NA	NA	white
1270-09-29	-229829	NA	NA	NA	NA	NA	NA	Unlikely	NA	NA	NA	NA	NA	NA	NA	NA	0.6	2	NA	NA	NA	Unlikely	NA	NA	white	1	Unlikely	NA	NA	white
1270-09-30	-229828	NA	NA	NA	NA	NA	NA	Unlikely	NA	NA	NA	NA	NA	NA	NA	NA	0.6	2	NA	NA	NA	Unlikely	NA	NA	white	1	Unlikely	NA	NA	white
1270-10-01	-229827	NA	NA	NA	NA	NA	NA	Unlikely	NA	NA	NA	NA	NA	NA	NA	NA	0.6	2	NA	NA	NA	Unlikely	NA	NA	white	1	Unlikely	NA	NA	white
1270-10-02	-229826	NA	NA	NA	NA	NA	NA	Unlikely	NA	NA	NA	NA	NA	NA	NA	NA	0.6	2	NA	NA	NA	Unlikely	NA	NA	white	1	Unlikely	NA	NA	white
1270-10-03	-229825	NA	NA	NA	NA	NA	NA	Unlikely	NA	NA	NA	NA	NA	NA	NA	NA	0.6	2	NA	NA	NA	Unlikely	NA	NA	white	1	Unlikely	NA	NA	white
1270-10-04	-229824	NA	NA	NA	NA	NA	NA	Unlikely	NA	NA	NA	NA	NA	NA	NA	NA	0.6	2	NA	NA	NA	Unlikely	NA	NA	white	1	Unlikely	NA	NA	white
1270-10-05	-229823	NA	NA	NA	NA	NA	NA	Unlikely	NA	NA	NA	NA	NA	NA	NA	NA	0.6	2	NA	NA	NA	Unlikely	NA	NA	white	1	Unlikely	NA	NA	white
1270-10-06	-229822	NA	NA	NA	NA	NA	NA	Unlikely	NA	NA	NA	NA	NA	NA	NA	NA	0.6	2	NA	NA	NA	Unlikely	NA	NA	white	1	Unlikely	NA	NA	white
1270-10-07	-229821	NA	NA	NA	NA	NA	NA	Unlikely	NA	NA	NA	NA	NA	NA	NA	NA	0.6	2	NA	NA	NA	Unlikely	NA	NA	white	1	Unlikely	NA	NA	white
1270-10-08	-229820	NA	NA	NA	NA	NA	NA	Unlikely	NA	NA	NA	NA	NA	NA	NA	NA	0.6	2	NA	NA	NA	Unlikely	NA	NA	white	1	Unlikely	NA	NA	white
1270-10-09	-229819	NA	NA	NA	NA	NA	NA	Unlikely	NA	NA	NA	NA	NA	NA	NA	NA	0.6	2	NA	NA	NA	Unlikely	NA	NA	white	1	Unlikely	NA	NA	white
1270-10-10	-229818	NA	NA	NA	NA	NA	NA	Unlikely	NA	NA	NA	NA	NA	NA	NA	NA	0.6	2	NA	NA	NA	Unlikely	NA	NA	white	1	Unlikely	NA	NA	white
1270-10-11	-229817	NA	NA	NA	NA	NA	NA	Unlikely	NA	NA	NA	NA	NA	NA	NA	NA	0.6	2	NA	NA	NA	Unlikely	NA	NA	white	1	Unlikely	NA	NA	white
1270-10-12	-229816	NA	NA	NA	NA	NA	NA	Unlikely	NA	NA	NA	NA	NA	NA	NA	NA	0.6	2	NA	NA	NA	Unlikely	NA	NA	white	1	Unlikely	NA	NA	white
1270-10-13	-229815	NA	NA	NA	NA	NA	NA	Unlikely	NA	NA	NA	NA	NA	NA	NA	NA	0.6	2	NA	NA	NA	Unlikely	NA	NA	white	1	Unlikely	NA	NA	white
1270-10-14	-229814	NA	NA	NA	NA	NA	NA	Unlikely	NA	NA	NA	NA	NA	NA	NA	NA	0.6	2	NA	NA	NA	Unlikely	NA	NA	white	1	Unlikely	NA	NA	white
1270-10-15	-229813	NA	NA	NA	NA	NA	NA	Unlikely	NA	NA	NA	NA	NA	NA	NA	NA	0.6	2	NA	NA	NA	Unlikely	NA	NA	white	1	Unlikely	NA	NA	white
1270-10-16	-229812	NA	NA	NA	NA	NA	NA	Unlikely	NA	NA	NA	NA	NA	NA	NA	NA	0.6	2	NA	NA	NA	Unlikely	NA	NA	white	1	Unlikely	NA	NA	white
1270-10-17	-229811	NA	NA	NA	NA	NA	NA	Unlikely	NA	NA	NA	NA	NA	NA	NA	NA	0.6	2	NA	NA	NA	Unlikely	NA	NA	white	1	Unlikely	NA	NA	white
1270-10-18	-229810	NA	NA	NA	NA	NA	NA	Unlikely	NA	NA	NA	NA	NA	NA	NA	NA	0.6	2	NA	NA	NA	Unlikely	NA	NA	white	1	Unlikely	NA	NA	white
1270-10-19	-229809	NA	NA	NA	NA	NA	NA	Unlikely	NA	NA	NA	NA	NA	NA	NA	NA	0.6	2	NA	NA	NA	Unlikely	NA	NA	white	1	Unlikely	NA	NA	white
1270-10-20	-229808	NA	NA	NA	NA	NA	NA	Unlikely	NA	NA	NA	NA	NA	NA	NA	NA	0.6	2	NA	NA	NA	Unlikely	NA	NA	white	1	Unlikely	NA	NA	white
1270-10-21	-229807	NA	NA	NA	NA	NA	NA	Unlikely	NA	NA	NA	NA	NA	NA	NA	NA	0.6	2	NA	NA	NA	Unlikely	NA	NA	white	1	Unlikely	NA	NA	white
1270-10-22	-229806	NA	NA	NA	NA	NA	NA	Unlikely	NA	NA	NA	NA	NA	NA	NA	NA	0.6	2	NA	NA	NA	Unlikely	NA	NA	white	1	Unlikely	NA	NA	white
1270-10-23	-229805	NA	NA	NA	NA	NA	NA	Unlikely	NA	NA	NA	NA	NA	NA	NA	NA	0.6	2	NA	NA	NA	Unlikely	NA	NA	white	1	Unlikely	NA	NA	white
1270-10-24	-229804	NA	NA	NA	NA	NA	NA	Unlikely	NA	NA	NA	NA	NA	NA	NA	NA	0.6	2	NA	NA	NA	Unlikely	NA	NA	white	1	Unlikely	NA	NA	white
1270-10-25	-229803	NA	NA	NA	NA	NA	NA	Unlikely	NA	NA	NA	NA	NA	NA	NA	NA	0.6	2	NA	NA	NA	Unlikely	NA	NA	white	1	Unlikely	NA	NA	white
1270-10-26	-229802	NA	NA	NA	NA	NA	NA	Unlikely	NA	NA	NA	NA	NA	NA	NA	NA	0.6	2	NA	NA	NA	Unlikely	NA	NA	white	1	Unlikely	NA	NA	white
1270-10-27	-229801	NA	NA	NA	NA	NA	NA	Unlikely	NA	NA	NA	NA	NA	NA	NA	NA	0.6	2	NA	NA	NA	Unlikely	NA	NA	white	1	Unlikely	NA	NA	white
1270-10-28	-229800	NA	NA	NA	NA	NA	NA	Unlikely	NA	NA	NA	NA	NA	NA	NA	NA	0.6	2	NA	NA	NA	Unlikely	NA	NA	white	1	Unlikely	NA	NA	white
1270-10-29	-229799	NA	NA	NA	NA	NA	NA	Unlikely	NA	NA	NA	NA	NA	NA	NA	NA	0.6	2	NA	NA	NA	Unlikely	NA	NA	white	1	Unlikely	NA	NA	white
1270-10-30	-229798	NA	NA	NA	NA	NA	NA	Unlikely	NA	NA	NA	NA	NA	NA	NA	NA	0.6	2	NA	NA	NA	Unlikely	NA	NA	white	1	Unlikely	NA	NA	white
1270-10-31	-229797	NA	NA	NA	NA	NA	NA	Unlikely	NA	NA	NA	NA	NA	NA	NA	NA	0.6	2	NA	NA	NA	Unlikely	NA	NA	white	1	Unlikely	NA	NA	white
1270-11-01	-229796	NA	NA	NA	NA	NA	NA	Unlikely	NA	NA	NA	NA	NA	NA	NA	NA	0.6	2	NA	NA	NA	Unlikely	NA	NA	white	1	Unlikely	NA	NA	white
1270-11-02	-229795	NA	NA	NA	NA	NA	NA	Unlikely	NA	NA	NA	NA	NA	NA	NA	NA	0.6	2	NA	NA	NA	Unlikely	NA	NA	white	1	Unlikely	NA	NA	white
1270-11-03	-229794	NA	NA	NA	NA	NA	NA	Unlikely	NA	NA	NA	NA	NA	NA	NA	NA	0.6	2	NA	NA	NA	Unlikely	NA	NA	white	1	Unlikely	NA	NA	white
1270-11-04	-229793	NA	NA	NA	NA	NA	NA	Unlikely	NA	NA	NA	NA	NA	NA	NA	NA	0.6	2	NA	NA	NA	Unlikely	NA	NA	white	1	Unlikely	NA	NA	white
1270-11-05	-229792	NA	NA	NA	NA	NA	NA	Unlikely	NA	NA	NA	NA	NA	NA	NA	NA	0.6	2	NA	NA	NA	Unlikely	NA	NA	white	1	Unlikely	NA	NA	white
1270-11-06	-229791	NA	NA	NA	NA	NA	NA	Unlikely	NA	NA	NA	NA	NA	NA	NA	NA	0.6	2	NA	NA	NA	Unlikely	NA	NA	white	1	Unlikely	NA	NA	white
1270-11-07	-229790	NA	NA	NA	NA	NA	NA	Unlikely	NA	NA	NA	NA	NA	NA	NA	NA	0.6	2	NA	NA	NA	Unlikely	NA	NA	white	1	Unlikely	NA	NA	white
1270-11-08	-229789	NA	NA	NA	NA	NA	NA	Unlikely	NA	NA	NA	NA	NA	NA	NA	NA	0.6	2	NA	NA	NA	Unlikely	NA	NA	white	1	Unlikely	NA	NA	white
1270-11-09	-229788	NA	NA	NA	NA	NA	NA	Unlikely	NA	NA	NA	NA	NA	NA	NA	NA	0.6	2	NA	NA	NA	Unlikely	NA	NA	white	1	Unlikely	NA	NA	white
1270-11-10	-229787	NA	NA	NA	NA	NA	NA	Unlikely	NA	NA	NA	NA	NA	NA	NA	NA	0.6	2	NA	NA	NA	Unlikely	NA	NA	white	1	Unlikely	NA	NA	white
1270-11-11	-229786	NA	NA	NA	NA	NA	NA	Unlikely	NA	NA	NA	NA	NA	NA	NA	NA	0.6	2	NA	NA	NA	Unlikely	NA	NA	white	1	Unlikely	NA	NA	white
1270-11-12	-229785	NA	NA	NA	NA	NA	NA	Unlikely	NA	NA	NA	NA	NA	NA	NA	NA	0.6	2	NA	NA	NA	Unlikely	NA	NA	white	1	Unlikely	NA	NA	white
1270-11-13	-229784	NA	NA	NA	NA	NA	NA	Unlikely	NA	NA	NA	NA	NA	NA	NA	NA	0.6	2	NA	NA	NA	Unlikely	NA	NA	white	1	Unlikely	NA	NA	white
1270-11-14	-229783	NA	NA	NA	NA	NA	NA	Unlikely	NA	NA	NA	NA	NA	NA	NA	NA	0.6	2	NA	NA	NA	Unlikely	NA	NA	white	1	Unlikely	NA	NA	white
1270-11-15	-229782	NA	NA	NA	NA	NA	NA	Unlikely	NA	NA	NA	NA	NA	NA	NA	NA	0.6	2	NA	NA	NA	Unlikely	NA	NA	white	1	Unlikely	NA	NA	white
1270-11-16	-229781	NA	NA	NA	NA	NA	NA	Unlikely	NA	NA	NA	NA	NA	NA	NA	NA	0.6	2	NA	NA	NA	Unlikely	NA	NA	white	1	Unlikely	NA	NA	white
1270-11-17	-229780	NA	NA	NA	NA	NA	NA	Unlikely	NA	NA	NA	NA	NA	NA	NA	NA	0.6	2	NA	NA	NA	Unlikely	NA	NA	white	1	Unlikely	NA	NA	white
1270-11-18	-229779	NA	NA	NA	NA	NA	NA	Unlikely	NA	NA	NA	NA	NA	NA	NA	NA	0.6	2	NA	NA	NA	Unlikely	NA	NA	white	1	Unlikely	NA	NA	white
1270-11-19	-229778	NA	NA	NA	NA	NA	NA	Unlikely	NA	NA	NA	NA	NA	NA	NA	NA	0.6	2	NA	NA	NA	Unlikely	NA	NA	white	1	Unlikely	NA	NA	white
1270-11-20	-229777	NA	NA	NA	NA	NA	NA	Unlikely	NA	NA	NA	NA	NA	NA	NA	NA	0.6	2	NA	NA	NA	Unlikely	NA	NA	white	1	Unlikely	NA	NA	white
1270-11-21	-229776	NA	NA	NA	NA	NA	NA	Unlikely	NA	NA	NA	NA	NA	NA	NA	NA	0.6	2	NA	NA	NA	Unlikely	NA	NA	white	1	Unlikely	NA	NA	white
1270-11-22	-229775	NA	NA	NA	NA	NA	NA	Unlikely	NA	NA	NA	NA	NA	NA	NA	NA	0.6	2	NA	NA	NA	Unlikely	NA	NA	white	1	Unlikely	NA	NA	white
1270-11-23	-229774	NA	NA	NA	NA	NA	NA	Unlikely	NA	NA	NA	NA	NA	NA	NA	NA	0.6	2	NA	NA	NA	Unlikely	NA	NA	white	1	Unlikely	NA	NA	white
1270-11-24	-229773	NA	NA	NA	NA	NA	NA	Unlikely	NA	NA	NA	NA	NA	NA	NA	NA	0.6	2	NA	NA	NA	Unlikely	NA	NA	white	1	Unlikely	NA	NA	white
1270-11-25	-229772	NA	NA	NA	NA	NA	NA	Unlikely	NA	NA	NA	NA	NA	NA	NA	NA	0.6	2	NA	NA	NA	Unlikely	NA	NA	white	1	Unlikely	NA	NA	white
1270-11-26	-229771	NA	NA	NA	NA	NA	NA	Unlikely	NA	NA	NA	NA	NA	NA	NA	NA	0.6	2	NA	NA	NA	Unlikely	NA	NA	white	1	Unlikely	NA	NA	white
1270-11-27	-229770	NA	NA	NA	NA	NA	NA	Unlikely	NA	NA	NA	NA	NA	NA	NA	NA	0.6	2	NA	NA	NA	Unlikely	NA	NA	white	1	Unlikely	NA	NA	white
1270-11-28	-229769	NA	NA	NA	NA	NA	NA	Unlikely	NA	NA	NA	NA	NA	NA	NA	NA	0.6	2	NA	NA	NA	Unlikely	NA	NA	white	1	Unlikely	NA	NA	white
1270-11-29	-229768	NA	NA	NA	NA	NA	NA	Unlikely	NA	NA	NA	NA	NA	NA	NA	NA	0.6	2	NA	NA	NA	Unlikely	NA	NA	white	1	Unlikely	NA	NA	white
1270-11-30	-229767	NA	NA	NA	NA	NA	NA	Unlikely	NA	NA	NA	NA	NA	NA	NA	NA	0.6	2	NA	NA	NA	Unlikely	NA	NA	white	1	Unlikely	NA	NA	white
1270-12-01	-229766	NA	NA	NA	NA	NA	NA	Unlikely	NA	NA	NA	NA	NA	NA	NA	NA	0.6	2	NA	NA	NA	Unlikely	NA	NA	white	1	Unlikely	NA	NA	white
1270-12-02	-229765	NA	NA	NA	NA	NA	NA	Unlikely	NA	NA	NA	NA	NA	NA	NA	NA	0.6	2	NA	NA	NA	Unlikely	NA	NA	white	1	Unlikely	NA	NA	white
1270-12-03	-229764	NA	NA	NA	NA	NA	NA	Unlikely	NA	NA	NA	NA	NA	NA	NA	NA	0.6	2	NA	NA	NA	Unlikely	NA	NA	white	1	Unlikely	NA	NA	white
1270-12-04	-229763	NA	NA	NA	NA	NA	NA	Unlikely	NA	NA	NA	NA	NA	NA	NA	NA	0.6	2	NA	NA	NA	Unlikely	NA	NA	white	1	Unlikely	NA	NA	white
1270-12-05	-229762	NA	NA	NA	NA	NA	NA	Unlikely	NA	NA	NA	NA	NA	NA	NA	NA	0.6	2	NA	NA	NA	Unlikely	NA	NA	white	1	Unlikely	NA	NA	white
1270-12-06	-229761	NA	NA	NA	NA	NA	NA	Unlikely	NA	NA	NA	NA	NA	NA	NA	NA	0.6	2	NA	NA	NA	Unlikely	NA	NA	white	1	Unlikely	NA	NA	white
1270-12-07	-229760	NA	NA	NA	NA	NA	NA	Unlikely	NA	NA	NA	NA	NA	NA	NA	NA	0.6	2	NA	NA	NA	Unlikely	NA	NA	white	1	Unlikely	NA	NA	white
1270-12-08	-229759	NA	NA	NA	NA	NA	NA	Unlikely	NA	NA	NA	NA	NA	NA	NA	NA	0.6	2	NA	NA	NA	Unlikely	NA	NA	white	1	Unlikely	NA	NA	white
1270-12-09	-229758	NA	NA	NA	NA	NA	NA	Unlikely	NA	NA	NA	NA	NA	NA	NA	NA	0.6	2	NA	NA	NA	Unlikely	NA	NA	white	1	Unlikely	NA	NA	white
1270-12-10	-229757	NA	NA	NA	NA	NA	NA	Unlikely	NA	NA	NA	NA	NA	NA	NA	NA	0.6	2	NA	NA	NA	Unlikely	NA	NA	white	1	Unlikely	NA	NA	white
1270-12-11	-229756	NA	NA	NA	NA	NA	NA	Unlikely	NA	NA	NA	NA	NA	NA	NA	NA	0.6	2	NA	NA	NA	Unlikely	NA	NA	white	1	Unlikely	NA	NA	white
1270-12-12	-229755	NA	NA	NA	NA	NA	NA	Unlikely	NA	NA	NA	NA	NA	NA	NA	NA	0.6	2	NA	NA	NA	Unlikely	NA	NA	white	1	Unlikely	NA	NA	white
1270-12-13	-229754	NA	NA	NA	NA	NA	NA	Unlikely	NA	NA	NA	NA	NA	NA	NA	NA	0.6	2	NA	NA	NA	Unlikely	NA	NA	white	1	Unlikely	NA	NA	white
1270-12-14	-229753	NA	NA	NA	NA	NA	NA	Unlikely	NA	NA	NA	NA	NA	NA	NA	NA	0.6	2	NA	NA	NA	Unlikely	NA	NA	white	1	Unlikely	NA	NA	white
1270-12-15	-229752	NA	NA	NA	NA	NA	NA	Unlikely	NA	NA	NA	NA	NA	NA	NA	NA	0.6	2	NA	NA	NA	Unlikely	NA	NA	white	1	Unlikely	NA	NA	white
1270-12-16	-229751	NA	NA	NA	NA	NA	NA	Unlikely	NA	NA	NA	NA	NA	NA	NA	NA	0.6	2	NA	NA	NA	Unlikely	NA	NA	white	1	Unlikely	NA	NA	white
1270-12-17	-229750	NA	NA	NA	NA	NA	NA	Unlikely	NA	NA	NA	NA	NA	NA	NA	NA	0.6	2	NA	NA	NA	Unlikely	NA	NA	white	1	Unlikely	NA	NA	white
1270-12-18	-229749	NA	NA	NA	NA	NA	NA	Unlikely	NA	NA	NA	NA	NA	NA	NA	NA	0.6	2	NA	NA	NA	Unlikely	NA	NA	white	1	Unlikely	NA	NA	white
1270-12-19	-229748	NA	NA	NA	NA	NA	NA	Unlikely	NA	NA	NA	NA	NA	NA	NA	NA	0.6	2	NA	NA	NA	Unlikely	NA	NA	white	1	Unlikely	NA	NA	white
1270-12-20	-229747	NA	NA	NA	NA	NA	NA	Unlikely	NA	NA	NA	NA	NA	NA	NA	NA	0.6	2	NA	NA	NA	Unlikely	NA	NA	white	1	Unlikely	NA	NA	white
1270-12-21	-229746	NA	NA	NA	NA	NA	NA	Unlikely	NA	NA	NA	NA	NA	NA	NA	NA	0.6	2	NA	NA	NA	Unlikely	NA	NA	white	1	Unlikely	NA	NA	white
1270-12-22	-229745	NA	NA	NA	NA	NA	NA	Unlikely	NA	NA	NA	NA	NA	NA	NA	NA	0.6	2	NA	NA	NA	Unlikely	NA	NA	white	1	Unlikely	NA	NA	white
1270-12-23	-229744	NA	NA	NA	NA	NA	NA	Unlikely	NA	NA	NA	NA	NA	NA	NA	NA	0.6	2	NA	NA	NA	Unlikely	NA	NA	white	1	Unlikely	NA	NA	white
1270-12-24	-229743	NA	NA	NA	NA	NA	NA	Unlikely	NA	NA	NA	NA	NA	NA	NA	NA	0.6	2	NA	NA	NA	Unlikely	NA	NA	white	1	Unlikely	NA	NA	white
1270-12-25	-229742	NA	NA	NA	NA	NA	NA	Unlikely	NA	NA	NA	NA	NA	NA	NA	NA	0.6	2	NA	NA	NA	Unlikely	NA	NA	white	1	Unlikely	NA	NA	white
1270-12-26	-229741	NA	NA	NA	NA	NA	NA	Unlikely	NA	NA	NA	NA	NA	NA	NA	NA	0.6	2	NA	NA	NA	Unlikely	NA	NA	white	1	Unlikely	NA	NA	white
1270-12-27	-229740	NA	NA	NA	NA	NA	NA	Unlikely	NA	NA	NA	NA	NA	NA	NA	NA	0.6	2	NA	NA	NA	Unlikely	NA	NA	white	1	Unlikely	NA	NA	white
1270-12-28	-229739	NA	NA	NA	NA	NA	NA	Unlikely	NA	NA	NA	NA	NA	NA	NA	NA	0.6	2	NA	NA	NA	Unlikely	NA	NA	white	1	Unlikely	NA	NA	white
1270-12-29	-229738	NA	NA	NA	NA	NA	NA	Unlikely	NA	NA	NA	NA	NA	NA	NA	NA	0.6	2	NA	NA	NA	Unlikely	NA	NA	white	1	Unlikely	NA	NA	white
1270-12-30	-229737	NA	NA	NA	NA	NA	NA	Unlikely	NA	NA	NA	NA	NA	NA	NA	NA	0.6	2	NA	NA	NA	Unlikely	NA	NA	white	1	Unlikely	NA	NA	white
1270-12-31	-229736	NA	NA	NA	NA	NA	NA	Unlikely	NA	NA	NA	NA	NA	NA	NA	NA	0.6	2	NA	NA	NA	Unlikely	NA	NA	white	1	Unlikely	NA	NA	white
1271-01-01	-229735	NA	NA	NA	NA	NA	NA	Unlikely	NA	NA	NA	NA	NA	NA	NA	NA	0.6	2	NA	NA	NA	Unlikely	NA	NA	white	1	Unlikely	NA	NA	white
1271-01-02	-229734	NA	NA	NA	NA	NA	NA	Unlikely	NA	NA	NA	NA	NA	NA	NA	NA	0.6	2	NA	NA	NA	Unlikely	NA	NA	white	1	Unlikely	NA	NA	white
1271-01-03	-229733	NA	NA	NA	NA	NA	NA	Unlikely	NA	NA	NA	NA	NA	NA	NA	NA	0.6	2	NA	NA	NA	Unlikely	NA	NA	white	1	Unlikely	NA	NA	white
1271-01-04	-229732	NA	NA	NA	NA	NA	NA	Unlikely	NA	NA	NA	NA	NA	NA	NA	NA	0.6	2	NA	NA	NA	Unlikely	NA	NA	white	1	Unlikely	NA	NA	white
1271-01-05	-229731	NA	NA	NA	NA	NA	NA	Unlikely	NA	NA	NA	NA	NA	NA	NA	NA	0.6	2	NA	NA	NA	Unlikely	NA	NA	white	1	Unlikely	NA	NA	white
1271-01-06	-229730	NA	NA	NA	NA	NA	NA	Unlikely	NA	NA	NA	NA	NA	NA	NA	NA	0.6	2	NA	NA	NA	Unlikely	NA	NA	white	1	Unlikely	NA	NA	white
1271-01-07	-229729	NA	NA	NA	NA	NA	NA	Unlikely	NA	NA	NA	NA	NA	NA	NA	NA	0.6	2	NA	NA	NA	Unlikely	NA	NA	white	1	Unlikely	NA	NA	white
1271-01-08	-229728	NA	NA	NA	NA	NA	NA	Unlikely	NA	NA	NA	NA	NA	NA	NA	NA	0.6	2	NA	NA	NA	Unlikely	NA	NA	white	1	Unlikely	NA	NA	white
1271-01-09	-229727	NA	NA	NA	NA	NA	NA	Unlikely	NA	NA	NA	NA	NA	NA	NA	NA	0.6	2	NA	NA	NA	Unlikely	NA	NA	white	1	Unlikely	NA	NA	white
1271-01-10	-229726	NA	NA	NA	NA	NA	NA	Unlikely	NA	NA	NA	NA	NA	NA	NA	NA	0.6	2	NA	NA	NA	Unlikely	NA	NA	white	1	Unlikely	NA	NA	white
1271-01-11	-229725	NA	NA	NA	NA	NA	NA	Unlikely	NA	NA	NA	NA	NA	NA	NA	NA	0.6	2	NA	NA	NA	Unlikely	NA	NA	white	1	Unlikely	NA	NA	white
1271-01-12	-229724	NA	NA	NA	NA	NA	NA	Unlikely	NA	NA	NA	NA	NA	NA	NA	NA	0.6	2	NA	NA	NA	Unlikely	NA	NA	white	1	Unlikely	NA	NA	white
1271-01-13	-229723	NA	NA	NA	NA	NA	NA	Unlikely	NA	NA	NA	NA	NA	NA	NA	NA	0.6	2	NA	NA	NA	Unlikely	NA	NA	white	1	Unlikely	NA	NA	white
1271-01-14	-229722	NA	NA	NA	NA	NA	NA	Unlikely	NA	NA	NA	NA	NA	NA	NA	NA	0.6	2	NA	NA	NA	Unlikely	NA	NA	white	1	Unlikely	NA	NA	white
1271-01-15	-229721	NA	NA	NA	NA	NA	NA	Unlikely	NA	NA	NA	NA	NA	NA	NA	NA	0.6	2	NA	NA	NA	Unlikely	NA	NA	white	1	Unlikely	NA	NA	white
1271-01-16	-229720	NA	NA	NA	NA	NA	NA	Unlikely	NA	NA	NA	NA	NA	NA	NA	NA	0.6	2	NA	NA	NA	Unlikely	NA	NA	white	1	Unlikely	NA	NA	white
1271-01-17	-229719	NA	NA	NA	NA	NA	NA	Unlikely	NA	NA	NA	NA	NA	NA	NA	NA	0.6	2	NA	NA	NA	Unlikely	NA	NA	white	1	Unlikely	NA	NA	white
1271-01-18	-229718	NA	NA	NA	NA	NA	NA	Unlikely	NA	NA	NA	NA	NA	NA	NA	NA	0.6	2	NA	NA	NA	Unlikely	NA	NA	white	1	Unlikely	NA	NA	white
1271-01-19	-229717	NA	NA	NA	NA	NA	NA	Unlikely	NA	NA	NA	NA	NA	NA	NA	NA	0.6	2	NA	NA	NA	Unlikely	NA	NA	white	1	Unlikely	NA	NA	white
1271-01-20	-229716	NA	NA	NA	NA	NA	NA	Unlikely	NA	NA	NA	NA	NA	NA	NA	NA	0.6	2	NA	NA	NA	Unlikely	NA	NA	white	1	Unlikely	NA	NA	white
1271-01-21	-229715	NA	NA	NA	NA	NA	NA	Unlikely	NA	NA	NA	NA	NA	NA	NA	NA	0.6	2	NA	NA	NA	Unlikely	NA	NA	white	1	Unlikely	NA	NA	white
1271-01-22	-229714	NA	NA	NA	NA	NA	NA	Unlikely	NA	NA	NA	NA	NA	NA	NA	NA	0.6	2	NA	NA	NA	Unlikely	NA	NA	white	1	Unlikely	NA	NA	white
1271-01-23	-229713	NA	NA	NA	NA	NA	NA	Unlikely	NA	NA	NA	NA	NA	NA	NA	NA	0.6	2	NA	NA	NA	Unlikely	NA	NA	white	1	Unlikely	NA	NA	white
1271-01-24	-229712	NA	NA	NA	NA	NA	NA	Unlikely	NA	NA	NA	NA	NA	NA	NA	NA	0.6	2	NA	NA	NA	Unlikely	NA	NA	white	1	Unlikely	NA	NA	white
1271-01-25	-229711	NA	NA	NA	NA	NA	NA	Unlikely	NA	NA	NA	NA	NA	NA	NA	NA	0.6	2	NA	NA	NA	Unlikely	NA	NA	white	1	Unlikely	NA	NA	white
1271-01-26	-229710	NA	NA	NA	NA	NA	NA	Unlikely	NA	NA	NA	NA	NA	NA	NA	NA	0.6	2	NA	NA	NA	Unlikely	NA	NA	white	1	Unlikely	NA	NA	white
1271-01-27	-229709	NA	NA	NA	NA	NA	NA	Unlikely	NA	NA	NA	NA	NA	NA	NA	NA	0.6	2	NA	NA	NA	Unlikely	NA	NA	white	1	Unlikely	NA	NA	white
1271-01-28	-229708	NA	NA	NA	NA	NA	NA	Unlikely	NA	NA	NA	NA	NA	NA	NA	NA	0.6	2	NA	NA	NA	Unlikely	NA	NA	white	1	Unlikely	NA	NA	white
1271-01-29	-229707	NA	NA	NA	NA	NA	NA	Unlikely	NA	NA	NA	NA	NA	NA	NA	NA	0.6	2	NA	NA	NA	Unlikely	NA	NA	white	1	Unlikely	NA	NA	white
1271-01-30	-229706	NA	NA	NA	NA	NA	NA	Unlikely	NA	NA	NA	NA	NA	NA	NA	NA	0.6	2	NA	NA	NA	Unlikely	NA	NA	white	1	Unlikely	NA	NA	white
1271-01-31	-229705	NA	NA	NA	NA	NA	NA	Unlikely	NA	NA	NA	NA	NA	NA	NA	NA	0.6	2	NA	NA	NA	Unlikely	NA	NA	white	1	Unlikely	NA	NA	white
1271-02-01	-229704	NA	NA	NA	NA	NA	NA	Unlikely	NA	NA	NA	NA	NA	NA	NA	NA	0.6	2	NA	NA	NA	Unlikely	NA	NA	white	1	Unlikely	NA	NA	white
1271-02-02	-229703	NA	NA	NA	NA	NA	NA	Unlikely	NA	NA	NA	NA	NA	NA	NA	NA	0.6	2	NA	NA	NA	Unlikely	NA	NA	white	1	Unlikely	NA	NA	white
1271-02-03	-229702	NA	NA	NA	NA	NA	NA	Unlikely	NA	NA	NA	NA	NA	NA	NA	NA	0.6	2	NA	NA	NA	Unlikely	NA	NA	white	1	Unlikely	NA	NA	white
1271-02-04	-229701	NA	NA	NA	NA	NA	NA	Unlikely	NA	NA	NA	NA	NA	NA	NA	NA	0.6	2	NA	NA	NA	Unlikely	NA	NA	white	1	Unlikely	NA	NA	white
1271-02-05	-229700	NA	NA	NA	NA	NA	NA	Unlikely	NA	NA	NA	NA	NA	NA	NA	NA	0.6	2	NA	NA	NA	Unlikely	NA	NA	white	1	Unlikely	NA	NA	white
1271-02-06	-229699	NA	NA	NA	NA	NA	NA	Unlikely	NA	NA	NA	NA	NA	NA	NA	NA	0.6	2	NA	NA	NA	Unlikely	NA	NA	white	1	Unlikely	NA	NA	white
1271-02-07	-229698	NA	NA	NA	NA	NA	NA	Unlikely	NA	NA	NA	NA	NA	NA	NA	NA	0.6	2	NA	NA	NA	Unlikely	NA	NA	white	1	Unlikely	NA	NA	white
1271-02-08	-229697	NA	NA	NA	NA	NA	NA	Unlikely	NA	NA	NA	NA	NA	NA	NA	NA	0.6	2	NA	NA	NA	Unlikely	NA	NA	white	1	Unlikely	NA	NA	white
1271-02-09	-229696	NA	NA	NA	NA	NA	NA	Unlikely	NA	NA	NA	NA	NA	NA	NA	NA	0.6	2	NA	NA	NA	Unlikely	NA	NA	white	1	Unlikely	NA	NA	white
1271-02-10	-229695	NA	NA	NA	NA	NA	NA	Unlikely	NA	NA	NA	NA	NA	NA	NA	NA	0.6	2	NA	NA	NA	Unlikely	NA	NA	white	1	Unlikely	NA	NA	white
1271-02-11	-229694	NA	NA	NA	NA	NA	NA	Unlikely	NA	NA	NA	NA	NA	NA	NA	NA	0.6	2	NA	NA	NA	Unlikely	NA	NA	white	1	Unlikely	NA	NA	white
1271-02-12	-229693	NA	NA	NA	NA	NA	NA	Unlikely	NA	NA	NA	NA	NA	NA	NA	NA	0.6	2	NA	NA	NA	Unlikely	NA	NA	white	1	Unlikely	NA	NA	white
1271-02-13	-229692	NA	NA	NA	NA	NA	NA	Unlikely	NA	NA	NA	NA	NA	NA	NA	NA	0.6	2	NA	NA	NA	Unlikely	NA	NA	white	1	Unlikely	NA	NA	white
1271-02-14	-229691	NA	NA	NA	NA	NA	NA	Unlikely	NA	NA	NA	NA	NA	NA	NA	NA	0.6	2	NA	NA	NA	Unlikely	NA	NA	white	1	Unlikely	NA	NA	white
1271-02-15	-229690	NA	NA	NA	NA	NA	NA	Unlikely	NA	NA	NA	NA	NA	NA	NA	NA	0.6	2	NA	NA	NA	Unlikely	NA	NA	white	1	Unlikely	NA	NA	white
1271-02-16	-229689	NA	NA	NA	NA	NA	NA	Unlikely	NA	NA	NA	NA	NA	NA	NA	NA	0.6	2	NA	NA	NA	Unlikely	NA	NA	white	1	Unlikely	NA	NA	white
1271-02-17	-229688	NA	NA	NA	NA	NA	NA	Unlikely	NA	NA	NA	NA	NA	NA	NA	NA	0.6	2	NA	NA	NA	Unlikely	NA	NA	white	1	Unlikely	NA	NA	white
1271-02-18	-229687	NA	NA	NA	NA	NA	NA	Unlikely	NA	NA	NA	NA	NA	NA	NA	NA	0.6	2	NA	NA	NA	Unlikely	NA	NA	white	1	Unlikely	NA	NA	white
1271-02-19	-229686	NA	NA	NA	NA	NA	NA	Unlikely	NA	NA	NA	NA	NA	NA	NA	NA	0.6	2	NA	NA	NA	Unlikely	NA	NA	white	1	Unlikely	NA	NA	white
1271-02-20	-229685	NA	NA	NA	NA	NA	NA	Unlikely	NA	NA	NA	NA	NA	NA	NA	NA	0.6	2	NA	NA	NA	Unlikely	NA	NA	white	1	Unlikely	NA	NA	white
1271-02-21	-229684	NA	NA	NA	NA	NA	NA	Unlikely	NA	NA	NA	NA	NA	NA	NA	NA	0.6	2	NA	NA	NA	Unlikely	NA	NA	white	1	Unlikely	NA	NA	white
1271-02-22	-229683	NA	NA	NA	NA	NA	NA	Unlikely	NA	NA	NA	NA	NA	NA	NA	NA	0.6	2	NA	NA	NA	Unlikely	NA	NA	white	1	Unlikely	NA	NA	white
1271-02-23	-229682	NA	NA	NA	NA	NA	NA	Unlikely	NA	NA	NA	NA	NA	NA	NA	NA	0.6	2	NA	NA	NA	Unlikely	NA	NA	white	1	Unlikely	NA	NA	white
1271-02-24	-229681	NA	NA	NA	NA	NA	NA	Unlikely	NA	NA	NA	NA	NA	NA	NA	NA	0.6	2	NA	NA	NA	Unlikely	NA	NA	white	1	Unlikely	NA	NA	white
1271-02-25	-229680	NA	NA	NA	NA	NA	NA	Unlikely	NA	NA	NA	NA	NA	NA	NA	NA	0.6	2	NA	NA	NA	Unlikely	NA	NA	white	1	Unlikely	NA	NA	white
1271-02-26	-229679	NA	NA	NA	NA	NA	NA	Unlikely	NA	NA	NA	NA	NA	NA	NA	NA	0.6	2	NA	NA	NA	Unlikely	NA	NA	white	1	Unlikely	NA	NA	white
1271-02-27	-229678	NA	NA	NA	NA	NA	NA	Unlikely	NA	NA	NA	NA	NA	NA	NA	NA	0.6	2	NA	NA	NA	Unlikely	NA	NA	white	1	Unlikely	NA	NA	white
1271-02-28	-229677	NA	NA	NA	NA	NA	NA	Unlikely	NA	NA	NA	NA	NA	NA	NA	NA	0.6	2	NA	NA	NA	Unlikely	NA	NA	white	1	Unlikely	NA	NA	white
1271-03-01	-229676	NA	NA	NA	NA	NA	NA	Unlikely	NA	NA	NA	NA	NA	NA	NA	NA	0.6	2	NA	NA	NA	Unlikely	NA	NA	white	1	Unlikely	NA	NA	white
1271-03-02	-229675	NA	NA	NA	NA	NA	NA	Unlikely	NA	NA	NA	NA	NA	NA	NA	NA	0.6	2	NA	NA	NA	Unlikely	NA	NA	white	1	Unlikely	NA	NA	white
1271-03-03	-229674	NA	NA	NA	NA	NA	NA	Unlikely	NA	NA	NA	NA	NA	NA	NA	NA	0.6	2	NA	NA	NA	Unlikely	NA	NA	white	1	Unlikely	NA	NA	white
1271-03-04	-229673	NA	NA	NA	NA	NA	NA	Unlikely	NA	NA	NA	NA	NA	NA	NA	NA	0.6	2	NA	NA	NA	Unlikely	NA	NA	white	1	Unlikely	NA	NA	white
1271-03-05	-229672	NA	NA	NA	NA	NA	NA	Unlikely	NA	NA	NA	NA	NA	NA	NA	NA	0.6	2	NA	NA	NA	Unlikely	NA	NA	white	1	Unlikely	NA	NA	white
1271-03-06	-229671	NA	NA	NA	NA	NA	NA	Unlikely	NA	NA	NA	NA	NA	NA	NA	NA	0.6	2	NA	NA	NA	Unlikely	NA	NA	white	1	Unlikely	NA	NA	white
1271-03-07	-229670	NA	NA	NA	NA	NA	NA	Unlikely	NA	NA	NA	NA	NA	NA	NA	NA	0.6	2	NA	NA	NA	Unlikely	NA	NA	white	1	Unlikely	NA	NA	white
1271-03-08	-229669	NA	NA	NA	NA	NA	NA	Unlikely	NA	NA	NA	NA	NA	NA	NA	NA	0.6	2	NA	NA	NA	Unlikely	NA	NA	white	1	Unlikely	NA	NA	white
1271-03-09	-229668	NA	NA	NA	NA	NA	NA	Unlikely	NA	NA	NA	NA	NA	NA	NA	NA	0.6	2	NA	NA	NA	Unlikely	NA	NA	white	1	Unlikely	NA	NA	white
1271-03-10	-229667	NA	NA	NA	NA	NA	NA	Unlikely	NA	NA	NA	NA	NA	NA	NA	NA	0.6	2	NA	NA	NA	Unlikely	NA	NA	white	1	Unlikely	NA	NA	white
1271-03-11	-229666	NA	NA	NA	NA	NA	NA	Unlikely	NA	NA	NA	NA	NA	NA	NA	NA	0.6	2	NA	NA	NA	Unlikely	NA	NA	white	1	Unlikely	NA	NA	white
1271-03-12	-229665	NA	NA	NA	NA	NA	NA	Unlikely	NA	NA	NA	NA	NA	NA	NA	NA	0.6	2	NA	NA	NA	Unlikely	NA	NA	white	1	Unlikely	NA	NA	white
1271-03-13	-229664	NA	NA	NA	NA	NA	NA	Unlikely	NA	NA	NA	NA	NA	NA	NA	NA	0.6	2	NA	NA	NA	Unlikely	NA	NA	white	1	Unlikely	NA	NA	white
1271-03-14	-229663	NA	NA	NA	NA	NA	NA	Unlikely	NA	NA	NA	NA	NA	NA	NA	NA	0.6	2	NA	NA	NA	Unlikely	NA	NA	white	1	Unlikely	NA	NA	white
1271-03-15	-229662	NA	NA	NA	NA	NA	NA	Unlikely	NA	NA	NA	NA	NA	NA	NA	NA	0.6	2	NA	NA	NA	Unlikely	NA	NA	white	1	Unlikely	NA	NA	white
1271-03-16	-229661	NA	NA	NA	NA	NA	NA	Unlikely	NA	NA	NA	NA	NA	NA	NA	NA	0.6	2	NA	NA	NA	Unlikely	NA	NA	white	1	Unlikely	NA	NA	white
1271-03-17	-229660	NA	NA	NA	NA	NA	NA	Unlikely	NA	NA	NA	NA	NA	NA	NA	NA	0.6	2	NA	NA	NA	Unlikely	NA	NA	white	1	Unlikely	NA	NA	white
1271-03-18	-229659	NA	NA	NA	NA	NA	NA	Unlikely	NA	NA	NA	NA	NA	NA	NA	NA	0.6	2	NA	NA	NA	Unlikely	NA	NA	white	1	Unlikely	NA	NA	white
1271-03-19	-229658	NA	NA	NA	NA	NA	NA	Unlikely	NA	NA	NA	NA	NA	NA	NA	NA	0.6	2	NA	NA	NA	Unlikely	NA	NA	white	1	Unlikely	NA	NA	white
1271-03-20	-229657	NA	NA	NA	NA	NA	NA	Unlikely	NA	NA	NA	NA	NA	NA	NA	NA	0.6	2	NA	NA	NA	Unlikely	NA	NA	white	1	Unlikely	NA	NA	white
1271-03-21	-229656	NA	NA	NA	NA	NA	NA	Unlikely	NA	NA	NA	NA	NA	NA	NA	NA	0.6	2	NA	NA	NA	Unlikely	NA	NA	white	1	Unlikely	NA	NA	white
1271-03-22	-229655	NA	NA	NA	NA	NA	NA	Unlikely	NA	NA	NA	NA	NA	NA	NA	NA	0.6	2	NA	NA	NA	Unlikely	NA	NA	white	1	Unlikely	NA	NA	white
1271-03-23	-229654	NA	NA	NA	NA	NA	NA	Unlikely	NA	NA	NA	NA	NA	NA	NA	NA	0.6	2	NA	NA	NA	Unlikely	NA	NA	white	1	Unlikely	NA	NA	white
1271-03-24	-229653	NA	NA	NA	NA	NA	NA	Unlikely	NA	NA	NA	NA	NA	NA	NA	NA	0.6	2	NA	NA	NA	Unlikely	NA	NA	white	1	Unlikely	NA	NA	white
1271-03-25	-229652	NA	NA	NA	NA	NA	NA	Unlikely	NA	NA	NA	NA	NA	NA	NA	NA	0.6	2	NA	NA	NA	Unlikely	NA	NA	white	1	Unlikely	NA	NA	white
1271-03-26	-229651	NA	NA	NA	NA	NA	NA	Unlikely	NA	NA	NA	NA	NA	NA	NA	NA	0.6	2	NA	NA	NA	Unlikely	NA	NA	white	1	Unlikely	NA	NA	white
1271-03-27	-229650	NA	NA	NA	NA	NA	NA	Unlikely	NA	NA	NA	NA	NA	NA	NA	NA	0.6	2	NA	NA	NA	Unlikely	NA	NA	white	1	Unlikely	NA	NA	white
1271-03-28	-229649	NA	NA	NA	NA	NA	NA	Unlikely	NA	NA	NA	NA	NA	NA	NA	NA	0.6	2	NA	NA	NA	Unlikely	NA	NA	white	1	Unlikely	NA	NA	white
1271-03-29	-229648	NA	NA	NA	NA	NA	NA	Unlikely	NA	NA	NA	NA	NA	NA	NA	NA	0.6	2	NA	NA	NA	Unlikely	NA	NA	white	1	Unlikely	NA	NA	white
1271-03-30	-229647	NA	NA	NA	NA	NA	NA	Unlikely	NA	NA	NA	NA	NA	NA	NA	NA	0.6	2	NA	NA	NA	Unlikely	NA	NA	white	1	Unlikely	NA	NA	white
1271-03-31	-229646	NA	NA	NA	NA	NA	NA	Unlikely	NA	NA	NA	NA	NA	NA	NA	NA	0.6	2	NA	NA	NA	Unlikely	NA	NA	white	1	Unlikely	NA	NA	white
1271-04-01	-229645	NA	NA	NA	NA	NA	NA	Unlikely	NA	NA	NA	NA	NA	NA	NA	NA	0.6	2	NA	NA	NA	Unlikely	NA	NA	white	1	Unlikely	NA	NA	white
1271-04-02	-229644	NA	NA	NA	NA	NA	NA	Unlikely	NA	NA	NA	NA	NA	NA	NA	NA	0.6	2	NA	NA	NA	Unlikely	NA	NA	white	1	Unlikely	NA	NA	white
1271-04-03	-229643	NA	NA	NA	NA	NA	NA	Unlikely	NA	NA	NA	NA	NA	NA	NA	NA	0.6	2	NA	NA	NA	Unlikely	NA	NA	white	1	Unlikely	NA	NA	white
1271-04-04	-229642	NA	NA	NA	NA	NA	NA	Unlikely	NA	NA	NA	NA	NA	NA	NA	NA	0.6	2	NA	NA	NA	Unlikely	NA	NA	white	1	Unlikely	NA	NA	white
1271-04-05	-229641	NA	NA	NA	NA	NA	NA	Unlikely	NA	NA	NA	NA	NA	NA	NA	NA	0.6	2	NA	NA	NA	Unlikely	NA	NA	white	1	Unlikely	NA	NA	white
1271-04-06	-229640	NA	NA	NA	NA	NA	NA	Unlikely	NA	NA	NA	NA	NA	NA	NA	NA	0.6	2	NA	NA	NA	Unlikely	NA	NA	white	1	Unlikely	NA	NA	white
1271-04-07	-229639	NA	NA	NA	NA	NA	NA	Unlikely	NA	NA	NA	NA	NA	NA	NA	NA	0.6	2	NA	NA	NA	Unlikely	NA	NA	white	1	Unlikely	NA	NA	white
1271-04-08	-229638	NA	NA	NA	NA	NA	NA	Unlikely	NA	NA	NA	NA	NA	NA	NA	NA	0.6	2	NA	NA	NA	Unlikely	NA	NA	white	1	Unlikely	NA	NA	white
1271-04-09	-229637	NA	NA	NA	NA	NA	NA	Unlikely	NA	NA	NA	NA	NA	NA	NA	NA	0.6	2	NA	NA	NA	Unlikely	NA	NA	white	1	Unlikely	NA	NA	white
1271-04-10	-229636	NA	NA	NA	NA	NA	NA	Unlikely	NA	NA	NA	NA	NA	NA	NA	NA	0.6	2	NA	NA	NA	Unlikely	NA	NA	white	1	Unlikely	NA	NA	white
1271-04-11	-229635	NA	NA	NA	NA	NA	NA	Unlikely	NA	NA	NA	NA	NA	NA	NA	NA	0.6	2	NA	NA	NA	Unlikely	NA	NA	white	1	Unlikely	NA	NA	white
1271-04-12	-229634	NA	NA	NA	NA	NA	NA	Unlikely	NA	NA	NA	NA	NA	NA	NA	NA	0.6	2	NA	NA	NA	Unlikely	NA	NA	white	1	Unlikely	NA	NA	white
1271-04-13	-229633	NA	NA	NA	NA	NA	NA	Unlikely	NA	NA	NA	NA	NA	NA	NA	NA	0.6	2	NA	NA	NA	Unlikely	NA	NA	white	1	Unlikely	NA	NA	white
1271-04-14	-229632	NA	NA	NA	NA	NA	NA	Unlikely	NA	NA	NA	NA	NA	NA	NA	NA	0.6	2	NA	NA	NA	Unlikely	NA	NA	white	1	Unlikely	NA	NA	white
1271-04-15	-229631	NA	NA	NA	NA	NA	NA	Unlikely	NA	NA	NA	NA	NA	NA	NA	NA	0.6	2	NA	NA	NA	Unlikely	NA	NA	white	1	Unlikely	NA	NA	white
1271-04-16	-229630	NA	NA	NA	NA	NA	NA	Unlikely	NA	NA	NA	NA	NA	NA	NA	NA	0.6	2	NA	NA	NA	Unlikely	NA	NA	white	1	Unlikely	NA	NA	white
1271-04-17	-229629	NA	NA	NA	NA	NA	NA	Unlikely	NA	NA	NA	NA	NA	NA	NA	NA	0.6	2	NA	NA	NA	Unlikely	NA	NA	white	1	Unlikely	NA	NA	white
1271-04-18	-229628	NA	NA	NA	NA	NA	NA	Unlikely	NA	NA	NA	NA	NA	NA	NA	NA	0.6	2	NA	NA	NA	Unlikely	NA	NA	white	1	Unlikely	NA	NA	white
1271-04-19	-229627	NA	NA	NA	NA	NA	NA	Unlikely	NA	NA	NA	NA	NA	NA	NA	NA	0.6	2	NA	NA	NA	Unlikely	NA	NA	white	1	Unlikely	NA	NA	white
1271-04-20	-229626	NA	NA	NA	NA	NA	NA	Unlikely	NA	NA	NA	NA	NA	NA	NA	NA	0.6	2	NA	NA	NA	Unlikely	NA	NA	white	1	Unlikely	NA	NA	white
1271-04-21	-229625	NA	NA	NA	NA	NA	NA	Unlikely	NA	NA	NA	NA	NA	NA	NA	NA	0.6	2	NA	NA	NA	Unlikely	NA	NA	white	1	Unlikely	NA	NA	white
1271-04-22	-229624	NA	NA	NA	NA	NA	NA	Unlikely	NA	NA	NA	NA	NA	NA	NA	NA	0.6	2	NA	NA	NA	Unlikely	NA	NA	white	1	Unlikely	NA	NA	white
1271-04-23	-229623	NA	NA	NA	NA	NA	NA	Unlikely	NA	NA	NA	NA	NA	NA	NA	NA	0.6	2	NA	NA	NA	Unlikely	NA	NA	white	1	Unlikely	NA	NA	white
1271-04-24	-229622	NA	NA	NA	NA	NA	NA	Unlikely	NA	NA	NA	NA	NA	NA	NA	NA	0.6	2	NA	NA	NA	Unlikely	NA	NA	white	1	Unlikely	NA	NA	white
1271-04-25	-229621	NA	NA	NA	NA	NA	NA	Unlikely	NA	NA	NA	NA	NA	NA	NA	NA	0.6	2	NA	NA	NA	Unlikely	NA	NA	white	1	Unlikely	NA	NA	white
1271-04-26	-229620	NA	NA	NA	NA	NA	NA	Unlikely	NA	NA	NA	NA	NA	NA	NA	NA	0.6	2	NA	NA	NA	Unlikely	NA	NA	white	1	Unlikely	NA	NA	white
1271-04-27	-229619	NA	NA	NA	NA	NA	NA	Unlikely	NA	NA	NA	NA	NA	NA	NA	NA	0.6	2	NA	NA	NA	Unlikely	NA	NA	white	1	Unlikely	NA	NA	white
1271-04-28	-229618	NA	NA	NA	NA	NA	NA	Unlikely	NA	NA	NA	NA	NA	NA	NA	NA	0.6	2	NA	NA	NA	Unlikely	NA	NA	white	1	Unlikely	NA	NA	white
1271-04-29	-229617	NA	NA	NA	NA	NA	NA	Unlikely	NA	NA	NA	NA	NA	NA	NA	NA	0.6	2	NA	NA	NA	Unlikely	NA	NA	white	1	Unlikely	NA	NA	white
1271-04-30	-229616	NA	NA	NA	NA	NA	NA	Unlikely	NA	NA	NA	NA	NA	NA	NA	NA	0.6	2	NA	NA	NA	Unlikely	NA	NA	white	1	Unlikely	NA	NA	white
1271-05-01	-229615	NA	NA	NA	NA	NA	NA	Unlikely	NA	NA	NA	NA	NA	NA	NA	NA	0.6	2	NA	NA	NA	Unlikely	NA	NA	white	1	Unlikely	NA	NA	white
1271-05-02	-229614	NA	NA	NA	NA	NA	NA	Unlikely	NA	NA	NA	NA	NA	NA	NA	NA	0.6	2	NA	NA	NA	Unlikely	NA	NA	white	1	Unlikely	NA	NA	white
1271-05-03	-229613	NA	NA	NA	NA	NA	NA	Unlikely	NA	NA	NA	NA	NA	NA	NA	NA	0.6	2	NA	NA	NA	Unlikely	NA	NA	white	1	Unlikely	NA	NA	white
1271-05-04	-229612	NA	NA	NA	NA	NA	NA	Unlikely	NA	NA	NA	NA	NA	NA	NA	NA	0.6	2	NA	NA	NA	Unlikely	NA	NA	white	1	Unlikely	NA	NA	white
1271-05-05	-229611	NA	NA	NA	NA	NA	NA	Unlikely	NA	NA	NA	NA	NA	NA	NA	NA	0.6	2	NA	NA	NA	Unlikely	NA	NA	white	1	Unlikely	NA	NA	white
1271-05-06	-229610	NA	NA	NA	NA	NA	NA	Unlikely	NA	NA	NA	NA	NA	NA	NA	NA	0.6	2	NA	NA	NA	Unlikely	NA	NA	white	1	Unlikely	NA	NA	white
1271-05-07	-229609	NA	NA	NA	NA	NA	NA	Unlikely	NA	NA	NA	NA	NA	NA	NA	NA	0.6	2	NA	NA	NA	Unlikely	NA	NA	white	1	Unlikely	NA	NA	white
1271-05-08	-229608	NA	NA	NA	NA	NA	NA	Unlikely	NA	NA	NA	NA	NA	NA	NA	NA	0.6	2	NA	NA	NA	Unlikely	NA	NA	white	1	Unlikely	NA	NA	white
1271-05-09	-229607	NA	NA	NA	NA	NA	NA	Unlikely	NA	NA	NA	NA	NA	NA	NA	NA	0.6	2	NA	NA	NA	Unlikely	NA	NA	white	1	Unlikely	NA	NA	white
1271-05-10	-229606	NA	NA	NA	NA	NA	NA	Unlikely	NA	NA	NA	NA	NA	NA	NA	NA	0.6	2	NA	NA	NA	Unlikely	NA	NA	white	1	Unlikely	NA	NA	white
1271-05-11	-229605	NA	NA	NA	NA	NA	NA	Unlikely	NA	NA	NA	NA	NA	NA	NA	NA	0.6	2	NA	NA	NA	Unlikely	NA	NA	white	1	Unlikely	NA	NA	white
1271-05-12	-229604	NA	NA	NA	NA	NA	NA	Unlikely	NA	NA	NA	NA	NA	NA	NA	NA	0.6	2	NA	NA	NA	Unlikely	NA	NA	white	1	Unlikely	NA	NA	white
1271-05-13	-229603	NA	NA	NA	NA	NA	NA	Unlikely	NA	NA	NA	NA	NA	NA	NA	NA	0.6	2	NA	NA	NA	Unlikely	NA	NA	white	1	Unlikely	NA	NA	white
1271-05-14	-229602	NA	NA	NA	NA	NA	NA	Unlikely	NA	NA	NA	NA	NA	NA	NA	NA	0.6	2	NA	NA	NA	Unlikely	NA	NA	white	1	Unlikely	NA	NA	white
1271-05-15	-229601	NA	NA	NA	NA	NA	NA	Unlikely	NA	NA	NA	NA	NA	NA	NA	NA	0.6	2	NA	NA	NA	Unlikely	NA	NA	white	1	Unlikely	NA	NA	white
1271-05-16	-229600	NA	NA	NA	NA	NA	NA	Unlikely	NA	NA	NA	NA	NA	NA	NA	NA	0.6	2	NA	NA	NA	Unlikely	NA	NA	white	1	Unlikely	NA	NA	white
1271-05-17	-229599	NA	NA	NA	NA	NA	NA	Unlikely	NA	NA	NA	NA	NA	NA	NA	NA	0.6	2	NA	NA	NA	Unlikely	NA	NA	white	1	Unlikely	NA	NA	white
1271-05-18	-229598	NA	NA	NA	NA	NA	NA	Unlikely	NA	NA	NA	NA	NA	NA	NA	NA	0.6	2	NA	NA	NA	Unlikely	NA	NA	white	1	Unlikely	NA	NA	white
1271-05-19	-229597	NA	NA	NA	NA	NA	NA	Unlikely	NA	NA	NA	NA	NA	NA	NA	NA	0.6	2	NA	NA	NA	Unlikely	NA	NA	white	1	Unlikely	NA	NA	white
1271-05-20	-229596	NA	NA	NA	NA	NA	NA	Unlikely	NA	NA	NA	NA	NA	NA	NA	NA	0.6	2	NA	NA	NA	Unlikely	NA	NA	white	1	Unlikely	NA	NA	white
1271-05-21	-229595	NA	NA	NA	NA	NA	NA	Unlikely	NA	NA	NA	NA	NA	NA	NA	NA	0.6	2	NA	NA	NA	Unlikely	NA	NA	white	1	Unlikely	NA	NA	white
1271-05-22	-229594	NA	NA	NA	NA	NA	NA	Unlikely	NA	NA	NA	NA	NA	NA	NA	NA	0.6	2	NA	NA	NA	Unlikely	NA	NA	white	1	Unlikely	NA	NA	white
1271-05-23	-229593	NA	NA	NA	NA	NA	NA	Unlikely	NA	NA	NA	NA	NA	NA	NA	NA	0.6	2	NA	NA	NA	Unlikely	NA	NA	white	1	Unlikely	NA	NA	white
1271-05-24	-229592	NA	NA	NA	NA	NA	NA	Unlikely	NA	NA	NA	NA	NA	NA	NA	NA	0.6	2	NA	NA	NA	Unlikely	NA	NA	white	1	Unlikely	NA	NA	white
1271-05-25	-229591	NA	NA	NA	NA	NA	NA	Unlikely	NA	NA	NA	NA	NA	NA	NA	NA	0.6	2	NA	NA	NA	Unlikely	NA	NA	white	1	Unlikely	NA	NA	white
1271-05-26	-229590	NA	NA	NA	NA	NA	NA	Unlikely	NA	NA	NA	NA	NA	NA	NA	NA	0.6	2	NA	NA	NA	Unlikely	NA	NA	white	1	Unlikely	NA	NA	white
1271-05-27	-229589	NA	NA	NA	NA	NA	NA	Unlikely	NA	NA	NA	NA	NA	NA	NA	NA	0.6	2	NA	NA	NA	Unlikely	NA	NA	white	1	Unlikely	NA	NA	white
1271-05-28	-229588	NA	NA	NA	NA	NA	NA	Unlikely	NA	NA	NA	NA	NA	NA	NA	NA	0.6	2	NA	NA	NA	Unlikely	NA	NA	white	1	Unlikely	NA	NA	white
1271-05-29	-229587	NA	NA	NA	NA	NA	NA	Unlikely	NA	NA	NA	NA	NA	NA	NA	NA	0.6	2	NA	NA	NA	Unlikely	NA	NA	white	1	Unlikely	NA	NA	white
1271-05-30	-229586	NA	NA	NA	NA	NA	NA	Unlikely	NA	NA	NA	NA	NA	NA	NA	NA	0.6	2	NA	NA	NA	Unlikely	NA	NA	white	1	Unlikely	NA	NA	white
1271-05-31	-229585	NA	NA	NA	NA	NA	NA	Unlikely	NA	NA	NA	NA	NA	NA	NA	NA	0.6	2	NA	NA	NA	Unlikely	NA	NA	white	1	Unlikely	NA	NA	white
1271-06-01	-229584	NA	NA	NA	NA	NA	NA	Unlikely	NA	NA	NA	NA	NA	NA	NA	NA	0.6	2	NA	NA	NA	Unlikely	NA	NA	white	1	Unlikely	NA	NA	white
1271-06-02	-229583	NA	NA	NA	NA	NA	NA	Unlikely	NA	NA	NA	NA	NA	NA	NA	NA	0.6	2	NA	NA	NA	Unlikely	NA	NA	white	1	Unlikely	NA	NA	white
1271-06-03	-229582	NA	NA	NA	NA	NA	NA	Unlikely	NA	NA	NA	NA	NA	NA	NA	NA	0.6	2	NA	NA	NA	Unlikely	NA	NA	white	1	Unlikely	NA	NA	white
1271-06-04	-229581	NA	NA	NA	NA	NA	NA	Unlikely	NA	NA	NA	NA	NA	NA	NA	NA	0.6	2	NA	NA	NA	Unlikely	NA	NA	white	1	Unlikely	NA	NA	white
1271-06-05	-229580	NA	NA	NA	NA	NA	NA	Unlikely	NA	NA	NA	NA	NA	NA	NA	NA	0.6	2	NA	NA	NA	Unlikely	NA	NA	white	1	Unlikely	NA	NA	white
1271-06-06	-229579	NA	NA	NA	NA	NA	NA	Unlikely	NA	NA	NA	NA	NA	NA	NA	NA	0.6	2	NA	NA	NA	Unlikely	NA	NA	white	1	Unlikely	NA	NA	white
1271-06-07	-229578	NA	NA	NA	NA	NA	NA	Unlikely	NA	NA	NA	NA	NA	NA	NA	NA	0.6	2	NA	NA	NA	Unlikely	NA	NA	white	1	Unlikely	NA	NA	white
1271-06-08	-229577	NA	NA	NA	NA	NA	NA	Unlikely	NA	NA	NA	NA	NA	NA	NA	NA	0.6	2	NA	NA	NA	Unlikely	NA	NA	white	1	Unlikely	NA	NA	white
1271-06-09	-229576	NA	NA	NA	NA	NA	NA	Unlikely	NA	NA	NA	NA	NA	NA	NA	NA	0.6	2	NA	NA	NA	Unlikely	NA	NA	white	1	Unlikely	NA	NA	white
1271-06-10	-229575	NA	NA	NA	NA	NA	NA	Unlikely	NA	NA	NA	NA	NA	NA	NA	NA	0.6	2	NA	NA	NA	Unlikely	NA	NA	white	1	Unlikely	NA	NA	white
1271-06-11	-229574	NA	NA	NA	NA	NA	NA	Unlikely	NA	NA	NA	NA	NA	NA	NA	NA	0.6	2	NA	NA	NA	Unlikely	NA	NA	white	1	Unlikely	NA	NA	white
1271-06-12	-229573	NA	NA	NA	NA	NA	NA	Unlikely	NA	NA	NA	NA	NA	NA	NA	NA	0.6	2	NA	NA	NA	Unlikely	NA	NA	white	1	Unlikely	NA	NA	white
1271-06-13	-229572	NA	NA	NA	NA	NA	NA	Unlikely	NA	NA	NA	NA	NA	NA	NA	NA	0.6	2	NA	NA	NA	Unlikely	NA	NA	white	1	Unlikely	NA	NA	white
1271-06-14	-229571	NA	NA	NA	NA	NA	NA	Unlikely	NA	NA	NA	NA	NA	NA	NA	NA	0.6	2	NA	NA	NA	Unlikely	NA	NA	white	1	Unlikely	NA	NA	white
1271-06-15	-229570	NA	NA	NA	NA	NA	NA	Unlikely	NA	NA	NA	NA	NA	NA	NA	NA	0.6	2	NA	NA	NA	Unlikely	NA	NA	white	1	Unlikely	NA	NA	white
1271-06-16	-229569	NA	NA	NA	NA	NA	NA	Unlikely	NA	NA	NA	NA	NA	NA	NA	NA	0.6	2	NA	NA	NA	Unlikely	NA	NA	white	1	Unlikely	NA	NA	white
1271-06-17	-229568	NA	NA	NA	NA	NA	NA	Unlikely	NA	NA	NA	NA	NA	NA	NA	NA	0.6	2	NA	NA	NA	Unlikely	NA	NA	white	1	Unlikely	NA	NA	white
1271-06-18	-229567	NA	NA	NA	NA	NA	NA	Unlikely	NA	NA	NA	NA	NA	NA	NA	NA	0.6	2	NA	NA	NA	Unlikely	NA	NA	white	1	Unlikely	NA	NA	white
1271-06-19	-229566	NA	NA	NA	NA	NA	NA	Unlikely	NA	NA	NA	NA	NA	NA	NA	NA	0.6	2	NA	NA	NA	Unlikely	NA	NA	white	1	Unlikely	NA	NA	white
1271-06-20	-229565	NA	NA	NA	NA	NA	NA	Unlikely	NA	NA	NA	NA	NA	NA	NA	NA	0.6	2	NA	NA	NA	Unlikely	NA	NA	white	1	Unlikely	NA	NA	white
1271-06-21	-229564	NA	NA	NA	NA	NA	NA	Unlikely	NA	NA	NA	NA	NA	NA	NA	NA	0.6	2	NA	NA	NA	Unlikely	NA	NA	white	1	Unlikely	NA	NA	white
1271-06-22	-229563	NA	NA	NA	NA	NA	NA	Unlikely	NA	NA	NA	NA	NA	NA	NA	NA	0.6	2	NA	NA	NA	Unlikely	NA	NA	white	1	Unlikely	NA	NA	white
1271-06-23	-229562	NA	NA	NA	NA	NA	NA	Unlikely	NA	NA	NA	NA	NA	NA	NA	NA	0.6	2	NA	NA	NA	Unlikely	NA	NA	white	1	Unlikely	NA	NA	white
1271-06-24	-229561	NA	NA	NA	NA	NA	NA	Unlikely	NA	NA	NA	NA	NA	NA	NA	NA	0.6	2	NA	NA	NA	Unlikely	NA	NA	white	1	Unlikely	NA	NA	white
1271-06-25	-229560	NA	NA	NA	NA	NA	NA	Unlikely	NA	NA	NA	NA	NA	NA	NA	NA	0.6	2	NA	NA	NA	Unlikely	NA	NA	white	1	Unlikely	NA	NA	white
1271-06-26	-229559	NA	NA	NA	NA	NA	NA	Unlikely	NA	NA	NA	NA	NA	NA	NA	NA	0.6	2	NA	NA	NA	Unlikely	NA	NA	white	1	Unlikely	NA	NA	white
1271-06-27	-229558	NA	NA	NA	NA	NA	NA	Unlikely	NA	NA	NA	NA	NA	NA	NA	NA	0.6	2	NA	NA	NA	Unlikely	NA	NA	white	1	Unlikely	NA	NA	white
1271-06-28	-229557	NA	NA	NA	NA	NA	NA	Unlikely	NA	NA	NA	NA	NA	NA	NA	NA	0.6	2	NA	NA	NA	Unlikely	NA	NA	white	1	Unlikely	NA	NA	white
1271-06-29	-229556	NA	NA	NA	NA	NA	NA	Unlikely	NA	NA	NA	NA	NA	NA	NA	NA	0.6	2	NA	NA	NA	Unlikely	NA	NA	white	1	Unlikely	NA	NA	white
1271-06-30	-229555	NA	NA	NA	NA	NA	NA	Unlikely	NA	NA	NA	NA	NA	NA	NA	NA	0.6	2	NA	NA	NA	Unlikely	NA	NA	white	1	Unlikely	NA	NA	white
1271-07-01	-229554	NA	NA	NA	NA	NA	NA	Unlikely	NA	NA	NA	NA	NA	NA	NA	NA	0.6	2	NA	NA	NA	Unlikely	NA	NA	white	1	Unlikely	NA	NA	white
1271-07-02	-229553	NA	NA	NA	NA	NA	NA	Unlikely	NA	NA	NA	NA	NA	NA	NA	NA	0.6	2	NA	NA	NA	Unlikely	NA	NA	white	1	Unlikely	NA	NA	white
1271-07-03	-229552	NA	NA	NA	NA	NA	NA	Unlikely	NA	NA	NA	NA	NA	NA	NA	NA	0.6	2	NA	NA	NA	Unlikely	NA	NA	white	1	Unlikely	NA	NA	white
1271-07-04	-229551	NA	NA	NA	NA	NA	NA	Unlikely	NA	NA	NA	NA	NA	NA	NA	NA	0.6	2	NA	NA	NA	Unlikely	NA	NA	white	1	Unlikely	NA	NA	white
1271-07-05	-229550	NA	NA	NA	NA	NA	NA	Unlikely	NA	NA	NA	NA	NA	NA	NA	NA	0.6	2	NA	NA	NA	Unlikely	NA	NA	white	1	Unlikely	NA	NA	white
1271-07-06	-229549	NA	NA	NA	NA	NA	NA	Unlikely	NA	NA	NA	NA	NA	NA	NA	NA	0.6	2	NA	NA	NA	Unlikely	NA	NA	white	1	Unlikely	NA	NA	white
1271-07-07	-229548	NA	NA	NA	NA	NA	NA	Unlikely	NA	NA	NA	NA	NA	NA	NA	NA	0.6	2	NA	NA	NA	Unlikely	NA	NA	white	1	Unlikely	NA	NA	white
1271-07-08	-229547	NA	NA	NA	NA	NA	NA	Unlikely	NA	NA	NA	NA	NA	NA	NA	NA	0.6	2	NA	NA	NA	Unlikely	NA	NA	white	1	Unlikely	NA	NA	white
1271-07-09	-229546	NA	NA	NA	NA	NA	NA	Unlikely	NA	NA	NA	NA	NA	NA	NA	NA	0.6	2	NA	NA	NA	Unlikely	NA	NA	white	1	Unlikely	NA	NA	white
1271-07-10	-229545	NA	NA	NA	NA	NA	NA	Unlikely	NA	NA	NA	NA	NA	NA	NA	NA	0.6	2	NA	NA	NA	Unlikely	NA	NA	white	1	Unlikely	NA	NA	white
1271-07-11	-229544	NA	NA	NA	NA	NA	NA	Unlikely	NA	NA	NA	NA	NA	NA	NA	NA	0.6	2	NA	NA	NA	Unlikely	NA	NA	white	1	Unlikely	NA	NA	white
1271-07-12	-229543	NA	NA	NA	NA	NA	NA	Unlikely	NA	NA	NA	NA	NA	NA	NA	NA	0.6	2	NA	NA	NA	Unlikely	NA	NA	white	1	Unlikely	NA	NA	white
1271-07-13	-229542	NA	NA	NA	NA	NA	NA	Unlikely	NA	NA	NA	NA	NA	NA	NA	NA	0.6	2	NA	NA	NA	Unlikely	NA	NA	white	1	Unlikely	NA	NA	white
1271-07-14	-229541	NA	NA	NA	NA	NA	NA	Unlikely	NA	NA	NA	NA	NA	NA	NA	NA	0.6	2	NA	NA	NA	Unlikely	NA	NA	white	1	Unlikely	NA	NA	white
1271-07-15	-229540	NA	NA	NA	NA	NA	NA	Unlikely	NA	NA	NA	NA	NA	NA	NA	NA	0.6	2	NA	NA	NA	Unlikely	NA	NA	white	1	Unlikely	NA	NA	white
1271-07-16	-229539	NA	NA	NA	NA	NA	NA	Unlikely	NA	NA	NA	NA	NA	NA	NA	NA	0.6	2	NA	NA	NA	Unlikely	NA	NA	white	1	Unlikely	NA	NA	white
1271-07-17	-229538	NA	NA	NA	NA	NA	NA	Unlikely	NA	NA	NA	NA	NA	NA	NA	NA	0.6	2	NA	NA	NA	Unlikely	NA	NA	white	1	Unlikely	NA	NA	white
1271-07-18	-229537	NA	NA	NA	NA	NA	NA	Unlikely	NA	NA	NA	NA	NA	NA	NA	NA	0.6	2	NA	NA	NA	Unlikely	NA	NA	white	1	Unlikely	NA	NA	white
1271-07-19	-229536	NA	NA	NA	NA	NA	NA	Unlikely	NA	NA	NA	NA	NA	NA	NA	NA	0.6	2	NA	NA	NA	Unlikely	NA	NA	white	1	Unlikely	NA	NA	white
1271-07-20	-229535	NA	NA	NA	NA	NA	NA	Unlikely	NA	NA	NA	NA	NA	NA	NA	NA	0.6	2	NA	NA	NA	Unlikely	NA	NA	white	1	Unlikely	NA	NA	white
1271-07-21	-229534	NA	NA	NA	NA	NA	NA	Unlikely	NA	NA	NA	NA	NA	NA	NA	NA	0.6	2	NA	NA	NA	Unlikely	NA	NA	white	1	Unlikely	NA	NA	white
1271-07-22	-229533	NA	NA	NA	NA	NA	NA	Unlikely	NA	NA	NA	NA	NA	NA	NA	NA	0.6	2	NA	NA	NA	Unlikely	NA	NA	white	1	Unlikely	NA	NA	white
1271-07-23	-229532	NA	NA	NA	NA	NA	NA	Unlikely	NA	NA	NA	NA	NA	NA	NA	NA	0.6	2	NA	NA	NA	Unlikely	NA	NA	white	1	Unlikely	NA	NA	white
1271-07-24	-229531	NA	NA	NA	NA	NA	NA	Unlikely	NA	NA	NA	NA	NA	NA	NA	NA	0.6	2	NA	NA	NA	Unlikely	NA	NA	white	1	Unlikely	NA	NA	white
1271-07-25	-229530	NA	NA	NA	NA	NA	NA	Unlikely	NA	NA	NA	NA	NA	NA	NA	NA	0.6	2	NA	NA	NA	Unlikely	NA	NA	white	1	Unlikely	NA	NA	white
1271-07-26	-229529	NA	NA	NA	NA	NA	NA	Unlikely	NA	NA	NA	NA	NA	NA	NA	NA	0.6	2	NA	NA	NA	Unlikely	NA	NA	white	1	Unlikely	NA	NA	white
1271-07-27	-229528	NA	NA	NA	NA	NA	NA	Unlikely	NA	NA	NA	NA	NA	NA	NA	NA	0.6	2	NA	NA	NA	Unlikely	NA	NA	white	1	Unlikely	NA	NA	white
1271-07-28	-229527	NA	NA	NA	NA	NA	NA	Unlikely	NA	NA	NA	NA	NA	NA	NA	NA	0.6	2	NA	NA	NA	Unlikely	NA	NA	white	1	Unlikely	NA	NA	white
1271-07-29	-229526	NA	NA	NA	NA	NA	NA	Unlikely	NA	NA	NA	NA	NA	NA	NA	NA	0.6	2	NA	NA	NA	Unlikely	NA	NA	white	1	Unlikely	NA	NA	white
1271-07-30	-229525	NA	NA	NA	NA	NA	NA	Unlikely	NA	NA	NA	NA	NA	NA	NA	NA	0.6	2	NA	NA	NA	Unlikely	NA	NA	white	1	Unlikely	NA	NA	white
1271-07-31	-229524	NA	NA	NA	NA	NA	NA	Unlikely	NA	NA	NA	NA	NA	NA	NA	NA	0.6	2	0.497912	0.198887	0.242935	Unlikely	NA	NA	white	1	Unlikely	NA	NA	white
1271-08-01	-229523	NA	NA	NA	NA	NA	NA	Unlikely	NA	NA	NA	NA	NA	NA	NA	NA	0.6	2	NA	NA	NA	Unlikely	NA	NA	white	1	Unlikely	NA	NA	white
1271-08-02	-229522	NA	NA	NA	NA	NA	NA	Unlikely	NA	NA	NA	NA	NA	NA	NA	NA	0.6	2	NA	NA	NA	Unlikely	NA	NA	white	1	Unlikely	NA	NA	white
1271-08-03	-229521	NA	NA	NA	NA	NA	NA	Unlikely	NA	NA	NA	NA	NA	NA	NA	NA	0.6	2	NA	NA	NA	Unlikely	NA	NA	white	1	Unlikely	NA	NA	white
1271-08-04	-229520	NA	NA	NA	NA	NA	NA	Unlikely	NA	NA	NA	NA	NA	NA	NA	NA	0.6	2	NA	NA	NA	Unlikely	NA	NA	white	1	Unlikely	NA	NA	white
1271-08-05	-229519	NA	NA	NA	NA	NA	NA	Unlikely	NA	NA	NA	NA	NA	NA	NA	NA	0.6	2	NA	NA	NA	Unlikely	NA	NA	white	1	Unlikely	NA	NA	white
1271-08-06	-229518	NA	NA	NA	NA	NA	NA	Unlikely	NA	NA	NA	NA	NA	NA	NA	NA	0.6	2	NA	NA	NA	Unlikely	NA	NA	white	1	Unlikely	NA	NA	white
1271-08-07	-229517	NA	NA	NA	NA	NA	NA	Unlikely	NA	NA	NA	NA	NA	NA	NA	NA	0.6	2	NA	NA	NA	Unlikely	NA	NA	white	1	Unlikely	NA	NA	white
1271-08-08	-229516	NA	NA	NA	NA	NA	NA	Unlikely	NA	NA	NA	NA	NA	NA	NA	NA	0.6	2	NA	NA	NA	Unlikely	NA	NA	white	1	Unlikely	NA	NA	white
1271-08-09	-229515	NA	NA	NA	NA	NA	NA	Unlikely	NA	NA	NA	NA	NA	NA	NA	NA	0.6	2	NA	NA	NA	Unlikely	NA	NA	white	1	Unlikely	NA	NA	white
1271-08-10	-229514	NA	NA	NA	NA	NA	NA	Unlikely	NA	NA	NA	NA	NA	NA	NA	NA	0.6	2	NA	NA	NA	Unlikely	NA	NA	white	1	Unlikely	NA	NA	white
1271-08-11	-229513	NA	NA	NA	NA	NA	NA	Unlikely	NA	NA	NA	NA	NA	NA	NA	NA	0.6	2	NA	NA	NA	Unlikely	NA	NA	white	1	Unlikely	NA	NA	white
1271-08-12	-229512	NA	NA	NA	NA	NA	NA	Unlikely	NA	NA	NA	NA	NA	NA	NA	NA	0.6	2	NA	NA	NA	Unlikely	NA	NA	white	1	Unlikely	NA	NA	white
1271-08-13	-229511	NA	NA	NA	NA	NA	NA	Unlikely	NA	NA	NA	NA	NA	NA	NA	NA	0.6	2	NA	NA	NA	Unlikely	NA	NA	white	1	Unlikely	NA	NA	white
1271-08-14	-229510	NA	NA	NA	NA	NA	NA	Unlikely	NA	NA	NA	NA	NA	NA	NA	NA	0.6	2	NA	NA	NA	Unlikely	NA	NA	white	1	Unlikely	NA	NA	white
1271-08-15	-229509	NA	NA	NA	NA	NA	NA	Unlikely	NA	NA	NA	NA	NA	NA	NA	NA	0.6	2	NA	NA	NA	Unlikely	NA	NA	white	1	Unlikely	NA	NA	white
1271-08-16	-229508	NA	NA	NA	NA	NA	NA	Unlikely	NA	NA	NA	NA	NA	NA	NA	NA	0.6	2	NA	NA	NA	Unlikely	NA	NA	white	1	Unlikely	NA	NA	white
1271-08-17	-229507	NA	NA	NA	NA	NA	NA	Unlikely	NA	NA	NA	NA	NA	NA	NA	NA	0.6	2	NA	NA	NA	Unlikely	NA	NA	white	1	Unlikely	NA	NA	white
1271-08-18	-229506	NA	NA	NA	NA	NA	NA	Unlikely	NA	NA	NA	NA	NA	NA	NA	NA	0.6	2	NA	NA	NA	Unlikely	NA	NA	white	1	Unlikely	NA	NA	white
1271-08-19	-229505	NA	NA	NA	NA	NA	NA	Unlikely	NA	NA	NA	NA	NA	NA	NA	NA	0.6	2	NA	NA	NA	Unlikely	NA	NA	white	1	Unlikely	NA	NA	white
1271-08-20	-229504	NA	NA	NA	NA	NA	NA	Unlikely	NA	NA	NA	NA	NA	NA	NA	NA	0.6	2	NA	NA	NA	Unlikely	NA	NA	white	1	Unlikely	NA	NA	white
1271-08-21	-229503	NA	NA	NA	NA	NA	NA	Unlikely	NA	NA	NA	NA	NA	NA	NA	NA	0.6	2	NA	NA	NA	Unlikely	NA	NA	white	1	Unlikely	NA	NA	white
1271-08-22	-229502	NA	NA	NA	NA	NA	NA	Unlikely	NA	NA	NA	NA	NA	NA	NA	NA	0.6	2	NA	NA	NA	Unlikely	NA	NA	white	1	Unlikely	NA	NA	white
1271-08-23	-229501	NA	NA	NA	NA	NA	NA	Unlikely	NA	NA	NA	NA	NA	NA	NA	NA	0.6	2	NA	NA	NA	Unlikely	NA	NA	white	1	Unlikely	NA	NA	white
1271-08-24	-229500	NA	NA	NA	NA	NA	NA	Unlikely	NA	NA	NA	NA	NA	NA	NA	NA	0.6	2	NA	NA	NA	Unlikely	NA	NA	white	1	Unlikely	NA	NA	white
1271-08-25	-229499	NA	NA	NA	NA	NA	NA	Unlikely	NA	NA	NA	NA	NA	NA	NA	NA	0.6	2	NA	NA	NA	Unlikely	NA	NA	white	1	Unlikely	NA	NA	white
1271-08-26	-229498	NA	NA	NA	NA	NA	NA	Unlikely	NA	NA	NA	NA	NA	NA	NA	NA	0.6	2	NA	NA	NA	Unlikely	NA	NA	white	1	Unlikely	NA	NA	white
1271-08-27	-229497	NA	NA	NA	NA	NA	NA	Unlikely	NA	NA	NA	NA	NA	NA	NA	NA	0.6	2	NA	NA	NA	Unlikely	NA	NA	white	1	Unlikely	NA	NA	white
1271-08-28	-229496	NA	NA	NA	NA	NA	NA	Unlikely	NA	NA	NA	NA	NA	NA	NA	NA	0.6	2	NA	NA	NA	Unlikely	NA	NA	white	1	Unlikely	NA	NA	white
1271-08-29	-229495	NA	NA	NA	NA	NA	NA	Unlikely	NA	NA	NA	NA	NA	NA	NA	NA	0.6	2	NA	NA	NA	Unlikely	NA	NA	white	1	Unlikely	NA	NA	white
1271-08-30	-229494	NA	NA	NA	NA	NA	NA	Unlikely	NA	NA	NA	NA	NA	NA	NA	NA	0.6	2	NA	NA	NA	Unlikely	NA	NA	white	1	Unlikely	NA	NA	white
1271-08-31	-229493	NA	NA	NA	NA	NA	NA	Unlikely	NA	NA	NA	NA	NA	NA	NA	NA	0.6	2	NA	NA	NA	Unlikely	NA	NA	white	1	Unlikely	NA	NA	white
1271-09-01	-229492	NA	NA	NA	NA	NA	NA	Unlikely	NA	NA	NA	NA	NA	NA	NA	NA	0.6	2	NA	NA	NA	Unlikely	NA	NA	white	1	Unlikely	NA	NA	white
1271-09-02	-229491	NA	NA	NA	NA	NA	NA	Unlikely	NA	NA	NA	NA	NA	NA	NA	NA	0.6	2	NA	NA	NA	Unlikely	NA	NA	white	1	Unlikely	NA	NA	white
1271-09-03	-229490	NA	NA	NA	NA	NA	NA	Unlikely	NA	NA	NA	NA	NA	NA	NA	NA	0.6	2	NA	NA	NA	Unlikely	NA	NA	white	1	Unlikely	NA	NA	white
1271-09-04	-229489	NA	NA	NA	NA	NA	NA	Unlikely	NA	NA	NA	NA	NA	NA	NA	NA	0.6	2	NA	NA	NA	Unlikely	NA	NA	white	1	Unlikely	NA	NA	white
1271-09-05	-229488	NA	NA	NA	NA	NA	NA	Unlikely	NA	NA	NA	NA	NA	NA	NA	NA	0.6	2	NA	NA	NA	Unlikely	NA	NA	white	1	Unlikely	NA	NA	white
1271-09-06	-229487	NA	NA	NA	NA	NA	NA	Unlikely	NA	NA	NA	NA	NA	NA	NA	NA	0.6	2	NA	NA	NA	Unlikely	NA	NA	white	1	Unlikely	NA	NA	white
1271-09-07	-229486	NA	NA	NA	NA	NA	NA	Unlikely	NA	NA	NA	NA	NA	NA	NA	NA	0.6	2	NA	NA	NA	Unlikely	NA	NA	white	1	Unlikely	NA	NA	white
1271-09-08	-229485	NA	NA	NA	NA	NA	NA	Unlikely	NA	NA	NA	NA	NA	NA	NA	NA	0.6	2	NA	NA	NA	Unlikely	NA	NA	white	1	Unlikely	NA	NA	white
1271-09-09	-229484	NA	NA	NA	NA	NA	NA	Unlikely	NA	NA	NA	NA	NA	NA	NA	NA	0.6	2	NA	NA	NA	Unlikely	NA	NA	white	1	Unlikely	NA	NA	white
1271-09-10	-229483	NA	NA	NA	NA	NA	NA	Unlikely	NA	NA	NA	NA	NA	NA	NA	NA	0.6	2	NA	NA	NA	Unlikely	NA	NA	white	1	Unlikely	NA	NA	white
1271-09-11	-229482	NA	NA	NA	NA	NA	NA	Unlikely	NA	NA	NA	NA	NA	NA	NA	NA	0.6	2	NA	NA	NA	Unlikely	NA	NA	white	1	Unlikely	NA	NA	white
1271-09-12	-229481	NA	NA	NA	NA	NA	NA	Unlikely	NA	NA	NA	NA	NA	NA	NA	NA	0.6	2	NA	NA	NA	Unlikely	NA	NA	white	1	Unlikely	NA	NA	white
1271-09-13	-229480	NA	NA	NA	NA	NA	NA	Unlikely	NA	NA	NA	NA	NA	NA	NA	NA	0.6	2	NA	NA	NA	Unlikely	NA	NA	white	1	Unlikely	NA	NA	white
1271-09-14	-229479	NA	NA	NA	NA	NA	NA	Unlikely	NA	NA	NA	NA	NA	NA	NA	NA	0.6	2	NA	NA	NA	Unlikely	NA	NA	white	1	Unlikely	NA	NA	white
1271-09-15	-229478	NA	NA	NA	NA	NA	NA	Unlikely	NA	NA	NA	NA	NA	NA	NA	NA	0.6	2	NA	NA	NA	Unlikely	NA	NA	white	1	Unlikely	NA	NA	white
1271-09-16	-229477	NA	NA	NA	NA	NA	NA	Unlikely	NA	NA	NA	NA	NA	NA	NA	NA	0.6	2	NA	NA	NA	Unlikely	NA	NA	white	1	Unlikely	NA	NA	white
1271-09-17	-229476	NA	NA	NA	NA	NA	NA	Unlikely	NA	NA	NA	NA	NA	NA	NA	NA	0.6	2	NA	NA	NA	Unlikely	NA	NA	white	1	Unlikely	NA	NA	white
1271-09-18	-229475	NA	NA	NA	NA	NA	NA	Unlikely	NA	NA	NA	NA	NA	NA	NA	NA	0.6	2	NA	NA	NA	Unlikely	NA	NA	white	1	Unlikely	NA	NA	white
1271-09-19	-229474	NA	NA	NA	NA	NA	NA	Unlikely	NA	NA	NA	NA	NA	NA	NA	NA	0.6	2	NA	NA	NA	Unlikely	NA	NA	white	1	Unlikely	NA	NA	white
1271-09-20	-229473	NA	NA	NA	NA	NA	NA	Unlikely	NA	NA	NA	NA	NA	NA	NA	NA	0.6	2	NA	NA	NA	Unlikely	NA	NA	white	1	Unlikely	NA	NA	white
1271-09-21	-229472	NA	NA	NA	NA	NA	NA	Unlikely	NA	NA	NA	NA	NA	NA	NA	NA	0.6	2	NA	NA	NA	Unlikely	NA	NA	white	1	Unlikely	NA	NA	white
1271-09-22	-229471	NA	NA	NA	NA	NA	NA	Unlikely	NA	NA	NA	NA	NA	NA	NA	NA	0.6	2	NA	NA	NA	Unlikely	NA	NA	white	1	Unlikely	NA	NA	white
1271-09-23	-229470	NA	NA	NA	NA	NA	NA	Unlikely	NA	NA	NA	NA	NA	NA	NA	NA	0.6	2	NA	NA	NA	Unlikely	NA	NA	white	1	Unlikely	NA	NA	white
1271-09-24	-229469	NA	NA	NA	NA	NA	NA	Unlikely	NA	NA	NA	NA	NA	NA	NA	NA	0.6	2	NA	NA	NA	Unlikely	NA	NA	white	1	Unlikely	NA	NA	white
1271-09-25	-229468	NA	NA	NA	NA	NA	NA	Unlikely	NA	NA	NA	NA	NA	NA	NA	NA	0.6	2	NA	NA	NA	Unlikely	NA	NA	white	1	Unlikely	NA	NA	white
1271-09-26	-229467	NA	NA	NA	NA	NA	NA	Unlikely	NA	NA	NA	NA	NA	NA	NA	NA	0.6	2	NA	NA	NA	Unlikely	NA	NA	white	1	Unlikely	NA	NA	white
1271-09-27	-229466	NA	NA	NA	NA	NA	NA	Unlikely	NA	NA	NA	NA	NA	NA	NA	NA	0.6	2	NA	NA	NA	Unlikely	NA	NA	white	1	Unlikely	NA	NA	white
1271-09-28	-229465	NA	NA	NA	NA	NA	NA	Unlikely	NA	NA	NA	NA	NA	NA	NA	NA	0.6	2	NA	NA	NA	Unlikely	NA	NA	white	1	Unlikely	NA	NA	white
1271-09-29	-229464	NA	NA	NA	NA	NA	NA	Unlikely	NA	NA	NA	NA	NA	NA	NA	NA	0.6	2	NA	NA	NA	Unlikely	NA	NA	white	1	Unlikely	NA	NA	white
1271-09-30	-229463	NA	NA	NA	NA	NA	NA	Unlikely	NA	NA	NA	NA	NA	NA	NA	NA	0.6	2	NA	NA	NA	Unlikely	NA	NA	white	1	Unlikely	NA	NA	white
1271-10-01	-229462	NA	NA	NA	NA	NA	NA	Unlikely	NA	NA	NA	NA	NA	NA	NA	NA	0.6	2	NA	NA	NA	Unlikely	NA	NA	white	1	Unlikely	NA	NA	white
1271-10-02	-229461	NA	NA	NA	NA	NA	NA	Unlikely	NA	NA	NA	NA	NA	NA	NA	NA	0.6	2	NA	NA	NA	Unlikely	NA	NA	white	1	Unlikely	NA	NA	white
1271-10-03	-229460	NA	NA	NA	NA	NA	NA	Unlikely	NA	NA	NA	NA	NA	NA	NA	NA	0.6	2	NA	NA	NA	Unlikely	NA	NA	white	1	Unlikely	NA	NA	white
1271-10-04	-229459	NA	NA	NA	NA	NA	NA	Unlikely	NA	NA	NA	NA	NA	NA	NA	NA	0.6	2	NA	NA	NA	Unlikely	NA	NA	white	1	Unlikely	NA	NA	white
1271-10-05	-229458	NA	NA	NA	NA	NA	NA	Unlikely	NA	NA	NA	NA	NA	NA	NA	NA	0.6	2	NA	NA	NA	Unlikely	NA	NA	white	1	Unlikely	NA	NA	white
1271-10-06	-229457	NA	NA	NA	NA	NA	NA	Unlikely	NA	NA	NA	NA	NA	NA	NA	NA	0.6	2	NA	NA	NA	Unlikely	NA	NA	white	1	Unlikely	NA	NA	white
1271-10-07	-229456	NA	NA	NA	NA	NA	NA	Unlikely	NA	NA	NA	NA	NA	NA	NA	NA	0.6	2	NA	NA	NA	Unlikely	NA	NA	white	1	Unlikely	NA	NA	white
1271-10-08	-229455	NA	NA	NA	NA	NA	NA	Unlikely	NA	NA	NA	NA	NA	NA	NA	NA	0.6	2	NA	NA	NA	Unlikely	NA	NA	white	1	Unlikely	NA	NA	white
1271-10-09	-229454	NA	NA	NA	NA	NA	NA	Unlikely	NA	NA	NA	NA	NA	NA	NA	NA	0.6	2	NA	NA	NA	Unlikely	NA	NA	white	1	Unlikely	NA	NA	white
1271-10-10	-229453	NA	NA	NA	NA	NA	NA	Unlikely	NA	NA	NA	NA	NA	NA	NA	NA	0.6	2	NA	NA	NA	Unlikely	NA	NA	white	1	Unlikely	NA	NA	white
1271-10-11	-229452	NA	NA	NA	NA	NA	NA	Unlikely	NA	NA	NA	NA	NA	NA	NA	NA	0.6	2	NA	NA	NA	Unlikely	NA	NA	white	1	Unlikely	NA	NA	white
1271-10-12	-229451	NA	NA	NA	NA	NA	NA	Unlikely	NA	NA	NA	NA	NA	NA	NA	NA	0.6	2	NA	NA	NA	Unlikely	NA	NA	white	1	Unlikely	NA	NA	white
1271-10-13	-229450	NA	NA	NA	NA	NA	NA	Unlikely	NA	NA	NA	NA	NA	NA	NA	NA	0.6	2	NA	NA	NA	Unlikely	NA	NA	white	1	Unlikely	NA	NA	white
1271-10-14	-229449	NA	NA	NA	NA	NA	NA	Unlikely	NA	NA	NA	NA	NA	NA	NA	NA	0.6	2	NA	NA	NA	Unlikely	NA	NA	white	1	Unlikely	NA	NA	white
1271-10-15	-229448	NA	NA	NA	NA	NA	NA	Unlikely	NA	NA	NA	NA	NA	NA	NA	NA	0.6	2	NA	NA	NA	Unlikely	NA	NA	white	1	Unlikely	NA	NA	white
1271-10-16	-229447	NA	NA	NA	NA	NA	NA	Unlikely	NA	NA	NA	NA	NA	NA	NA	NA	0.6	2	NA	NA	NA	Unlikely	NA	NA	white	1	Unlikely	NA	NA	white
1271-10-17	-229446	NA	NA	NA	NA	NA	NA	Unlikely	NA	NA	NA	NA	NA	NA	NA	NA	0.6	2	NA	NA	NA	Unlikely	NA	NA	white	1	Unlikely	NA	NA	white
1271-10-18	-229445	NA	NA	NA	NA	NA	NA	Unlikely	NA	NA	NA	NA	NA	NA	NA	NA	0.6	2	NA	NA	NA	Unlikely	NA	NA	white	1	Unlikely	NA	NA	white
1271-10-19	-229444	NA	NA	NA	NA	NA	NA	Unlikely	NA	NA	NA	NA	NA	NA	NA	NA	0.6	2	NA	NA	NA	Unlikely	NA	NA	white	1	Unlikely	NA	NA	white
1271-10-20	-229443	NA	NA	NA	NA	NA	NA	Unlikely	NA	NA	NA	NA	NA	NA	NA	NA	0.6	2	NA	NA	NA	Unlikely	NA	NA	white	1	Unlikely	NA	NA	white
1271-10-21	-229442	NA	NA	NA	NA	NA	NA	Unlikely	NA	NA	NA	NA	NA	NA	NA	NA	0.6	2	NA	NA	NA	Unlikely	NA	NA	white	1	Unlikely	NA	NA	white
1271-10-22	-229441	NA	NA	NA	NA	NA	NA	Unlikely	NA	NA	NA	NA	NA	NA	NA	NA	0.6	2	NA	NA	NA	Unlikely	NA	NA	white	1	Unlikely	NA	NA	white
1271-10-23	-229440	NA	NA	NA	NA	NA	NA	Unlikely	NA	NA	NA	NA	NA	NA	NA	NA	0.6	2	NA	NA	NA	Unlikely	NA	NA	white	1	Unlikely	NA	NA	white
1271-10-24	-229439	NA	NA	NA	NA	NA	NA	Unlikely	NA	NA	NA	NA	NA	NA	NA	NA	0.6	2	NA	NA	NA	Unlikely	NA	NA	white	1	Unlikely	NA	NA	white
1271-10-25	-229438	NA	NA	NA	NA	NA	NA	Unlikely	NA	NA	NA	NA	NA	NA	NA	NA	0.6	2	NA	NA	NA	Unlikely	NA	NA	white	1	Unlikely	NA	NA	white
1271-10-26	-229437	NA	NA	NA	NA	NA	NA	Unlikely	NA	NA	NA	NA	NA	NA	NA	NA	0.6	2	NA	NA	NA	Unlikely	NA	NA	white	1	Unlikely	NA	NA	white
1271-10-27	-229436	NA	NA	NA	NA	NA	NA	Unlikely	NA	NA	NA	NA	NA	NA	NA	NA	0.6	2	NA	NA	NA	Unlikely	NA	NA	white	1	Unlikely	NA	NA	white
1271-10-28	-229435	NA	NA	NA	NA	NA	NA	Unlikely	NA	NA	NA	NA	NA	NA	NA	NA	0.6	2	NA	NA	NA	Unlikely	NA	NA	white	1	Unlikely	NA	NA	white
1271-10-29	-229434	NA	NA	NA	NA	NA	NA	Unlikely	NA	NA	NA	NA	NA	NA	NA	NA	0.6	2	NA	NA	NA	Unlikely	NA	NA	white	1	Unlikely	NA	NA	white
1271-10-30	-229433	NA	NA	NA	NA	NA	NA	Unlikely	NA	NA	NA	NA	NA	NA	NA	NA	0.6	2	NA	NA	NA	Unlikely	NA	NA	white	1	Unlikely	NA	NA	white
1271-10-31	-229432	NA	NA	NA	NA	NA	NA	Unlikely	NA	NA	NA	NA	NA	NA	NA	NA	0.6	2	NA	NA	NA	Unlikely	NA	NA	white	1	Unlikely	NA	NA	white
1271-11-01	-229431	NA	NA	NA	NA	NA	NA	Unlikely	NA	NA	NA	NA	NA	NA	NA	NA	0.6	2	NA	NA	NA	Unlikely	NA	NA	white	1	Unlikely	NA	NA	white
1271-11-02	-229430	NA	NA	NA	NA	NA	NA	Unlikely	NA	NA	NA	NA	NA	NA	NA	NA	0.6	2	NA	NA	NA	Unlikely	NA	NA	white	1	Unlikely	NA	NA	white
1271-11-03	-229429	NA	NA	NA	NA	NA	NA	Unlikely	NA	NA	NA	NA	NA	NA	NA	NA	0.6	2	NA	NA	NA	Unlikely	NA	NA	white	1	Unlikely	NA	NA	white
1271-11-04	-229428	NA	NA	NA	NA	NA	NA	Unlikely	NA	NA	NA	NA	NA	NA	NA	NA	0.6	2	NA	NA	NA	Unlikely	NA	NA	white	1	Unlikely	NA	NA	white
1271-11-05	-229427	NA	NA	NA	NA	NA	NA	Unlikely	NA	NA	NA	NA	NA	NA	NA	NA	0.6	2	NA	NA	NA	Unlikely	NA	NA	white	1	Unlikely	NA	NA	white
1271-11-06	-229426	NA	NA	NA	NA	NA	NA	Unlikely	NA	NA	NA	NA	NA	NA	NA	NA	0.6	2	NA	NA	NA	Unlikely	NA	NA	white	1	Unlikely	NA	NA	white
1271-11-07	-229425	NA	NA	NA	NA	NA	NA	Unlikely	NA	NA	NA	NA	NA	NA	NA	NA	0.6	2	NA	NA	NA	Unlikely	NA	NA	white	1	Unlikely	NA	NA	white
1271-11-08	-229424	NA	NA	NA	NA	NA	NA	Unlikely	NA	NA	NA	NA	NA	NA	NA	NA	0.6	2	NA	NA	NA	Unlikely	NA	NA	white	1	Unlikely	NA	NA	white
1271-11-09	-229423	NA	NA	NA	NA	NA	NA	Unlikely	NA	NA	NA	NA	NA	NA	NA	NA	0.6	2	NA	NA	NA	Unlikely	NA	NA	white	1	Unlikely	NA	NA	white
1271-11-10	-229422	NA	NA	NA	NA	NA	NA	Unlikely	NA	NA	NA	NA	NA	NA	NA	NA	0.6	2	NA	NA	NA	Unlikely	NA	NA	white	1	Unlikely	NA	NA	white
1271-11-11	-229421	NA	NA	NA	NA	NA	NA	Unlikely	NA	NA	NA	NA	NA	NA	NA	NA	0.6	2	NA	NA	NA	Unlikely	NA	NA	white	1	Unlikely	NA	NA	white
1271-11-12	-229420	NA	NA	NA	NA	NA	NA	Unlikely	NA	NA	NA	NA	NA	NA	NA	NA	0.6	2	NA	NA	NA	Unlikely	NA	NA	white	1	Unlikely	NA	NA	white
1271-11-13	-229419	NA	NA	NA	NA	NA	NA	Unlikely	NA	NA	NA	NA	NA	NA	NA	NA	0.6	2	NA	NA	NA	Unlikely	NA	NA	white	1	Unlikely	NA	NA	white
1271-11-14	-229418	NA	NA	NA	NA	NA	NA	Unlikely	NA	NA	NA	NA	NA	NA	NA	NA	0.6	2	NA	NA	NA	Unlikely	NA	NA	white	1	Unlikely	NA	NA	white
1271-11-15	-229417	NA	NA	NA	NA	NA	NA	Unlikely	NA	NA	NA	NA	NA	NA	NA	NA	0.6	2	NA	NA	NA	Unlikely	NA	NA	white	1	Unlikely	NA	NA	white
1271-11-16	-229416	NA	NA	NA	NA	NA	NA	Unlikely	NA	NA	NA	NA	NA	NA	NA	NA	0.6	2	NA	NA	NA	Unlikely	NA	NA	white	1	Unlikely	NA	NA	white
1271-11-17	-229415	NA	NA	NA	NA	NA	NA	Unlikely	NA	NA	NA	NA	NA	NA	NA	NA	0.6	2	NA	NA	NA	Unlikely	NA	NA	white	1	Unlikely	NA	NA	white
1271-11-18	-229414	NA	NA	NA	NA	NA	NA	Unlikely	NA	NA	NA	NA	NA	NA	NA	NA	0.6	2	NA	NA	NA	Unlikely	NA	NA	white	1	Unlikely	NA	NA	white
1271-11-19	-229413	NA	NA	NA	NA	NA	NA	Unlikely	NA	NA	NA	NA	NA	NA	NA	NA	0.6	2	NA	NA	NA	Unlikely	NA	NA	white	1	Unlikely	NA	NA	white
1271-11-20	-229412	NA	NA	NA	NA	NA	NA	Unlikely	NA	NA	NA	NA	NA	NA	NA	NA	0.6	2	NA	NA	NA	Unlikely	NA	NA	white	1	Unlikely	NA	NA	white
1271-11-21	-229411	NA	NA	NA	NA	NA	NA	Unlikely	NA	NA	NA	NA	NA	NA	NA	NA	0.6	2	NA	NA	NA	Unlikely	NA	NA	white	1	Unlikely	NA	NA	white
1271-11-22	-229410	NA	NA	NA	NA	NA	NA	Unlikely	NA	NA	NA	NA	NA	NA	NA	NA	0.6	2	NA	NA	NA	Unlikely	NA	NA	white	1	Unlikely	NA	NA	white
1271-11-23	-229409	NA	NA	NA	NA	NA	NA	Unlikely	NA	NA	NA	NA	NA	NA	NA	NA	0.6	2	NA	NA	NA	Unlikely	NA	NA	white	1	Unlikely	NA	NA	white
1271-11-24	-229408	NA	NA	NA	NA	NA	NA	Unlikely	NA	NA	NA	NA	NA	NA	NA	NA	0.6	2	NA	NA	NA	Unlikely	NA	NA	white	1	Unlikely	NA	NA	white
1271-11-25	-229407	NA	NA	NA	NA	NA	NA	Unlikely	NA	NA	NA	NA	NA	NA	NA	NA	0.6	2	NA	NA	NA	Unlikely	NA	NA	white	1	Unlikely	NA	NA	white
1271-11-26	-229406	NA	NA	NA	NA	NA	NA	Unlikely	NA	NA	NA	NA	NA	NA	NA	NA	0.6	2	NA	NA	NA	Unlikely	NA	NA	white	1	Unlikely	NA	NA	white
1271-11-27	-229405	NA	NA	NA	NA	NA	NA	Unlikely	NA	NA	NA	NA	NA	NA	NA	NA	0.6	2	NA	NA	NA	Unlikely	NA	NA	white	1	Unlikely	NA	NA	white
1271-11-28	-229404	NA	NA	NA	NA	NA	NA	Unlikely	NA	NA	NA	NA	NA	NA	NA	NA	0.6	2	NA	NA	NA	Unlikely	NA	NA	white	1	Unlikely	NA	NA	white
1271-11-29	-229403	NA	NA	NA	NA	NA	NA	Unlikely	NA	NA	NA	NA	NA	NA	NA	NA	0.6	2	NA	NA	NA	Unlikely	NA	NA	white	1	Unlikely	NA	NA	white
1271-11-30	-229402	NA	NA	NA	NA	NA	NA	Unlikely	NA	NA	NA	NA	NA	NA	NA	NA	0.6	2	NA	NA	NA	Unlikely	NA	NA	white	1	Unlikely	NA	NA	white
1271-12-01	-229401	NA	NA	NA	NA	NA	NA	Unlikely	NA	NA	NA	NA	NA	NA	NA	NA	0.6	2	NA	NA	NA	Unlikely	NA	NA	white	1	Unlikely	NA	NA	white
1271-12-02	-229400	NA	NA	NA	NA	NA	NA	Unlikely	NA	NA	NA	NA	NA	NA	NA	NA	0.6	2	NA	NA	NA	Unlikely	NA	NA	white	1	Unlikely	NA	NA	white
1271-12-03	-229399	NA	NA	NA	NA	NA	NA	Unlikely	NA	NA	NA	NA	NA	NA	NA	NA	0.6	2	NA	NA	NA	Unlikely	NA	NA	white	1	Unlikely	NA	NA	white
1271-12-04	-229398	NA	NA	NA	NA	NA	NA	Unlikely	NA	NA	NA	NA	NA	NA	NA	NA	0.6	2	NA	NA	NA	Unlikely	NA	NA	white	1	Unlikely	NA	NA	white
1271-12-05	-229397	NA	NA	NA	NA	NA	NA	Unlikely	NA	NA	NA	NA	NA	NA	NA	NA	0.6	2	NA	NA	NA	Unlikely	NA	NA	white	1	Unlikely	NA	NA	white
1271-12-06	-229396	NA	NA	NA	NA	NA	NA	Unlikely	NA	NA	NA	NA	NA	NA	NA	NA	0.6	2	NA	NA	NA	Unlikely	NA	NA	white	1	Unlikely	NA	NA	white
1271-12-07	-229395	NA	NA	NA	NA	NA	NA	Unlikely	NA	NA	NA	NA	NA	NA	NA	NA	0.6	2	NA	NA	NA	Unlikely	NA	NA	white	1	Unlikely	NA	NA	white
1271-12-08	-229394	NA	NA	NA	NA	NA	NA	Unlikely	NA	NA	NA	NA	NA	NA	NA	NA	0.6	2	NA	NA	NA	Unlikely	NA	NA	white	1	Unlikely	NA	NA	white
1271-12-09	-229393	NA	NA	NA	NA	NA	NA	Unlikely	NA	NA	NA	NA	NA	NA	NA	NA	0.6	2	NA	NA	NA	Unlikely	NA	NA	white	1	Unlikely	NA	NA	white
1271-12-10	-229392	NA	NA	NA	NA	NA	NA	Unlikely	NA	NA	NA	NA	NA	NA	NA	NA	0.6	2	NA	NA	NA	Unlikely	NA	NA	white	1	Unlikely	NA	NA	white
1271-12-11	-229391	NA	NA	NA	NA	NA	NA	Unlikely	NA	NA	NA	NA	NA	NA	NA	NA	0.6	2	NA	NA	NA	Unlikely	NA	NA	white	1	Unlikely	NA	NA	white
1271-12-12	-229390	NA	NA	NA	NA	NA	NA	Unlikely	NA	NA	NA	NA	NA	NA	NA	NA	0.6	2	NA	NA	NA	Unlikely	NA	NA	white	1	Unlikely	NA	NA	white
1271-12-13	-229389	NA	NA	NA	NA	NA	NA	Unlikely	NA	NA	NA	NA	NA	NA	NA	NA	0.6	2	NA	NA	NA	Unlikely	NA	NA	white	1	Unlikely	NA	NA	white
1271-12-14	-229388	NA	NA	NA	NA	NA	NA	Unlikely	NA	NA	NA	NA	NA	NA	NA	NA	0.6	2	NA	NA	NA	Unlikely	NA	NA	white	1	Unlikely	NA	NA	white
1271-12-15	-229387	NA	NA	NA	NA	NA	NA	Unlikely	NA	NA	NA	NA	NA	NA	NA	NA	0.6	2	NA	NA	NA	Unlikely	NA	NA	white	1	Unlikely	NA	NA	white
1271-12-16	-229386	NA	NA	NA	NA	NA	NA	Unlikely	NA	NA	NA	NA	NA	NA	NA	NA	0.6	2	NA	NA	NA	Unlikely	NA	NA	white	1	Unlikely	NA	NA	white
1271-12-17	-229385	NA	NA	NA	NA	NA	NA	Unlikely	NA	NA	NA	NA	NA	NA	NA	NA	0.6	2	NA	NA	NA	Unlikely	NA	NA	white	1	Unlikely	NA	NA	white
1271-12-18	-229384	NA	NA	NA	NA	NA	NA	Unlikely	NA	NA	NA	NA	NA	NA	NA	NA	0.6	2	NA	NA	NA	Unlikely	NA	NA	white	1	Unlikely	NA	NA	white
1271-12-19	-229383	NA	NA	NA	NA	NA	NA	Unlikely	NA	NA	NA	NA	NA	NA	NA	NA	0.6	2	NA	NA	NA	Unlikely	NA	NA	white	1	Unlikely	NA	NA	white
1271-12-20	-229382	NA	NA	NA	NA	NA	NA	Unlikely	NA	NA	NA	NA	NA	NA	NA	NA	0.6	2	NA	NA	NA	Unlikely	NA	NA	white	1	Unlikely	NA	NA	white
1271-12-21	-229381	NA	NA	NA	NA	NA	NA	Unlikely	NA	NA	NA	NA	NA	NA	NA	NA	0.6	2	NA	NA	NA	Unlikely	NA	NA	white	1	Unlikely	NA	NA	white
1271-12-22	-229380	NA	NA	NA	NA	NA	NA	Unlikely	NA	NA	NA	NA	NA	NA	NA	NA	0.6	2	NA	NA	NA	Unlikely	NA	NA	white	1	Unlikely	NA	NA	white
1271-12-23	-229379	NA	NA	NA	NA	NA	NA	Unlikely	NA	NA	NA	NA	NA	NA	NA	NA	0.6	2	NA	NA	NA	Unlikely	NA	NA	white	1	Unlikely	NA	NA	white
1271-12-24	-229378	NA	NA	NA	NA	NA	NA	Unlikely	NA	NA	NA	NA	NA	NA	NA	NA	0.6	2	NA	NA	NA	Unlikely	NA	NA	white	1	Unlikely	NA	NA	white
1271-12-25	-229377	NA	NA	NA	NA	NA	NA	Unlikely	NA	NA	NA	NA	NA	NA	NA	NA	0.6	2	NA	NA	NA	Unlikely	NA	NA	white	1	Unlikely	NA	NA	white
1271-12-26	-229376	NA	NA	NA	NA	NA	NA	Unlikely	NA	NA	NA	NA	NA	NA	NA	NA	0.6	2	NA	NA	NA	Unlikely	NA	NA	white	1	Unlikely	NA	NA	white
1271-12-27	-229375	NA	NA	NA	NA	NA	NA	Unlikely	NA	NA	NA	NA	NA	NA	NA	NA	0.6	2	NA	NA	NA	Unlikely	NA	NA	white	1	Unlikely	NA	NA	white
1271-12-28	-229374	NA	NA	NA	NA	NA	NA	Unlikely	NA	NA	NA	NA	NA	NA	NA	NA	0.6	2	NA	NA	NA	Unlikely	NA	NA	white	1	Unlikely	NA	NA	white
1271-12-29	-229373	NA	NA	NA	NA	NA	NA	Unlikely	NA	NA	NA	NA	NA	NA	NA	NA	0.6	2	NA	NA	NA	Unlikely	NA	NA	white	1	Unlikely	NA	NA	white
1271-12-30	-229372	NA	NA	NA	NA	NA	NA	Unlikely	NA	NA	NA	NA	NA	NA	NA	NA	0.6	2	NA	NA	NA	Unlikely	NA	NA	white	1	Unlikely	NA	NA	white
1271-12-31	-229371	NA	NA	NA	NA	NA	NA	Unlikely	NA	NA	NA	NA	NA	NA	NA	NA	0.6	2	NA	NA	NA	Unlikely	NA	NA	white	1	Unlikely	NA	NA	white
1272-01-01	-229370	NA	NA	NA	NA	NA	NA	Unlikely	NA	NA	NA	NA	NA	NA	NA	NA	0.6	2	NA	NA	NA	Unlikely	NA	NA	white	1	Unlikely	NA	NA	white
1272-01-02	-229369	NA	NA	NA	NA	NA	NA	Unlikely	NA	NA	NA	NA	NA	NA	NA	NA	0.6	2	NA	NA	NA	Unlikely	NA	NA	white	1	Unlikely	NA	NA	white
1272-01-03	-229368	NA	NA	NA	NA	NA	NA	Unlikely	NA	NA	NA	NA	NA	NA	NA	NA	0.6	2	NA	NA	NA	Unlikely	NA	NA	white	1	Unlikely	NA	NA	white
1272-01-04	-229367	NA	NA	NA	NA	NA	NA	Unlikely	NA	NA	NA	NA	NA	NA	NA	NA	0.6	2	NA	NA	NA	Unlikely	NA	NA	white	1	Unlikely	NA	NA	white
1272-01-05	-229366	NA	NA	NA	NA	NA	NA	Unlikely	NA	NA	NA	NA	NA	NA	NA	NA	0.6	2	NA	NA	NA	Unlikely	NA	NA	white	1	Unlikely	NA	NA	white
1272-01-06	-229365	NA	NA	NA	NA	NA	NA	Unlikely	NA	NA	NA	NA	NA	NA	NA	NA	0.6	2	NA	NA	NA	Unlikely	NA	NA	white	1	Unlikely	NA	NA	white
1272-01-07	-229364	NA	NA	NA	NA	NA	NA	Unlikely	NA	NA	NA	NA	NA	NA	NA	NA	0.6	2	NA	NA	NA	Unlikely	NA	NA	white	1	Unlikely	NA	NA	white
1272-01-08	-229363	NA	NA	NA	NA	NA	NA	Unlikely	NA	NA	NA	NA	NA	NA	NA	NA	0.6	2	NA	NA	NA	Unlikely	NA	NA	white	1	Unlikely	NA	NA	white
1272-01-09	-229362	NA	NA	NA	NA	NA	NA	Unlikely	NA	NA	NA	NA	NA	NA	NA	NA	0.6	2	NA	NA	NA	Unlikely	NA	NA	white	1	Unlikely	NA	NA	white
1272-01-10	-229361	NA	NA	NA	NA	NA	NA	Unlikely	NA	NA	NA	NA	NA	NA	NA	NA	0.6	2	NA	NA	NA	Unlikely	NA	NA	white	1	Unlikely	NA	NA	white
1272-01-11	-229360	NA	NA	NA	NA	NA	NA	Unlikely	NA	NA	NA	NA	NA	NA	NA	NA	0.6	2	NA	NA	NA	Unlikely	NA	NA	white	1	Unlikely	NA	NA	white
1272-01-12	-229359	NA	NA	NA	NA	NA	NA	Unlikely	NA	NA	NA	NA	NA	NA	NA	NA	0.6	2	NA	NA	NA	Unlikely	NA	NA	white	1	Unlikely	NA	NA	white
1272-01-13	-229358	NA	NA	NA	NA	NA	NA	Unlikely	NA	NA	NA	NA	NA	NA	NA	NA	0.6	2	NA	NA	NA	Unlikely	NA	NA	white	1	Unlikely	NA	NA	white
1272-01-14	-229357	NA	NA	NA	NA	NA	NA	Unlikely	NA	NA	NA	NA	NA	NA	NA	NA	0.6	2	NA	NA	NA	Unlikely	NA	NA	white	1	Unlikely	NA	NA	white
1272-01-15	-229356	NA	NA	NA	NA	NA	NA	Unlikely	NA	NA	NA	NA	NA	NA	NA	NA	0.6	2	NA	NA	NA	Unlikely	NA	NA	white	1	Unlikely	NA	NA	white
1272-01-16	-229355	NA	NA	NA	NA	NA	NA	Unlikely	NA	NA	NA	NA	NA	NA	NA	NA	0.6	2	NA	NA	NA	Unlikely	NA	NA	white	1	Unlikely	NA	NA	white
1272-01-17	-229354	NA	NA	NA	NA	NA	NA	Unlikely	NA	NA	NA	NA	NA	NA	NA	NA	0.6	2	NA	NA	NA	Unlikely	NA	NA	white	1	Unlikely	NA	NA	white
1272-01-18	-229353	NA	NA	NA	NA	NA	NA	Unlikely	NA	NA	NA	NA	NA	NA	NA	NA	0.6	2	NA	NA	NA	Unlikely	NA	NA	white	1	Unlikely	NA	NA	white
1272-01-19	-229352	NA	NA	NA	NA	NA	NA	Unlikely	NA	NA	NA	NA	NA	NA	NA	NA	0.6	2	NA	NA	NA	Unlikely	NA	NA	white	1	Unlikely	NA	NA	white
1272-01-20	-229351	NA	NA	NA	NA	NA	NA	Unlikely	NA	NA	NA	NA	NA	NA	NA	NA	0.6	2	NA	NA	NA	Unlikely	NA	NA	white	1	Unlikely	NA	NA	white
1272-01-21	-229350	NA	NA	NA	NA	NA	NA	Unlikely	NA	NA	NA	NA	NA	NA	NA	NA	0.6	2	NA	NA	NA	Unlikely	NA	NA	white	1	Unlikely	NA	NA	white
1272-01-22	-229349	NA	NA	NA	NA	NA	NA	Unlikely	NA	NA	NA	NA	NA	NA	NA	NA	0.6	2	NA	NA	NA	Unlikely	NA	NA	white	1	Unlikely	NA	NA	white
1272-01-23	-229348	NA	NA	NA	NA	NA	NA	Unlikely	NA	NA	NA	NA	NA	NA	NA	NA	0.6	2	NA	NA	NA	Unlikely	NA	NA	white	1	Unlikely	NA	NA	white
1272-01-24	-229347	NA	NA	NA	NA	NA	NA	Unlikely	NA	NA	NA	NA	NA	NA	NA	NA	0.6	2	NA	NA	NA	Unlikely	NA	NA	white	1	Unlikely	NA	NA	white
1272-01-25	-229346	NA	NA	NA	NA	NA	NA	Unlikely	NA	NA	NA	NA	NA	NA	NA	NA	0.6	2	NA	NA	NA	Unlikely	NA	NA	white	1	Unlikely	NA	NA	white
1272-01-26	-229345	NA	NA	NA	NA	NA	NA	Unlikely	NA	NA	NA	NA	NA	NA	NA	NA	0.6	2	NA	NA	NA	Unlikely	NA	NA	white	1	Unlikely	NA	NA	white
1272-01-27	-229344	NA	NA	NA	NA	NA	NA	Unlikely	NA	NA	NA	NA	NA	NA	NA	NA	0.6	2	NA	NA	NA	Unlikely	NA	NA	white	1	Unlikely	NA	NA	white
1272-01-28	-229343	NA	NA	NA	NA	NA	NA	Unlikely	NA	NA	NA	NA	NA	NA	NA	NA	0.6	2	NA	NA	NA	Unlikely	NA	NA	white	1	Unlikely	NA	NA	white
1272-01-29	-229342	NA	NA	NA	NA	NA	NA	Unlikely	NA	NA	NA	NA	NA	NA	NA	NA	0.6	2	NA	NA	NA	Unlikely	NA	NA	white	1	Unlikely	NA	NA	white
1272-01-30	-229341	NA	NA	NA	NA	NA	NA	Unlikely	NA	NA	NA	NA	NA	NA	NA	NA	0.6	2	NA	NA	NA	Unlikely	NA	NA	white	1	Unlikely	NA	NA	white
1272-01-31	-229340	NA	NA	NA	NA	NA	NA	Unlikely	NA	NA	NA	NA	NA	NA	NA	NA	0.6	2	NA	NA	NA	Unlikely	NA	NA	white	1	Unlikely	NA	NA	white
1272-02-01	-229339	NA	NA	NA	NA	NA	NA	Unlikely	NA	NA	NA	NA	NA	NA	NA	NA	0.6	2	NA	NA	NA	Unlikely	NA	NA	white	1	Unlikely	NA	NA	white
1272-02-02	-229338	NA	NA	NA	NA	NA	NA	Unlikely	NA	NA	NA	NA	NA	NA	NA	NA	0.6	2	NA	NA	NA	Unlikely	NA	NA	white	1	Unlikely	NA	NA	white
1272-02-03	-229337	NA	NA	NA	NA	NA	NA	Unlikely	NA	NA	NA	NA	NA	NA	NA	NA	0.6	2	NA	NA	NA	Unlikely	NA	NA	white	1	Unlikely	NA	NA	white
1272-02-04	-229336	NA	NA	NA	NA	NA	NA	Unlikely	NA	NA	NA	NA	NA	NA	NA	NA	0.6	2	NA	NA	NA	Unlikely	NA	NA	white	1	Unlikely	NA	NA	white
1272-02-05	-229335	NA	NA	NA	NA	NA	NA	Unlikely	NA	NA	NA	NA	NA	NA	NA	NA	0.6	2	NA	NA	NA	Unlikely	NA	NA	white	1	Unlikely	NA	NA	white
1272-02-06	-229334	NA	NA	NA	NA	NA	NA	Unlikely	NA	NA	NA	NA	NA	NA	NA	NA	0.6	2	NA	NA	NA	Unlikely	NA	NA	white	1	Unlikely	NA	NA	white
1272-02-07	-229333	NA	NA	NA	NA	NA	NA	Unlikely	NA	NA	NA	NA	NA	NA	NA	NA	0.6	2	NA	NA	NA	Unlikely	NA	NA	white	1	Unlikely	NA	NA	white
1272-02-08	-229332	NA	NA	NA	NA	NA	NA	Unlikely	NA	NA	NA	NA	NA	NA	NA	NA	0.6	2	NA	NA	NA	Unlikely	NA	NA	white	1	Unlikely	NA	NA	white
1272-02-09	-229331	NA	NA	NA	NA	NA	NA	Unlikely	NA	NA	NA	NA	NA	NA	NA	NA	0.6	2	NA	NA	NA	Unlikely	NA	NA	white	1	Unlikely	NA	NA	white
1272-02-10	-229330	NA	NA	NA	NA	NA	NA	Unlikely	NA	NA	NA	NA	NA	NA	NA	NA	0.6	2	NA	NA	NA	Unlikely	NA	NA	white	1	Unlikely	NA	NA	white
1272-02-11	-229329	NA	NA	NA	NA	NA	NA	Unlikely	NA	NA	NA	NA	NA	NA	NA	NA	0.6	2	NA	NA	NA	Unlikely	NA	NA	white	1	Unlikely	NA	NA	white
1272-02-12	-229328	NA	NA	NA	NA	NA	NA	Unlikely	NA	NA	NA	NA	NA	NA	NA	NA	0.6	2	NA	NA	NA	Unlikely	NA	NA	white	1	Unlikely	NA	NA	white
1272-02-13	-229327	NA	NA	NA	NA	NA	NA	Unlikely	NA	NA	NA	NA	NA	NA	NA	NA	0.6	2	NA	NA	NA	Unlikely	NA	NA	white	1	Unlikely	NA	NA	white
1272-02-14	-229326	NA	NA	NA	NA	NA	NA	Unlikely	NA	NA	NA	NA	NA	NA	NA	NA	0.6	2	NA	NA	NA	Unlikely	NA	NA	white	1	Unlikely	NA	NA	white
1272-02-15	-229325	NA	NA	NA	NA	NA	NA	Unlikely	NA	NA	NA	NA	NA	NA	NA	NA	0.6	2	NA	NA	NA	Unlikely	NA	NA	white	1	Unlikely	NA	NA	white
1272-02-16	-229324	NA	NA	NA	NA	NA	NA	Unlikely	NA	NA	NA	NA	NA	NA	NA	NA	0.6	2	NA	NA	NA	Unlikely	NA	NA	white	1	Unlikely	NA	NA	white
1272-02-17	-229323	NA	NA	NA	NA	NA	NA	Unlikely	NA	NA	NA	NA	NA	NA	NA	NA	0.6	2	NA	NA	NA	Unlikely	NA	NA	white	1	Unlikely	NA	NA	white
1272-02-18	-229322	NA	NA	NA	NA	NA	NA	Unlikely	NA	NA	NA	NA	NA	NA	NA	NA	0.6	2	NA	NA	NA	Unlikely	NA	NA	white	1	Unlikely	NA	NA	white
1272-02-19	-229321	NA	NA	NA	NA	NA	NA	Unlikely	NA	NA	NA	NA	NA	NA	NA	NA	0.6	2	NA	NA	NA	Unlikely	NA	NA	white	1	Unlikely	NA	NA	white
1272-02-20	-229320	NA	NA	NA	NA	NA	NA	Unlikely	NA	NA	NA	NA	NA	NA	NA	NA	0.6	2	NA	NA	NA	Unlikely	NA	NA	white	1	Unlikely	NA	NA	white
1272-02-21	-229319	NA	NA	NA	NA	NA	NA	Unlikely	NA	NA	NA	NA	NA	NA	NA	NA	0.6	2	NA	NA	NA	Unlikely	NA	NA	white	1	Unlikely	NA	NA	white
1272-02-22	-229318	NA	NA	NA	NA	NA	NA	Unlikely	NA	NA	NA	NA	NA	NA	NA	NA	0.6	2	NA	NA	NA	Unlikely	NA	NA	white	1	Unlikely	NA	NA	white
1272-02-23	-229317	NA	NA	NA	NA	NA	NA	Unlikely	NA	NA	NA	NA	NA	NA	NA	NA	0.6	2	NA	NA	NA	Unlikely	NA	NA	white	1	Unlikely	NA	NA	white
1272-02-24	-229316	NA	NA	NA	NA	NA	NA	Unlikely	NA	NA	NA	NA	NA	NA	NA	NA	0.6	2	NA	NA	NA	Unlikely	NA	NA	white	1	Unlikely	NA	NA	white
1272-02-25	-229315	NA	NA	NA	NA	NA	NA	Unlikely	NA	NA	NA	NA	NA	NA	NA	NA	0.6	2	NA	NA	NA	Unlikely	NA	NA	white	1	Unlikely	NA	NA	white
1272-02-26	-229314	NA	NA	NA	NA	NA	NA	Unlikely	NA	NA	NA	NA	NA	NA	NA	NA	0.6	2	NA	NA	NA	Unlikely	NA	NA	white	1	Unlikely	NA	NA	white
1272-02-27	-229313	NA	NA	NA	NA	NA	NA	Unlikely	NA	NA	NA	NA	NA	NA	NA	NA	0.6	2	NA	NA	NA	Unlikely	NA	NA	white	1	Unlikely	NA	NA	white
1272-02-28	-229312	NA	NA	NA	NA	NA	NA	Unlikely	NA	NA	NA	NA	NA	NA	NA	NA	0.6	2	NA	NA	NA	Unlikely	NA	NA	white	1	Unlikely	NA	NA	white
1272-02-29	-229311	NA	NA	NA	NA	NA	NA	Unlikely	NA	NA	NA	NA	NA	NA	NA	NA	0.6	2	NA	NA	NA	Unlikely	NA	NA	white	1	Unlikely	NA	NA	white
1272-03-01	-229310	NA	NA	NA	NA	NA	NA	Unlikely	NA	NA	NA	NA	NA	NA	NA	NA	0.6	2	NA	NA	NA	Unlikely	NA	NA	white	1	Unlikely	NA	NA	white
1272-03-02	-229309	NA	NA	NA	NA	NA	NA	Unlikely	NA	NA	NA	NA	NA	NA	NA	NA	0.6	2	NA	NA	NA	Unlikely	NA	NA	white	1	Unlikely	NA	NA	white
1272-03-03	-229308	NA	NA	NA	NA	NA	NA	Unlikely	NA	NA	NA	NA	NA	NA	NA	NA	0.6	2	NA	NA	NA	Unlikely	NA	NA	white	1	Unlikely	NA	NA	white
1272-03-04	-229307	NA	NA	NA	NA	NA	NA	Unlikely	NA	NA	NA	NA	NA	NA	NA	NA	0.6	2	NA	NA	NA	Unlikely	NA	NA	white	1	Unlikely	NA	NA	white
1272-03-05	-229306	NA	NA	NA	NA	NA	NA	Unlikely	NA	NA	NA	NA	NA	NA	NA	NA	0.6	2	NA	NA	NA	Unlikely	NA	NA	white	1	Unlikely	NA	NA	white
1272-03-06	-229305	NA	NA	NA	NA	NA	NA	Unlikely	NA	NA	NA	NA	NA	NA	NA	NA	0.6	2	NA	NA	NA	Unlikely	NA	NA	white	1	Unlikely	NA	NA	white
1272-03-07	-229304	NA	NA	NA	NA	NA	NA	Unlikely	NA	NA	NA	NA	NA	NA	NA	NA	0.6	2	NA	NA	NA	Unlikely	NA	NA	white	1	Unlikely	NA	NA	white
1272-03-08	-229303	NA	NA	NA	NA	NA	NA	Unlikely	NA	NA	NA	NA	NA	NA	NA	NA	0.6	2	NA	NA	NA	Unlikely	NA	NA	white	1	Unlikely	NA	NA	white
1272-03-09	-229302	NA	NA	NA	NA	NA	NA	Unlikely	NA	NA	NA	NA	NA	NA	NA	NA	0.6	2	NA	NA	NA	Unlikely	NA	NA	white	1	Unlikely	NA	NA	white
1272-03-10	-229301	NA	NA	NA	NA	NA	NA	Unlikely	NA	NA	NA	NA	NA	NA	NA	NA	0.6	2	NA	NA	NA	Unlikely	NA	NA	white	1	Unlikely	NA	NA	white
1272-03-11	-229300	NA	NA	NA	NA	NA	NA	Unlikely	NA	NA	NA	NA	NA	NA	NA	NA	0.6	2	NA	NA	NA	Unlikely	NA	NA	white	1	Unlikely	NA	NA	white
1272-03-12	-229299	NA	NA	NA	NA	NA	NA	Unlikely	NA	NA	NA	NA	NA	NA	NA	NA	0.6	2	NA	NA	NA	Unlikely	NA	NA	white	1	Unlikely	NA	NA	white
1272-03-13	-229298	NA	NA	NA	NA	NA	NA	Unlikely	NA	NA	NA	NA	NA	NA	NA	NA	0.6	2	NA	NA	NA	Unlikely	NA	NA	white	1	Unlikely	NA	NA	white
1272-03-14	-229297	NA	NA	NA	NA	NA	NA	Unlikely	NA	NA	NA	NA	NA	NA	NA	NA	0.6	2	NA	NA	NA	Unlikely	NA	NA	white	1	Unlikely	NA	NA	white
1272-03-15	-229296	NA	NA	NA	NA	NA	NA	Unlikely	NA	NA	NA	NA	NA	NA	NA	NA	0.6	2	NA	NA	NA	Unlikely	NA	NA	white	1	Unlikely	NA	NA	white
1272-03-16	-229295	NA	NA	NA	NA	NA	NA	Unlikely	NA	NA	NA	NA	NA	NA	NA	NA	0.6	2	NA	NA	NA	Unlikely	NA	NA	white	1	Unlikely	NA	NA	white
1272-03-17	-229294	NA	NA	NA	NA	NA	NA	Unlikely	NA	NA	NA	NA	NA	NA	NA	NA	0.6	2	NA	NA	NA	Unlikely	NA	NA	white	1	Unlikely	NA	NA	white
1272-03-18	-229293	NA	NA	NA	NA	NA	NA	Unlikely	NA	NA	NA	NA	NA	NA	NA	NA	0.6	2	NA	NA	NA	Unlikely	NA	NA	white	1	Unlikely	NA	NA	white
1272-03-19	-229292	NA	NA	NA	NA	NA	NA	Unlikely	NA	NA	NA	NA	NA	NA	NA	NA	0.6	2	NA	NA	NA	Unlikely	NA	NA	white	1	Unlikely	NA	NA	white
1272-03-20	-229291	NA	NA	NA	NA	NA	NA	Unlikely	NA	NA	NA	NA	NA	NA	NA	NA	0.6	2	NA	NA	NA	Unlikely	NA	NA	white	1	Unlikely	NA	NA	white
1272-03-21	-229290	NA	NA	NA	NA	NA	NA	Unlikely	NA	NA	NA	NA	NA	NA	NA	NA	0.6	2	NA	NA	NA	Unlikely	NA	NA	white	1	Unlikely	NA	NA	white
1272-03-22	-229289	NA	NA	NA	NA	NA	NA	Unlikely	NA	NA	NA	NA	NA	NA	NA	NA	0.6	2	NA	NA	NA	Unlikely	NA	NA	white	1	Unlikely	NA	NA	white
1272-03-23	-229288	NA	NA	NA	NA	NA	NA	Unlikely	NA	NA	NA	NA	NA	NA	NA	NA	0.6	2	NA	NA	NA	Unlikely	NA	NA	white	1	Unlikely	NA	NA	white
1272-03-24	-229287	NA	NA	NA	NA	NA	NA	Unlikely	NA	NA	NA	NA	NA	NA	NA	NA	0.6	2	NA	NA	NA	Unlikely	NA	NA	white	1	Unlikely	NA	NA	white
1272-03-25	-229286	NA	NA	NA	NA	NA	NA	Unlikely	NA	NA	NA	NA	NA	NA	NA	NA	0.6	2	NA	NA	NA	Unlikely	NA	NA	white	1	Unlikely	NA	NA	white
1272-03-26	-229285	NA	NA	NA	NA	NA	NA	Unlikely	NA	NA	NA	NA	NA	NA	NA	NA	0.6	2	NA	NA	NA	Unlikely	NA	NA	white	1	Unlikely	NA	NA	white
1272-03-27	-229284	NA	NA	NA	NA	NA	NA	Unlikely	NA	NA	NA	NA	NA	NA	NA	NA	0.6	2	NA	NA	NA	Unlikely	NA	NA	white	1	Unlikely	NA	NA	white
1272-03-28	-229283	NA	NA	NA	NA	NA	NA	Unlikely	NA	NA	NA	NA	NA	NA	NA	NA	0.6	2	NA	NA	NA	Unlikely	NA	NA	white	1	Unlikely	NA	NA	white
1272-03-29	-229282	NA	NA	NA	NA	NA	NA	Unlikely	NA	NA	NA	NA	NA	NA	NA	NA	0.6	2	NA	NA	NA	Unlikely	NA	NA	white	1	Unlikely	NA	NA	white
1272-03-30	-229281	NA	NA	NA	NA	NA	NA	Unlikely	NA	NA	NA	NA	NA	NA	NA	NA	0.6	2	NA	NA	NA	Unlikely	NA	NA	white	1	Unlikely	NA	NA	white
1272-03-31	-229280	NA	NA	NA	NA	NA	NA	Unlikely	NA	NA	NA	NA	NA	NA	NA	NA	0.6	2	NA	NA	NA	Unlikely	NA	NA	white	1	Unlikely	NA	NA	white
1272-04-01	-229279	NA	NA	NA	NA	NA	NA	Unlikely	NA	NA	NA	NA	NA	NA	NA	NA	0.6	2	NA	NA	NA	Unlikely	NA	NA	white	1	Unlikely	NA	NA	white
1272-04-02	-229278	NA	NA	NA	NA	NA	NA	Unlikely	NA	NA	NA	NA	NA	NA	NA	NA	0.6	2	NA	NA	NA	Unlikely	NA	NA	white	1	Unlikely	NA	NA	white
1272-04-03	-229277	NA	NA	NA	NA	NA	NA	Unlikely	NA	NA	NA	NA	NA	NA	NA	NA	0.6	2	NA	NA	NA	Unlikely	NA	NA	white	1	Unlikely	NA	NA	white
1272-04-04	-229276	NA	NA	NA	NA	NA	NA	Unlikely	NA	NA	NA	NA	NA	NA	NA	NA	0.6	2	NA	NA	NA	Unlikely	NA	NA	white	1	Unlikely	NA	NA	white
1272-04-05	-229275	NA	NA	NA	NA	NA	NA	Unlikely	NA	NA	NA	NA	NA	NA	NA	NA	0.6	2	NA	NA	NA	Unlikely	NA	NA	white	1	Unlikely	NA	NA	white
1272-04-06	-229274	NA	NA	NA	NA	NA	NA	Unlikely	NA	NA	NA	NA	NA	NA	NA	NA	0.6	2	NA	NA	NA	Unlikely	NA	NA	white	1	Unlikely	NA	NA	white
1272-04-07	-229273	NA	NA	NA	NA	NA	NA	Unlikely	NA	NA	NA	NA	NA	NA	NA	NA	0.6	2	NA	NA	NA	Unlikely	NA	NA	white	1	Unlikely	NA	NA	white
1272-04-08	-229272	NA	NA	NA	NA	NA	NA	Unlikely	NA	NA	NA	NA	NA	NA	NA	NA	0.6	2	NA	NA	NA	Unlikely	NA	NA	white	1	Unlikely	NA	NA	white
1272-04-09	-229271	NA	NA	NA	NA	NA	NA	Unlikely	NA	NA	NA	NA	NA	NA	NA	NA	0.6	2	NA	NA	NA	Unlikely	NA	NA	white	1	Unlikely	NA	NA	white
1272-04-10	-229270	NA	NA	NA	NA	NA	NA	Unlikely	NA	NA	NA	NA	NA	NA	NA	NA	0.6	2	NA	NA	NA	Unlikely	NA	NA	white	1	Unlikely	NA	NA	white
1272-04-11	-229269	NA	NA	NA	NA	NA	NA	Unlikely	NA	NA	NA	NA	NA	NA	NA	NA	0.6	2	NA	NA	NA	Unlikely	NA	NA	white	1	Unlikely	NA	NA	white
1272-04-12	-229268	NA	NA	NA	NA	NA	NA	Unlikely	NA	NA	NA	NA	NA	NA	NA	NA	0.6	2	NA	NA	NA	Unlikely	NA	NA	white	1	Unlikely	NA	NA	white
1272-04-13	-229267	NA	NA	NA	NA	NA	NA	Unlikely	NA	NA	NA	NA	NA	NA	NA	NA	0.6	2	NA	NA	NA	Unlikely	NA	NA	white	1	Unlikely	NA	NA	white
1272-04-14	-229266	NA	NA	NA	NA	NA	NA	Unlikely	NA	NA	NA	NA	NA	NA	NA	NA	0.6	2	NA	NA	NA	Unlikely	NA	NA	white	1	Unlikely	NA	NA	white
1272-04-15	-229265	NA	NA	NA	NA	NA	NA	Unlikely	NA	NA	NA	NA	NA	NA	NA	NA	0.6	2	NA	NA	NA	Unlikely	NA	NA	white	1	Unlikely	NA	NA	white
1272-04-16	-229264	NA	NA	NA	NA	NA	NA	Unlikely	NA	NA	NA	NA	NA	NA	NA	NA	0.6	2	NA	NA	NA	Unlikely	NA	NA	white	1	Unlikely	NA	NA	white
1272-04-17	-229263	NA	NA	NA	NA	NA	NA	Unlikely	NA	NA	NA	NA	NA	NA	NA	NA	0.6	2	NA	NA	NA	Unlikely	NA	NA	white	1	Unlikely	NA	NA	white
1272-04-18	-229262	NA	NA	NA	NA	NA	NA	Unlikely	NA	NA	NA	NA	NA	NA	NA	NA	0.6	2	NA	NA	NA	Unlikely	NA	NA	white	1	Unlikely	NA	NA	white
1272-04-19	-229261	NA	NA	NA	NA	NA	NA	Unlikely	NA	NA	NA	NA	NA	NA	NA	NA	0.6	2	NA	NA	NA	Unlikely	NA	NA	white	1	Unlikely	NA	NA	white
1272-04-20	-229260	NA	NA	NA	NA	NA	NA	Unlikely	NA	NA	NA	NA	NA	NA	NA	NA	0.6	2	NA	NA	NA	Unlikely	NA	NA	white	1	Unlikely	NA	NA	white
1272-04-21	-229259	NA	NA	NA	NA	NA	NA	Unlikely	NA	NA	NA	NA	NA	NA	NA	NA	0.6	2	NA	NA	NA	Unlikely	NA	NA	white	1	Unlikely	NA	NA	white
1272-04-22	-229258	NA	NA	NA	NA	NA	NA	Unlikely	NA	NA	NA	NA	NA	NA	NA	NA	0.6	2	NA	NA	NA	Unlikely	NA	NA	white	1	Unlikely	NA	NA	white
1272-04-23	-229257	NA	NA	NA	NA	NA	NA	Unlikely	NA	NA	NA	NA	NA	NA	NA	NA	0.6	2	NA	NA	NA	Unlikely	NA	NA	white	1	Unlikely	NA	NA	white
1272-04-24	-229256	NA	NA	NA	NA	NA	NA	Unlikely	NA	NA	NA	NA	NA	NA	NA	NA	0.6	2	NA	NA	NA	Unlikely	NA	NA	white	1	Unlikely	NA	NA	white
1272-04-25	-229255	NA	NA	NA	NA	NA	NA	Unlikely	NA	NA	NA	NA	NA	NA	NA	NA	0.6	2	NA	NA	NA	Unlikely	NA	NA	white	1	Unlikely	NA	NA	white
1272-04-26	-229254	NA	NA	NA	NA	NA	NA	Unlikely	NA	NA	NA	NA	NA	NA	NA	NA	0.6	2	NA	NA	NA	Unlikely	NA	NA	white	1	Unlikely	NA	NA	white
1272-04-27	-229253	NA	NA	NA	NA	NA	NA	Unlikely	NA	NA	NA	NA	NA	NA	NA	NA	0.6	2	NA	NA	NA	Unlikely	NA	NA	white	1	Unlikely	NA	NA	white
1272-04-28	-229252	NA	NA	NA	NA	NA	NA	Unlikely	NA	NA	NA	NA	NA	NA	NA	NA	0.6	2	NA	NA	NA	Unlikely	NA	NA	white	1	Unlikely	NA	NA	white
1272-04-29	-229251	NA	NA	NA	NA	NA	NA	Unlikely	NA	NA	NA	NA	NA	NA	NA	NA	0.6	2	NA	NA	NA	Unlikely	NA	NA	white	1	Unlikely	NA	NA	white
1272-04-30	-229250	NA	NA	NA	NA	NA	NA	Unlikely	NA	NA	NA	NA	NA	NA	NA	NA	0.6	2	NA	NA	NA	Unlikely	NA	NA	white	1	Unlikely	NA	NA	white
1272-05-01	-229249	NA	NA	NA	NA	NA	NA	Unlikely	NA	NA	NA	NA	NA	NA	NA	NA	0.6	2	NA	NA	NA	Unlikely	NA	NA	white	1	Unlikely	NA	NA	white
1272-05-02	-229248	NA	NA	NA	NA	NA	NA	Unlikely	NA	NA	NA	NA	NA	NA	NA	NA	0.6	2	NA	NA	NA	Unlikely	NA	NA	white	1	Unlikely	NA	NA	white
1272-05-03	-229247	NA	NA	NA	NA	NA	NA	Unlikely	NA	NA	NA	NA	NA	NA	NA	NA	0.6	2	NA	NA	NA	Unlikely	NA	NA	white	1	Unlikely	NA	NA	white
1272-05-04	-229246	NA	NA	NA	NA	NA	NA	Unlikely	NA	NA	NA	NA	NA	NA	NA	NA	0.6	2	NA	NA	NA	Unlikely	NA	NA	white	1	Unlikely	NA	NA	white
1272-05-05	-229245	NA	NA	NA	NA	NA	NA	Unlikely	NA	NA	NA	NA	NA	NA	NA	NA	0.6	2	NA	NA	NA	Unlikely	NA	NA	white	1	Unlikely	NA	NA	white
1272-05-06	-229244	NA	NA	NA	NA	NA	NA	Unlikely	NA	NA	NA	NA	NA	NA	NA	NA	0.6	2	NA	NA	NA	Unlikely	NA	NA	white	1	Unlikely	NA	NA	white
1272-05-07	-229243	NA	NA	NA	NA	NA	NA	Unlikely	NA	NA	NA	NA	NA	NA	NA	NA	0.6	2	NA	NA	NA	Unlikely	NA	NA	white	1	Unlikely	NA	NA	white
1272-05-08	-229242	NA	NA	NA	NA	NA	NA	Unlikely	NA	NA	NA	NA	NA	NA	NA	NA	0.6	2	NA	NA	NA	Unlikely	NA	NA	white	1	Unlikely	NA	NA	white
1272-05-09	-229241	NA	NA	NA	NA	NA	NA	Unlikely	NA	NA	NA	NA	NA	NA	NA	NA	0.6	2	NA	NA	NA	Unlikely	NA	NA	white	1	Unlikely	NA	NA	white
1272-05-10	-229240	NA	NA	NA	NA	NA	NA	Unlikely	NA	NA	NA	NA	NA	NA	NA	NA	0.6	2	NA	NA	NA	Unlikely	NA	NA	white	1	Unlikely	NA	NA	white
1272-05-11	-229239	NA	NA	NA	NA	NA	NA	Unlikely	NA	NA	NA	NA	NA	NA	NA	NA	0.6	2	NA	NA	NA	Unlikely	NA	NA	white	1	Unlikely	NA	NA	white
1272-05-12	-229238	NA	NA	NA	NA	NA	NA	Unlikely	NA	NA	NA	NA	NA	NA	NA	NA	0.6	2	NA	NA	NA	Unlikely	NA	NA	white	1	Unlikely	NA	NA	white
1272-05-13	-229237	NA	NA	NA	NA	NA	NA	Unlikely	NA	NA	NA	NA	NA	NA	NA	NA	0.6	2	NA	NA	NA	Unlikely	NA	NA	white	1	Unlikely	NA	NA	white
1272-05-14	-229236	NA	NA	NA	NA	NA	NA	Unlikely	NA	NA	NA	NA	NA	NA	NA	NA	0.6	2	NA	NA	NA	Unlikely	NA	NA	white	1	Unlikely	NA	NA	white
1272-05-15	-229235	NA	NA	NA	NA	NA	NA	Unlikely	NA	NA	NA	NA	NA	NA	NA	NA	0.6	2	NA	NA	NA	Unlikely	NA	NA	white	1	Unlikely	NA	NA	white
1272-05-16	-229234	NA	NA	NA	NA	NA	NA	Unlikely	NA	NA	NA	NA	NA	NA	NA	NA	0.6	2	NA	NA	NA	Unlikely	NA	NA	white	1	Unlikely	NA	NA	white
1272-05-17	-229233	NA	NA	NA	NA	NA	NA	Unlikely	NA	NA	NA	NA	NA	NA	NA	NA	0.6	2	NA	NA	NA	Unlikely	NA	NA	white	1	Unlikely	NA	NA	white
1272-05-18	-229232	NA	NA	NA	NA	NA	NA	Unlikely	NA	NA	NA	NA	NA	NA	NA	NA	0.6	2	NA	NA	NA	Unlikely	NA	NA	white	1	Unlikely	NA	NA	white
1272-05-19	-229231	NA	NA	NA	NA	NA	NA	Unlikely	NA	NA	NA	NA	NA	NA	NA	NA	0.6	2	NA	NA	NA	Unlikely	NA	NA	white	1	Unlikely	NA	NA	white
1272-05-20	-229230	NA	NA	NA	NA	NA	NA	Unlikely	NA	NA	NA	NA	NA	NA	NA	NA	0.6	2	NA	NA	NA	Unlikely	NA	NA	white	1	Unlikely	NA	NA	white
1272-05-21	-229229	NA	NA	NA	NA	NA	NA	Unlikely	NA	NA	NA	NA	NA	NA	NA	NA	0.6	2	NA	NA	NA	Unlikely	NA	NA	white	1	Unlikely	NA	NA	white
1272-05-22	-229228	NA	NA	NA	NA	NA	NA	Unlikely	NA	NA	NA	NA	NA	NA	NA	NA	0.6	2	NA	NA	NA	Unlikely	NA	NA	white	1	Unlikely	NA	NA	white
1272-05-23	-229227	54	0.00680178	0.021	0.0126	0.0077	0.00844929	Unlikely	white	NA	NA	NA	1272-05-23	NA	NA	NA	0.6	2	NA	NA	NA	Unlikely	NA	NA	white	1	Unlikely	NA	NA	white
1272-05-24	-229226	NA	NA	NA	NA	NA	NA	Unlikely	NA	NA	NA	NA	NA	NA	NA	NA	0.6	2	NA	NA	NA	Unlikely	NA	NA	white	1	Unlikely	NA	NA	white
1272-05-25	-229225	NA	NA	NA	NA	NA	NA	Unlikely	NA	NA	NA	NA	NA	NA	NA	NA	0.6	2	NA	NA	NA	Unlikely	NA	NA	white	1	Unlikely	NA	NA	white
1272-05-26	-229224	NA	NA	NA	NA	NA	NA	Unlikely	NA	NA	NA	NA	NA	NA	NA	NA	0.6	2	NA	NA	NA	Unlikely	NA	NA	white	1	Unlikely	NA	NA	white
1272-05-27	-229223	NA	NA	NA	NA	NA	NA	Unlikely	NA	NA	NA	NA	NA	NA	NA	NA	0.6	2	NA	NA	NA	Unlikely	NA	NA	white	1	Unlikely	NA	NA	white
1272-05-28	-229222	NA	NA	NA	NA	NA	NA	Unlikely	NA	NA	NA	NA	NA	NA	NA	NA	0.6	2	NA	NA	NA	Unlikely	NA	NA	white	1	Unlikely	NA	NA	white
1272-05-29	-229221	NA	NA	NA	NA	NA	NA	Unlikely	NA	NA	NA	NA	NA	NA	NA	NA	0.6	2	NA	NA	NA	Unlikely	NA	NA	white	1	Unlikely	NA	NA	white
1272-05-30	-229220	NA	NA	NA	NA	NA	NA	Unlikely	NA	NA	NA	NA	NA	NA	NA	NA	0.6	2	NA	NA	NA	Unlikely	NA	NA	white	1	Unlikely	NA	NA	white
1272-05-31	-229219	NA	NA	NA	NA	NA	NA	Unlikely	NA	NA	NA	NA	NA	NA	NA	NA	0.6	2	NA	NA	NA	Unlikely	NA	NA	white	1	Unlikely	NA	NA	white
1272-06-01	-229218	NA	NA	NA	NA	NA	NA	Unlikely	NA	NA	NA	NA	NA	NA	NA	NA	0.6	2	NA	NA	NA	Unlikely	NA	NA	white	1	Unlikely	NA	NA	white
1272-06-02	-229217	NA	NA	NA	NA	NA	NA	Unlikely	NA	NA	NA	NA	NA	NA	NA	NA	0.6	2	NA	NA	NA	Unlikely	NA	NA	white	1	Unlikely	NA	NA	white
1272-06-03	-229216	NA	NA	NA	NA	NA	NA	Unlikely	NA	NA	NA	NA	NA	NA	NA	NA	0.6	2	NA	NA	NA	Unlikely	NA	NA	white	1	Unlikely	NA	NA	white
1272-06-04	-229215	NA	NA	NA	NA	NA	NA	Unlikely	NA	NA	NA	NA	NA	NA	NA	NA	0.6	2	NA	NA	NA	Unlikely	NA	NA	white	1	Unlikely	NA	NA	white
1272-06-05	-229214	NA	NA	NA	NA	NA	NA	Unlikely	NA	NA	NA	NA	NA	NA	NA	NA	0.6	2	NA	NA	NA	Unlikely	NA	NA	white	1	Unlikely	NA	NA	white
1272-06-06	-229213	NA	NA	NA	NA	NA	NA	Unlikely	NA	NA	NA	NA	NA	NA	NA	NA	0.6	2	NA	NA	NA	Unlikely	NA	NA	white	1	Unlikely	NA	NA	white
1272-06-07	-229212	NA	NA	NA	NA	NA	NA	Unlikely	NA	NA	NA	NA	NA	NA	NA	NA	0.6	2	NA	NA	NA	Unlikely	NA	NA	white	1	Unlikely	NA	NA	white
1272-06-08	-229211	NA	NA	NA	NA	NA	NA	Unlikely	NA	NA	NA	NA	NA	NA	NA	NA	0.6	2	NA	NA	NA	Unlikely	NA	NA	white	1	Unlikely	NA	NA	white
1272-06-09	-229210	NA	NA	NA	NA	NA	NA	Unlikely	NA	NA	NA	NA	NA	NA	NA	NA	0.6	2	NA	NA	NA	Unlikely	NA	NA	white	1	Unlikely	NA	NA	white
1272-06-10	-229209	NA	NA	NA	NA	NA	NA	Unlikely	NA	NA	NA	NA	NA	NA	NA	NA	0.6	2	NA	NA	NA	Unlikely	NA	NA	white	1	Unlikely	NA	NA	white
1272-06-11	-229208	NA	NA	NA	NA	NA	NA	Unlikely	NA	NA	NA	NA	NA	NA	NA	NA	0.6	2	NA	NA	NA	Unlikely	NA	NA	white	1	Unlikely	NA	NA	white
1272-06-12	-229207	NA	NA	NA	NA	NA	NA	Unlikely	NA	NA	NA	NA	NA	NA	NA	NA	0.6	2	NA	NA	NA	Unlikely	NA	NA	white	1	Unlikely	NA	NA	white
1272-06-13	-229206	NA	NA	NA	NA	NA	NA	Unlikely	NA	NA	NA	NA	NA	NA	NA	NA	0.6	2	NA	NA	NA	Unlikely	NA	NA	white	1	Unlikely	NA	NA	white
1272-06-14	-229205	NA	NA	NA	NA	NA	NA	Unlikely	NA	NA	NA	NA	NA	NA	NA	NA	0.6	2	NA	NA	NA	Unlikely	NA	NA	white	1	Unlikely	NA	NA	white
1272-06-15	-229204	NA	NA	NA	NA	NA	NA	Unlikely	NA	NA	NA	NA	NA	NA	NA	NA	0.6	2	NA	NA	NA	Unlikely	NA	NA	white	1	Unlikely	NA	NA	white
1272-06-16	-229203	NA	NA	NA	NA	NA	NA	Unlikely	NA	NA	NA	NA	NA	NA	NA	NA	0.6	2	NA	NA	NA	Unlikely	NA	NA	white	1	Unlikely	NA	NA	white
1272-06-17	-229202	NA	NA	NA	NA	NA	NA	Unlikely	NA	NA	NA	NA	NA	NA	NA	NA	0.6	2	NA	NA	NA	Unlikely	NA	NA	white	1	Unlikely	NA	NA	white
1272-06-18	-229201	NA	NA	NA	NA	NA	NA	Unlikely	NA	NA	NA	NA	NA	NA	NA	NA	0.6	2	NA	NA	NA	Unlikely	NA	NA	white	1	Unlikely	NA	NA	white
1272-06-19	-229200	NA	NA	NA	NA	NA	NA	Unlikely	NA	NA	NA	NA	NA	NA	NA	NA	0.6	2	NA	NA	NA	Unlikely	NA	NA	white	1	Unlikely	NA	NA	white
1272-06-20	-229199	NA	NA	NA	NA	NA	NA	Unlikely	NA	NA	NA	NA	NA	NA	NA	NA	0.6	2	NA	NA	NA	Unlikely	NA	NA	white	1	Unlikely	NA	NA	white
1272-06-21	-229198	NA	NA	NA	NA	NA	NA	Unlikely	NA	NA	NA	NA	NA	NA	NA	NA	0.6	2	NA	NA	NA	Unlikely	NA	NA	white	1	Unlikely	NA	NA	white
1272-06-22	-229197	NA	NA	NA	NA	NA	NA	Unlikely	NA	NA	NA	NA	NA	NA	NA	NA	0.6	2	NA	NA	NA	Unlikely	NA	NA	white	1	Unlikely	NA	NA	white
1272-06-23	-229196	53	0.00704546	0.0228	0.014	0.0086	0.00881398	Unlikely	white	NA	NA	NA	1272-06-23	NA	NA	NA	0.6	2	NA	NA	NA	Unlikely	NA	NA	white	1	Unlikely	NA	NA	white
1272-06-24	-229195	NA	NA	NA	NA	NA	NA	Unlikely	NA	NA	NA	NA	NA	NA	NA	NA	0.6	2	NA	NA	NA	Unlikely	NA	NA	white	1	Unlikely	NA	NA	white
1272-06-25	-229194	NA	NA	NA	NA	NA	NA	Unlikely	NA	NA	NA	NA	NA	NA	NA	NA	0.6	2	NA	NA	NA	Unlikely	NA	NA	white	1	Unlikely	NA	NA	white
1272-06-26	-229193	NA	NA	NA	NA	NA	NA	Unlikely	NA	NA	NA	NA	NA	NA	NA	NA	0.6	2	NA	NA	NA	Unlikely	NA	NA	white	1	Unlikely	NA	NA	white
1272-06-27	-229192	NA	NA	NA	NA	NA	NA	Unlikely	NA	NA	NA	NA	NA	NA	NA	NA	0.6	2	NA	NA	NA	Unlikely	NA	NA	white	1	Unlikely	NA	NA	white
1272-06-28	-229191	NA	NA	NA	NA	NA	NA	Unlikely	NA	NA	NA	NA	NA	NA	NA	NA	0.6	2	NA	NA	NA	Unlikely	NA	NA	white	1	Unlikely	NA	NA	white
1272-06-29	-229190	NA	NA	NA	NA	NA	NA	Unlikely	NA	NA	NA	NA	NA	NA	NA	NA	0.6	2	NA	NA	NA	Unlikely	NA	NA	white	1	Unlikely	NA	NA	white
1272-06-30	-229189	NA	NA	NA	NA	NA	NA	Unlikely	NA	NA	NA	NA	NA	NA	NA	NA	0.6	2	NA	NA	NA	Unlikely	NA	NA	white	1	Unlikely	NA	NA	white
1272-07-01	-229188	NA	NA	NA	NA	NA	NA	Unlikely	NA	NA	NA	NA	NA	NA	NA	NA	0.6	2	NA	NA	NA	Unlikely	NA	NA	white	1	Unlikely	NA	NA	white
1272-07-02	-229187	NA	NA	NA	NA	NA	NA	Unlikely	NA	NA	NA	NA	NA	NA	NA	NA	0.6	2	NA	NA	NA	Unlikely	NA	NA	white	1	Unlikely	NA	NA	white
1272-07-03	-229186	NA	NA	NA	NA	NA	NA	Unlikely	NA	NA	NA	NA	NA	NA	NA	NA	0.6	2	NA	NA	NA	Unlikely	NA	NA	white	1	Unlikely	NA	NA	white
1272-07-04	-229185	NA	NA	NA	NA	NA	NA	Unlikely	NA	NA	NA	NA	NA	NA	NA	NA	0.6	2	NA	NA	NA	Unlikely	NA	NA	white	1	Unlikely	NA	NA	white
1272-07-05	-229184	NA	NA	NA	NA	NA	NA	Unlikely	NA	NA	NA	NA	NA	NA	NA	NA	0.6	2	NA	NA	NA	Unlikely	NA	NA	white	1	Unlikely	NA	NA	white
1272-07-06	-229183	NA	NA	NA	NA	NA	NA	Unlikely	NA	NA	NA	NA	NA	NA	NA	NA	0.6	2	NA	NA	NA	Unlikely	NA	NA	white	1	Unlikely	NA	NA	white
1272-07-07	-229182	NA	NA	NA	NA	NA	NA	Unlikely	NA	NA	NA	NA	NA	NA	NA	NA	0.6	2	NA	NA	NA	Unlikely	NA	NA	white	1	Unlikely	NA	NA	white
1272-07-08	-229181	NA	NA	NA	NA	NA	NA	Unlikely	NA	NA	NA	NA	NA	NA	NA	NA	0.6	2	NA	NA	NA	Unlikely	NA	NA	white	1	Unlikely	NA	NA	white
1272-07-09	-229180	NA	NA	NA	NA	NA	NA	Unlikely	NA	NA	NA	NA	NA	NA	NA	NA	0.6	2	NA	NA	NA	Unlikely	NA	NA	white	1	Unlikely	NA	NA	white
1272-07-10	-229179	NA	NA	NA	NA	NA	NA	Unlikely	NA	NA	NA	NA	NA	NA	NA	NA	0.6	2	NA	NA	NA	Unlikely	NA	NA	white	1	Unlikely	NA	NA	white
1272-07-11	-229178	NA	NA	NA	NA	NA	NA	Unlikely	NA	NA	NA	NA	NA	NA	NA	NA	0.6	2	NA	NA	NA	Unlikely	NA	NA	white	1	Unlikely	NA	NA	white
1272-07-12	-229177	NA	NA	NA	NA	NA	NA	Unlikely	NA	NA	NA	NA	NA	NA	NA	NA	0.6	2	NA	NA	NA	Unlikely	NA	NA	white	1	Unlikely	NA	NA	white
1272-07-13	-229176	NA	NA	NA	NA	NA	NA	Unlikely	NA	NA	NA	NA	NA	NA	NA	NA	0.6	2	NA	NA	NA	Unlikely	NA	NA	white	1	Unlikely	NA	NA	white
1272-07-14	-229175	NA	NA	NA	NA	NA	NA	Unlikely	NA	NA	NA	NA	NA	NA	NA	NA	0.6	2	NA	NA	NA	Unlikely	NA	NA	white	1	Unlikely	NA	NA	white
1272-07-15	-229174	NA	NA	NA	NA	NA	NA	Unlikely	NA	NA	NA	NA	NA	NA	NA	NA	0.6	2	NA	NA	NA	Unlikely	NA	NA	white	1	Unlikely	NA	NA	white
1272-07-16	-229173	NA	NA	NA	NA	NA	NA	Unlikely	NA	NA	NA	NA	NA	NA	NA	NA	0.6	2	NA	NA	NA	Unlikely	NA	NA	white	1	Unlikely	NA	NA	white
1272-07-17	-229172	NA	NA	NA	NA	NA	NA	Unlikely	NA	NA	NA	NA	NA	NA	NA	NA	0.6	2	NA	NA	NA	Unlikely	NA	NA	white	1	Unlikely	NA	NA	white
1272-07-18	-229171	NA	NA	NA	NA	NA	NA	Unlikely	NA	NA	NA	NA	NA	NA	NA	NA	0.6	2	NA	NA	NA	Unlikely	NA	NA	white	1	Unlikely	NA	NA	white
1272-07-19	-229170	NA	NA	NA	NA	NA	NA	Unlikely	NA	NA	NA	NA	NA	NA	NA	NA	0.6	2	NA	NA	NA	Unlikely	NA	NA	white	1	Unlikely	NA	NA	white
1272-07-20	-229169	NA	NA	NA	NA	NA	NA	Unlikely	NA	NA	NA	NA	NA	NA	NA	NA	0.6	2	NA	NA	NA	Unlikely	NA	NA	white	1	Unlikely	NA	NA	white
1272-07-21	-229168	NA	NA	NA	NA	NA	NA	Unlikely	NA	NA	NA	NA	NA	NA	NA	NA	0.6	2	NA	NA	NA	Unlikely	NA	NA	white	1	Unlikely	NA	NA	white
1272-07-22	-229167	NA	NA	NA	NA	NA	NA	Unlikely	NA	NA	NA	NA	NA	NA	NA	NA	0.6	2	NA	NA	NA	Unlikely	NA	NA	white	1	Unlikely	NA	NA	white
1272-07-23	-229166	52	0.0073159	0.0247	0.0128	0.0088	0.00891559	Unlikely	white	NA	NA	NA	1272-07-23	NA	NA	NA	0.6	2	NA	NA	NA	Unlikely	NA	NA	white	1	Unlikely	NA	NA	white
1272-07-24	-229165	NA	NA	NA	NA	NA	NA	Unlikely	NA	NA	NA	NA	NA	NA	NA	NA	0.6	2	NA	NA	NA	Unlikely	NA	NA	white	1	Unlikely	NA	NA	white
1272-07-25	-229164	NA	NA	NA	NA	NA	NA	Unlikely	NA	NA	NA	NA	NA	NA	NA	NA	0.6	2	NA	NA	NA	Unlikely	NA	NA	white	1	Unlikely	NA	NA	white
1272-07-26	-229163	NA	NA	NA	NA	NA	NA	Unlikely	NA	NA	NA	NA	NA	NA	NA	NA	0.6	2	NA	NA	NA	Unlikely	NA	NA	white	1	Unlikely	NA	NA	white
1272-07-27	-229162	NA	NA	NA	NA	NA	NA	Unlikely	NA	NA	NA	NA	NA	NA	NA	NA	0.6	2	NA	NA	NA	Unlikely	NA	NA	white	1	Unlikely	NA	NA	white
1272-07-28	-229161	NA	NA	NA	NA	NA	NA	Unlikely	NA	NA	NA	NA	NA	NA	NA	NA	0.6	2	NA	NA	NA	Unlikely	NA	NA	white	1	Unlikely	NA	NA	white
1272-07-29	-229160	NA	NA	NA	NA	NA	NA	Unlikely	NA	NA	NA	NA	NA	NA	NA	NA	0.6	2	NA	NA	NA	Unlikely	NA	NA	white	1	Unlikely	NA	NA	white
1272-07-30	-229159	NA	NA	NA	NA	NA	NA	Unlikely	NA	NA	NA	NA	NA	NA	NA	NA	0.6	2	NA	NA	NA	Unlikely	NA	NA	white	1	Unlikely	NA	NA	white
1272-07-31	-229158	NA	NA	NA	NA	NA	NA	Unlikely	NA	NA	NA	NA	NA	NA	NA	NA	0.6	2	0.315526	0.122077	0.0404839	Unlikely	NA	NA	white	1	Unlikely	NA	NA	white
1272-08-01	-229157	NA	NA	NA	NA	NA	NA	Unlikely	NA	NA	NA	NA	NA	NA	NA	NA	0.6	2	NA	NA	NA	Unlikely	NA	NA	white	1	Unlikely	NA	NA	white
1272-08-02	-229156	NA	NA	NA	NA	NA	NA	Unlikely	NA	NA	NA	NA	NA	NA	NA	NA	0.6	2	NA	NA	NA	Unlikely	NA	NA	white	1	Unlikely	NA	NA	white
1272-08-03	-229155	NA	NA	NA	NA	NA	NA	Unlikely	NA	NA	NA	NA	NA	NA	NA	NA	0.6	2	NA	NA	NA	Unlikely	NA	NA	white	1	Unlikely	NA	NA	white
1272-08-04	-229154	NA	NA	NA	NA	NA	NA	Unlikely	NA	NA	NA	NA	NA	NA	NA	NA	0.6	2	NA	NA	NA	Unlikely	NA	NA	white	1	Unlikely	NA	NA	white
1272-08-05	-229153	NA	NA	NA	NA	NA	NA	Unlikely	NA	NA	NA	NA	NA	NA	NA	NA	0.6	2	NA	NA	NA	Unlikely	NA	NA	white	1	Unlikely	NA	NA	white
1272-08-06	-229152	NA	NA	NA	NA	NA	NA	Unlikely	NA	NA	NA	NA	NA	NA	NA	NA	0.6	2	NA	NA	NA	Unlikely	NA	NA	white	1	Unlikely	NA	NA	white
1272-08-07	-229151	NA	NA	NA	NA	NA	NA	Unlikely	NA	NA	NA	NA	NA	NA	NA	NA	0.6	2	NA	NA	NA	Unlikely	NA	NA	white	1	Unlikely	NA	NA	white
1272-08-08	-229150	NA	NA	NA	NA	NA	NA	Unlikely	NA	NA	NA	NA	NA	NA	NA	NA	0.6	2	NA	NA	NA	Unlikely	NA	NA	white	1	Unlikely	NA	NA	white
1272-08-09	-229149	NA	NA	NA	NA	NA	NA	Unlikely	NA	NA	NA	NA	NA	NA	NA	NA	0.6	2	NA	NA	NA	Unlikely	NA	NA	white	1	Unlikely	NA	NA	white
1272-08-10	-229148	NA	NA	NA	NA	NA	NA	Unlikely	NA	NA	NA	NA	NA	NA	NA	NA	0.6	2	NA	NA	NA	Unlikely	NA	NA	white	1	Unlikely	NA	NA	white
1272-08-11	-229147	NA	NA	NA	NA	NA	NA	Unlikely	NA	NA	NA	NA	NA	NA	NA	NA	0.6	2	NA	NA	NA	Unlikely	NA	NA	white	1	Unlikely	NA	NA	white
1272-08-12	-229146	NA	NA	NA	NA	NA	NA	Unlikely	NA	NA	NA	NA	NA	NA	NA	NA	0.6	2	NA	NA	NA	Unlikely	NA	NA	white	1	Unlikely	NA	NA	white
1272-08-13	-229145	NA	NA	NA	NA	NA	NA	Unlikely	NA	NA	NA	NA	NA	NA	NA	NA	0.6	2	NA	NA	NA	Unlikely	NA	NA	white	1	Unlikely	NA	NA	white
1272-08-14	-229144	NA	NA	NA	NA	NA	NA	Unlikely	NA	NA	NA	NA	NA	NA	NA	NA	0.6	2	NA	NA	NA	Unlikely	NA	NA	white	1	Unlikely	NA	NA	white
1272-08-15	-229143	NA	NA	NA	NA	NA	NA	Unlikely	NA	NA	NA	NA	NA	NA	NA	NA	0.6	2	NA	NA	NA	Unlikely	NA	NA	white	1	Unlikely	NA	NA	white
1272-08-16	-229142	NA	NA	NA	NA	NA	NA	Unlikely	NA	NA	NA	NA	NA	NA	NA	NA	0.6	2	NA	NA	NA	Unlikely	NA	NA	white	1	Unlikely	NA	NA	white
1272-08-17	-229141	NA	NA	NA	NA	NA	NA	Unlikely	NA	NA	NA	NA	NA	NA	NA	NA	0.6	2	NA	NA	NA	Unlikely	NA	NA	white	1	Unlikely	NA	NA	white
1272-08-18	-229140	NA	NA	NA	NA	NA	NA	Unlikely	NA	NA	NA	NA	NA	NA	NA	NA	0.6	2	NA	NA	NA	Unlikely	NA	NA	white	1	Unlikely	NA	NA	white
1272-08-19	-229139	NA	NA	NA	NA	NA	NA	Unlikely	NA	NA	NA	NA	NA	NA	NA	NA	0.6	2	NA	NA	NA	Unlikely	NA	NA	white	1	Unlikely	NA	NA	white
1272-08-20	-229138	NA	NA	NA	NA	NA	NA	Unlikely	NA	NA	NA	NA	NA	NA	NA	NA	0.6	2	NA	NA	NA	Unlikely	NA	NA	white	1	Unlikely	NA	NA	white
1272-08-21	-229137	NA	NA	NA	NA	NA	NA	Unlikely	NA	NA	NA	NA	NA	NA	NA	NA	0.6	2	NA	NA	NA	Unlikely	NA	NA	white	1	Unlikely	NA	NA	white
1272-08-22	-229136	NA	NA	NA	NA	NA	NA	Unlikely	NA	NA	NA	NA	NA	NA	NA	NA	0.6	2	NA	NA	NA	Unlikely	NA	NA	white	1	Unlikely	NA	NA	white
1272-08-23	-229135	51	0.00760987	0.0269	0.013	0.0085	0.00919765	Unlikely	white	NA	NA	NA	1272-08-23	NA	NA	NA	0.6	2	NA	NA	NA	Unlikely	NA	NA	white	1	Unlikely	NA	NA	white
1272-08-24	-229134	NA	NA	NA	NA	NA	NA	Unlikely	NA	NA	NA	NA	NA	NA	NA	NA	0.6	2	NA	NA	NA	Unlikely	NA	NA	white	1	Unlikely	NA	NA	white
1272-08-25	-229133	NA	NA	NA	NA	NA	NA	Unlikely	NA	NA	NA	NA	NA	NA	NA	NA	0.6	2	NA	NA	NA	Unlikely	NA	NA	white	1	Unlikely	NA	NA	white
1272-08-26	-229132	NA	NA	NA	NA	NA	NA	Unlikely	NA	NA	NA	NA	NA	NA	NA	NA	0.6	2	NA	NA	NA	Unlikely	NA	NA	white	1	Unlikely	NA	NA	white
1272-08-27	-229131	NA	NA	NA	NA	NA	NA	Unlikely	NA	NA	NA	NA	NA	NA	NA	NA	0.6	2	NA	NA	NA	Unlikely	NA	NA	white	1	Unlikely	NA	NA	white
1272-08-28	-229130	NA	NA	NA	NA	NA	NA	Unlikely	NA	NA	NA	NA	NA	NA	NA	NA	0.6	2	NA	NA	NA	Unlikely	NA	NA	white	1	Unlikely	NA	NA	white
1272-08-29	-229129	NA	NA	NA	NA	NA	NA	Unlikely	NA	NA	NA	NA	NA	NA	NA	NA	0.6	2	NA	NA	NA	Unlikely	NA	NA	white	1	Unlikely	NA	NA	white
1272-08-30	-229128	NA	NA	NA	NA	NA	NA	Unlikely	NA	NA	NA	NA	NA	NA	NA	NA	0.6	2	NA	NA	NA	Unlikely	NA	NA	white	1	Unlikely	NA	NA	white
1272-08-31	-229127	NA	NA	NA	NA	NA	NA	Unlikely	NA	NA	NA	NA	NA	NA	NA	NA	0.6	2	NA	NA	NA	Unlikely	NA	NA	white	1	Unlikely	NA	NA	white
1272-09-01	-229126	NA	NA	NA	NA	NA	NA	Unlikely	NA	NA	NA	NA	NA	NA	NA	NA	0.6	2	NA	NA	NA	Unlikely	NA	NA	white	1	Unlikely	NA	NA	white
1272-09-02	-229125	NA	NA	NA	NA	NA	NA	Unlikely	NA	NA	NA	NA	NA	NA	NA	NA	0.6	2	NA	NA	NA	Unlikely	NA	NA	white	1	Unlikely	NA	NA	white
1272-09-03	-229124	NA	NA	NA	NA	NA	NA	Unlikely	NA	NA	NA	NA	NA	NA	NA	NA	0.6	2	NA	NA	NA	Unlikely	NA	NA	white	1	Unlikely	NA	NA	white
1272-09-04	-229123	NA	NA	NA	NA	NA	NA	Unlikely	NA	NA	NA	NA	NA	NA	NA	NA	0.6	2	NA	NA	NA	Unlikely	NA	NA	white	1	Unlikely	NA	NA	white
1272-09-05	-229122	NA	NA	NA	NA	NA	NA	Unlikely	NA	NA	NA	NA	NA	NA	NA	NA	0.6	2	NA	NA	NA	Unlikely	NA	NA	white	1	Unlikely	NA	NA	white
1272-09-06	-229121	NA	NA	NA	NA	NA	NA	Unlikely	NA	NA	NA	NA	NA	NA	NA	NA	0.6	2	NA	NA	NA	Unlikely	NA	NA	white	1	Unlikely	NA	NA	white
1272-09-07	-229120	NA	NA	NA	NA	NA	NA	Unlikely	NA	NA	NA	NA	NA	NA	NA	NA	0.6	2	NA	NA	NA	Unlikely	NA	NA	white	1	Unlikely	NA	NA	white
1272-09-08	-229119	NA	NA	NA	NA	NA	NA	Unlikely	NA	NA	NA	NA	NA	NA	NA	NA	0.6	2	NA	NA	NA	Unlikely	NA	NA	white	1	Unlikely	NA	NA	white
1272-09-09	-229118	NA	NA	NA	NA	NA	NA	Unlikely	NA	NA	NA	NA	NA	NA	NA	NA	0.6	2	NA	NA	NA	Unlikely	NA	NA	white	1	Unlikely	NA	NA	white
1272-09-10	-229117	NA	NA	NA	NA	NA	NA	Unlikely	NA	NA	NA	NA	NA	NA	NA	NA	0.6	2	NA	NA	NA	Unlikely	NA	NA	white	1	Unlikely	NA	NA	white
1272-09-11	-229116	NA	NA	NA	NA	NA	NA	Unlikely	NA	NA	NA	NA	NA	NA	NA	NA	0.6	2	NA	NA	NA	Unlikely	NA	NA	white	1	Unlikely	NA	NA	white
1272-09-12	-229115	NA	NA	NA	NA	NA	NA	Unlikely	NA	NA	NA	NA	NA	NA	NA	NA	0.6	2	NA	NA	NA	Unlikely	NA	NA	white	1	Unlikely	NA	NA	white
1272-09-13	-229114	NA	NA	NA	NA	NA	NA	Unlikely	NA	NA	NA	NA	NA	NA	NA	NA	0.6	2	NA	NA	NA	Unlikely	NA	NA	white	1	Unlikely	NA	NA	white
1272-09-14	-229113	NA	NA	NA	NA	NA	NA	Unlikely	NA	NA	NA	NA	NA	NA	NA	NA	0.6	2	NA	NA	NA	Unlikely	NA	NA	white	1	Unlikely	NA	NA	white
1272-09-15	-229112	NA	NA	NA	NA	NA	NA	Unlikely	NA	NA	NA	NA	NA	NA	NA	NA	0.6	2	NA	NA	NA	Unlikely	NA	NA	white	1	Unlikely	NA	NA	white
1272-09-16	-229111	NA	NA	NA	NA	NA	NA	Unlikely	NA	NA	NA	NA	NA	NA	NA	NA	0.6	2	NA	NA	NA	Unlikely	NA	NA	white	1	Unlikely	NA	NA	white
1272-09-17	-229110	NA	NA	NA	NA	NA	NA	Unlikely	NA	NA	NA	NA	NA	NA	NA	NA	0.6	2	NA	NA	NA	Unlikely	NA	NA	white	1	Unlikely	NA	NA	white
1272-09-18	-229109	NA	NA	NA	NA	NA	NA	Unlikely	NA	NA	NA	NA	NA	NA	NA	NA	0.6	2	NA	NA	NA	Unlikely	NA	NA	white	1	Unlikely	NA	NA	white
1272-09-19	-229108	NA	NA	NA	NA	NA	NA	Unlikely	NA	NA	NA	NA	NA	NA	NA	NA	0.6	2	NA	NA	NA	Unlikely	NA	NA	white	1	Unlikely	NA	NA	white
1272-09-20	-229107	NA	NA	NA	NA	NA	NA	Unlikely	NA	NA	NA	NA	NA	NA	NA	NA	0.6	2	NA	NA	NA	Unlikely	NA	NA	white	1	Unlikely	NA	NA	white
1272-09-21	-229106	NA	NA	NA	NA	NA	NA	Unlikely	NA	NA	NA	NA	NA	NA	NA	NA	0.6	2	NA	NA	NA	Unlikely	NA	NA	white	1	Unlikely	NA	NA	white
1272-09-22	-229105	NA	NA	NA	NA	NA	NA	Unlikely	NA	NA	NA	NA	NA	NA	NA	NA	0.6	2	NA	NA	NA	Unlikely	NA	NA	white	1	Unlikely	NA	NA	white
1272-09-23	-229104	50	0.00792396	0.0292	0.014	0.0087	0.00965155	Unlikely	white	NA	NA	NA	1272-09-23	NA	NA	NA	0.6	2	NA	NA	NA	Unlikely	NA	NA	white	1	Unlikely	NA	NA	white
1272-09-24	-229103	NA	NA	NA	NA	NA	NA	Unlikely	NA	NA	NA	NA	NA	NA	NA	NA	0.6	2	NA	NA	NA	Unlikely	NA	NA	white	1	Unlikely	NA	NA	white
1272-09-25	-229102	NA	NA	NA	NA	NA	NA	Unlikely	NA	NA	NA	NA	NA	NA	NA	NA	0.6	2	NA	NA	NA	Unlikely	NA	NA	white	1	Unlikely	NA	NA	white
1272-09-26	-229101	NA	NA	NA	NA	NA	NA	Unlikely	NA	NA	NA	NA	NA	NA	NA	NA	0.6	2	NA	NA	NA	Unlikely	NA	NA	white	1	Unlikely	NA	NA	white
1272-09-27	-229100	NA	NA	NA	NA	NA	NA	Unlikely	NA	NA	NA	NA	NA	NA	NA	NA	0.6	2	NA	NA	NA	Unlikely	NA	NA	white	1	Unlikely	NA	NA	white
1272-09-28	-229099	NA	NA	NA	NA	NA	NA	Unlikely	NA	NA	NA	NA	NA	NA	NA	NA	0.6	2	NA	NA	NA	Unlikely	NA	NA	white	1	Unlikely	NA	NA	white
1272-09-29	-229098	NA	NA	NA	NA	NA	NA	Unlikely	NA	NA	NA	NA	NA	NA	NA	NA	0.6	2	NA	NA	NA	Unlikely	NA	NA	white	1	Unlikely	NA	NA	white
1272-09-30	-229097	NA	NA	NA	NA	NA	NA	Unlikely	NA	NA	NA	NA	NA	NA	NA	NA	0.6	2	NA	NA	NA	Unlikely	NA	NA	white	1	Unlikely	NA	NA	white
1272-10-01	-229096	NA	NA	NA	NA	NA	NA	Unlikely	NA	NA	NA	NA	NA	NA	NA	NA	0.6	2	NA	NA	NA	Unlikely	NA	NA	white	1	Unlikely	NA	NA	white
1272-10-02	-229095	NA	NA	NA	NA	NA	NA	Unlikely	NA	NA	NA	NA	NA	NA	NA	NA	0.6	2	NA	NA	NA	Unlikely	NA	NA	white	1	Unlikely	NA	NA	white
1272-10-03	-229094	NA	NA	NA	NA	NA	NA	Unlikely	NA	NA	NA	NA	NA	NA	NA	NA	0.6	2	NA	NA	NA	Unlikely	NA	NA	white	1	Unlikely	NA	NA	white
1272-10-04	-229093	NA	NA	NA	NA	NA	NA	Unlikely	NA	NA	NA	NA	NA	NA	NA	NA	0.6	2	NA	NA	NA	Unlikely	NA	NA	white	1	Unlikely	NA	NA	white
1272-10-05	-229092	NA	NA	NA	NA	NA	NA	Unlikely	NA	NA	NA	NA	NA	NA	NA	NA	0.6	2	NA	NA	NA	Unlikely	NA	NA	white	1	Unlikely	NA	NA	white
1272-10-06	-229091	NA	NA	NA	NA	NA	NA	Unlikely	NA	NA	NA	NA	NA	NA	NA	NA	0.6	2	NA	NA	NA	Unlikely	NA	NA	white	1	Unlikely	NA	NA	white
[truncated: 2,642 more rows]
